# Supplementary material for: Exogenous melatonin ameliorates drought stress in Agropyron mongolicum by regulating flavonoid biosynthesis and carbohydrate metabolism
Source: Front Plant Sci. 2022 Dec 19;13:1051165. doi: 10.3389/fpls.2022.1051165 (PMC9806343; doi:10.3389/fpls.2022.1051165)
Supplement: Supplementary file 2 [file DataSheet_2.zip]

Archive with 13 entries (13 files):
- Table_1.xlsx
- Table_10.xlsx
- Table_11.xlsx
- Table_12.xlsx
- Table_13.xlsx
- Table_2.xlsx
- Table_3.xlsx
- Table_4.xlsx
- Table_5.xlsx
- Table_6.xlsx
- Table_7.xlsx
- Table_8.xlsx
- Table_9.xlsx
