# Supplementary material for: Exogenous melatonin ameliorates drought stress in Agropyron mongolicum by regulating flavonoid biosynthesis and carbohydrate metabolism
Source: Front Plant Sci. 2022 Dec 19;13:1051165. doi: 10.3389/fpls.2022.1051165 (PMC9806343; doi:10.3389/fpls.2022.1051165)
Supplement: Supplementary file 2 [file DataSheet_2.zip › Table_1.xlsx]

## Sheet: Sheet1
Gene ID	Primer sequence
	Forward primer	Reverse primer
HCT（Cluster-31273.157656）	CAGGAGCATAAGCATCGGAA	CGGGGTTCGTGTACCTGAT
HCT（Cluster-31273.48540）	AGTGTTGCCGATGAAGCG	TTGTCCCTCTTTGCTTGGTC
HCT（Cluster-31273.48541）	GGTAGGGGAACTTCACCACAG	GGCTCGCTCCCATCTCAC
HCT（Cluster-31273.79447）	GCCAGCGGGTAGAAGAGC	GAGAGATGATGAAGGTGGAGGT
HCT（Cluster-31273.79449）	AGAAAATCTAACTGAGCAGCAAAC	CACATCGGCTTCCCTCCT
PHS（Cluster-31273.111750）	GGCCTACGTGTACTTTACCTCC	TGCCGTGTTGACGATGATG
RAFS（Cluster-31273.104562）	ATGCCTCGGGAACCAACA	TAGCTGACACCAAAGTACAGAAATG
RAFS（Cluster-31273.118161）	GCCTCGGGAACCAACACT	GCTGTTTCATGCTTGCTTTG
TPS/P（Cluster-31273.105219）	GCTAATCCTAAGACCACACCGA	AAGGGAATGGAGTATGAACAACC
TLF	CCCTCAGTGTGTGTTTGACC	CTTGAGACCCTTCCTCTTGC
