# Supplementary material for: Exogenous melatonin ameliorates drought stress in Agropyron mongolicum by regulating flavonoid biosynthesis and carbohydrate metabolism
Source: Front Plant Sci. 2022 Dec 19;13:1051165. doi: 10.3389/fpls.2022.1051165 (PMC9806343; doi:10.3389/fpls.2022.1051165)
Supplement: Supplementary file 2 [file DataSheet_2.zip › Table_10.xlsx]

## Sheet: galactose metabolism
DEGs related to galactose metabolism											DEMs related to galactose metabolism
				DEGs in CKvsD			DEGs in DvsMD						DEMs in CKvsD			DEMs in DvsMD
pathway_ID	KO_ID	geneID	KEGG_description	log2FoldChange	pvalue	regulated	log2FoldChange	pvalue	regulated		Index	Compounds	log2FoldChange	pvalue	regulated	log2FoldChange	pvalue	regulated
ko00052	K06617	Cluster-31273.97829	raffinose synthase [EC:2.4.1.82] | (RefSeq) probable galactinol--sucrose galactosyltransferase 2 (A)	1.5058	2.54389e-08	up	-2.72278	4.79388e-33	down		pmf0139	D-Galactose	3.60137	0.00318067	up	-1.71268	0.00607752	down
ko00052	K06617	Cluster-31273.100577	raffinose synthase [EC:2.4.1.82] | (RefSeq) probable galactinol--sucrose galactosyltransferase 6 (A)	-1.03066	2.12782e-06	down	1.2463	7.42622e-16	up		mws4170	D-Glucose	3.87926	0.000476827	up	-1.72041	0.000117671	down
ko00052	K06617	Cluster-31273.104562	raffinose synthase [EC:2.4.1.82] | (RefSeq) probable galactinol--sucrose galactosyltransferase 2 (A)	-1.73137	0.00985755	down	1.82032	0.000543671	up		mws1080	Galactinol	2.70877	0.00129757	up	-1.23474	0.00380611	down
ko00052	K06617	Cluster-31273.118161	raffinose synthase [EC:2.4.1.82] | (RefSeq) probable galactinol--sucrose galactosyltransferase 2 (A)	-2.35216	2.04175e-221	down	2.13412	3.86333e-179	up		pme0519	D-Sucrose	2.68404	0.0134303	up	-1.43653	0.0240432	down
ko00052	K06611	Cluster-31273.9579	stachyose synthetase [EC:2.4.1.67] | (RefSeq) stachyose synthase-like (A)	1.21127	0.0044729	up	-0.538484	0.0879905	down		mws1333	Melibiose	2.58959	0.0167253	up	-1.37046	0.0250005	down
ko00052	K01193	Cluster-31273.174073	beta-fructofuranosidase [EC:3.2.1.26] | (RefSeq) beta-fructofuranosidase, insoluble isoenzyme 3-like (A)	7.42226	1.67358e-07	up	-7.31941	1.43569e-08	down		pme2125	Raffinose	3.45266	0.00260519	up	-2.13004	0.00231624	down
ko00052	K01193	Cluster-31273.174074	beta-fructofuranosidase [EC:3.2.1.26] | (RefSeq) beta-fructofuranosidase, insoluble isoenzyme 3-like (A)	7.29475	3.69986e-07	up	-7.19273	3.43604e-08	down		Lmqn000213	Stachyose	2.32894	0.00703228	up	-1.13138	0.00998457	down
ko00052	K01193	Cluster-31273.118848	beta-fructofuranosidase [EC:3.2.1.26] | (RefSeq) LOW QUALITY PROTEIN: beta-fructofuranosidase, insoluble isoenzyme 7-like (A)	4.39654	3.68791e-07	up	-2.7465	9.36686e-12	down
ko00052	K01193	Cluster-31273.105969	beta-fructofuranosidase [EC:3.2.1.26] | (RefSeq) 6(G)-fructosyltransferase-like (A)	4.35925	1.39856e-38	up	-3.44991	6.0774e-109	down
ko00052	K01193	Cluster-31273.102088	beta-fructofuranosidase [EC:3.2.1.26] | (RefSeq) LOW QUALITY PROTEIN: beta-fructofuranosidase, insoluble isoenzyme 7-like (A)	-3.0984	0.0111481	down	4.13225	6.79541e-07	up
ko00052	K01193	Cluster-31273.67418	beta-fructofuranosidase [EC:3.2.1.26] | (RefSeq) beta-fructofuranosidase, insoluble isoenzyme 3-like (A)	-7.25009	1.81374e-05	down	7.22728	1.91681e-07	up
ko00052	K07407	Cluster-31273.105500	alpha-galactosidase [EC:3.2.1.22] | (RefSeq) alpha-galactosidase-like (A)	-1.44294	1.58703e-25	down	2.01704	1.88304e-85	up
