# Supplementary material for: Exogenous melatonin ameliorates drought stress in Agropyron mongolicum by regulating flavonoid biosynthesis and carbohydrate metabolism
Source: Front Plant Sci. 2022 Dec 19;13:1051165. doi: 10.3389/fpls.2022.1051165 (PMC9806343; doi:10.3389/fpls.2022.1051165)
Supplement: Supplementary file 2 [file DataSheet_2.zip › Table_11.xlsx]

## Sheet: starch and sucrose metabolism
DEGs related to starch and sucrose metabolism											DEMs related to starch and sucrose metabolism
				DEGs in CKvsD			DEGs in DvsMD						DEMs in CKvsD			DEMs in DvsMD
pathway_ID	KO_ID	geneID	KEGG_description	log2FoldChange	pvalue	regulated	log2FoldChange	pvalue	regulated		Index	Compounds	log2FoldChange	pvalue	regulated	log2FoldChange	pvalue	regulated
ko00500	K00695	Cluster-31273.140405	sucrose synthase [EC:2.4.1.13] | (RefSeq) sucrose synthase 7-like (A)	2.25874	6.206e-05	up	-2.11921	3.67505e-06	down		mws0264	D-Trehalose	2.43584	0.0370284	up	-1.19026	0.0687122	down
ko00500	K00695	Cluster-31273.147208	sucrose synthase [EC:2.4.1.13] | (RefSeq) sucrose synthase 2 (A)	2.22985	1.88337e-09	up	-1.33184	2.41947e-08	down		mws2523	Trehalose 6-phosphate	2.02775	0.000575417	up	-1.19417	0.000868789	down
ko00500	K00695	Cluster-31273.105638	sucrose synthase [EC:2.4.1.13] | (RefSeq) sucrose synthase 1 (A)	-1.41083	6.15598e-05	down	1.07209	7.33562e-11	up
ko00500	K00695	Cluster-31273.54845	sucrose synthase [EC:2.4.1.13] | (RefSeq) sucrose synthase 7-like (A)	3.25098	0.00633393	up	-2.91135	0.000265294	down
ko00500	K16055	Cluster-31273.105219	trehalose 6-phosphate synthase/phosphatase [EC:2.4.1.15 3.1.3.12] | (RefSeq) probable alpha,alpha-trehalose-phosphate synthase [UDP-forming] 11 (A)	-1.13069	1.27306e-06	down	1.07019	1.11857e-31	up
ko00500	K16055	Cluster-31273.67599	trehalose 6-phosphate synthase/phosphatase [EC:2.4.1.15 3.1.3.12] | (RefSeq) probable alpha,alpha-trehalose-phosphate synthase [UDP-forming] 7 (A)	-1.14187	0.000817721	down	1.87982	2.36539e-45	up
ko00500	K16055	Cluster-31273.77041	trehalose 6-phosphate synthase/phosphatase [EC:2.4.1.15 3.1.3.12] | (RefSeq) alpha,alpha-trehalose-phosphate synthase [UDP-forming] 6-like (A)	-1.77514	1.01375e-25	down	2.41369	2.86413e-135	up
ko00500	K16055	Cluster-31273.83194	trehalose 6-phosphate synthase/phosphatase [EC:2.4.1.15 3.1.3.12] | (RefSeq) alpha,alpha-trehalose-phosphate synthase [UDP-forming] 6-like (A)	-2.06952	1.14449e-06	down	1.97492	1.00699e-35	up
ko00500	K01087	Cluster-31273.105755	trehalose 6-phosphate phosphatase [EC:3.1.3.12] | (RefSeq) probable trehalose-phosphate phosphatase 1 (A)	-2.13474	3.22056e-24	down	0.564936	9.24615e-05	up
ko00500	K01194	Cluster-31273.61274	alpha,alpha-trehalase [EC:3.2.1.28] | (RefSeq) probable trehalase (A)	1.1826	0.000583587	up	-1.02612	3.36401e-06	down
