# Supplementary material for: Exogenous melatonin ameliorates drought stress in Agropyron mongolicum by regulating flavonoid biosynthesis and carbohydrate metabolism
Source: Front Plant Sci. 2022 Dec 19;13:1051165. doi: 10.3389/fpls.2022.1051165 (PMC9806343; doi:10.3389/fpls.2022.1051165)
Supplement: Supplementary file 2 [file DataSheet_2.zip › Table_12.xlsx]

## Sheet: result_cor_result
ID1	ID2	r	p
Cluster-31273.111750	Caffeoyl shikimic acid	0.996582	0.00341826
Cluster-31273.111750	Coumaroyl shikimate	0.859337	0.140663
Cluster-31273.111750	Phlorizin	-0.369513	0.630487
Cluster-31273.111750	Sakuranetin	0.0670845	0.932915
Cluster-31273.113117	Caffeoyl shikimic acid	0.999899	0.000100926
Cluster-31273.113117	Coumaroyl shikimate	0.896001	0.103999
Cluster-31273.113117	Phlorizin	-0.295961	0.704039
Cluster-31273.113117	Sakuranetin	0.144689	0.855311
Cluster-31273.157656	Caffeoyl shikimic acid	0.986187	0.0138127
Cluster-31273.157656	Coumaroyl shikimate	0.865929	0.134071
Cluster-31273.157656	Phlorizin	-0.279048	0.720952
Cluster-31273.157656	Sakuranetin	0.153458	0.846542
Cluster-31273.169300	Caffeoyl shikimic acid	0.984451	0.0155495
Cluster-31273.169300	Coumaroyl shikimate	0.959953	0.0400472
Cluster-31273.169300	Phlorizin	-0.130771	0.869229
Cluster-31273.169300	Sakuranetin	0.309214	0.690786
Cluster-31273.177215	Caffeoyl shikimic acid	0.998347	0.0016525
Cluster-31273.177215	Coumaroyl shikimate	0.885777	0.114223
Cluster-31273.177215	Phlorizin	-0.324926	0.675074
Cluster-31273.177215	Sakuranetin	0.1145	0.8855
Cluster-31273.179749	Caffeoyl shikimic acid	0.998109	0.00189058
Cluster-31273.179749	Coumaroyl shikimate	0.879657	0.120343
Cluster-31273.179749	Phlorizin	-0.336389	0.663611
Cluster-31273.179749	Sakuranetin	0.102456	0.897544
Cluster-31273.191584	Caffeoyl shikimic acid	-0.412522	0.587478
Cluster-31273.191584	Coumaroyl shikimate	-0.0347694	0.965231
Cluster-31273.191584	Phlorizin	0.954274	0.0457263
Cluster-31273.191584	Sakuranetin	0.796943	0.203057
Cluster-31273.33768	Caffeoyl shikimic acid	0.919089	0.0809112
Cluster-31273.33768	Coumaroyl shikimate	0.99482	0.0051796
Cluster-31273.33768	Phlorizin	0.106886	0.893114
Cluster-31273.33768	Sakuranetin	0.525087	0.474913
Cluster-31273.48540	Caffeoyl shikimic acid	0.968595	0.0314052
Cluster-31273.48540	Coumaroyl shikimate	0.952545	0.0474551
Cluster-31273.48540	Phlorizin	-0.153885	0.846115
Cluster-31273.48540	Sakuranetin	0.280238	0.719762
Cluster-31273.48541	Caffeoyl shikimic acid	0.995862	0.00413775
Cluster-31273.48541	Coumaroyl shikimate	0.914537	0.0854632
Cluster-31273.48541	Phlorizin	-0.223649	0.776351
Cluster-31273.48541	Sakuranetin	0.216615	0.783385
Cluster-31273.97494	Caffeoyl shikimic acid	0.359803	0.640197
Cluster-31273.97494	Coumaroyl shikimate	0.710879	0.289121
Cluster-31273.97494	Phlorizin	0.78609	0.21391
Cluster-31273.97494	Sakuranetin	0.974055	0.025945

## Sheet: result_correlation
Correlation	Caffeoyl shikimic acid	Coumaroyl shikimate	Sakuranetin	Phlorizin
Cluster-31273.33768	0.919089	0.99482	0.525087	0.106886
Cluster-31273.169300	0.984451	0.959953	0.309214	-0.130771
Cluster-31273.48540	0.968595	0.952545	0.280238	-0.153885
Cluster-31273.111750	0.996582	0.859337	0.0670845	-0.369513
Cluster-31273.179749	0.998109	0.879657	0.102456	-0.336389
Cluster-31273.177215	0.998347	0.885777	0.1145	-0.324926
Cluster-31273.48541	0.995862	0.914537	0.216615	-0.223649
Cluster-31273.113117	0.999899	0.896001	0.144689	-0.295961
Cluster-31273.157656	0.986187	0.865929	0.153458	-0.279048
Cluster-31273.97494	0.359803	0.710879	0.974055	0.78609
Cluster-31273.191584	-0.412522	-0.0347694	0.796943	0.954274

## Sheet: result_pvalue
Pvalue	Caffeoyl shikimic acid	Coumaroyl shikimate	Sakuranetin	Phlorizin
Cluster-31273.33768	0.0809112	0.0051796	0.474913	0.893114
Cluster-31273.169300	0.0155495	0.0400472	0.690786	0.869229
Cluster-31273.48540	0.0314052	0.0474551	0.719762	0.846115
Cluster-31273.111750	0.00341826	0.140663	0.932915	0.630487
Cluster-31273.179749	0.00189058	0.120343	0.897544	0.663611
Cluster-31273.177215	0.0016525	0.114223	0.8855	0.675074
Cluster-31273.48541	0.00413775	0.0854632	0.783385	0.776351
Cluster-31273.113117	0.000100926	0.103999	0.855311	0.704039
Cluster-31273.157656	0.0138127	0.134071	0.846542	0.720952
Cluster-31273.97494	0.640197	0.289121	0.025945	0.21391
Cluster-31273.191584	0.587478	0.965231	0.203057	0.0457263
