# Supplementary material for: Exogenous melatonin ameliorates drought stress in Agropyron mongolicum by regulating flavonoid biosynthesis and carbohydrate metabolism
Source: Front Plant Sci. 2022 Dec 19;13:1051165. doi: 10.3389/fpls.2022.1051165 (PMC9806343; doi:10.3389/fpls.2022.1051165)
Supplement: Supplementary file 2 [file DataSheet_2.zip › Table_13.xlsx]

## Sheet: result_cor_result
ID1	ID2	r	p
Cluster-31273.105219	D-Galactose	-0.973348	0.0266519
Cluster-31273.105219	D-Glucose	-0.974521	0.0254787
Cluster-31273.105219	D-Mannose	-0.971461	0.0285389
Cluster-31273.105219	D-Sucrose	-0.97696	0.0230399
Cluster-31273.105219	D-Trehalose	-0.964783	0.0352166
Cluster-31273.105219	Dulcitol	-0.95592	0.0440804
Cluster-31273.105219	Galactinol	-0.96328	0.0367196
Cluster-31273.105219	Inositol	-0.971866	0.028134
Cluster-31273.105219	Lactobiose	-0.927539	0.0724606
Cluster-31273.105219	Melibiose	-0.974064	0.0259361
Cluster-31273.105219	Raffinose	-0.986637	0.0133626
Cluster-31273.105219	Stachyose	-0.959918	0.0400822
Cluster-31273.105219	Trehalose 6-phosphate	-0.978724	0.0212757
Cluster-31273.105638	D-Galactose	-0.940072	0.0599276
Cluster-31273.105638	D-Glucose	-0.932437	0.0675634
Cluster-31273.105638	D-Mannose	-0.929941	0.0700593
Cluster-31273.105638	D-Sucrose	-0.924448	0.0755524
Cluster-31273.105638	D-Trehalose	-0.922317	0.0776832
Cluster-31273.105638	Dulcitol	-0.95829	0.0417103
Cluster-31273.105638	Galactinol	-0.918308	0.0816921
Cluster-31273.105638	Inositol	-0.934816	0.0651837
Cluster-31273.105638	Lactobiose	-0.898142	0.101858
Cluster-31273.105638	Melibiose	-0.926834	0.0731659
Cluster-31273.105638	Raffinose	-0.934252	0.0657484
Cluster-31273.105638	Stachyose	-0.927978	0.072022
Cluster-31273.105638	Trehalose 6-phosphate	-0.91681	0.0831902
Cluster-31273.105969	D-Galactose	0.98517	0.0148302
Cluster-31273.105969	D-Glucose	0.982862	0.0171379
Cluster-31273.105969	D-Mannose	0.979118	0.0208821
Cluster-31273.105969	D-Sucrose	0.981672	0.0183277
Cluster-31273.105969	D-Trehalose	0.970339	0.0296606
Cluster-31273.105969	Dulcitol	0.97847	0.0215304
Cluster-31273.105969	Galactinol	0.967501	0.0324991
Cluster-31273.105969	Inositol	0.981537	0.0184628
Cluster-31273.105969	Lactobiose	0.931297	0.0687035
Cluster-31273.105969	Melibiose	0.980096	0.0199036
Cluster-31273.105969	Raffinose	0.995718	0.00428222
Cluster-31273.105969	Stachyose	0.968583	0.0314171
Cluster-31273.105969	Trehalose 6-phosphate	0.980141	0.0198586
Cluster-31273.118161	D-Galactose	-0.971926	0.028074
Cluster-31273.118161	D-Glucose	-0.975486	0.024514
Cluster-31273.118161	D-Mannose	-0.974478	0.0255219
Cluster-31273.118161	D-Sucrose	-0.979521	0.0204792
Cluster-31273.118161	D-Trehalose	-0.972192	0.0278076
Cluster-31273.118161	Dulcitol	-0.952912	0.0470879
Cluster-31273.118161	Galactinol	-0.972168	0.0278317
Cluster-31273.118161	Inositol	-0.97308	0.0269201
Cluster-31273.118161	Lactobiose	-0.947627	0.0523735
Cluster-31273.118161	Melibiose	-0.977078	0.0229221
Cluster-31273.118161	Raffinose	-0.978407	0.0215928
Cluster-31273.118161	Stachyose	-0.96703	0.0329702
Cluster-31273.118161	Trehalose 6-phosphate	-0.982761	0.017239
Cluster-31273.118848	D-Galactose	0.994062	0.00593815
Cluster-31273.118848	D-Glucose	0.991518	0.00848211
Cluster-31273.118848	D-Mannose	0.989191	0.0108092
Cluster-31273.118848	D-Sucrose	0.989257	0.0107433
Cluster-31273.118848	D-Trehalose	0.982995	0.0170048
Cluster-31273.118848	Dulcitol	0.993419	0.00658144
Cluster-31273.118848	Galactinol	0.980585	0.019415
Cluster-31273.118848	Inositol	0.991357	0.00864289
Cluster-31273.118848	Lactobiose	0.95438	0.0456202
Cluster-31273.118848	Melibiose	0.989027	0.0109735
Cluster-31273.118848	Raffinose	0.996384	0.00361597
Cluster-31273.118848	Stachyose	0.983145	0.0168551
Cluster-31273.118848	Trehalose 6-phosphate	0.986777	0.0132234
Cluster-31273.140405	D-Galactose	0.983772	0.0162279
Cluster-31273.140405	D-Glucose	0.981606	0.0183937
Cluster-31273.140405	D-Mannose	0.977747	0.0222527
Cluster-31273.140405	D-Sucrose	0.980645	0.0193549
Cluster-31273.140405	D-Trehalose	0.968789	0.0312112
Cluster-31273.140405	Dulcitol	0.976115	0.0238853
Cluster-31273.140405	Galactinol	0.965954	0.0340459
Cluster-31273.140405	Inositol	0.980122	0.0198777
Cluster-31273.140405	Lactobiose	0.928792	0.071208
Cluster-31273.140405	Melibiose	0.978893	0.0211072
Cluster-31273.140405	Raffinose	0.995217	0.00478317
Cluster-31273.140405	Stachyose	0.96674	0.03326
Cluster-31273.140405	Trehalose 6-phosphate	0.97932	0.0206805
Cluster-31273.147208	D-Galactose	0.986356	0.013644
Cluster-31273.147208	D-Glucose	0.982509	0.0174909
Cluster-31273.147208	D-Mannose	0.981013	0.0189869
Cluster-31273.147208	D-Sucrose	0.978288	0.0217117
Cluster-31273.147208	D-Trehalose	0.976079	0.0239213
Cluster-31273.147208	Dulcitol	0.993721	0.00627941
Cluster-31273.147208	Galactinol	0.973569	0.0264315
Cluster-31273.147208	Inositol	0.98364	0.0163598
Cluster-31273.147208	Lactobiose	0.954884	0.0451158
Cluster-31273.147208	Melibiose	0.979479	0.0205213
Cluster-31273.147208	Raffinose	0.981784	0.0182162
Cluster-31273.147208	Stachyose	0.978652	0.0213483
Cluster-31273.147208	Trehalose 6-phosphate	0.974053	0.0259465
Cluster-31273.174073	D-Galactose	0.971904	0.0280958
Cluster-31273.174073	D-Glucose	0.967765	0.0322353
Cluster-31273.174073	D-Mannose	0.962809	0.0371907
Cluster-31273.174073	D-Sucrose	0.965155	0.0348446
Cluster-31273.174073	D-Trehalose	0.951358	0.0486417
Cluster-31273.174073	Dulcitol	0.967776	0.0322244
Cluster-31273.174073	Galactinol	0.947527	0.0524733
Cluster-31273.174073	Inositol	0.966512	0.033488
Cluster-31273.174073	Lactobiose	0.905441	0.0945595
Cluster-31273.174073	Melibiose	0.963538	0.0364622
Cluster-31273.174073	Raffinose	0.985772	0.0142277
Cluster-31273.174073	Stachyose	0.950251	0.0497487
Cluster-31273.174073	Trehalose 6-phosphate	0.962327	0.0376726
Cluster-31273.174074	D-Galactose	0.971904	0.0280958
Cluster-31273.174074	D-Glucose	0.967765	0.0322353
Cluster-31273.174074	D-Mannose	0.962809	0.0371907
Cluster-31273.174074	D-Sucrose	0.965155	0.0348446
Cluster-31273.174074	D-Trehalose	0.951358	0.0486417
Cluster-31273.174074	Dulcitol	0.967776	0.0322244
Cluster-31273.174074	Galactinol	0.947527	0.0524733
Cluster-31273.174074	Inositol	0.966512	0.033488
Cluster-31273.174074	Lactobiose	0.905441	0.0945595
Cluster-31273.174074	Melibiose	0.963538	0.0364622
Cluster-31273.174074	Raffinose	0.985772	0.0142277
Cluster-31273.174074	Stachyose	0.950251	0.0497487
Cluster-31273.174074	Trehalose 6-phosphate	0.962327	0.0376726
Cluster-31273.54845	D-Galactose	0.982344	0.0176562
Cluster-31273.54845	D-Glucose	0.979598	0.0204018
Cluster-31273.54845	D-Mannose	0.975536	0.0244639
Cluster-31273.54845	D-Sucrose	0.978085	0.0219152
Cluster-31273.54845	D-Trehalose	0.966065	0.0339347
Cluster-31273.54845	Dulcitol	0.976154	0.0238461
Cluster-31273.54845	Galactinol	0.962979	0.0370211
Cluster-31273.54845	Inositol	0.97827	0.0217302
Cluster-31273.54845	Lactobiose	0.925167	0.0748326
Cluster-31273.54845	Melibiose	0.976475	0.0235252
Cluster-31273.54845	Raffinose	0.993838	0.0061616
Cluster-31273.54845	Stachyose	0.964431	0.0355689
Cluster-31273.54845	Trehalose 6-phosphate	0.976257	0.0237425
Cluster-31273.61274	D-Galactose	0.983885	0.0161148
Cluster-31273.61274	D-Glucose	0.979857	0.020143
Cluster-31273.61274	D-Mannose	0.976353	0.0236474
Cluster-31273.61274	D-Sucrose	0.976555	0.0234452
Cluster-31273.61274	D-Trehalose	0.967625	0.0323753
Cluster-31273.61274	Dulcitol	0.98461	0.0153901
Cluster-31273.61274	Galactinol	0.964339	0.0356609
Cluster-31273.61274	Inositol	0.979611	0.0203886
Cluster-31273.61274	Lactobiose	0.932004	0.0679965
Cluster-31273.61274	Melibiose	0.976123	0.0238766
Cluster-31273.61274	Raffinose	0.989964	0.0100361
Cluster-31273.61274	Stachyose	0.968074	0.031926
Cluster-31273.61274	Trehalose 6-phosphate	0.973119	0.026881

## Sheet: result_correlation
Correlation	Lactobiose	Stachyose	Galactinol	D-Trehalose	Dulcitol	Raffinose	D-Galactose	Inositol	D-Glucose	Trehalose 6-phosphate	D-Sucrose	D-Mannose	Melibiose
Cluster-31273.174073	0.905441	0.950251	0.947527	0.951358	0.967776	0.985772	0.971904	0.966512	0.967765	0.962327	0.965155	0.962809	0.963538
Cluster-31273.174074	0.905441	0.950251	0.947527	0.951358	0.967776	0.985772	0.971904	0.966512	0.967765	0.962327	0.965155	0.962809	0.963538
Cluster-31273.105969	0.931297	0.968583	0.967501	0.970339	0.97847	0.995718	0.98517	0.981537	0.982862	0.980141	0.981672	0.979118	0.980096
Cluster-31273.140405	0.928792	0.96674	0.965954	0.968789	0.976115	0.995217	0.983772	0.980122	0.981606	0.97932	0.980645	0.977747	0.978893
Cluster-31273.54845	0.925167	0.964431	0.962979	0.966065	0.976154	0.993838	0.982344	0.97827	0.979598	0.976257	0.978085	0.975536	0.976475
Cluster-31273.61274	0.932004	0.968074	0.964339	0.967625	0.98461	0.989964	0.983885	0.979611	0.979857	0.973119	0.976555	0.976353	0.976123
Cluster-31273.118848	0.95438	0.983145	0.980585	0.982995	0.993419	0.996384	0.994062	0.991357	0.991518	0.986777	0.989257	0.989191	0.989027
Cluster-31273.147208	0.954884	0.978652	0.973569	0.976079	0.993721	0.981784	0.986356	0.98364	0.982509	0.974053	0.978288	0.981013	0.979479
Cluster-31273.105638	-0.898142	-0.927978	-0.918308	-0.922317	-0.95829	-0.934252	-0.940072	-0.934816	-0.932437	-0.91681	-0.924448	-0.929941	-0.926834
Cluster-31273.118161	-0.947627	-0.96703	-0.972168	-0.972192	-0.952912	-0.978407	-0.971926	-0.97308	-0.975486	-0.982761	-0.979521	-0.974478	-0.977078
Cluster-31273.105219	-0.927539	-0.959918	-0.96328	-0.964783	-0.95592	-0.986637	-0.973348	-0.971866	-0.974521	-0.978724	-0.97696	-0.971461	-0.974064

## Sheet: result_pvalue
Pvalue	Lactobiose	Stachyose	Galactinol	D-Trehalose	Dulcitol	Raffinose	D-Galactose	Inositol	D-Glucose	Trehalose 6-phosphate	D-Sucrose	D-Mannose	Melibiose
Cluster-31273.174073	0.0945595	0.0497487	0.0524733	0.0486417	0.0322244	0.0142277	0.0280958	0.033488	0.0322353	0.0376726	0.0348446	0.0371907	0.0364622
Cluster-31273.174074	0.0945595	0.0497487	0.0524733	0.0486417	0.0322244	0.0142277	0.0280958	0.033488	0.0322353	0.0376726	0.0348446	0.0371907	0.0364622
Cluster-31273.105969	0.0687035	0.0314171	0.0324991	0.0296606	0.0215304	0.00428222	0.0148302	0.0184628	0.0171379	0.0198586	0.0183277	0.0208821	0.0199036
Cluster-31273.140405	0.071208	0.03326	0.0340459	0.0312112	0.0238853	0.00478317	0.0162279	0.0198777	0.0183937	0.0206805	0.0193549	0.0222527	0.0211072
Cluster-31273.54845	0.0748326	0.0355689	0.0370211	0.0339347	0.0238461	0.0061616	0.0176562	0.0217302	0.0204018	0.0237425	0.0219152	0.0244639	0.0235252
Cluster-31273.61274	0.0679965	0.031926	0.0356609	0.0323753	0.0153901	0.0100361	0.0161148	0.0203886	0.020143	0.026881	0.0234452	0.0236474	0.0238766
Cluster-31273.118848	0.0456202	0.0168551	0.019415	0.0170048	0.00658144	0.00361597	0.00593815	0.00864289	0.00848211	0.0132234	0.0107433	0.0108092	0.0109735
Cluster-31273.147208	0.0451158	0.0213483	0.0264315	0.0239213	0.00627941	0.0182162	0.013644	0.0163598	0.0174909	0.0259465	0.0217117	0.0189869	0.0205213
Cluster-31273.105638	0.101858	0.072022	0.0816921	0.0776832	0.0417103	0.0657484	0.0599276	0.0651837	0.0675634	0.0831902	0.0755524	0.0700593	0.0731659
Cluster-31273.118161	0.0523735	0.0329702	0.0278317	0.0278076	0.0470879	0.0215928	0.028074	0.0269201	0.024514	0.017239	0.0204792	0.0255219	0.0229221
Cluster-31273.105219	0.0724606	0.0400822	0.0367196	0.0352166	0.0440804	0.0133626	0.0266519	0.028134	0.0254787	0.0212757	0.0230399	0.0285389	0.0259361
