# Supplementary material for: Exogenous melatonin ameliorates drought stress in Agropyron mongolicum by regulating flavonoid biosynthesis and carbohydrate metabolism
Source: Front Plant Sci. 2022 Dec 19;13:1051165. doi: 10.3389/fpls.2022.1051165 (PMC9806343; doi:10.3389/fpls.2022.1051165)
Supplement: Supplementary file 2 [file DataSheet_2.zip › Table_2.xlsx]

## Sheet: Sheet1
ID	length	KEGG	Nr	Swissprot	TrEMBL	KOG	GO	Pfam	TF-Family	TF-Category	TF-Classification
Cluster-0.0	305	--	--	--	--	--	--	--	--	--	--
Cluster-1.0	399	--	--	--	--	--	--	--	--	--	--
Cluster-10.0	281	--	--	--	--	--	--	--	--	--	--
Cluster-100.0	305	--	--	--	A0A1D6AHF4_WHEAT SubName: Full=Uncharacterized protein {ECO:0000313|EnsemblPlants:TRIAE_CS42_6AS_TGACv1_486519_AA1562140.3};	--	--	--	--	--	--
Cluster-1000.0	259	--	--	--	--	--	--	--	--	--	--
Cluster-10000.0	261	--	--	--	--	--	--	--	--	--	--
Cluster-10001.0	314	--	--	--	--	--	--	--	--	--	--
Cluster-10002.0	353	--	--	--	--	--	--	--	--	--	--
Cluster-10003.0	1237	--	predicted protein [Hordeum vulgare subsp. vulgare]	--	A0A287UPM8_HORVV SubName: Full=Uncharacterized protein {ECO:0000313|EnsemblPlants:HORVU6Hr1G074610.1};	--	--	Protein of unknown function (DUF1668)	--	--	--
Cluster-10004.0	282	--	hypothetical protein TRIUR3_00239 [Triticum urartu]	--	M7ZUH2_TRIUA SubName: Full=Uncharacterized protein {ECO:0000313|EMBL:EMS63772.1, ECO:0000313|EnsemblPlants:TRIUR3_00247-P1};	--	--	--	--	--	--
Cluster-10005.0	338	--	--	--	--	--	--	--	--	--	--
Cluster-10006.0	335	K13457 disease resistance protein RPM1 | (RefSeq) disease resistance protein RPM1-like (A)	disease resistance protein RPM1-like isoform X2 [Aegilops tauschii subsp. tauschii]	RPM1_ARATH RecName: Full=Disease resistance protein RPM1; AltName: Full=Resistance to Pseudomonas syringae protein 3;	A0A1D6AXJ5_WHEAT SubName: Full=Uncharacterized protein {ECO:0000313|EnsemblPlants:TRIAE_CS42_6BS_TGACv1_513776_AA1649370.2};	Apoptotic ATPase	GO:0012505,endomembrane system; GO:0019897,extrinsic component of plasma membrane; GO:0005886,plasma membrane; GO:0043531,ADP binding; GO:0005524,ATP binding; GO:0000166,nucleotide binding; GO:0009626,plant-type hypersensitive response; GO:0007165,signal transduction; GO:0003674,molecular_function; GO:0005488,binding; GO:0017076,purine nucleotide binding; GO:0030554,adenyl nucleotide binding; GO:…	NB-ARC domain	--	--	--
Cluster-10007.0	297	--	--	--	--	--	--	--	--	--	--
Cluster-10008.0	274	--	--	--	--	--	--	--	--	--	--
Cluster-10009.0	293	--	--	--	--	--	--	--	--	--	--
Cluster-1001.0	612	--	--	--	--	--	--	--	--	--	--
Cluster-10010.0	369	--	--	--	--	--	--	--	--	--	--
Cluster-10011.0	284	--	--	--	--	--	--	--	--	--	--
Cluster-10012.0	340	--	--	--	--	--	--	--	--	--	--
Cluster-10013.0	256	--	--	--	--	--	--	--	--	--	--
Cluster-10015.0	386	--	disease resistance protein TAO1-like [Aegilops tauschii subsp. tauschii]	--	A0A1D5U950_WHEAT SubName: Full=Uncharacterized protein {ECO:0000313|EnsemblPlants:TRIAE_CS42_2BS_TGACv1_146298_AA0461730.1};	--	GO:0043531,ADP binding; GO:0000166,nucleotide binding; GO:0003674,molecular_function; GO:0005488,binding; GO:0017076,purine nucleotide binding; GO:0030554,adenyl nucleotide binding; GO:0032553,ribonucleotide binding; GO:0032555,purine ribonucleotide binding; GO:0032559,adenyl ribonucleotide binding; GO:0036094,small molecule binding; GO:0043167,ion binding; GO:0043168,anion binding; GO:0097159,or…	Leucine rich repeat	--	--	--
Cluster-10017.0	299	--	--	--	--	--	--	--	--	--	--
Cluster-10018.0	400	--	--	--	--	--	--	--	--	--	--
Cluster-10019.0	299	--	--	--	--	--	--	--	--	--	--
Cluster-1002.0	813	--	actin cytoskeleton-regulatory complex protein pan1-like [Aegilops tauschii subsp. tauschii]	--	M7ZVM4_TRIUA SubName: Full=Uncharacterized protein {ECO:0000313|EMBL:EMS64137.1, ECO:0000313|EnsemblPlants:TRIUR3_35039-P1};	--	--	--	--	--	--
Cluster-10020.0	279	K17550 protein phosphatase 1 regulatory subunit 7 | (RefSeq) leucine-rich repeat receptor-like serine/threonine-protein kinase BAM2 (A)	LRR receptor-like serine/threonine-protein kinase FLS2 [Aegilops tauschii subsp. tauschii]	RLP9A_ARATH RecName: Full=Receptor like protein 9a {ECO:0000305}; Short=AtRLP9a {ECO:0000305}; AltName: Full=Receptor like protein 9 {ECO:0000303|PubMed:18434605}; Short=AtRLP9 {ECO:0000303|PubMed:18434605}; Flags: Precursor;	A0A1D6BU28_WHEAT SubName: Full=Uncharacterized protein {ECO:0000313|EnsemblPlants:TRIAE_CS42_7AS_TGACv1_569485_AA1817180.1};	FOG: Leucine rich repeat	GO:0016021,integral component of membrane; GO:0005575,cellular_component; GO:0016020,membrane; GO:0031224,intrinsic component of membrane; GO:0044425,membrane part	--	--	--	--
Cluster-10021.0	247	--	--	--	--	--	--	--	--	--	--
Cluster-10022.0	319	--	--	--	--	--	--	--	--	--	--
Cluster-10023.0	306	--	--	--	--	--	--	--	--	--	--
Cluster-10024.0	339	K12667 oligosaccharyltransferase complex subunit delta (ribophorin II) | (RefSeq) dolichyl-diphosphooligosaccharide--protein glycosyltransferase subunit 2 (A)	uncharacterized protein LOC109764987 [Aegilops tauschii subsp. tauschii]	--	A0A1D6CRJ1_WHEAT SubName: Full=Uncharacterized protein {ECO:0000313|EnsemblPlants:TRIAE_CS42_7DL_TGACv1_603892_AA1990770.1};	FOG: Reverse transcriptase	--	--	--	--	--
Cluster-10025.0	294	--	--	--	--	--	--	--	--	--	--
Cluster-10027.0	436	--	--	--	--	--	--	--	--	--	--
Cluster-10029.0	377	--	--	--	--	--	--	--	--	--	--
Cluster-1003.0	357	--	Disease resistance protein RPM1 [Triticum urartu]	--	M7ZI65_TRIUA SubName: Full=Disease resistance protein RPM1 {ECO:0000313|EMBL:EMS59336.1, ECO:0000313|EnsemblPlants:TRIUR3_26454-P1};	--	GO:0043531,ADP binding; GO:0000166,nucleotide binding; GO:0003674,molecular_function; GO:0005488,binding; GO:0017076,purine nucleotide binding; GO:0030554,adenyl nucleotide binding; GO:0032553,ribonucleotide binding; GO:0032555,purine ribonucleotide binding; GO:0032559,adenyl ribonucleotide binding; GO:0036094,small molecule binding; GO:0043167,ion binding; GO:0043168,anion binding; GO:0097159,or…	--	--	--	--
Cluster-10030.0	364	--	--	--	--	--	--	--	--	--	--
Cluster-10031.0	266	K08917 light-harvesting complex II chlorophyll a/b binding protein 6 | (RefSeq) LHCB6; light harvesting complex photosystem II subunit 6 (A)	uncharacterized protein LOC109781215 [Aegilops tauschii subsp. tauschii]	CB4_SPIOL RecName: Full=Chlorophyll a-b binding protein CP24, chloroplastic; Flags: Precursor;	A0A1D6A864_WHEAT SubName: Full=Uncharacterized protein {ECO:0000313|EnsemblPlants:TRIAE_CS42_6AL_TGACv1_471751_AA1513750.1};	--	GO:0009535,chloroplast thylakoid membrane; GO:0016021,integral component of membrane; GO:0009523,photosystem II; GO:0016168,chlorophyll binding; GO:0009765,photosynthesis, light harvesting; GO:0018298,protein-chromophore linkage; GO:0003674,molecular_function; GO:0005488,binding; GO:0043167,ion binding; GO:0043168,anion binding; GO:0046906,tetrapyrrole binding; GO:0048037,cofactor binding; GO:009…	--	--	--	--
Cluster-10032.0	893	--	uncharacterized protein LOC109780737 [Aegilops tauschii subsp. tauschii]	--	A0A1D5ZHD9_WHEAT SubName: Full=Uncharacterized protein {ECO:0000313|EnsemblPlants:TRIAE_CS42_5BS_TGACv1_424303_AA1388580.1};	--	--	F-box domain	--	--	--
Cluster-10033.0	379	--	--	--	--	--	--	--	--	--	--
Cluster-10034.0	325	--	--	--	--	--	--	--	--	--	--
Cluster-10035.0	601	--	--	--	--	--	--	--	--	--	--
Cluster-10036.0	265	--	--	--	--	--	--	--	--	--	--
Cluster-10037.0	297	--	--	--	--	--	--	--	--	--	--
Cluster-10038.0	312	--	uncharacterized protein LOC109737877 [Aegilops tauschii subsp. tauschii]	--	--	--	--	--	--	--	--
Cluster-1004.0	269	--	--	--	--	--	--	--	--	--	--
Cluster-10040.0	228	--	--	--	--	--	--	--	--	--	--
Cluster-10041.0	390	--	--	--	--	--	--	--	--	--	--
Cluster-10042.0	367	--	--	--	--	--	--	--	--	--	--
Cluster-10043.0	2244	K20027 palmitoyltransferase ZDHHC1/11 [EC:2.3.1.225] | (RefSeq) uncharacterized protein LOC103651960 (A)	retrotransposon protein, putative, Ty1-copia subclass [Oryza sativa Japonica Group]	--	Q10F54_ORYSJ SubName: Full=Retrotransposon protein, putative, Ty1-copia subclass {ECO:0000313|EMBL:ABF98209.1};	FOG: Transposon-encoded proteins with TYA, reverse transcriptase, integrase domains in various combinations	GO:0003676,nucleic acid binding; GO:0008270,zinc ion binding; GO:0015074,DNA integration; GO:0003674,molecular_function; GO:0005488,binding; GO:0097159,organic cyclic compound binding; GO:1901363,heterocyclic compound binding; GO:0046872,metal ion binding; GO:0043167,ion binding; GO:0043169,cation binding; GO:0046914,transition metal ion binding; GO:0008152,metabolic process; GO:0006139,nucleobas…	Zinc knuckle	--	--	--
Cluster-10044.0	211	--	--	--	--	--	--	--	--	--	--
Cluster-10045.0	318	--	--	--	--	--	--	--	--	--	--
Cluster-10046.0	264	--	--	--	--	--	--	--	--	--	--
Cluster-10047.0	496	--	--	--	--	--	--	--	--	--	--
Cluster-10048.0	390	--	--	--	--	--	--	--	--	--	--
Cluster-10049.0	288	--	--	--	--	--	--	--	--	--	--
Cluster-1005.0	286	--	--	--	--	--	--	--	--	--	--
Cluster-10050.0	390	K09338 homeobox-leucine zipper protein | (RefSeq) homeobox-leucine zipper protein ROC8-like (A)	uncharacterized protein LOC109758131 [Aegilops tauschii subsp. tauschii]	--	A0A1D6CHG2_WHEAT SubName: Full=Uncharacterized protein {ECO:0000313|EnsemblPlants:TRIAE_CS42_7BS_TGACv1_592708_AA1943480.1};	FOG: Transposon-encoded proteins with TYA, reverse transcriptase, integrase domains in various combinations	GO:0003676,nucleic acid binding; GO:0015074,DNA integration; GO:0003674,molecular_function; GO:0005488,binding; GO:0097159,organic cyclic compound binding; GO:1901363,heterocyclic compound binding; GO:0008152,metabolic process; GO:0006139,nucleobase-containing compound metabolic process; GO:0006259,DNA metabolic process; GO:0006725,cellular aromatic compound metabolic process; GO:0006807,nitrogen…	--	--	--	--
Cluster-10050.1	410	K15446 tRNA:m4X modification enzyme [EC:2.1.1.225] | (RefSeq) tRNA:m(4)X modification enzyme TRM13 homolog (A)	uncharacterized protein LOC109749076 [Aegilops tauschii subsp. tauschii]	--	A0A1D6RVI9_WHEAT SubName: Full=Uncharacterized protein {ECO:0000313|EnsemblPlants:TRIAE_CS42_4AS_TGACv1_306384_AA1007360.1};	FOG: Transposon-encoded proteins with TYA, reverse transcriptase, integrase domains in various combinations	GO:0003676,nucleic acid binding; GO:0015074,DNA integration; GO:0003674,molecular_function; GO:0005488,binding; GO:0097159,organic cyclic compound binding; GO:1901363,heterocyclic compound binding; GO:0008152,metabolic process; GO:0006139,nucleobase-containing compound metabolic process; GO:0006259,DNA metabolic process; GO:0006725,cellular aromatic compound metabolic process; GO:0006807,nitrogen…	--	--	--	--
Cluster-10051.0	244	--	--	--	--	--	--	--	--	--	--
Cluster-10052.0	421	K03798 cell division protease FtsH [EC:3.4.24.-] | (RefSeq) ATP-dependent zinc metalloprotease FTSH 6, chloroplastic (A)	pentatricopeptide repeat-containing protein At5g15300-like [Aegilops tauschii subsp. tauschii]	PP385_ARATH RecName: Full=Pentatricopeptide repeat-containing protein At5g15300;	A0A287PP61_HORVV SubName: Full=Uncharacterized protein {ECO:0000313|EnsemblPlants:HORVU4Hr1G074830.2};	FOG: PPR repeat	GO:0043231,intracellular membrane-bounded organelle; GO:0004519,endonuclease activity; GO:0003723,RNA binding; GO:0009451,RNA modification; GO:0003674,molecular_function; GO:0003824,catalytic activity; GO:0004518,nuclease activity; GO:0016787,hydrolase activity; GO:0016788,hydrolase activity, acting on ester bonds; GO:0003676,nucleic acid binding; GO:0005488,binding; GO:0097159,organic cyclic com…	PPR repeat family	--	--	--
Cluster-10053.0	442	--	--	--	--	--	--	--	--	--	--
Cluster-10054.0	405	--	--	--	--	--	--	--	--	--	--
Cluster-10055.0	305	--	--	--	--	--	--	--	--	--	--
Cluster-10057.0	268	--	--	--	--	--	--	--	--	--	--
Cluster-10058.0	281	--	predicted protein, partial [Hordeum vulgare subsp. vulgare]	--	F2ED24_HORVV SubName: Full=Predicted protein {ECO:0000313|EMBL:BAK05246.1}; Flags: Fragment;	--	--	--	--	--	--
Cluster-10059.0	287	K13457 disease resistance protein RPM1 | (RefSeq) disease resistance protein RPM1-like (A)	PREDICTED: uncharacterized protein LOC100821227 [Brachypodium distachyon]	RP8HA_ARATH RecName: Full=Disease resistance protein RPH8A; AltName: Full=RPP8 homolog A;	I1IJC8_BRADI SubName: Full=Uncharacterized protein {ECO:0000313|EnsemblPlants:BRADI4G10037.1};	Apoptotic ATPase	GO:0043531,ADP binding; GO:0005524,ATP binding; GO:0009626,plant-type hypersensitive response; GO:0000166,nucleotide binding; GO:0003674,molecular_function; GO:0005488,binding; GO:0017076,purine nucleotide binding; GO:0030554,adenyl nucleotide binding; GO:0032553,ribonucleotide binding; GO:0032555,purine ribonucleotide binding; GO:0032559,adenyl ribonucleotide binding; GO:0036094,small molecule b…	--	--	--	--
Cluster-1006.0	258	--	--	--	--	--	--	--	--	--	--
Cluster-10060.0	262	--	--	--	--	--	--	--	--	--	--
Cluster-10061.0	300	--	--	--	--	--	--	--	--	--	--
Cluster-10062.0	493	K17710 pentatricopeptide repeat domain-containing protein 1 | (RefSeq) hypothetical protein (A)	predicted protein [Hordeum vulgare subsp. vulgare]	PP129_ARATH RecName: Full=Pentatricopeptide repeat-containing protein At1g77360, mitochondrial; Flags: Precursor;	A0A0A9HU80_ARUDO SubName: Full=Uncharacterized protein {ECO:0000313|EMBL:JAE40267.1};	FOG: PPR repeat	GO:0043231,intracellular membrane-bounded organelle; GO:0005739,mitochondrion; GO:0004519,endonuclease activity; GO:0003723,RNA binding; GO:0009451,RNA modification; GO:0003674,molecular_function; GO:0003824,catalytic activity; GO:0004518,nuclease activity; GO:0016787,hydrolase activity; GO:0016788,hydrolase activity, acting on ester bonds; GO:0003676,nucleic acid binding; GO:0005488,binding; GO:…	PPR repeat family	--	--	--
Cluster-10063.0	350	--	--	--	--	--	--	--	--	--	--
Cluster-10065.0	388	--	oleosin 16.4 kDa-like [Aegilops tauschii subsp. tauschii]	OLES1_BRANA RecName: Full=Oleosin S1-2;	A0A1D6D5M0_WHEAT SubName: Full=Uncharacterized protein {ECO:0000313|EnsemblPlants:TRIAE_CS42_7DS_TGACv1_624832_AA2063430.1};	--	GO:0016021,integral component of membrane; GO:0012511,monolayer-surrounded lipid storage body; GO:0005575,cellular_component; GO:0016020,membrane; GO:0031224,intrinsic component of membrane; GO:0044425,membrane part; GO:0005622,intracellular; GO:0005623,cell; GO:0005811,lipid droplet; GO:0043226,organelle; GO:0043228,non-membrane-bounded organelle; GO:0043229,intracellular organelle; GO:0043232,i…	Oleosin	--	--	--
Cluster-10066.0	381	--	--	--	--	--	--	--	--	--	--
Cluster-10067.0	535	--	Ribose-phosphate pyrophosphokinase 4 [Triticum urartu]	--	M7Z948_TRIUA SubName: Full=Ribose-phosphate pyrophosphokinase 4 {ECO:0000313|EMBL:EMS48925.1, ECO:0000313|EnsemblPlants:TRIUR3_06522-P1};	--	GO:0016301,kinase activity; GO:0009116,nucleoside metabolic process; GO:0003674,molecular_function; GO:0003824,catalytic activity; GO:0016740,transferase activity; GO:0016772,transferase activity, transferring phosphorus-containing groups; GO:0008152,metabolic process; GO:0006139,nucleobase-containing compound metabolic process; GO:0006725,cellular aromatic compound metabolic process; GO:0006807,…	--	--	--	--
Cluster-10068.0	268	--	--	--	--	--	--	--	--	--	--
Cluster-10069.0	241	--	--	--	--	--	--	--	--	--	--
Cluster-1007.0	384	--	--	--	--	--	--	--	--	--	--
Cluster-10070.0	296	--	--	--	--	--	--	--	--	--	--
Cluster-10071.0	366	--	--	--	--	--	--	--	--	--	--
Cluster-10073.0	463	K03444 MFS transporter, SP family, ERD6-like sugar transporter | (RefSeq) sugar transporter ERD6-like 16 (A)	sugar transporter ERD6-like 16 [Aegilops tauschii subsp. tauschii]	EDL16_ARATH RecName: Full=Sugar transporter ERD6-like 16;	W5FGG3_WHEAT SubName: Full=Uncharacterized protein {ECO:0000313|EnsemblPlants:TRIAE_CS42_5BL_TGACv1_407464_AA1357160.1};	Predicted transporter (major facilitator superfamily)	GO:0016021,integral component of membrane; GO:0005355,glucose transmembrane transporter activity; GO:0005351,carbohydrate:proton symporter activity; GO:0046323,glucose import; GO:0035428,NA; GO:0003674,molecular_function; GO:0005215,transporter activity; GO:0022857,transmembrane transporter activity; GO:0015144,carbohydrate transmembrane transporter activity; GO:0015145,monosaccharide transmembra…	Sugar (and other) transporter	--	--	--
Cluster-10076.0	323	--	NRC1a [Triticum aestivum]	--	A0A0K0MGF4_WHEAT SubName: Full=NRC1a {ECO:0000313|EMBL:AKC34064.1};	--	GO:0043531,ADP binding; GO:0000166,nucleotide binding; GO:0003674,molecular_function; GO:0005488,binding; GO:0017076,purine nucleotide binding; GO:0030554,adenyl nucleotide binding; GO:0032553,ribonucleotide binding; GO:0032555,purine ribonucleotide binding; GO:0032559,adenyl ribonucleotide binding; GO:0036094,small molecule binding; GO:0043167,ion binding; GO:0043168,anion binding; GO:0097159,or…	--	--	--	--
Cluster-10078.0	254	--	--	--	--	--	--	--	--	--	--
Cluster-10079.0	231	--	--	--	--	--	--	--	--	--	--
Cluster-1008.1	285	--	--	--	--	--	--	--	--	--	--
Cluster-10080.0	295	--	--	--	--	--	--	--	--	--	--
Cluster-10081.0	369	--	--	--	A0A287FI95_HORVV SubName: Full=Uncharacterized protein {ECO:0000313|EnsemblPlants:HORVU1Hr1G050380.1};	--	--	--	--	--	--
Cluster-10082.0	433	--	--	--	--	--	--	--	--	--	--
Cluster-10083.0	326	--	--	--	--	--	--	--	--	--	--
Cluster-10084.0	337	--	--	--	--	--	--	--	--	--	--
Cluster-10085.0	255	K09841 xanthoxin dehydrogenase [EC:1.1.1.288] | (RefSeq) xanthoxin dehydrogenase isoform X1 (A)	tasselseed2-like short-chain dehydrogenase/reductase, partial [Hordeum vulgare]	TS2_MAIZE RecName: Full=Sex determination protein tasselseed-2;	A0A1D5U8M4_WHEAT SubName: Full=Uncharacterized protein {ECO:0000313|EnsemblPlants:TRIAE_CS42_2BS_TGACv1_146215_AA0459140.2};	Reductases with broad range of substrate specificities	GO:0016491,oxidoreductase activity; GO:0007275,multicellular organism development; GO:0003674,molecular_function; GO:0003824,catalytic activity; GO:0008150,biological_process; GO:0032501,multicellular organismal process; GO:0032502,developmental process; GO:0048856,anatomical structure development	--	--	--	--
Cluster-10086.0	326	--	--	--	--	--	--	--	--	--	--
Cluster-10087.0	254	--	--	--	--	--	--	--	--	--	--
Cluster-10088.0	274	--	--	--	--	--	--	--	--	--	--
Cluster-10089.0	357	--	--	--	--	--	--	--	--	--	--
Cluster-1009.0	452	--	--	--	--	--	--	--	--	--	--
Cluster-1009.1	278	--	--	--	A0A1D5T0Y8_WHEAT RecName: Full=Non-specific lipid-transfer protein {ECO:0000256|RuleBase:RU000628};	--	GO:0008289,lipid binding; GO:0006869,lipid transport; GO:0003674,molecular_function; GO:0005488,binding; GO:0006810,transport; GO:0008150,biological_process; GO:0010876,lipid localization; GO:0033036,macromolecule localization; GO:0051179,localization; GO:0051234,establishment of localization; GO:0071702,organic substance transport	--	--	--	--
Cluster-1009.2	1471	K05758 actin related protein 2/3 complex, subunit 2 | (RefSeq) LOW QUALITY PROTEIN: uncharacterized protein LOC106797677 (A)	Os01g0630700 [Oryza sativa Japonica Group]	--	A0A1D6DLR6_WHEAT SubName: Full=Uncharacterized protein {ECO:0000313|EnsemblPlants:TRIAE_CS42_U_TGACv1_650821_AA2149410.1};	DNA helicase PIF1/RRM3	--	--	--	--	--
Cluster-10090.0	331	--	DNA (cytosine-5)-methyltransferase DRM2-like [Aegilops tauschii subsp. tauschii]	DRM2_ORYSJ RecName: Full=DNA (cytosine-5)-methyltransferase DRM2 {ECO:0000305}; EC=2.1.1.37 {ECO:0000305}; AltName: Full=OsDRM2 {ECO:0000303|PubMed:22380881}; AltName: Full=Protein DOMAINS REARRANGED METHYLASE 2 {ECO:0000305};	A0A1D5XL36_WHEAT SubName: Full=Uncharacterized protein {ECO:0000313|EnsemblPlants:TRIAE_CS42_4BL_TGACv1_321492_AA1061320.1};	--	GO:0005634,nucleus; GO:0003886,DNA (cytosine-5-)-methyltransferase activity; GO:0003677,DNA binding; GO:0003674,molecular_function; GO:0003824,catalytic activity; GO:0008168,methyltransferase activity; GO:0008757,S-adenosylmethionine-dependent methyltransferase activity; GO:0009008,DNA-methyltransferase activity; GO:0016740,transferase activity; GO:0016741,transferase activity, transferring one-c…	--	--	--	--
Cluster-10091.0	410	--	protein FAR1-RELATED SEQUENCE 5-like [Aegilops tauschii subsp. tauschii]	--	M8C343_AEGTA SubName: Full=Uncharacterized protein {ECO:0000313|EMBL:EMT28659.1, ECO:0000313|EnsemblPlants:EMT28659};	--	GO:0006355,regulation of transcription, DNA-templated; GO:0008152,metabolic process; GO:0006139,nucleobase-containing compound metabolic process; GO:0006351,transcription, DNA-templated; GO:0006725,cellular aromatic compound metabolic process; GO:0006807,nitrogen compound metabolic process; GO:0008150,biological_process; GO:0009058,biosynthetic process; GO:0009059,macromolecule biosynthetic proce…	--	--	--	--
Cluster-10091.1	268	K17604 zinc finger SWIM domain-containing protein 3 | (RefSeq) protein FAR1-RELATED SEQUENCE 5-like isoform X1 (A)	protein FAR1-RELATED SEQUENCE 12-like [Aegilops tauschii subsp. tauschii]	FRS12_ARATH RecName: Full=Protein FAR1-RELATED SEQUENCE 12;	A0A1D5TCB2_WHEAT SubName: Full=Uncharacterized protein {ECO:0000313|EnsemblPlants:TRIAE_CS42_2AL_TGACv1_094615_AA0300520.4};	--	GO:0005634,nucleus; GO:0003700,DNA-binding transcription factor activity; GO:0008270,zinc ion binding; GO:0010018,far-red light signaling pathway; GO:0042753,positive regulation of circadian rhythm; GO:0045893,positive regulation of transcription, DNA-templated; GO:0009585,red, far-red light phototransduction; GO:0140110,transcription regulator activity; GO:0003674,molecular_function; GO:0005488,…	--	--	--	--
Cluster-10092.0	237	--	--	--	--	--	--	--	--	--	--
Cluster-10093.0	249	--	--	--	--	--	--	--	--	--	--
Cluster-10094.0	320	--	--	--	--	--	--	--	--	--	--
Cluster-10095.0	381	--	--	--	--	--	--	--	--	--	--
Cluster-10096.0	893	--	hypothetical protein TRIUR3_12854 [Triticum urartu]	--	A0A1D6DFB7_WHEAT SubName: Full=Uncharacterized protein {ECO:0000313|EnsemblPlants:TRIAE_CS42_U_TGACv1_642281_AA2114980.1};	--	--	--	--	--	--
Cluster-10097.0	342	--	--	--	--	--	--	--	--	--	--
Cluster-10098.0	526	--	--	--	--	--	--	--	--	--	--
Cluster-10099.0	294	--	--	--	--	--	--	--	--	--	--
Cluster-101.0	334	--	PREDICTED: uncharacterized protein LOC4336738 [Oryza sativa Japonica Group]	--	A0A0A9BLL2_ARUDO SubName: Full=Uncharacterized protein {ECO:0000313|EMBL:JAD64276.1};	--	GO:0008234,cysteine-type peptidase activity; GO:0003674,molecular_function; GO:0003824,catalytic activity; GO:0008233,peptidase activity; GO:0070011,peptidase activity, acting on L-amino acid peptides; GO:0016787,hydrolase activity; GO:0140096,catalytic activity, acting on a protein	--	--	--	--
Cluster-1010.0	376	--	--	--	--	--	--	--	--	--	--
Cluster-10100.0	268	--	--	--	--	--	--	--	--	--	--
Cluster-10101.0	287	--	--	--	--	--	--	--	--	--	--
Cluster-10102.0	448	--	--	--	--	--	--	--	--	--	--
Cluster-10103.0	397	--	--	--	A0A1D5T8U2_WHEAT SubName: Full=Uncharacterized protein {ECO:0000313|EnsemblPlants:TRIAE_CS42_2AL_TGACv1_093635_AA0284120.1};	--	--	--	--	--	--
Cluster-10104.0	279	K13457 disease resistance protein RPM1 | (RefSeq) disease resistance protein RPM1 (A)	PREDICTED: disease resistance protein RPM1-like isoform X1 [Brachypodium distachyon]	--	A0A0Q3HUD0_BRADI SubName: Full=Uncharacterized protein {ECO:0000313|EMBL:KQJ91907.1};	--	GO:0043531,ADP binding; GO:0000166,nucleotide binding; GO:0003674,molecular_function; GO:0005488,binding; GO:0017076,purine nucleotide binding; GO:0030554,adenyl nucleotide binding; GO:0032553,ribonucleotide binding; GO:0032555,purine ribonucleotide binding; GO:0032559,adenyl ribonucleotide binding; GO:0036094,small molecule binding; GO:0043167,ion binding; GO:0043168,anion binding; GO:0097159,or…	--	--	--	--
Cluster-10105.0	325	--	--	--	--	--	--	--	--	--	--
Cluster-10106.0	310	--	--	--	--	--	--	--	--	--	--
Cluster-10108.0	802	--	--	--	--	--	--	--	--	--	--
Cluster-1011.0	362	--	--	--	--	--	--	--	--	--	--
Cluster-10110.0	473	--	--	--	--	--	--	--	--	--	--
Cluster-10111.0	310	--	--	--	--	--	--	--	--	--	--
Cluster-10112.0	447	--	--	--	--	--	--	--	--	--	--
Cluster-10114.0	501	--	uncharacterized protein LOC109778686 [Aegilops tauschii subsp. tauschii]	--	A0A1D6RGR2_WHEAT SubName: Full=Uncharacterized protein {ECO:0000313|EnsemblPlants:TRIAE_CS42_1DS_TGACv1_080383_AA0247150.1};	--	GO:0003676,nucleic acid binding; GO:0008270,zinc ion binding; GO:0003674,molecular_function; GO:0005488,binding; GO:0097159,organic cyclic compound binding; GO:1901363,heterocyclic compound binding; GO:0046872,metal ion binding; GO:0043167,ion binding; GO:0043169,cation binding; GO:0046914,transition metal ion binding	Zinc knuckle	--	--	--
Cluster-10115.0	324	--	--	--	--	--	--	--	--	--	--
Cluster-10116.0	519	K08738 cytochrome c | (RefSeq) uncharacterized protein LOC100828831 (A)	uncharacterized protein LOC109772740 [Aegilops tauschii subsp. tauschii]	--	A0A1D5V5N7_WHEAT SubName: Full=Uncharacterized protein {ECO:0000313|EnsemblPlants:TRIAE_CS42_3AL_TGACv1_193900_AA0622220.1};	FOG: Reverse transcriptase	--	Domain of unknown function (DUF4283)	--	--	--
Cluster-10117.0	357	--	--	--	--	--	--	--	--	--	--
Cluster-10118.0	253	--	--	--	--	--	--	--	--	--	--
Cluster-10119.0	323	--	--	--	--	--	--	--	--	--	--
Cluster-1012.0	387	--	hypothetical protein [Hordeum vulgare subsp. vulgare]	--	A0A287I3S4_HORVV SubName: Full=Uncharacterized protein {ECO:0000313|EnsemblPlants:HORVU2Hr1G058760.1};	--	--	--	--	--	--
Cluster-10120.0	291	--	--	--	--	--	--	--	--	--	--
Cluster-10121.0	228	--	--	--	--	--	--	--	--	--	--
Cluster-10122.0	345	K15401 long-chain fatty acid omega-monooxygenase [EC:1.14.14.80] | (RefSeq) cytochrome P450 86A1 (A)	cytochrome P450, expressed [Triticum aestivum]	C86A8_ARATH RecName: Full=Cytochrome P450 86A8; EC=1.14.14.1; AltName: Full=Protein LACERATA;	M7ZZN7_TRIUA SubName: Full=Cytochrome P450 86A1 {ECO:0000313|EMBL:EMS65497.1, ECO:0000313|EnsemblPlants:TRIUR3_27502-P1};	Cytochrome P450 CYP4/CYP19/CYP26 subfamilies	GO:0016021,integral component of membrane; GO:0018685,alkane 1-monooxygenase activity; GO:0070330,aromatase activity; GO:0020037,heme binding; GO:0005506,iron ion binding; GO:0006631,fatty acid metabolic process; GO:0003674,molecular_function; GO:0003824,catalytic activity; GO:0004497,monooxygenase activity; GO:0016491,oxidoreductase activity; GO:0016705,oxidoreductase activity, acting on paired …	Cytochrome P450	--	--	--
Cluster-10123.0	452	--	--	--	--	--	--	--	--	--	--
Cluster-10124.0	328	--	--	--	--	--	--	--	--	--	--
Cluster-10125.0	328	--	PREDICTED: glutathione S-transferase T3-like [Brachypodium distachyon]	--	A0A0Q3F5K9_BRADI SubName: Full=Uncharacterized protein {ECO:0000313|EMBL:KQJ94935.1};	--	GO:0005634,nucleus; GO:0005622,intracellular; GO:0005575,cellular_component; GO:0005623,cell; GO:0043231,intracellular membrane-bounded organelle; GO:0043226,organelle; GO:0043227,membrane-bounded organelle; GO:0043229,intracellular organelle; GO:0044424,intracellular part; GO:0044464,cell part	--	--	--	--
Cluster-10126.0	448	--	--	--	--	--	--	--	--	--	--
Cluster-10127.0	219	--	uncharacterized protein LOC109768476 isoform X1 [Aegilops tauschii subsp. tauschii]	--	A0A1D5WAC7_WHEAT SubName: Full=Uncharacterized protein {ECO:0000313|EnsemblPlants:TRIAE_CS42_3B_TGACv1_226973_AA0820510.1};	--	--	--	--	--	--
Cluster-10128.0	330	--	--	--	--	--	--	--	--	--	--
Cluster-10129.0	245	--	--	--	--	--	--	--	--	--	--
Cluster-1013.0	358	--	--	--	--	--	--	--	--	--	--
Cluster-10130.0	272	K05909 laccase [EC:1.10.3.2] | (RefSeq) laccase-4-like isoform X1 (A)	laccase-4-like isoform X1 [Aegilops tauschii subsp. tauschii]	LAC4_ORYSJ RecName: Full=Laccase-4; EC=1.10.3.2; AltName: Full=Benzenediol:oxygen oxidoreductase 4; AltName: Full=Diphenol oxidase 4; AltName: Full=Urishiol oxidase 4; Flags: Precursor;	A0A1D5TQ28_WHEAT SubName: Full=Uncharacterized protein {ECO:0000313|EnsemblPlants:TRIAE_CS42_2AS_TGACv1_113951_AA0362680.1};	Multicopper oxidases	GO:0048046,apoplast; GO:0005507,copper ion binding; GO:0052716,hydroquinone:oxygen oxidoreductase activity; GO:0016722,oxidoreductase activity, oxidizing metal ions; GO:0046274,lignin catabolic process; GO:0003674,molecular_function; GO:0005488,binding; GO:0046872,metal ion binding; GO:0043167,ion binding; GO:0043169,cation binding; GO:0046914,transition metal ion binding; GO:0003824,catalytic ac…	--	--	--	--
Cluster-10131.0	288	--	hypothetical protein TRIUR3_13883 [Triticum urartu]	--	A0A1D5XCK4_WHEAT SubName: Full=Uncharacterized protein {ECO:0000313|EnsemblPlants:TRIAE_CS42_4AS_TGACv1_307319_AA1019390.1};	--	GO:0016021,integral component of membrane; GO:0005575,cellular_component; GO:0016020,membrane; GO:0031224,intrinsic component of membrane; GO:0044425,membrane part	--	--	--	--
Cluster-10132.0	312	K13457 disease resistance protein RPM1 | (RefSeq) disease resistance protein RPM1 (A)	unnamed protein product [Triticum aestivum]	R13L4_ARATH RecName: Full=Disease resistance RPP13-like protein 4; AltName: Full=Disease resistance protein ZAR1 {ECO:0000305}; AltName: Full=Protein HOPZ-ACTIVATED RESISTANCE 1;	A0A1D5W725_WHEAT SubName: Full=Uncharacterized protein {ECO:0000313|EnsemblPlants:TRIAE_CS42_3B_TGACv1_225001_AA0803960.1};	Apoptotic ATPase	GO:0005886,plasma membrane; GO:0043531,ADP binding; GO:0005524,ATP binding; GO:0043621,protein self-association; GO:0006952,defense response; GO:0050829,defense response to Gram-negative bacterium; GO:0007165,signal transduction; GO:0000166,nucleotide binding; GO:0003674,molecular_function; GO:0005488,binding; GO:0017076,purine nucleotide binding; GO:0030554,adenyl nucleotide binding; GO:0032553,…	--	--	--	--
Cluster-10134.0	297	--	--	--	I1IT48_BRADI SubName: Full=Uncharacterized protein {ECO:0000313|EnsemblPlants:BRADI4G38820.1};	--	--	--	--	--	--
Cluster-10135.0	384	--	--	--	--	--	--	--	--	--	--
Cluster-10136.0	253	--	--	--	--	--	--	--	--	--	--
Cluster-10137.0	266	--	Superoxide-generating NADPH oxidase heavy chain subunit B [Triticum urartu]	--	A0A1D5UVP5_WHEAT SubName: Full=Uncharacterized protein {ECO:0000313|EnsemblPlants:TRIAE_CS42_2DS_TGACv1_177289_AA0572400.1};	--	GO:0003676,nucleic acid binding; GO:0003674,molecular_function; GO:0005488,binding; GO:0097159,organic cyclic compound binding; GO:1901363,heterocyclic compound binding	--	--	--	--
Cluster-10139.0	526	--	Organic cation transporter-like protein [Triticum urartu]	--	A0A1D6BK89_WHEAT SubName: Full=Uncharacterized protein {ECO:0000313|EnsemblPlants:TRIAE_CS42_7AL_TGACv1_556681_AA1768700.1};	--	--	--	--	--	--
Cluster-1014.0	535	--	--	--	--	--	--	Stretch-responsive small skeletal muscle X protein, Chisel	--	--	--
Cluster-10140.0	282	--	--	--	--	--	--	--	--	--	--
Cluster-10141.0	248	--	--	--	--	--	--	--	--	--	--
Cluster-10142.0	270	--	--	--	--	--	--	--	--	--	--
Cluster-10143.0	226	--	--	--	--	--	--	--	--	--	--
Cluster-10144.0	270	K14497 protein phosphatase 2C [EC:3.1.3.16] | (RefSeq) probable protein phosphatase 2C 50 (A)	probable protein phosphatase 2C 50 [Aegilops tauschii subsp. tauschii]	--	A0A1D5SRZ2_WHEAT SubName: Full=Uncharacterized protein {ECO:0000313|EnsemblPlants:TRIAE_CS42_1DL_TGACv1_061434_AA0195270.2};	--	GO:0046872,metal ion binding; GO:0004722,protein serine/threonine phosphatase activity; GO:0003674,molecular_function; GO:0005488,binding; GO:0043167,ion binding; GO:0043169,cation binding; GO:0003824,catalytic activity; GO:0004721,phosphoprotein phosphatase activity; GO:0016787,hydrolase activity; GO:0016788,hydrolase activity, acting on ester bonds; GO:0016791,phosphatase activity; GO:0042578,p…	--	--	--	--
Cluster-10145.0	586	--	--	--	--	--	--	--	--	--	--
Cluster-10146.0	269	--	--	--	--	--	--	--	--	--	--
Cluster-10147.0	480	--	--	--	--	--	--	--	--	--	--
Cluster-10148.0	297	K10523 speckle-type POZ protein | (RefSeq) BTB/POZ and MATH domain-containing protein 1 (A)	BTB/POZ and MATH domain-containing protein 1 [Sorghum bicolor]	BPM3_ARATH RecName: Full=BTB/POZ and MATH domain-containing protein 3; AltName: Full=Protein BTB-POZ AND MATH DOMAIN 3; Short=AtBPM3;	A0A1D5Z9R3_WHEAT SubName: Full=Uncharacterized protein {ECO:0000313|EnsemblPlants:TRIAE_CS42_5BL_TGACv1_406620_AA1347840.1};	Speckle-type POZ protein SPOP and related proteins with TRAF, MATH and BTB/POZ domains	GO:0005829,cytosol; GO:0005634,nucleus; GO:0042802,identical protein binding; GO:0071472,cellular response to salt stress; GO:0016567,protein ubiquitination; GO:0031396,regulation of protein ubiquitination; GO:0006970,response to osmotic stress; GO:0005515,protein binding; GO:0003674,molecular_function; GO:0005488,binding; GO:0006950,response to stress; GO:0008150,biological_process; GO:0009628,r…	--	--	--	--
Cluster-10149.0	221	--	--	--	--	--	--	--	--	--	--
Cluster-1015.0	256	--	--	--	A0A1D6BY11_WHEAT SubName: Full=Uncharacterized protein {ECO:0000313|EnsemblPlants:TRIAE_CS42_7AS_TGACv1_570447_AA1835790.1};	--	--	--	--	--	--
Cluster-10150.0	239	--	--	--	--	--	--	--	--	--	--
Cluster-10151.0	325	--	--	--	--	--	--	--	--	--	--
Cluster-10152.0	308	--	--	--	--	--	--	--	--	--	--
Cluster-10153.0	383	--	--	--	--	--	--	--	--	--	--
Cluster-10154.0	318	--	--	--	--	--	--	--	--	--	--
Cluster-10155.0	364	--	--	--	--	--	--	--	--	--	--
Cluster-10156.0	576	--	protein SUPPRESSOR OF NPR1-1 CONSTITUTIVE 4-like [Aegilops tauschii subsp. tauschii]	CRR57_ARATH RecName: Full=Cysteine-rich repeat secretory protein 57; Flags: Precursor;	A0A1D6CCQ1_WHEAT SubName: Full=Uncharacterized protein {ECO:0000313|EnsemblPlants:TRIAE_CS42_7BL_TGACv1_580653_AA1914930.1};	--	GO:0031225,anchored component of membrane; GO:0046658,anchored component of plasma membrane; GO:0005575,cellular_component; GO:0016020,membrane; GO:0031224,intrinsic component of membrane; GO:0044425,membrane part; GO:0005886,plasma membrane; GO:0005623,cell; GO:0031226,intrinsic component of plasma membrane; GO:0044459,plasma membrane part; GO:0044464,cell part; GO:0071944,cell periphery	Salt stress response/antifungal	--	--	--
Cluster-10157.0	416	--	--	--	--	--	--	--	--	--	--
Cluster-10158.0	448	--	--	--	--	--	--	--	--	--	--
Cluster-10159.0	287	--	--	--	--	--	--	--	--	--	--
Cluster-1016.0	247	--	--	--	--	--	--	--	--	--	--
Cluster-10160.0	700	--	--	--	--	--	--	--	--	--	--
Cluster-10161.0	430	--	--	--	--	--	--	--	--	--	--
Cluster-10162.0	595	--	--	--	--	--	--	--	--	--	--
Cluster-10163.0	287	K09422 transcription factor MYB, plant | (RefSeq) myb-related protein Zm1-like (A)	myb-related protein Zm1-like [Aegilops tauschii subsp. tauschii]	MYB1_MAIZE RecName: Full=Myb-related protein Zm1;	A0A1D5TSD9_WHEAT SubName: Full=Uncharacterized protein {ECO:0000313|EnsemblPlants:TRIAE_CS42_2BL_TGACv1_129283_AA0376470.1};	--	GO:0005634,nucleus; GO:0003677,DNA binding; GO:0006355,regulation of transcription, DNA-templated; GO:0006351,transcription, DNA-templated; GO:0003674,molecular_function; GO:0003676,nucleic acid binding; GO:0005488,binding; GO:0097159,organic cyclic compound binding; GO:1901363,heterocyclic compound binding; GO:0008152,metabolic process; GO:0006139,nucleobase-containing compound metabolic process…	--	--	--	--
Cluster-10164.0	371	--	--	--	--	--	--	--	--	--	--
Cluster-10166.0	483	K13457 disease resistance protein RPM1 | (RefSeq) disease resistance protein RPM1-like (A)	Disease resistance protein RGA2 [Triticum urartu]	--	R7W5E0_AEGTA SubName: Full=Putative disease resistance protein RGA1 {ECO:0000313|EMBL:EMT03647.1, ECO:0000313|EnsemblPlants:EMT03647};	--	GO:0043531,ADP binding; GO:0000166,nucleotide binding; GO:0003674,molecular_function; GO:0005488,binding; GO:0017076,purine nucleotide binding; GO:0030554,adenyl nucleotide binding; GO:0032553,ribonucleotide binding; GO:0032555,purine ribonucleotide binding; GO:0032559,adenyl ribonucleotide binding; GO:0036094,small molecule binding; GO:0043167,ion binding; GO:0043168,anion binding; GO:0097159,or…	Rx N-terminal domain	--	--	--
Cluster-10167.0	383	K12349 neutral ceramidase [EC:3.5.1.23] | (RefSeq) neutral ceramidase-like (A)	uncharacterized protein LOC109732273 [Aegilops tauschii subsp. tauschii]	--	A0A1D6A138_WHEAT SubName: Full=Uncharacterized protein {ECO:0000313|EnsemblPlants:TRIAE_CS42_5DS_TGACv1_456749_AA1477440.1};	FOG: Transposon-encoded proteins with TYA, reverse transcriptase, integrase domains in various combinations	GO:0003676,nucleic acid binding; GO:0015074,DNA integration; GO:0003674,molecular_function; GO:0005488,binding; GO:0097159,organic cyclic compound binding; GO:1901363,heterocyclic compound binding; GO:0008152,metabolic process; GO:0006139,nucleobase-containing compound metabolic process; GO:0006259,DNA metabolic process; GO:0006725,cellular aromatic compound metabolic process; GO:0006807,nitrogen…	--	--	--	--
Cluster-10168.0	380	--	hypothetical protein TRIUR3_01128 [Triticum urartu]	--	A0A1D6RQR4_WHEAT SubName: Full=Uncharacterized protein {ECO:0000313|EnsemblPlants:TRIAE_CS42_3AS_TGACv1_210502_AA0673860.1};	--	--	--	--	--	--
Cluster-10169.0	304	--	--	--	--	--	--	--	--	--	--
Cluster-1017.0	304	--	--	--	--	--	--	--	--	--	--
Cluster-10170.0	478	--	--	--	--	--	--	--	--	--	--
Cluster-10171.0	374	--	uncharacterized protein At4g38062-like [Aegilops tauschii subsp. tauschii]	--	A0A1D5X5R4_WHEAT SubName: Full=Uncharacterized protein {ECO:0000313|EnsemblPlants:TRIAE_CS42_4AL_TGACv1_290077_AA0981360.1};	--	--	--	--	--	--
Cluster-10173.0	211	--	--	--	--	--	--	--	--	--	--
Cluster-10174.0	337	--	--	--	--	--	--	--	--	--	--
Cluster-10175.0	356	--	--	--	--	--	--	--	--	--	--
Cluster-10176.0	267	--	--	--	--	--	--	--	--	--	--
Cluster-10177.0	445	K16812 targeting protein for Xklp2 | (RefSeq) protein TPX2 isoform X1 (A)	protein TPX2 isoform X2 [Aegilops tauschii subsp. tauschii]	TPX2_ARATH RecName: Full=Protein TPX2; Short=AtTPX2; AltName: Full=Targeting protein for XKLP2;	M8BRU7_AEGTA SubName: Full=Uncharacterized protein {ECO:0000313|EMBL:EMT05682.1, ECO:0000313|EnsemblPlants:EMT05682};	--	GO:0009941,chloroplast envelope; GO:0005874,microtubule; GO:0005654,nucleoplasm; GO:0005634,nucleus; GO:0009524,phragmoplast; GO:0005819,spindle; GO:0008017,microtubule binding; GO:0032147,activation of protein kinase activity; GO:0051301,cell division; GO:0000278,mitotic cell cycle; GO:0090307,mitotic spindle assembly; GO:0060236,regulation of mitotic spindle organization; GO:0051225,spindle ass…	--	--	--	--
Cluster-10178.0	1744	K13366 polyamine oxidase [EC:1.5.3.14 1.5.3.16 1.5.3.-] | (RefSeq) polyamine oxidase-like (A)	polyamine oxidase-like [Aegilops tauschii subsp. tauschii]	PAO_MAIZE RecName: Full=Polyamine oxidase; EC=1.5.3.14; EC=1.5.3.15; Flags: Precursor;	A0A1D6CAG8_WHEAT SubName: Full=Uncharacterized protein {ECO:0000313|EnsemblPlants:TRIAE_CS42_7BL_TGACv1_579038_AA1903330.1};	Amine oxidase	GO:0052898,N1-acetylspermidine:oxygen oxidoreductase (propane-1,3-diamine-forming) activity; GO:0052893,N1-acetylspermine:oxygen oxidoreductase (propane-1,3-diamine-forming) activity; GO:0052897,N8-acetylspermidine:oxygen oxidoreductase (propane-1,3-diamine-forming) activity; GO:0052896,spermidine oxidase (propane-1,3-diamine-forming) activity; GO:0052900,spermine oxidase (propane-1,3-diamine-for…	Flavin containing amine oxidoreductase	--	--	--
Cluster-10179.0	278	--	--	--	--	--	--	--	--	--	--
Cluster-1018.0	952	K17604 zinc finger SWIM domain-containing protein 3 | (RefSeq) protein FAR1-RELATED SEQUENCE 8-like (A)	protein FAR1-RELATED SEQUENCE 5-like [Aegilops tauschii subsp. tauschii]	FRS3_ARATH RecName: Full=Protein FAR1-RELATED SEQUENCE 3;	A0A1D5VQI7_WHEAT SubName: Full=Uncharacterized protein {ECO:0000313|EnsemblPlants:TRIAE_CS42_3B_TGACv1_220881_AA0722320.1};	--	GO:0005634,nucleus; GO:0009506,plasmodesma; GO:0008270,zinc ion binding; GO:0006355,regulation of transcription, DNA-templated; GO:0003674,molecular_function; GO:0005488,binding; GO:0046872,metal ion binding; GO:0043167,ion binding; GO:0043169,cation binding; GO:0046914,transition metal ion binding; GO:0008152,metabolic process; GO:0006139,nucleobase-containing compound metabolic process; GO:0006…	--	--	--	--
Cluster-1018.1	572	--	hypothetical protein TRIUR3_35173 [Triticum urartu]	--	M7Z4J5_TRIUA SubName: Full=Uncharacterized protein {ECO:0000313|EMBL:EMS54917.1, ECO:0000313|EnsemblPlants:TRIUR3_35173-P1};	--	--	--	--	--	--
Cluster-10181.0	292	--	--	--	A0A287WAC6_HORVV SubName: Full=Uncharacterized protein {ECO:0000313|EnsemblPlants:HORVU7Hr1G044310.32};	--	GO:0016021,integral component of membrane; GO:0005524,ATP binding; GO:0004674,protein serine/threonine kinase activity; GO:0000166,nucleotide binding; GO:0003674,molecular_function; GO:0005488,binding; GO:0008144,drug binding; GO:0017076,purine nucleotide binding; GO:0030554,adenyl nucleotide binding; GO:0032553,ribonucleotide binding; GO:0032555,purine ribonucleotide binding; GO:0032559,adenyl r…	--	--	--	--
Cluster-10182.0	319	--	--	--	--	--	--	--	--	--	--
Cluster-10183.0	440	--	uncharacterized protein LOC109756069 [Aegilops tauschii subsp. tauschii]	--	A0A1D6A8T0_WHEAT SubName: Full=Uncharacterized protein {ECO:0000313|EnsemblPlants:TRIAE_CS42_6AL_TGACv1_471960_AA1516290.1};	--	--	--	--	--	--
Cluster-10184.0	430	--	uncharacterized protein LOC109786133 isoform X2 [Aegilops tauschii subsp. tauschii]	--	F2EJH3_HORVV SubName: Full=Predicted protein {ECO:0000313|EMBL:BAK07495.1};	--	--	--	--	--	--
Cluster-10185.0	292	--	--	--	--	--	--	--	--	--	--
Cluster-10186.0	287	--	--	--	--	--	--	--	--	--	--
Cluster-10187.0	346	--	--	--	--	--	--	--	--	--	--
Cluster-10188.0	470	--	--	--	--	--	--	--	--	--	--
Cluster-10189.0	369	K04506 E3 ubiquitin-protein ligase SIAH1 [EC:2.3.2.27] | (RefSeq) putative E3 ubiquitin-protein ligase SINA-like 6 (A)	unnamed protein product [Triticum aestivum]	--	M0VVK9_HORVV RecName: Full=E3 ubiquitin-protein ligase {ECO:0000256|RuleBase:RU201113}; EC=2.3.2.27 {ECO:0000256|RuleBase:RU201113};	--	GO:0005634,nucleus; GO:0008270,zinc ion binding; GO:0007275,multicellular organism development; GO:0016567,protein ubiquitination; GO:0006511,ubiquitin-dependent protein catabolic process; GO:0003674,molecular_function; GO:0005488,binding; GO:0046872,metal ion binding; GO:0043167,ion binding; GO:0043169,cation binding; GO:0046914,transition metal ion binding; GO:0008150,biological_process; GO:003…	--	--	--	--
Cluster-1019.0	686	--	uncharacterized protein LOC109779286 [Aegilops tauschii subsp. tauschii]	--	A0A1D6BAU3_WHEAT SubName: Full=Uncharacterized protein {ECO:0000313|EnsemblPlants:TRIAE_CS42_6DL_TGACv1_528870_AA1716630.2};	--	GO:0016021,integral component of membrane; GO:0005575,cellular_component; GO:0016020,membrane; GO:0031224,intrinsic component of membrane; GO:0044425,membrane part	--	--	--	--
Cluster-10190.0	354	--	--	--	--	--	--	--	--	--	--
Cluster-10191.0	285	--	--	--	--	--	--	--	--	--	--
Cluster-10192.0	267	--	uncharacterized protein LOC109753748 [Aegilops tauschii subsp. tauschii]	--	A0A1D5XQ93_WHEAT SubName: Full=Uncharacterized protein {ECO:0000313|EnsemblPlants:TRIAE_CS42_4BS_TGACv1_328061_AA1082150.1};	--	--	--	--	--	--
Cluster-10193.0	356	--	--	--	--	--	--	--	--	--	--
Cluster-10194.0	339	--	--	--	--	--	--	--	--	--	--
Cluster-10196.0	327	--	--	--	--	--	--	--	--	--	--
Cluster-10197.0	502	K12874 intron-binding protein aquarius | (RefSeq) LOW QUALITY PROTEIN: intron-binding protein aquarius-like (A)	uncharacterized protein LOC109738522 [Aegilops tauschii subsp. tauschii]	RNHX1_ARATH RecName: Full=Putative ribonuclease H protein At1g65750; EC=3.1.26.4;	A0A1D6RE02_WHEAT SubName: Full=Uncharacterized protein {ECO:0000313|EnsemblPlants:TRIAE_CS42_1BL_TGACv1_030249_AA0083790.1};	FOG: Reverse transcriptase	GO:0046872,metal ion binding; GO:0003676,nucleic acid binding; GO:0004523,RNA-DNA hybrid ribonuclease activity; GO:0003674,molecular_function; GO:0005488,binding; GO:0043167,ion binding; GO:0043169,cation binding; GO:0097159,organic cyclic compound binding; GO:1901363,heterocyclic compound binding; GO:0003824,catalytic activity; GO:0004518,nuclease activity; GO:0004519,endonuclease activity; GO:0…	zinc-binding in reverse transcriptase	--	--	--
Cluster-10199.0	359	--	--	--	--	--	--	--	--	--	--
Cluster-102.0	1013	K17086 transmembrane 9 superfamily member 2/4 | (RefSeq) uncharacterized LOC101300290 (A)	uncharacterized protein LOC109756110 [Aegilops tauschii subsp. tauschii]	FRS6_ARATH RecName: Full=Protein FAR1-RELATED SEQUENCE 6;	A0A1D5T6I5_WHEAT SubName: Full=Uncharacterized protein {ECO:0000313|EnsemblPlants:TRIAE_CS42_2AL_TGACv1_093125_AA0272650.1};	--	GO:0005634,nucleus; GO:0003700,DNA-binding transcription factor activity; GO:0008270,zinc ion binding; GO:0010018,far-red light signaling pathway; GO:0042753,positive regulation of circadian rhythm; GO:0045893,positive regulation of transcription, DNA-templated; GO:0009585,red, far-red light phototransduction; GO:0140110,transcription regulator activity; GO:0003674,molecular_function; GO:0005488,…	MULE transposase domain	--	--	--
Cluster-102.1	883	K17086 transmembrane 9 superfamily member 2/4 | (RefSeq) uncharacterized LOC101300290 (A)	uncharacterized protein LOC109757057 isoform X1 [Aegilops tauschii subsp. tauschii]	--	A0A1D5T6I5_WHEAT SubName: Full=Uncharacterized protein {ECO:0000313|EnsemblPlants:TRIAE_CS42_2AL_TGACv1_093125_AA0272650.1};	--	--	--	--	--	--
Cluster-1020.0	288	--	--	--	--	--	--	--	--	--	--
Cluster-10200.0	340	--	--	--	--	--	--	--	--	--	--
Cluster-10201.0	218	--	--	--	--	--	--	--	--	--	--
Cluster-10202.0	373	--	--	--	--	--	--	--	--	--	--
Cluster-10203.0	246	--	--	--	--	--	--	--	--	--	--
Cluster-10203.1	454	--	--	--	--	--	--	--	--	--	--
Cluster-10204.0	734	K01762 1-aminocyclopropane-1-carboxylate synthase [EC:4.4.1.14] | (RefSeq) 1-aminocyclopropane-1-carboxylate synthase 7-like (A)	uncharacterized protein LOC109753098 [Aegilops tauschii subsp. tauschii]	--	A0A1D6CSR3_WHEAT SubName: Full=Uncharacterized protein {ECO:0000313|EnsemblPlants:TRIAE_CS42_7DL_TGACv1_604348_AA1997110.2};	--	GO:0046983,protein dimerization activity; GO:0005515,protein binding; GO:0003674,molecular_function; GO:0005488,binding	Protein of unknown function (DUF 659)	--	--	--
Cluster-10206.0	660	--	--	--	--	--	--	--	--	--	--
Cluster-10207.0	306	--	--	--	--	--	--	--	--	--	--
Cluster-10208.0	305	--	--	--	--	--	--	--	--	--	--
Cluster-10209.0	374	--	proline-rich protein 36-like [Aegilops tauschii subsp. tauschii]	--	A0A1D5UZ58_WHEAT SubName: Full=Uncharacterized protein {ECO:0000313|EnsemblPlants:TRIAE_CS42_2DS_TGACv1_178022_AA0589330.1};	--	GO:0016021,integral component of membrane; GO:0005575,cellular_component; GO:0016020,membrane; GO:0031224,intrinsic component of membrane; GO:0044425,membrane part	--	--	--	--
Cluster-1021.0	222	--	--	--	--	--	--	--	--	--	--
Cluster-10210.0	530	--	--	--	--	--	--	--	--	--	--
Cluster-10211.0	278	K02358 elongation factor Tu | (RefSeq) uncharacterized protein LOC103721475 isoform X1 (A)	PREDICTED: uncharacterized protein LOC100822945 [Brachypodium distachyon]	RRPO_OENBE RecName: Full=RNA-directed DNA polymerase homolog; EC=2.7.7.48; AltName: Full=Reverse transcriptase homolog;	Q8SA93_MAIZE SubName: Full=Putative polyprotein {ECO:0000313|EMBL:AAL75999.1};	FOG: Transposon-encoded proteins with TYA, reverse transcriptase, integrase domains in various combinations	GO:0005739,mitochondrion; GO:0003968,RNA-directed 5'-3' RNA polymerase activity; GO:0003964,RNA-directed DNA polymerase activity; GO:0003674,molecular_function; GO:0003824,catalytic activity; GO:0016740,transferase activity; GO:0016772,transferase activity, transferring phosphorus-containing groups; GO:0016779,nucleotidyltransferase activity; GO:0034062,5'-3' RNA polymerase activity; GO:0097747,R…	--	--	--	--
Cluster-10212.0	217	--	--	--	--	--	--	--	--	--	--
Cluster-10213.0	386	--	disease resistance protein RGA2-like [Aegilops tauschii subsp. tauschii]	--	M8B0Z4_AEGTA SubName: Full=Uncharacterized protein {ECO:0000313|EMBL:EMT10437.1, ECO:0000313|EnsemblPlants:EMT10437};	--	--	--	--	--	--
Cluster-10214.0	260	--	--	--	--	--	--	--	--	--	--
Cluster-10215.0	278	K01265 methionyl aminopeptidase [EC:3.4.11.18] | (RefSeq) methionine aminopeptidase 2B-like (A)	uncharacterized protein LOC109750988 [Aegilops tauschii subsp. tauschii]	POLR1_ARATH RecName: Full=Retrovirus-related Pol polyprotein from transposon RE1; AltName: Full=Retro element 1 {ECO:0000303|PubMed:10689195}; Short=AtRE1 {ECO:0000303|PubMed:10689195}; Includes: RecName: Full=Protease RE1; EC=3.4.23.-; Includes: RecName: Full=Reverse transcriptase RE1; EC=2.7.7.49; Includes: RecName: Full=Endonuclease RE1;	A0A1D6C9D2_WHEAT SubName: Full=Uncharacterized protein {ECO:0000313|EnsemblPlants:TRIAE_CS42_7BL_TGACv1_578613_AA1897740.1};	FOG: Transposon-encoded proteins with TYA, reverse transcriptase, integrase domains in various combinations	GO:0004190,aspartic-type endopeptidase activity; GO:0004519,endonuclease activity; GO:0046872,metal ion binding; GO:0003676,nucleic acid binding; GO:0003964,RNA-directed DNA polymerase activity; GO:0015074,DNA integration; GO:0006310,DNA recombination; GO:0003674,molecular_function; GO:0003824,catalytic activity; GO:0004175,endopeptidase activity; GO:0008233,peptidase activity; GO:0070011,peptida…	--	--	--	--
Cluster-10216.0	514	--	hypothetical protein BRADI_4g11338v3 [Brachypodium distachyon]	--	A0A0Q3L4C4_BRADI SubName: Full=Uncharacterized protein {ECO:0000313|EMBL:KQJ87469.1};	--	GO:0043531,ADP binding; GO:0000166,nucleotide binding; GO:0003674,molecular_function; GO:0005488,binding; GO:0017076,purine nucleotide binding; GO:0030554,adenyl nucleotide binding; GO:0032553,ribonucleotide binding; GO:0032555,purine ribonucleotide binding; GO:0032559,adenyl ribonucleotide binding; GO:0036094,small molecule binding; GO:0043167,ion binding; GO:0043168,anion binding; GO:0097159,or…	--	--	--	--
Cluster-10217.0	496	--	uncharacterized protein LOC110434144 [Sorghum bicolor]	--	A0A1D6RNS3_WHEAT SubName: Full=Uncharacterized protein {ECO:0000313|EnsemblPlants:TRIAE_CS42_2DL_TGACv1_158189_AA0511890.1};	--	--	zinc-binding in reverse transcriptase	--	--	--
Cluster-10218.0	281	--	--	--	--	--	--	--	--	--	--
Cluster-10219.0	364	--	--	--	--	--	--	--	--	--	--
Cluster-1022.0	292	--	--	--	--	--	--	--	--	--	--
Cluster-10220.0	260	--	--	--	--	--	--	--	--	--	--
Cluster-10222.0	273	--	hAT dimerisation domain-containing protein -like [Oryza sativa Indica Group]	--	C8TFH5_ORYSI SubName: Full=HAT dimerisation domain-containing protein-like {ECO:0000313|EMBL:BAI39897.1};	--	GO:0003677,DNA binding; GO:0003674,molecular_function; GO:0003676,nucleic acid binding; GO:0005488,binding; GO:0097159,organic cyclic compound binding; GO:1901363,heterocyclic compound binding	--	--	--	--
Cluster-10223.0	228	--	--	--	--	--	--	--	--	--	--
Cluster-10224.0	227	--	--	--	--	--	--	--	--	--	--
Cluster-10225.0	326	--	--	--	--	--	--	--	--	--	--
Cluster-10226.0	352	--	--	--	--	--	--	--	--	--	--
Cluster-10227.0	239	--	--	--	--	--	--	--	--	--	--
Cluster-10228.0	204	--	--	--	--	--	--	--	--	--	--
Cluster-10229.0	463	--	--	--	--	--	--	--	--	--	--
Cluster-1023.0	391	--	--	--	--	--	--	--	--	--	--
Cluster-1023.1	391	--	--	--	--	--	--	--	--	--	--
Cluster-1023.2	238	--	--	--	--	--	--	--	--	--	--
Cluster-10230.0	251	--	--	--	--	--	--	--	--	--	--
Cluster-10231.0	482	--	--	--	--	--	--	--	--	--	--
Cluster-10232.0	1780	--	hypothetical protein TRIUR3_28317 [Triticum urartu]	--	A0A1D6D1S4_WHEAT SubName: Full=Uncharacterized protein {ECO:0000313|EnsemblPlants:TRIAE_CS42_7DS_TGACv1_622777_AA2045180.1};	--	GO:0008270,zinc ion binding; GO:0003674,molecular_function; GO:0005488,binding; GO:0046872,metal ion binding; GO:0043167,ion binding; GO:0043169,cation binding; GO:0046914,transition metal ion binding	--	--	--	--
Cluster-10233.0	342	--	hypothetical protein BRADI_1g23710v3 [Brachypodium distachyon]	--	A0A287HQP4_HORVV SubName: Full=Uncharacterized protein {ECO:0000313|EnsemblPlants:HORVU2Hr1G037200.2};	--	GO:0016021,integral component of membrane; GO:0005524,ATP binding; GO:0030246,carbohydrate binding; GO:0004672,protein kinase activity; GO:0000166,nucleotide binding; GO:0003674,molecular_function; GO:0005488,binding; GO:0008144,drug binding; GO:0017076,purine nucleotide binding; GO:0030554,adenyl nucleotide binding; GO:0032553,ribonucleotide binding; GO:0032555,purine ribonucleotide binding; GO:…	--	--	--	--
Cluster-10234.0	370	--	--	--	--	--	--	--	--	--	--
Cluster-10236.0	343	--	uncharacterized protein LOC109744824 [Aegilops tauschii subsp. tauschii]	--	A0A1D5SHF7_WHEAT SubName: Full=Uncharacterized protein {ECO:0000313|EnsemblPlants:TRIAE_CS42_1BL_TGACv1_033631_AA0140840.1};	--	--	--	--	--	--
Cluster-10237.0	224	--	--	--	--	--	--	--	--	--	--
Cluster-10238.0	386	K22419 Delta4-3-oxosteroid 5beta-reductase [EC:1.3.1.3] | (RefSeq) 3-oxo-Delta(4,5)-steroid 5-beta-reductase-like (A)	3-oxo-Delta(4,5)-steroid 5-beta-reductase-like [Aegilops tauschii subsp. tauschii]	5BPOR_DIGLA RecName: Full=3-oxo-Delta(4,5)-steroid 5-beta-reductase; EC=1.3.1.3 {ECO:0000269|PubMed:16386278, ECO:0000269|PubMed:18032383}; AltName: Full=Delta(4)-3-oxosteroid 5-beta-reductase; AltName: Full=Delta-4,5-steroid 5-beta-reductase; Short=At5beta-StR; AltName: Full=Progesterone 5-beta-reductase; Short=5beta-POR;	A0A287KH39_HORVV SubName: Full=Uncharacterized protein {ECO:0000313|EnsemblPlants:HORVU3Hr1G025400.3};	--	GO:0050662,coenzyme binding; GO:0047787,delta4-3-oxosteroid 5beta-reductase activity; GO:0000166,nucleotide binding; GO:0003674,molecular_function; GO:0005488,binding; GO:0048037,cofactor binding; GO:0003824,catalytic activity; GO:0016491,oxidoreductase activity; GO:0016627,oxidoreductase activity, acting on the CH-CH group of donors; GO:0016628,oxidoreductase activity, acting on the CH-CH group …	--	--	--	--
Cluster-10239.0	357	--	--	--	--	--	--	--	--	--	--
Cluster-1024.0	263	K02927 ubiquitin-large subunit ribosomal protein L40e | (RefSeq) ubiquitin-like (A)	polyubiquitin-like [Aegilops tauschii subsp. tauschii]	UBQ9_ARATH RecName: Full=Polyubiquitin 9; Contains: RecName: Full=Ubiquitin-related 1; Contains: RecName: Full=Ubiquitin-related 2; Contains: RecName: Full=Ubiquitin-related 3; Contains: RecName: Full=Ubiquitin-related 4; Flags: Precursor;	A0A1D6RRH9_WHEAT SubName: Full=Uncharacterized protein {ECO:0000313|EnsemblPlants:TRIAE_CS42_3AS_TGACv1_212028_AA0696900.1};	Ubiquitin/40S ribosomal protein S27a fusion	GO:0005618,cell wall; GO:0005730,nucleolus; GO:0005774,vacuolar membrane; GO:0009735,response to cytokinin; GO:0006511,ubiquitin-dependent protein catabolic process; GO:0008150,biological_process; GO:0009719,response to endogenous stimulus; GO:0009725,response to hormone; GO:0010033,response to organic substance; GO:0042221,response to chemical; GO:0050896,response to stimulus; GO:0019941,modific…	--	--	--	--
Cluster-10240.0	325	--	--	--	--	--	--	--	--	--	--
Cluster-10241.0	253	--	reverse transcriptase, partial [Triticum aestivum]	--	A0A1D6RX32_WHEAT SubName: Full=Uncharacterized protein {ECO:0000313|EnsemblPlants:TRIAE_CS42_4AS_TGACv1_308566_AA1028610.1};	FOG: Transposon-encoded proteins with TYA, reverse transcriptase, integrase domains in various combinations	--	--	--	--	--
Cluster-10242.0	251	--	hypothetical protein PAHAL_I02830 [Panicum hallii]	--	A0A1D5UDU5_WHEAT SubName: Full=Uncharacterized protein {ECO:0000313|EnsemblPlants:TRIAE_CS42_2BS_TGACv1_147663_AA0486140.1};	--	--	--	--	--	--
Cluster-10243.0	381	--	--	--	--	--	--	--	--	--	--
Cluster-10244.0	425	K23802 SAC3 family protein LENG8/THP3 | (RefSeq) leukocyte receptor cluster member 8 homolog (A)	leukocyte receptor cluster member 8 homolog [Aegilops tauschii subsp. tauschii]	--	A0A1D6B8Z4_WHEAT SubName: Full=Uncharacterized protein {ECO:0000313|EnsemblPlants:TRIAE_CS42_6DL_TGACv1_527835_AA1709110.2};	--	--	--	--	--	--
Cluster-10245.0	268	--	uncharacterized protein LOC109780110 [Aegilops tauschii subsp. tauschii]	--	M8BU17_AEGTA SubName: Full=Uncharacterized protein {ECO:0000313|EMBL:EMT25464.1, ECO:0000313|EnsemblPlants:EMT25464};	--	--	--	--	--	--
Cluster-10246.0	276	--	--	--	--	--	--	--	--	--	--
Cluster-10247.0	359	K10523 speckle-type POZ protein | (RefSeq) BTB/POZ and MATH domain-containing protein 2-like (A)	BTB/POZ and MATH domain-containing protein 2-like [Aegilops tauschii subsp. tauschii]	--	A0A1D6CQL7_WHEAT SubName: Full=Uncharacterized protein {ECO:0000313|EnsemblPlants:TRIAE_CS42_7DL_TGACv1_603536_AA1985430.1};	--	--	--	--	--	--
Cluster-10248.0	305	--	--	--	--	--	--	--	--	--	--
Cluster-10249.0	334	--	--	--	--	--	--	--	--	--	--
Cluster-1025.0	397	--	rust resistance kinase Lr10-like [Aegilops tauschii subsp. tauschii]	LRK10_WHEAT RecName: Full=Rust resistance kinase Lr10 {ECO:0000312|EMBL:AAC49629.1}; EC=2.7.11.1; AltName: Full=Probable receptor-like serine/threonine-protein kinase LRK10; Flags: Precursor;	M8BUK3_AEGTA SubName: Full=Putative receptor-like protein kinase {ECO:0000313|EMBL:EMT25629.1, ECO:0000313|EnsemblPlants:EMT25629};	--	GO:0016021,integral component of membrane; GO:0005886,plasma membrane; GO:0005524,ATP binding; GO:0004674,protein serine/threonine kinase activity; GO:0000166,nucleotide binding; GO:0003674,molecular_function; GO:0005488,binding; GO:0008144,drug binding; GO:0017076,purine nucleotide binding; GO:0030554,adenyl nucleotide binding; GO:0032553,ribonucleotide binding; GO:0032555,purine ribonucleotide …	--	--	--	--
Cluster-1025.1	206	--	rust resistance kinase Lr10-like [Aegilops tauschii subsp. tauschii]	LRK10_WHEAT RecName: Full=Rust resistance kinase Lr10 {ECO:0000312|EMBL:AAC49629.1}; EC=2.7.11.1; AltName: Full=Probable receptor-like serine/threonine-protein kinase LRK10; Flags: Precursor;	M8BUK3_AEGTA SubName: Full=Putative receptor-like protein kinase {ECO:0000313|EMBL:EMT25629.1, ECO:0000313|EnsemblPlants:EMT25629};	--	GO:0016021,integral component of membrane; GO:0005886,plasma membrane; GO:0005524,ATP binding; GO:0004674,protein serine/threonine kinase activity; GO:0000166,nucleotide binding; GO:0003674,molecular_function; GO:0005488,binding; GO:0008144,drug binding; GO:0017076,purine nucleotide binding; GO:0030554,adenyl nucleotide binding; GO:0032553,ribonucleotide binding; GO:0032555,purine ribonucleotide …	--	--	--	--
Cluster-10250.0	271	--	--	--	--	--	--	--	--	--	--
Cluster-10251.0	381	K07195 exocyst complex component 7 | (RefSeq) exocyst complex component EXO70A1-like (A)	exocyst complex component EXO70A1-like [Aegilops tauschii subsp. tauschii]	--	A0A287WHV9_HORVV SubName: Full=Uncharacterized protein {ECO:0000313|EnsemblPlants:HORVU7Hr1G052100.2};	--	GO:0000145,exocyst; GO:0006887,exocytosis; GO:0016192,vesicle-mediated transport; GO:0046903,secretion; GO:0006810,transport; GO:0008150,biological_process; GO:0009987,cellular process; GO:0032940,secretion by cell; GO:0051179,localization; GO:0051234,establishment of localization; GO:0005622,intracellular; GO:0005575,cellular_component; GO:0005623,cell; GO:0005737,cytoplasm; GO:0005938,cell cort…	--	--	--	--
Cluster-10252.0	344	K14494 DELLA protein | (RefSeq) DELLA protein GAI-like (A)	scarecrow-like protein 9 [Aegilops tauschii subsp. tauschii]	SCL34_ARATH RecName: Full=Scarecrow-like protein 34; Short=AtSCL34; AltName: Full=GRAS family protein 12; Short=AtGRAS-12;	A0A1D5XV73_WHEAT SubName: Full=Uncharacterized protein {ECO:0000313|EnsemblPlants:TRIAE_CS42_4BS_TGACv1_330457_AA1107730.1};	--	GO:0005634,nucleus; GO:0003700,DNA-binding transcription factor activity; GO:0043565,sequence-specific DNA binding; GO:0006355,regulation of transcription, DNA-templated; GO:0006351,transcription, DNA-templated; GO:0140110,transcription regulator activity; GO:0003674,molecular_function; GO:0003676,nucleic acid binding; GO:0003677,DNA binding; GO:0005488,binding; GO:0097159,organic cyclic compound…	--	GRAS	TF	GRAS
Cluster-10253.0	713	--	--	--	--	--	--	--	--	--	--
Cluster-10254.0	287	--	--	--	A0A287MF30_HORVV SubName: Full=Uncharacterized protein {ECO:0000313|EnsemblPlants:HORVU3Hr1G096650.15};	--	--	--	--	--	--
Cluster-10255.0	335	--	--	--	--	--	--	--	--	--	--
Cluster-10258.0	260	--	--	--	--	--	--	--	--	--	--
Cluster-10259.0	258	--	uncharacterized protein LOC109767573 [Aegilops tauschii subsp. tauschii]	--	T1LA35_TRIUA SubName: Full=Uncharacterized protein {ECO:0000313|EnsemblPlants:TRIUR3_01342-P1};	--	--	--	--	--	--
Cluster-1026.0	330	--	--	--	--	--	--	--	--	--	--
Cluster-1026.1	1089	--	--	--	--	--	--	--	--	--	--
Cluster-10260.0	413	--	--	--	--	--	--	--	--	--	--
Cluster-10261.0	751	--	--	--	--	--	--	--	--	--	--
Cluster-10262.0	422	K01674 carbonic anhydrase [EC:4.2.1.1] | (RefSeq) alpha carbonic anhydrase 1, chloroplastic-like (A)	uncharacterized protein LOC109785493 [Aegilops tauschii subsp. tauschii]	--	R7VYZ5_AEGTA SubName: Full=Uncharacterized protein {ECO:0000313|EMBL:EMT00673.1, ECO:0000313|EnsemblPlants:EMT00673};	--	GO:0003676,nucleic acid binding; GO:0015074,DNA integration; GO:0003674,molecular_function; GO:0005488,binding; GO:0097159,organic cyclic compound binding; GO:1901363,heterocyclic compound binding; GO:0008152,metabolic process; GO:0006139,nucleobase-containing compound metabolic process; GO:0006259,DNA metabolic process; GO:0006725,cellular aromatic compound metabolic process; GO:0006807,nitrogen…	gag-polypeptide of LTR copia-type	--	--	--
Cluster-10263.0	435	--	--	--	--	--	--	--	--	--	--
Cluster-10264.0	577	--	--	--	--	--	--	--	--	--	--
Cluster-10265.0	297	--	--	--	--	--	--	--	--	--	--
Cluster-10266.0	269	K07195 exocyst complex component 7 | (RefSeq) exocyst complex component EXO70A1-like (A)	Exocyst complex component 7 [Triticum urartu]	--	A0A1D6AHV2_WHEAT SubName: Full=Uncharacterized protein {ECO:0000313|EnsemblPlants:TRIAE_CS42_6AS_TGACv1_486745_AA1564700.1};	--	GO:0000145,exocyst; GO:0006887,exocytosis; GO:0016192,vesicle-mediated transport; GO:0046903,secretion; GO:0006810,transport; GO:0008150,biological_process; GO:0009987,cellular process; GO:0032940,secretion by cell; GO:0051179,localization; GO:0051234,establishment of localization; GO:0005622,intracellular; GO:0005575,cellular_component; GO:0005623,cell; GO:0005737,cytoplasm; GO:0005938,cell cort…	--	--	--	--
Cluster-10267.0	274	--	--	--	--	--	--	--	--	--	--
Cluster-10268.0	303	--	--	--	--	--	--	--	--	--	--
Cluster-10269.0	428	--	--	--	--	--	--	--	--	--	--
Cluster-1027.0	252	--	--	--	--	--	--	--	--	--	--
Cluster-10270.0	287	--	--	--	--	--	--	--	--	--	--
Cluster-10271.0	295	--	--	--	--	--	--	--	--	--	--
Cluster-10272.0	349	--	--	--	--	--	--	--	--	--	--
Cluster-10273.0	1275	K22733 magnesium transporter | (RefSeq) uncharacterized protein LOC102612526 (A)	pentatricopeptide repeat-containing protein At4g33990-like [Aegilops tauschii subsp. tauschii]	PP348_ARATH RecName: Full=Pentatricopeptide repeat-containing protein At4g33990; AltName: Full=Protein EMBRYO DEFECTIVE 2758;	A0A287XUC3_HORVV SubName: Full=Uncharacterized protein {ECO:0000313|EnsemblPlants:HORVU7Hr1G111860.1};	FOG: PPR repeat	GO:0043231,intracellular membrane-bounded organelle; GO:0004519,endonuclease activity; GO:0003723,RNA binding; GO:0008270,zinc ion binding; GO:0009451,RNA modification; GO:0003674,molecular_function; GO:0003824,catalytic activity; GO:0004518,nuclease activity; GO:0016787,hydrolase activity; GO:0016788,hydrolase activity, acting on ester bonds; GO:0003676,nucleic acid binding; GO:0005488,binding; …	PPR repeat	--	--	--
Cluster-10274.0	331	--	--	--	--	--	--	--	--	--	--
Cluster-10275.0	538	--	--	--	--	--	--	--	--	--	--
Cluster-10276.0	416	--	--	--	--	--	--	--	--	--	--
Cluster-10277.0	436	--	--	--	--	--	--	--	--	--	--
Cluster-10278.0	229	--	--	--	--	--	--	--	--	--	--
Cluster-10279.0	361	--	--	--	--	--	--	--	--	--	--
Cluster-1028.0	379	--	--	--	--	--	--	--	--	--	--
Cluster-10280.0	262	--	--	--	--	--	--	--	--	--	--
Cluster-10281.0	517	--	--	--	--	--	--	--	--	--	--
Cluster-10281.1	708	--	--	--	--	--	--	--	--	--	--
Cluster-10282.0	221	--	--	--	--	--	--	--	--	--	--
Cluster-10283.0	334	K13457 disease resistance protein RPM1 | (RefSeq) disease resistance protein RPM1 (A)	NBS-LRR resistance-like protein [Hordeum vulgare]	--	A0A1D5X888_WHEAT SubName: Full=Uncharacterized protein {ECO:0000313|EnsemblPlants:TRIAE_CS42_4AL_TGACv1_291127_AA0992360.4};	--	GO:0043531,ADP binding; GO:0000166,nucleotide binding; GO:0003674,molecular_function; GO:0005488,binding; GO:0017076,purine nucleotide binding; GO:0030554,adenyl nucleotide binding; GO:0032553,ribonucleotide binding; GO:0032555,purine ribonucleotide binding; GO:0032559,adenyl ribonucleotide binding; GO:0036094,small molecule binding; GO:0043167,ion binding; GO:0043168,anion binding; GO:0097159,or…	--	--	--	--
Cluster-10284.0	204	K13648 alpha-1,4-galacturonosyltransferase [EC:2.4.1.43] | (RefSeq) probable galacturonosyltransferase 4 (A)	putative galacturonosyltransferase 4 [Triticum urartu]	GAUT4_ARATH RecName: Full=Probable galacturonosyltransferase 4; EC=2.4.1.-; AltName: Full=Like glycosyl transferase 3;	M7ZBK8_TRIUA RecName: Full=Hexosyltransferase {ECO:0000256|RuleBase:RU362027}; EC=2.4.1.- {ECO:0000256|RuleBase:RU362027};	--	GO:0005794,Golgi apparatus; GO:0000139,Golgi membrane; GO:0016021,integral component of membrane; GO:0047262,polygalacturonate 4-alpha-galacturonosyltransferase activity; GO:0071555,cell wall organization; GO:0045489,pectin biosynthetic process; GO:0003674,molecular_function; GO:0003824,catalytic activity; GO:0008194,UDP-glycosyltransferase activity; GO:0016740,transferase activity; GO:0016757,tr…	--	--	--	--
Cluster-10285.0	254	--	hypothetical protein BRADI_1g13550v3 [Brachypodium distachyon]	--	A0A1D5SAS8_WHEAT SubName: Full=Uncharacterized protein {ECO:0000313|EnsemblPlants:TRIAE_CS42_1BL_TGACv1_031224_AA0109930.1};	--	--	--	--	--	--
Cluster-10286.0	249	--	--	--	M0Y5P2_HORVV SubName: Full=Uncharacterized protein {ECO:0000313|EnsemblPlants:HORVU4Hr1G005730.10};	--	--	--	--	--	--
Cluster-10287.0	265	--	--	--	--	--	--	--	--	--	--
Cluster-10288.0	1211	--	--	--	--	--	--	--	--	--	--
Cluster-10289.0	282	--	--	--	A0A287KS69_HORVV SubName: Full=Uncharacterized protein {ECO:0000313|EnsemblPlants:HORVU3Hr1G036870.10};	--	--	--	--	--	--
Cluster-1029.0	272	--	--	--	--	--	--	--	--	--	--
Cluster-10290.0	530	--	uncharacterized protein LOC109779674 [Aegilops tauschii subsp. tauschii]	--	A0A1D6SEW7_WHEAT SubName: Full=Uncharacterized protein {ECO:0000313|EnsemblPlants:TRIAE_CS42_7DL_TGACv1_602977_AA1973270.1};	--	--	--	--	--	--
Cluster-10291.0	449	--	--	--	--	--	--	--	--	--	--
Cluster-10292.0	430	--	--	--	--	--	--	--	--	--	--
Cluster-10293.0	608	--	uncharacterized protein LOC109763580 [Aegilops tauschii subsp. tauschii]	--	A0A1D5SXS2_WHEAT SubName: Full=Uncharacterized protein {ECO:0000313|EnsemblPlants:TRIAE_CS42_1DL_TGACv1_062902_AA0221500.1};	--	--	Plant invertase/pectin methylesterase inhibitor	--	--	--
Cluster-10294.0	250	--	--	--	--	--	--	--	--	--	--
Cluster-10295.0	277	--	--	--	--	--	--	--	--	--	--
Cluster-10296.0	271	--	hypothetical protein TRIUR3_07023 [Triticum urartu]	--	M8AFE1_TRIUA SubName: Full=Uncharacterized protein {ECO:0000313|EMBL:EMS59394.1, ECO:0000313|EnsemblPlants:TRIUR3_07023-P1};	--	GO:0003676,nucleic acid binding; GO:0003674,molecular_function; GO:0005488,binding; GO:0097159,organic cyclic compound binding; GO:1901363,heterocyclic compound binding	--	--	--	--
Cluster-10297.0	444	--	--	--	--	--	--	--	--	--	--
Cluster-10298.0	318	--	--	--	--	--	--	--	--	--	--
Cluster-10298.1	544	--	--	--	--	--	--	--	--	--	--
Cluster-10299.0	371	--	--	--	--	--	--	--	--	--	--
Cluster-103.0	260	--	--	--	--	--	--	--	--	--	--
Cluster-1030.0	357	--	Shortage in chiasmata [Secale cereale]	--	A0A1D6APH3_WHEAT SubName: Full=Uncharacterized protein {ECO:0000313|EnsemblPlants:TRIAE_CS42_6BL_TGACv1_500374_AA1603820.1};	--	--	--	--	--	--
Cluster-10301.0	397	--	putative F-box protein At3g21120 [Aegilops tauschii subsp. tauschii]	--	M8BFM5_AEGTA SubName: Full=Uncharacterized protein {ECO:0000313|EMBL:EMT05543.1, ECO:0000313|EnsemblPlants:EMT05543};	--	--	--	--	--	--
Cluster-10303.0	308	K14309 nuclear pore complex protein Nup93 | (RefSeq) nuclear pore complex protein NUP93A (A)	putative retrotransposon protein [Phyllostachys edulis]	--	A0A1D6CD88_WHEAT SubName: Full=Uncharacterized protein {ECO:0000313|EnsemblPlants:TRIAE_CS42_7BL_TGACv1_582804_AA1918670.1};	FOG: Transposon-encoded proteins with TYA, reverse transcriptase, integrase domains in various combinations	GO:0003676,nucleic acid binding; GO:0008270,zinc ion binding; GO:0003674,molecular_function; GO:0005488,binding; GO:0097159,organic cyclic compound binding; GO:1901363,heterocyclic compound binding; GO:0046872,metal ion binding; GO:0043167,ion binding; GO:0043169,cation binding; GO:0046914,transition metal ion binding	Integrase zinc binding domain	--	--	--
Cluster-10304.0	557	--	uncharacterized protein LOC109733675 [Aegilops tauschii subsp. tauschii]	--	A0A1D5SRA0_WHEAT SubName: Full=Uncharacterized protein {ECO:0000313|EnsemblPlants:TRIAE_CS42_1DL_TGACv1_061295_AA0191570.1};	--	--	--	--	--	--
Cluster-10305.0	312	--	--	--	--	--	--	--	--	--	--
Cluster-10306.0	408	--	--	--	--	--	--	--	--	--	--
Cluster-10307.0	316	--	--	--	--	--	--	--	--	--	--
Cluster-10308.0	409	--	Acetyl-coenzyme A synthetase [Triticum urartu]	AEE18_ARATH RecName: Full=Probable acyl-activating enzyme 18, peroxisomal; EC=6.2.1.-;	M7YJI1_TRIUA SubName: Full=Acetyl-coenzyme A synthetase {ECO:0000313|EMBL:EMS50598.1, ECO:0000313|EnsemblPlants:TRIUR3_21564-P1};	Acyl-CoA synthetase	GO:0005777,peroxisome; GO:0016874,ligase activity; GO:0009850,auxin metabolic process; GO:0006631,fatty acid metabolic process; GO:0003674,molecular_function; GO:0003824,catalytic activity; GO:0008152,metabolic process; GO:0008150,biological_process; GO:0009987,cellular process; GO:0010817,regulation of hormone levels; GO:0042445,hormone metabolic process; GO:0044237,cellular metabolic process; G…	AMP-binding enzyme	--	--	--
Cluster-10309.0	308	--	--	--	--	--	--	--	--	--	--
Cluster-1031.0	775	K06943 nucleolar GTP-binding protein | (RefSeq) uncharacterized protein LOC108835530 (A)	hypothetical protein OsJ_22054 [Oryza sativa Japonica Group]	RNHX1_ARATH RecName: Full=Putative ribonuclease H protein At1g65750; EC=3.1.26.4;	A0A1D5XWA9_WHEAT SubName: Full=Uncharacterized protein {ECO:0000313|EnsemblPlants:TRIAE_CS42_4DL_TGACv1_342512_AA1115500.1};	FOG: Reverse transcriptase	GO:0046872,metal ion binding; GO:0003676,nucleic acid binding; GO:0004523,RNA-DNA hybrid ribonuclease activity; GO:0003674,molecular_function; GO:0005488,binding; GO:0043167,ion binding; GO:0043169,cation binding; GO:0097159,organic cyclic compound binding; GO:1901363,heterocyclic compound binding; GO:0003824,catalytic activity; GO:0004518,nuclease activity; GO:0004519,endonuclease activity; GO:0…	zinc-binding in reverse transcriptase	--	--	--
Cluster-1031.1	437	K12402 AP-4 complex subunit mu-1 | (RefSeq) AP-4 complex subunit mu-like (A)	hypothetical protein OsI_06384 [Oryza sativa Indica Group]	--	A0A1D5SDB0_WHEAT SubName: Full=Uncharacterized protein {ECO:0000313|EnsemblPlants:TRIAE_CS42_1BL_TGACv1_031905_AA0122530.1};	FOG: Reverse transcriptase	GO:0003676,nucleic acid binding; GO:0003674,molecular_function; GO:0005488,binding; GO:0097159,organic cyclic compound binding; GO:1901363,heterocyclic compound binding	Reverse transcriptase-like	--	--	--
Cluster-10310.0	440	--	--	--	--	--	--	--	--	--	--
Cluster-10311.0	390	--	uncharacterized protein LOC109742108 [Aegilops tauschii subsp. tauschii]	--	W5BAJ3_WHEAT SubName: Full=Uncharacterized protein {ECO:0000313|EnsemblPlants:TRIAE_CS42_2BL_TGACv1_131174_AA0423840.1};	--	--	F-box domain	--	--	--
Cluster-10312.0	283	K13457 disease resistance protein RPM1 | (RefSeq) disease resistance protein RPP13-like (A)	disease resistance protein RPM1-like isoform X1 [Aegilops tauschii subsp. tauschii]	--	A0A287JR81_HORVV SubName: Full=Uncharacterized protein {ECO:0000313|EnsemblPlants:HORVU2Hr1G122810.3};	--	GO:0043531,ADP binding; GO:0000166,nucleotide binding; GO:0003674,molecular_function; GO:0005488,binding; GO:0017076,purine nucleotide binding; GO:0030554,adenyl nucleotide binding; GO:0032553,ribonucleotide binding; GO:0032555,purine ribonucleotide binding; GO:0032559,adenyl ribonucleotide binding; GO:0036094,small molecule binding; GO:0043167,ion binding; GO:0043168,anion binding; GO:0097159,or…	--	--	--	--
Cluster-10313.0	353	--	--	--	--	--	--	--	--	--	--
Cluster-10314.0	247	--	--	--	A0A1D5SA12_WHEAT SubName: Full=Uncharacterized protein {ECO:0000313|EnsemblPlants:TRIAE_CS42_1BL_TGACv1_031032_AA0106300.1};	--	--	--	--	--	--
Cluster-10315.0	290	--	--	--	--	--	--	--	--	--	--
Cluster-10316.0	490	--	--	--	--	--	--	--	--	--	--
Cluster-10317.0	461	K22381 E3 ubiquitin-protein ligase ZNF598 [EC:2.3.2.27] | (RefSeq) E3 ubiquitin-protein ligase ZNF598 (A)	hypothetical protein OsI_02485 [Oryza sativa Indica Group]	--	A0A1D5TJX8_WHEAT SubName: Full=Uncharacterized protein {ECO:0000313|EnsemblPlants:TRIAE_CS42_2AS_TGACv1_112398_AA0337350.1};	Predicted E3 ubiquitin ligase	GO:0016021,integral component of membrane; GO:0005575,cellular_component; GO:0016020,membrane; GO:0031224,intrinsic component of membrane; GO:0044425,membrane part	Zinc finger, C3HC4 type (RING finger)	--	--	--
Cluster-10319.0	266	--	--	--	--	--	--	--	--	--	--
Cluster-1032.0	268	--	PREDICTED: uncharacterized protein LOC100841123 [Brachypodium distachyon]	--	T1MJ48_TRIUA SubName: Full=Uncharacterized protein {ECO:0000313|EnsemblPlants:TRIUR3_17788-P1};	--	GO:0016021,integral component of membrane; GO:0005575,cellular_component; GO:0016020,membrane; GO:0031224,intrinsic component of membrane; GO:0044425,membrane part	--	--	--	--
Cluster-10320.0	464	--	--	--	--	--	--	--	--	--	--
Cluster-10321.0	293	--	--	--	--	--	--	--	--	--	--
Cluster-10322.0	397	--	--	--	--	--	--	--	--	--	--
Cluster-10323.0	280	--	PREDICTED: uncharacterized protein LOC102717943 [Oryza brachyantha]	--	A0A0A9Q560_ARUDO SubName: Full=Uncharacterized protein {ECO:0000313|EMBL:JAF26089.1};	--	--	--	--	--	--
Cluster-10324.0	362	--	--	--	--	--	--	--	--	--	--
Cluster-10325.0	478	--	AP2-like ethylene-responsive transcription factor TOE3 [Aegilops tauschii subsp. tauschii]	--	A0A1D6AUV6_WHEAT SubName: Full=Uncharacterized protein {ECO:0000313|EnsemblPlants:TRIAE_CS42_6BS_TGACv1_513198_AA1634000.1};	--	GO:0005634,nucleus; GO:0003677,DNA binding; GO:0003700,DNA-binding transcription factor activity; GO:0006351,transcription, DNA-templated; GO:0003674,molecular_function; GO:0003676,nucleic acid binding; GO:0005488,binding; GO:0097159,organic cyclic compound binding; GO:1901363,heterocyclic compound binding; GO:0140110,transcription regulator activity; GO:0008152,metabolic process; GO:0006139,nucl…	--	--	--	--
Cluster-10326.0	385	K02516 type II protein arginine methyltransferase [EC:2.1.1.320] | (RefSeq) protein arginine N-methyltransferase 1.5-like (A)	putative GAG-POL precursor [Aegilops tauschii]	--	Q7XZE3_AEGTA SubName: Full=Putative GAG-POL {ECO:0000313|EMBL:AAP74648.1};	FOG: Transposon-encoded proteins with TYA, reverse transcriptase, integrase domains in various combinations	GO:0003676,nucleic acid binding; GO:0015074,DNA integration; GO:0003674,molecular_function; GO:0005488,binding; GO:0097159,organic cyclic compound binding; GO:1901363,heterocyclic compound binding; GO:0008152,metabolic process; GO:0006139,nucleobase-containing compound metabolic process; GO:0006259,DNA metabolic process; GO:0006725,cellular aromatic compound metabolic process; GO:0006807,nitrogen…	Integrase core domain	--	--	--
Cluster-10327.0	471	K14209 solute carrier family 36 (proton-coupled amino acid transporter) | (RefSeq) amino acid transporter ANT1-like (A)	amino acid transporter ANT1-like [Aegilops tauschii subsp. tauschii]	ANT1_ARATH RecName: Full=Amino acid transporter ANT1 {ECO:0000305}; AltName: Full=Aromatic and neutral amino acid transporter 1 {ECO:0000303|PubMed:11299361};	A0A1D5YFB6_WHEAT SubName: Full=Uncharacterized protein {ECO:0000313|EnsemblPlants:TRIAE_CS42_5AL_TGACv1_374677_AA1206290.1};	Amino acid transporters	GO:0005789,endoplasmic reticulum membrane; GO:0016021,integral component of membrane; GO:0016020,membrane; GO:0015173,aromatic amino acid transmembrane transporter activity; GO:0015175,neutral amino acid transmembrane transporter activity; GO:0009624,response to nematode; GO:0003674,molecular_function; GO:0005215,transporter activity; GO:0015171,amino acid transmembrane transporter activity; GO:0…	Transmembrane amino acid transporter protein	--	--	--
Cluster-10328.0	362	--	--	--	--	--	--	--	--	--	--
Cluster-10329.0	521	--	--	--	--	--	--	--	--	--	--
Cluster-10330.0	313	--	--	--	--	--	--	--	--	--	--
Cluster-10330.1	313	--	hypothetical protein PAHAL_F02864 [Panicum hallii]	--	A0A1D5TI57_WHEAT SubName: Full=Uncharacterized protein {ECO:0000313|EnsemblPlants:TRIAE_CS42_2AL_TGACv1_101243_AA0327770.1};	--	GO:0003676,nucleic acid binding; GO:0008270,zinc ion binding; GO:0003674,molecular_function; GO:0005488,binding; GO:0097159,organic cyclic compound binding; GO:1901363,heterocyclic compound binding; GO:0046872,metal ion binding; GO:0043167,ion binding; GO:0043169,cation binding; GO:0046914,transition metal ion binding	--	--	--	--
Cluster-10331.0	602	--	--	--	--	--	--	--	--	--	--
Cluster-10331.1	329	--	--	--	--	--	--	--	--	--	--
Cluster-10332.0	309	--	--	--	--	--	--	--	--	--	--
Cluster-10333.0	430	--	--	--	--	--	--	--	--	--	--
Cluster-10334.0	262	--	--	--	--	--	--	--	--	--	--
Cluster-10335.0	739	K14565 nucleolar protein 58 | (RefSeq) uncharacterized protein LOC109761500 isoform X1 (A)	uncharacterized protein LOC109761500 isoform X2 [Aegilops tauschii subsp. tauschii]	--	M8D4I2_AEGTA SubName: Full=Uncharacterized protein {ECO:0000313|EMBL:EMT31226.1, ECO:0000313|EnsemblPlants:EMT31226};	--	--	--	--	--	--
Cluster-10336.0	248	--	--	--	--	--	--	--	--	--	--
Cluster-10337.0	376	--	--	--	--	--	--	--	--	--	--
Cluster-10338.0	713	K09287 RAV-like factor | (RefSeq) AP2/ERF and B3 domain-containing protein Os01g0141000-like (A)	AP2/ERF and B3 domain-containing protein Os01g0141000-like [Aegilops tauschii subsp. tauschii]	Y1410_ORYSJ RecName: Full=AP2/ERF and B3 domain-containing protein Os01g0141000;	A0A1D5YMR0_WHEAT SubName: Full=Uncharacterized protein {ECO:0000313|EnsemblPlants:TRIAE_CS42_5AL_TGACv1_376544_AA1238220.1};	--	GO:0005634,nucleus; GO:0003677,DNA binding; GO:0003700,DNA-binding transcription factor activity; GO:0006351,transcription, DNA-templated; GO:0003674,molecular_function; GO:0003676,nucleic acid binding; GO:0005488,binding; GO:0097159,organic cyclic compound binding; GO:1901363,heterocyclic compound binding; GO:0140110,transcription regulator activity; GO:0008152,metabolic process; GO:0006139,nucl…	B3 DNA binding domain	AP2/ERF-RAV	TF	AP2/ERF->AP2/ERF-RAV
Cluster-10339.0	276	--	--	--	--	--	--	--	--	--	--
Cluster-1034.0	231	--	--	--	--	--	--	--	--	--	--
Cluster-10340.0	439	--	--	--	--	--	--	--	--	--	--
Cluster-10341.0	631	--	hypothetical protein TRIUR3_06787 [Triticum urartu]	--	N1QYC4_AEGTA SubName: Full=Uncharacterized protein {ECO:0000313|EMBL:EMT15988.1, ECO:0000313|EnsemblPlants:EMT15988};	--	--	--	--	--	--
Cluster-10342.0	302	--	--	--	--	--	--	--	--	--	--
Cluster-10343.0	268	--	--	--	--	--	--	--	--	--	--
Cluster-10344.0	244	--	--	--	--	--	--	--	--	--	--
Cluster-10345.0	336	--	--	--	A0A1D5SJ05_WHEAT SubName: Full=Uncharacterized protein {ECO:0000313|EnsemblPlants:TRIAE_CS42_1BS_TGACv1_049431_AA0153340.1};	--	GO:0005524,ATP binding; GO:0004674,protein serine/threonine kinase activity; GO:0000166,nucleotide binding; GO:0003674,molecular_function; GO:0005488,binding; GO:0008144,drug binding; GO:0017076,purine nucleotide binding; GO:0030554,adenyl nucleotide binding; GO:0032553,ribonucleotide binding; GO:0032555,purine ribonucleotide binding; GO:0032559,adenyl ribonucleotide binding; GO:0035639,purine ri…	--	--	--	--
Cluster-10346.0	516	--	auxin-responsive protein SAUR36-like [Aegilops tauschii subsp. tauschii]	SAU39_ORYSJ RecName: Full=Auxin-responsive protein SAUR36; AltName: Full=Protein SMALL AUXIN UP RNA 36;	A0A1D5Z2M3_WHEAT SubName: Full=Uncharacterized protein {ECO:0000313|EnsemblPlants:TRIAE_CS42_5BL_TGACv1_404914_AA1314860.1};	--	GO:0005737,cytoplasm; GO:0009734,auxin-activated signaling pathway; GO:0007275,multicellular organism development; GO:0046621,negative regulation of organ growth; GO:2000012,regulation of auxin polar transport; GO:0007165,signal transduction; GO:0007154,cell communication; GO:0008150,biological_process; GO:0009719,response to endogenous stimulus; GO:0009725,response to hormone; GO:0009733,respons…	--	--	--	--
Cluster-10346.1	316	--	--	--	--	--	--	--	--	--	--
Cluster-10347.0	252	--	uncharacterized protein LOC100304408 [Zea mays]	--	C0HFG1_MAIZE RecName: Full=rRNA N-glycosidase {ECO:0000256|RuleBase:RU004915}; EC=3.2.2.22 {ECO:0000256|RuleBase:RU004915};	--	GO:0030598,rRNA N-glycosylase activity; GO:0090729,toxin activity; GO:0006952,defense response; GO:0008152,metabolic process; GO:0017148,negative regulation of translation; GO:0003674,molecular_function; GO:0003824,catalytic activity; GO:0016787,hydrolase activity; GO:0016798,hydrolase activity, acting on glycosyl bonds; GO:0016799,hydrolase activity, hydrolyzing N-glycosyl compounds; GO:0030597,…	--	--	--	--
Cluster-10348.0	414	--	--	--	--	--	--	--	--	--	--
Cluster-10349.0	578	--	--	--	--	--	--	--	--	--	--
Cluster-1035.0	217	--	--	--	--	--	--	--	--	--	--
Cluster-10350.0	477	--	--	--	--	--	--	--	--	--	--
Cluster-10351.0	257	--	hypothetical protein SETIT_022095mg [Setaria italica]	--	A0A1D5T290_WHEAT SubName: Full=Uncharacterized protein {ECO:0000313|EnsemblPlants:TRIAE_CS42_1DS_TGACv1_080350_AA0246440.1};	--	--	--	--	--	--
Cluster-10352.0	375	--	--	--	--	--	--	--	--	--	--
Cluster-10353.0	332	--	--	--	--	--	--	--	--	--	--
Cluster-10354.0	380	--	--	--	--	--	--	--	--	--	--
Cluster-10355.0	364	--	--	--	--	--	--	--	--	--	--
Cluster-10356.0	460	--	hypothetical protein TRIUR3_33898 [Triticum urartu]	--	M8D5A3_AEGTA SubName: Full=Uncharacterized protein {ECO:0000313|EMBL:EMT31531.1, ECO:0000313|EnsemblPlants:EMT31531};	--	--	--	--	--	--
Cluster-10357.0	365	--	--	--	--	--	--	--	--	--	--
Cluster-10358.0	359	--	--	--	M8B6K4_AEGTA SubName: Full=Uncharacterized protein {ECO:0000313|EMBL:EMT09235.1, ECO:0000313|EnsemblPlants:EMT09235};	--	--	--	--	--	--
Cluster-10359.0	485	--	hypothetical protein OsI_00118 [Oryza sativa Indica Group]	CB60C_ARATH RecName: Full=Calmodulin-binding protein 60 C {ECO:0000303|PubMed:11782485};	A2WJW8_ORYSI SubName: Full=Uncharacterized protein {ECO:0000313|EMBL:EAY72264.1};	--	GO:0005634,nucleus; GO:0005516,calmodulin binding; GO:0003677,DNA binding; GO:0006355,regulation of transcription, DNA-templated; GO:0006950,response to stress; GO:0006351,transcription, DNA-templated; GO:0005515,protein binding; GO:0003674,molecular_function; GO:0005488,binding; GO:0003676,nucleic acid binding; GO:0097159,organic cyclic compound binding; GO:1901363,heterocyclic compound binding;…	Calmodulin binding protein-like	--	--	--
Cluster-1036.0	300	--	--	--	--	--	--	--	--	--	--
Cluster-10360.0	515	--	--	--	--	--	--	--	--	--	--
Cluster-10361.0	712	--	unknown [Hordeum vulgare subsp. vulgare]	--	T1MSI9_TRIUA SubName: Full=Uncharacterized protein {ECO:0000313|EnsemblPlants:TRIUR3_20892-P1};	--	--	--	--	--	--
Cluster-10362.0	370	--	--	--	--	--	--	--	--	--	--
Cluster-10363.0	349	K19027 zinc finger FYVE domain-containing protein 26 | (RefSeq) uncharacterized protein LOC103652610 isoform X1 (A)	uncharacterized protein LOC109734878 [Aegilops tauschii subsp. tauschii]	--	A0A1D5V0Y0_WHEAT SubName: Full=Uncharacterized protein {ECO:0000313|EnsemblPlants:TRIAE_CS42_2DS_TGACv1_178584_AA0597840.1};	FOG: Reverse transcriptase	--	--	--	--	--
Cluster-10364.0	755	K13993 HSP20 family protein | (RefSeq) 17.3 kDa class II heat shock protein-like (A)	hypothetical protein BRADI_1g56843v3 [Brachypodium distachyon]	--	A0A1D6A874_WHEAT SubName: Full=Uncharacterized protein {ECO:0000313|EnsemblPlants:TRIAE_CS42_6AL_TGACv1_471757_AA1513870.1};	--	--	Domain of unknown function (DUF4371)	--	--	--
Cluster-10365.0	290	--	--	--	--	--	--	--	--	--	--
Cluster-10366.0	369	--	--	--	--	--	--	--	--	--	--
Cluster-10367.0	288	--	--	--	--	--	--	--	--	--	--
Cluster-10367.1	424	--	--	--	--	--	--	--	--	--	--
Cluster-10368.0	484	--	--	--	--	--	--	--	--	--	--
Cluster-10369.0	583	--	--	--	--	--	--	--	--	--	--
Cluster-1037.0	660	--	uncharacterized protein LOC109757628 [Aegilops tauschii subsp. tauschii]	--	A0A1D5X2J8_WHEAT SubName: Full=Uncharacterized protein {ECO:0000313|EnsemblPlants:TRIAE_CS42_4AL_TGACv1_289104_AA0964900.1};	--	GO:0016021,integral component of membrane; GO:0005575,cellular_component; GO:0016020,membrane; GO:0031224,intrinsic component of membrane; GO:0044425,membrane part	Protein of unknown function, DUF594	--	--	--
Cluster-1037.1	512	--	uncharacterized protein LOC109757628 [Aegilops tauschii subsp. tauschii]	--	N1QYE0_AEGTA SubName: Full=Uncharacterized protein {ECO:0000313|EMBL:EMT17092.1, ECO:0000313|EnsemblPlants:EMT17092};	--	GO:0016021,integral component of membrane; GO:0005575,cellular_component; GO:0016020,membrane; GO:0031224,intrinsic component of membrane; GO:0044425,membrane part	Bacterial regulatory helix-turn-helix proteins, AraC family	--	--	--
Cluster-1037.2	266	--	uncharacterized protein LOC109773875 [Aegilops tauschii subsp. tauschii]	--	A0A1D5Z5E8_WHEAT SubName: Full=Uncharacterized protein {ECO:0000313|EnsemblPlants:TRIAE_CS42_5BL_TGACv1_405464_AA1327900.1};	--	GO:0016021,integral component of membrane; GO:0005575,cellular_component; GO:0016020,membrane; GO:0031224,intrinsic component of membrane; GO:0044425,membrane part	--	--	--	--
Cluster-1037.3	512	--	uncharacterized protein LOC109773875 [Aegilops tauschii subsp. tauschii]	--	M8D9S7_AEGTA SubName: Full=Uncharacterized protein {ECO:0000313|EMBL:EMT33301.1, ECO:0000313|EnsemblPlants:EMT33301};	--	GO:0016021,integral component of membrane; GO:0005575,cellular_component; GO:0016020,membrane; GO:0031224,intrinsic component of membrane; GO:0044425,membrane part	Domain of unknown function (DUF4220)	--	--	--
Cluster-1037.4	431	--	uncharacterized protein LOC109773875 [Aegilops tauschii subsp. tauschii]	--	M8D9S7_AEGTA SubName: Full=Uncharacterized protein {ECO:0000313|EMBL:EMT33301.1, ECO:0000313|EnsemblPlants:EMT33301};	--	GO:0016021,integral component of membrane; GO:0005575,cellular_component; GO:0016020,membrane; GO:0031224,intrinsic component of membrane; GO:0044425,membrane part	--	--	--	--
Cluster-1037.5	529	--	uncharacterized protein LOC109757628 [Aegilops tauschii subsp. tauschii]	--	N1QYE0_AEGTA SubName: Full=Uncharacterized protein {ECO:0000313|EMBL:EMT17092.1, ECO:0000313|EnsemblPlants:EMT17092};	--	GO:0016021,integral component of membrane; GO:0005575,cellular_component; GO:0016020,membrane; GO:0031224,intrinsic component of membrane; GO:0044425,membrane part	Domain of unknown function (DUF4220)	--	--	--
Cluster-1037.6	334	--	uncharacterized protein LOC109773875 [Aegilops tauschii subsp. tauschii]	--	A0A1D5Z5E8_WHEAT SubName: Full=Uncharacterized protein {ECO:0000313|EnsemblPlants:TRIAE_CS42_5BL_TGACv1_405464_AA1327900.1};	--	GO:0016021,integral component of membrane; GO:0005575,cellular_component; GO:0016020,membrane; GO:0031224,intrinsic component of membrane; GO:0044425,membrane part	--	--	--	--
Cluster-1037.7	746	--	uncharacterized protein LOC109773875 [Aegilops tauschii subsp. tauschii]	--	M8D9S7_AEGTA SubName: Full=Uncharacterized protein {ECO:0000313|EMBL:EMT33301.1, ECO:0000313|EnsemblPlants:EMT33301};	--	GO:0016021,integral component of membrane; GO:0005575,cellular_component; GO:0016020,membrane; GO:0031224,intrinsic component of membrane; GO:0044425,membrane part	Domain of unknown function (DUF4220)	--	--	--
Cluster-10370.0	433	--	protein FAR1-RELATED SEQUENCE 5-like [Aegilops tauschii subsp. tauschii]	--	A0A1D5UIM6_WHEAT SubName: Full=Uncharacterized protein {ECO:0000313|EnsemblPlants:TRIAE_CS42_2DL_TGACv1_158333_AA0515880.1};	--	GO:0003676,nucleic acid binding; GO:0008270,zinc ion binding; GO:0006355,regulation of transcription, DNA-templated; GO:0003674,molecular_function; GO:0005488,binding; GO:0097159,organic cyclic compound binding; GO:1901363,heterocyclic compound binding; GO:0046872,metal ion binding; GO:0043167,ion binding; GO:0043169,cation binding; GO:0046914,transition metal ion binding; GO:0008152,metabolic pr…	--	--	--	--
Cluster-10371.0	312	K13457 disease resistance protein RPM1 | (RefSeq) disease resistance protein RPP13-like (A)	PREDICTED: putative disease resistance RPP13-like protein 3 isoform X1 [Brachypodium distachyon]	--	M0XIJ5_HORVV SubName: Full=Uncharacterized protein {ECO:0000313|EnsemblPlants:HORVU7Hr1G095630.2};	--	GO:0043531,ADP binding; GO:0000166,nucleotide binding; GO:0003674,molecular_function; GO:0005488,binding; GO:0017076,purine nucleotide binding; GO:0030554,adenyl nucleotide binding; GO:0032553,ribonucleotide binding; GO:0032555,purine ribonucleotide binding; GO:0032559,adenyl ribonucleotide binding; GO:0036094,small molecule binding; GO:0043167,ion binding; GO:0043168,anion binding; GO:0097159,or…	Rx N-terminal domain	--	--	--
Cluster-10372.0	223	--	--	--	--	--	--	--	--	--	--
Cluster-10373.0	294	--	--	--	--	--	--	--	--	--	--
Cluster-10374.0	369	K01595 phosphoenolpyruvate carboxylase [EC:4.1.1.31] | (RefSeq) phosphoenolpyruvate carboxylase 4 isoform X1 (A)	unnamed protein product [Triticum aestivum]	CAPP4_ARATH RecName: Full=Phosphoenolpyruvate carboxylase 4; Short=AtPPC4; Short=PEPC 4; Short=PEPCase 4; EC=4.1.1.31;	A0A077RNZ9_WHEAT SubName: Full=Uncharacterized protein {ECO:0000313|EMBL:CDM80115.1, ECO:0000313|EnsemblPlants:TRIAE_CS42_3B_TGACv1_229681_AA0829040.1};	--	GO:0005829,cytosol; GO:0008964,phosphoenolpyruvate carboxylase activity; GO:0015977,carbon fixation; GO:0015979,photosynthesis; GO:0006099,tricarboxylic acid cycle; GO:0003674,molecular_function; GO:0003824,catalytic activity; GO:0004611,phosphoenolpyruvate carboxykinase activity; GO:0016829,lyase activity; GO:0016830,carbon-carbon lyase activity; GO:0016831,carboxy-lyase activity; GO:0008152,met…	Phosphoenolpyruvate carboxylase	--	--	--
Cluster-10375.0	246	--	--	--	--	--	--	--	--	--	--
Cluster-10376.0	364	--	--	--	--	--	--	--	--	--	--
Cluster-10377.0	359	--	--	--	A0A287DXL4_HORVV SubName: Full=Uncharacterized protein {ECO:0000313|EnsemblPlants:HORVU0Hr1G008030.1};	--	GO:0005524,ATP binding; GO:0008026,ATP-dependent helicase activity; GO:0003676,nucleic acid binding; GO:0006310,DNA recombination; GO:0000166,nucleotide binding; GO:0003674,molecular_function; GO:0005488,binding; GO:0008144,drug binding; GO:0017076,purine nucleotide binding; GO:0030554,adenyl nucleotide binding; GO:0032553,ribonucleotide binding; GO:0032555,purine ribonucleotide binding; GO:00325…	--	--	--	--
Cluster-10378.0	417	--	--	--	--	--	--	--	--	--	--
Cluster-10379.0	733	K23288 syndetin | (RefSeq) uncharacterized LOC105761952 (A)	retrotransposon protein, putative, unclassified [Oryza sativa Japonica Group]	POLX_TOBAC RecName: Full=Retrovirus-related Pol polyprotein from transposon TNT 1-94; Includes: RecName: Full=Protease; EC=3.4.23.-; Includes: RecName: Full=Reverse transcriptase; EC=2.7.7.49; Includes: RecName: Full=Endonuclease;	A0A1D6SDE2_WHEAT SubName: Full=Uncharacterized protein {ECO:0000313|EnsemblPlants:TRIAE_CS42_7BL_TGACv1_577199_AA1868590.1};	FOG: Transposon-encoded proteins with TYA, reverse transcriptase, integrase domains in various combinations	GO:0004190,aspartic-type endopeptidase activity; GO:0004519,endonuclease activity; GO:0003676,nucleic acid binding; GO:0003964,RNA-directed DNA polymerase activity; GO:0008270,zinc ion binding; GO:0015074,DNA integration; GO:0003674,molecular_function; GO:0003824,catalytic activity; GO:0004175,endopeptidase activity; GO:0008233,peptidase activity; GO:0070011,peptidase activity, acting on L-amino …	Reverse transcriptase (RNA-dependent DNA polymerase)	--	--	--
Cluster-10379.1	743	K00284 glutamate synthase (ferredoxin) [EC:1.4.7.1] | (RefSeq) ferredoxin-dependent glutamate synthase, chloroplastic-like (A)	OSIGBa0153E02-OSIGBa0093I20.3 [Oryza sativa]	POLR2_ARATH RecName: Full=Retrovirus-related Pol polyprotein from transposon RE2; AltName: Full=Retro element 2 {ECO:0000303|PubMed:10689195}; Short=AtRE2 {ECO:0000303|PubMed:10689195}; Includes: RecName: Full=Protease RE2; EC=3.4.23.-; Includes: RecName: Full=Reverse transcriptase RE2; EC=2.7.7.49; Includes: RecName: Full=Endonuclease RE2;	A0A1D6SAV4_WHEAT SubName: Full=Uncharacterized protein {ECO:0000313|EnsemblPlants:TRIAE_CS42_6DL_TGACv1_526599_AA1687990.1};	FOG: Transposon-encoded proteins with TYA, reverse transcriptase, integrase domains in various combinations	GO:0004190,aspartic-type endopeptidase activity; GO:0004519,endonuclease activity; GO:0046872,metal ion binding; GO:0003676,nucleic acid binding; GO:0003964,RNA-directed DNA polymerase activity; GO:0015074,DNA integration; GO:0006310,DNA recombination; GO:0003674,molecular_function; GO:0003824,catalytic activity; GO:0004175,endopeptidase activity; GO:0008233,peptidase activity; GO:0070011,peptida…	Reverse transcriptase (RNA-dependent DNA polymerase)	--	--	--
Cluster-10380.0	245	--	--	--	--	--	--	--	--	--	--
Cluster-10381.0	529	--	--	--	--	--	--	--	--	--	--
Cluster-10382.0	296	--	hypothetical protein TRIUR3_32862 [Triticum urartu]	--	M8AWZ9_TRIUA SubName: Full=Uncharacterized protein {ECO:0000313|EMBL:EMS65604.1, ECO:0000313|EnsemblPlants:TRIUR3_32862-P1};	--	--	--	--	--	--
Cluster-10383.0	480	--	uncharacterized protein LOC109763274 [Aegilops tauschii subsp. tauschii]	--	A0A1D5YNN4_WHEAT SubName: Full=Uncharacterized protein {ECO:0000313|EnsemblPlants:TRIAE_CS42_5AL_TGACv1_376889_AA1242090.1};	--	--	--	--	--	--
Cluster-10384.0	609	--	--	--	--	--	--	--	--	--	--
Cluster-10385.0	288	--	--	--	--	--	--	--	--	--	--
Cluster-10386.0	554	--	--	--	--	--	--	--	--	--	--
Cluster-10387.0	651	--	--	--	--	--	--	--	--	--	--
Cluster-10388.0	282	--	--	--	R7VZZ5_AEGTA SubName: Full=Uncharacterized protein {ECO:0000313|EMBL:EMT01893.1, ECO:0000313|EnsemblPlants:EMT01893};	--	--	--	--	--	--
Cluster-10389.0	292	--	--	--	--	--	--	--	--	--	--
Cluster-10390.0	407	--	--	--	--	--	--	--	--	--	--
Cluster-10391.0	267	K14509 ethylene receptor [EC:2.7.13.-] | (RefSeq) protein FAR1-RELATED SEQUENCE 5 (A)	protein FAR1-RELATED SEQUENCE 5-like [Aegilops tauschii subsp. tauschii]	--	A0A1D6CNQ6_WHEAT SubName: Full=Uncharacterized protein {ECO:0000313|EnsemblPlants:TRIAE_CS42_7DL_TGACv1_603107_AA1976040.1};	--	GO:0008270,zinc ion binding; GO:0006355,regulation of transcription, DNA-templated; GO:0003674,molecular_function; GO:0005488,binding; GO:0046872,metal ion binding; GO:0043167,ion binding; GO:0043169,cation binding; GO:0046914,transition metal ion binding; GO:0008152,metabolic process; GO:0006139,nucleobase-containing compound metabolic process; GO:0006351,transcription, DNA-templated; GO:0006725…	--	--	--	--
Cluster-10392.0	894	--	--	--	--	--	--	--	--	--	--
Cluster-10393.0	336	K13457 disease resistance protein RPM1 | (RefSeq) disease resistance protein Pik-2-like (A)	disease resistance protein RPM1-like [Aegilops tauschii subsp. tauschii]	RPP13_ARATH RecName: Full=Disease resistance protein RPP13; AltName: Full=Resistance to Peronospora parasitica protein 13;	M8B6R6_AEGTA SubName: Full=Disease resistance protein RPM1 {ECO:0000313|EMBL:EMT09290.1, ECO:0000313|EnsemblPlants:EMT09290};	Apoptotic ATPase	GO:0005737,cytoplasm; GO:0005886,plasma membrane; GO:0043531,ADP binding; GO:0005524,ATP binding; GO:0009814,defense response, incompatible interaction; GO:0009626,plant-type hypersensitive response; GO:0007165,signal transduction; GO:0000166,nucleotide binding; GO:0003674,molecular_function; GO:0005488,binding; GO:0017076,purine nucleotide binding; GO:0030554,adenyl nucleotide binding; GO:003255…	NB-ARC domain	--	--	--
Cluster-10393.1	748	K13457 disease resistance protein RPM1 | (RefSeq) disease resistance protein RPM1-like (A)	disease resistance protein RPP13-like [Aegilops tauschii subsp. tauschii]	R13L3_ARATH RecName: Full=Putative disease resistance RPP13-like protein 3;	R7W8C1_AEGTA SubName: Full=Disease resistance protein RPP13 {ECO:0000313|EMBL:EMT18106.1, ECO:0000313|EnsemblPlants:EMT18106};	Apoptotic ATPase	GO:0005886,plasma membrane; GO:0043531,ADP binding; GO:0005524,ATP binding; GO:0009626,plant-type hypersensitive response; GO:0007165,signal transduction; GO:0000166,nucleotide binding; GO:0003674,molecular_function; GO:0005488,binding; GO:0017076,purine nucleotide binding; GO:0030554,adenyl nucleotide binding; GO:0032553,ribonucleotide binding; GO:0032555,purine ribonucleotide binding; GO:003255…	NB-ARC domain	--	--	--
Cluster-10394.0	329	--	--	--	--	--	--	--	--	--	--
Cluster-10396.0	315	--	--	--	--	--	--	--	--	--	--
Cluster-10397.0	261	--	--	--	--	--	--	--	--	--	--
Cluster-10398.0	288	--	--	--	--	--	--	--	--	--	--
Cluster-10399.0	317	--	--	--	M8CX89_AEGTA SubName: Full=Uncharacterized protein {ECO:0000313|EMBL:EMT32302.1, ECO:0000313|EnsemblPlants:EMT32302};	--	GO:0016021,integral component of membrane; GO:0005575,cellular_component; GO:0016020,membrane; GO:0031224,intrinsic component of membrane; GO:0044425,membrane part	--	--	--	--
Cluster-104.0	270	--	--	--	--	--	--	--	--	--	--
Cluster-1040.0	427	--	PREDICTED: uncharacterized protein LOC100828820 [Brachypodium distachyon]	--	A0A1D6ALV0_WHEAT SubName: Full=Uncharacterized protein {ECO:0000313|EnsemblPlants:TRIAE_CS42_6BL_TGACv1_499668_AA1588800.1};	--	GO:0016021,integral component of membrane; GO:0005575,cellular_component; GO:0016020,membrane; GO:0031224,intrinsic component of membrane; GO:0044425,membrane part	Domain of unknown function (DUF4220)	--	--	--
Cluster-1040.1	265	K01728 pectate lyase [EC:4.2.2.2] | (RefSeq) pectate lyase 1-like (A)	uncharacterized protein LOC109779286 [Aegilops tauschii subsp. tauschii]	--	A0A1D6ALV0_WHEAT SubName: Full=Uncharacterized protein {ECO:0000313|EnsemblPlants:TRIAE_CS42_6BL_TGACv1_499668_AA1588800.1};	--	GO:0016021,integral component of membrane; GO:0005575,cellular_component; GO:0016020,membrane; GO:0031224,intrinsic component of membrane; GO:0044425,membrane part	--	--	--	--
Cluster-10400.0	551	--	hypothetical protein BRADI_1g46192v3 [Brachypodium distachyon]	--	A0A0Q3GP09_BRADI SubName: Full=Uncharacterized protein {ECO:0000313|EMBL:KQJ82570.1};	--	--	Putative gypsy type transposon	--	--	--
Cluster-10401.0	485	K14329 agmatine coumaroyltransferase [EC:2.3.1.64 2.3.1.-] | (RefSeq) agmatine coumaroyltransferase (A)	PREDICTED: phenolic glucoside malonyltransferase 2-like [Brachypodium distachyon]	AGCT_ARATH RecName: Full=Agmatine coumaroyltransferase {ECO:0000303|PubMed:19521717}; EC=2.3.1.64;	R7W6F9_AEGTA SubName: Full=Anthocyanin 5-aromatic acyltransferase {ECO:0000313|EMBL:EMT13450.1, ECO:0000313|EnsemblPlants:EMT13450};	--	GO:0047634,agmatine N4-coumaroyltransferase activity; GO:0003674,molecular_function; GO:0003824,catalytic activity; GO:0016740,transferase activity; GO:0016746,transferase activity, transferring acyl groups; GO:0016747,transferase activity, transferring acyl groups other than amino-acyl groups	Transferase family	--	--	--
Cluster-10402.0	398	K13459 disease resistance protein RPS2 | (RefSeq) disease resistance protein SUMM2 isoform X1 (A)	LEAF RUST 10 DISEASE-RESISTANCE LOCUS RECEPTOR-LIKE PROTEIN KINASE-like 2.5 [Aegilops tauschii subsp. tauschii]	LRK10_WHEAT RecName: Full=Rust resistance kinase Lr10 {ECO:0000312|EMBL:AAC49629.1}; EC=2.7.11.1; AltName: Full=Probable receptor-like serine/threonine-protein kinase LRK10; Flags: Precursor;	A0A1D5VJZ0_WHEAT SubName: Full=Uncharacterized protein {ECO:0000313|EnsemblPlants:TRIAE_CS42_3AS_TGACv1_211751_AA0693670.1};	--	GO:0016021,integral component of membrane; GO:0005886,plasma membrane; GO:0005524,ATP binding; GO:0004674,protein serine/threonine kinase activity; GO:0000166,nucleotide binding; GO:0003674,molecular_function; GO:0005488,binding; GO:0008144,drug binding; GO:0017076,purine nucleotide binding; GO:0030554,adenyl nucleotide binding; GO:0032553,ribonucleotide binding; GO:0032555,purine ribonucleotide …	Protein kinase domain	--	--	--
Cluster-10403.0	347	--	predicted protein, partial [Hordeum vulgare subsp. vulgare]	--	F2D0M9_HORVV SubName: Full=Predicted protein {ECO:0000313|EMBL:BAJ88650.1}; Flags: Fragment;	--	--	--	--	--	--
Cluster-10403.2	578	--	predicted protein, partial [Hordeum vulgare subsp. vulgare]	LIN1_LOTJA RecName: Full=Putative E3 ubiquitin-protein ligase LIN-1 {ECO:0000250|UniProtKB:D1FP53}; EC=2.3.2.27 {ECO:0000303|PubMed:19508425}; AltName: Full=Protein cerberus {ECO:0000303|PubMed:19508425}; AltName: Full=RING-type E3 ubiquitin transferase LIN-1 {ECO:0000305};	A0A287TPU8_HORVV SubName: Full=Uncharacterized protein {ECO:0000313|EnsemblPlants:HORVU6Hr1G027780.6};	--	GO:0004842,ubiquitin-protein transferase activity; GO:0009877,nodulation; GO:0003674,molecular_function; GO:0003824,catalytic activity; GO:0016740,transferase activity; GO:0019787,ubiquitin-like protein transferase activity; GO:0140096,catalytic activity, acting on a protein; GO:0008150,biological_process; GO:0044403,symbiont process; GO:0044419,interspecies interaction between organisms; GO:0051…	--	--	--	--
Cluster-10404.0	325	--	--	--	--	--	--	--	--	--	--
Cluster-10405.0	260	--	hypothetical protein TRIUR3_12038 [Triticum urartu]	--	A0A1D5S0S9_WHEAT SubName: Full=Uncharacterized protein {ECO:0000313|EnsemblPlants:TRIAE_CS42_1AS_TGACv1_019035_AA0058490.1};	--	GO:0008081,phosphoric diester hydrolase activity; GO:0006629,lipid metabolic process; GO:0003674,molecular_function; GO:0003824,catalytic activity; GO:0016787,hydrolase activity; GO:0016788,hydrolase activity, acting on ester bonds; GO:0042578,phosphoric ester hydrolase activity; GO:0008152,metabolic process; GO:0008150,biological_process; GO:0044238,primary metabolic process; GO:0071704,organic …	--	--	--	--
Cluster-10406.0	312	--	--	--	--	--	--	--	--	--	--
Cluster-10407.0	267	--	--	--	--	--	--	--	--	--	--
Cluster-10408.0	655	--	--	--	--	--	--	--	--	--	--
Cluster-10409.0	307	--	WAT1-related protein At4g30420-like [Aegilops tauschii subsp. tauschii]	WTR36_ARATH RecName: Full=WAT1-related protein At4g28040;	A0A287RIR7_HORVV RecName: Full=WAT1-related protein {ECO:0000256|RuleBase:RU363077};	--	GO:0016021,integral component of membrane; GO:0005886,plasma membrane; GO:0022857,transmembrane transporter activity; GO:0003674,molecular_function; GO:0005215,transporter activity; GO:0005575,cellular_component; GO:0016020,membrane; GO:0031224,intrinsic component of membrane; GO:0044425,membrane part; GO:0005623,cell; GO:0044464,cell part; GO:0071944,cell periphery	--	--	--	--
Cluster-1041.0	447	--	putative disease resistance protein RGA4 [Aegilops tauschii subsp. tauschii]	--	M8C101_AEGTA SubName: Full=Disease resistance protein RGA2 {ECO:0000313|EMBL:EMT27899.1, ECO:0000313|EnsemblPlants:EMT27899};	--	GO:0043531,ADP binding; GO:0000166,nucleotide binding; GO:0003674,molecular_function; GO:0005488,binding; GO:0017076,purine nucleotide binding; GO:0030554,adenyl nucleotide binding; GO:0032553,ribonucleotide binding; GO:0032555,purine ribonucleotide binding; GO:0032559,adenyl ribonucleotide binding; GO:0036094,small molecule binding; GO:0043167,ion binding; GO:0043168,anion binding; GO:0097159,or…	--	--	--	--
Cluster-10410.0	324	--	--	--	--	--	--	--	--	--	--
Cluster-10411.0	615	--	--	--	--	--	--	--	--	--	--
Cluster-10412.0	397	--	--	--	--	--	--	--	--	--	--
Cluster-10413.0	346	--	--	--	--	--	--	--	--	--	--
Cluster-10414.0	612	--	uncharacterized protein LOC109760594 [Aegilops tauschii subsp. tauschii]	--	A0A1D5UN78_WHEAT SubName: Full=Uncharacterized protein {ECO:0000313|EnsemblPlants:TRIAE_CS42_2DL_TGACv1_159324_AA0536610.1};	--	--	--	--	--	--
Cluster-10415.0	285	--	--	--	--	--	--	--	--	--	--
Cluster-10416.0	1641	K22804 structural maintenance of chromosomes protein 6 | (RefSeq) structural maintenance of chromosomes protein 6B-like (A)	PREDICTED: uncharacterized protein LOC107279689 [Oryza sativa Japonica Group]	--	A0A1D5VAN6_WHEAT SubName: Full=Uncharacterized protein {ECO:0000313|EnsemblPlants:TRIAE_CS42_3AL_TGACv1_195131_AA0645130.1};	FOG: Reverse transcriptase	--	Reverse transcriptase (RNA-dependent DNA polymerase)	--	--	--
Cluster-10417.0	344	--	--	--	--	--	--	--	--	--	--
Cluster-10418.0	258	--	--	--	--	--	--	--	--	--	--
Cluster-10419.0	342	--	--	--	--	--	--	--	--	--	--
Cluster-1042.0	300	--	--	--	--	--	--	--	--	--	--
Cluster-10420.0	336	--	--	--	--	--	--	--	--	--	--
Cluster-10421.0	507	--	--	--	--	--	--	--	--	--	--
Cluster-10423.0	374	--	--	--	--	--	--	--	--	--	--
Cluster-10424.0	714	--	--	--	--	--	--	--	--	--	--
Cluster-10425.0	317	--	--	--	--	--	--	--	--	--	--
Cluster-10426.0	310	--	--	--	--	--	--	--	--	--	--
Cluster-10427.0	596	K14494 DELLA protein | (RefSeq) DELLA protein GAI-like (A)	hypothetical protein TRIUR3_12876 [Triticum urartu]	GAI_ARATH RecName: Full=DELLA protein GAI; AltName: Full=GRAS family protein 3; Short=AtGRAS-3; AltName: Full=Gibberellic acid-insensitive mutant protein; AltName: Full=Restoration of growth on ammonia protein 2;	W5DR29_WHEAT SubName: Full=Uncharacterized protein {ECO:0000313|EnsemblPlants:TRIAE_CS42_4AL_TGACv1_289134_AA0965510.1};	--	GO:0005634,nucleus; GO:0003700,DNA-binding transcription factor activity; GO:0043565,sequence-specific DNA binding; GO:0000989,NA; GO:0009740,gibberellic acid mediated signaling pathway; GO:0033206,meiotic cytokinesis; GO:0007275,multicellular organism development; GO:1905614,negative regulation of developmental vegetative growth; GO:0010629,negative regulation of gene expression; GO:0009938,nega…	GRAS domain family	GRAS	TF	GRAS
Cluster-1043.0	279	--	--	--	--	--	--	--	--	--	--
Cluster-10430.0	311	--	--	--	--	--	--	--	--	--	--
Cluster-10431.0	726	--	--	--	--	--	--	--	--	--	--
Cluster-10432.0	547	--	--	--	--	--	--	--	--	--	--
Cluster-10433.0	379	--	wall-associated receptor kinase 3 [Sorghum bicolor]	--	R7W5B2_AEGTA SubName: Full=Wall-associated receptor kinase 3 {ECO:0000313|EMBL:EMT03597.1, ECO:0000313|EnsemblPlants:EMT03597};	--	GO:0016021,integral component of membrane; GO:0005524,ATP binding; GO:0005509,calcium ion binding; GO:0030247,polysaccharide binding; GO:0004672,protein kinase activity; GO:0000166,nucleotide binding; GO:0003674,molecular_function; GO:0005488,binding; GO:0008144,drug binding; GO:0017076,purine nucleotide binding; GO:0030554,adenyl nucleotide binding; GO:0032553,ribonucleotide binding; GO:0032555,…	--	--	--	--
Cluster-10434.0	303	K12835 ATP-dependent RNA helicase DDX42 [EC:3.6.4.13] | (RefSeq) DEAD-box ATP-dependent RNA helicase 24 isoform X1 (A)	putative WRKY transcription factor 56 [Triticum urartu]	WRK56_ARATH RecName: Full=Probable WRKY transcription factor 56; AltName: Full=WRKY DNA-binding protein 56;	M7Z9E9_TRIUA SubName: Full=Putative WRKY transcription factor 56 {ECO:0000313|EMBL:EMS56652.1, ECO:0000313|EnsemblPlants:TRIUR3_23069-P1};	--	GO:0005634,nucleus; GO:0003700,DNA-binding transcription factor activity; GO:0043565,sequence-specific DNA binding; GO:0006351,transcription, DNA-templated; GO:0140110,transcription regulator activity; GO:0003674,molecular_function; GO:0003676,nucleic acid binding; GO:0003677,DNA binding; GO:0005488,binding; GO:0097159,organic cyclic compound binding; GO:1901363,heterocyclic compound binding; GO:…	--	WRKY	TF	WRKY
Cluster-10435.0	385	--	--	--	--	--	--	--	--	--	--
Cluster-10436.0	544	--	--	--	--	--	--	--	--	--	--
Cluster-10437.0	459	--	uncharacterized protein LOC109783240 [Aegilops tauschii subsp. tauschii]	--	A0A1D5U758_WHEAT SubName: Full=Uncharacterized protein {ECO:0000313|EnsemblPlants:TRIAE_CS42_2BS_TGACv1_145970_AA0451170.1};	--	GO:0004672,protein kinase activity; GO:0003674,molecular_function; GO:0003824,catalytic activity; GO:0016301,kinase activity; GO:0016740,transferase activity; GO:0016772,transferase activity, transferring phosphorus-containing groups; GO:0016773,phosphotransferase activity, alcohol group as acceptor; GO:0140096,catalytic activity, acting on a protein	zinc-binding in reverse transcriptase	--	--	--
Cluster-10438.0	351	--	--	--	--	--	--	--	--	--	--
Cluster-10439.0	260	--	--	--	--	--	--	--	--	--	--
Cluster-1044.0	302	--	--	--	--	--	--	--	--	--	--
Cluster-10440.0	340	--	--	--	--	--	--	--	--	--	--
Cluster-10441.0	338	--	--	--	--	--	--	--	--	--	--
Cluster-10442.0	212	--	--	--	--	--	--	--	--	--	--
Cluster-10443.0	470	--	uncharacterized protein LOC109754493 [Aegilops tauschii subsp. tauschii]	--	N1R4M3_AEGTA SubName: Full=Uncharacterized protein {ECO:0000313|EMBL:EMT33718.1, ECO:0000313|EnsemblPlants:EMT33718};	--	GO:0009535,chloroplast thylakoid membrane; GO:0005622,intracellular; GO:0005575,cellular_component; GO:0016020,membrane; GO:0005623,cell; GO:0005737,cytoplasm; GO:0043231,intracellular membrane-bounded organelle; GO:0009507,chloroplast; GO:0009534,chloroplast thylakoid; GO:0009536,plastid; GO:0009579,thylakoid; GO:0031976,plastid thylakoid; GO:0031984,organelle subcompartment; GO:0034357,photosyn…	--	--	--	--
Cluster-10444.0	332	K13413 mitogen-activated protein kinase kinase 4/5 [EC:2.7.12.2] | (RefSeq) mitogen-activated protein kinase kinase 5-like (A)	hypothetical protein TRIUR3_33566 [Triticum urartu]	G1L5_ORYSJ RecName: Full=Protein G1-like5;	M7ZUD2_TRIUA SubName: Full=Uncharacterized protein {ECO:0000313|EMBL:EMS63732.1, ECO:0000313|EnsemblPlants:TRIUR3_33566-P1};	--	GO:0005634,nucleus; GO:0003677,DNA binding; GO:0009299,mRNA transcription; GO:0007275,multicellular organism development; GO:0090698,post-embryonic plant morphogenesis; GO:0006355,regulation of transcription, DNA-templated; GO:0009416,response to light stimulus; GO:0003674,molecular_function; GO:0003676,nucleic acid binding; GO:0005488,binding; GO:0097159,organic cyclic compound binding; GO:19013…	Protein of unknown function (DUF640)	--	--	--
Cluster-10445.0	377	--	gag-pol polyprotein [Triticum aestivum]	--	D0QEK3_WHEAT SubName: Full=Gag-pol polyprotein {ECO:0000313|EMBL:ACK44489.1};	--	--	--	--	--	--
Cluster-10446.0	323	--	--	--	--	--	--	--	--	--	--
Cluster-10447.0	323	K19525 vacuolar protein sorting-associated protein 13A/C | (RefSeq) uncharacterized protein LOC110098611 (A)	Os01g0640100, partial [Oryza sativa Japonica Group]	--	A0A1D5VGV7_WHEAT SubName: Full=Uncharacterized protein {ECO:0000313|EnsemblPlants:TRIAE_CS42_3AS_TGACv1_210681_AA0677040.1};	FOG: Transposon-encoded proteins with TYA, reverse transcriptase, integrase domains in various combinations	--	RNase H-like domain found in reverse transcriptase	--	--	--
Cluster-10447.1	316	K02469 DNA gyrase subunit A [EC:5.6.2.2] | (RefSeq) DNA gyrase subunit A, chloroplastic/mitochondrial-like (A)	Os04g0389000, partial [Oryza sativa Japonica Group]	--	Q7XKR1_ORYSJ SubName: Full=OSJNBa0053B21.10 protein {ECO:0000313|EMBL:CAE05536.2};	FOG: Transposon-encoded proteins with TYA, reverse transcriptase, integrase domains in various combinations	GO:0003676,nucleic acid binding; GO:0015074,DNA integration; GO:0003674,molecular_function; GO:0005488,binding; GO:0097159,organic cyclic compound binding; GO:1901363,heterocyclic compound binding; GO:0008152,metabolic process; GO:0006139,nucleobase-containing compound metabolic process; GO:0006259,DNA metabolic process; GO:0006725,cellular aromatic compound metabolic process; GO:0006807,nitrogen…	--	--	--	--
Cluster-10447.2	326	K01148 poly(A)-specific ribonuclease [EC:3.1.13.4] | (RefSeq) uncharacterized CRM domain-containing protein At3g25440, chloroplastic-like (A)	Os04g0389000, partial [Oryza sativa Japonica Group]	--	Q7XKR1_ORYSJ SubName: Full=OSJNBa0053B21.10 protein {ECO:0000313|EMBL:CAE05536.2};	FOG: Transposon-encoded proteins with TYA, reverse transcriptase, integrase domains in various combinations	GO:0003676,nucleic acid binding; GO:0015074,DNA integration; GO:0003674,molecular_function; GO:0005488,binding; GO:0097159,organic cyclic compound binding; GO:1901363,heterocyclic compound binding; GO:0008152,metabolic process; GO:0006139,nucleobase-containing compound metabolic process; GO:0006259,DNA metabolic process; GO:0006725,cellular aromatic compound metabolic process; GO:0006807,nitrogen…	--	--	--	--
Cluster-10447.3	440	K14309 nuclear pore complex protein Nup93 | (RefSeq) nuclear pore complex protein NUP93A (A)	uncharacterized protein LOC110431144 [Sorghum bicolor]	--	Q7XFZ5_ORYSJ SubName: Full=Os10g0317000 protein {ECO:0000313|EMBL:BAF26245.1}; SubName: Full=Putative retroelement {ECO:0000313|EMBL:AAK92545.1}; SubName: Full=Retrotransposon protein, putative, unclassified, expressed {ECO:0000313|EMBL:AAP52878.1};	FOG: Transposon-encoded proteins with TYA, reverse transcriptase, integrase domains in various combinations	GO:0003676,nucleic acid binding; GO:0015074,DNA integration; GO:0003674,molecular_function; GO:0005488,binding; GO:0097159,organic cyclic compound binding; GO:1901363,heterocyclic compound binding; GO:0008152,metabolic process; GO:0006139,nucleobase-containing compound metabolic process; GO:0006259,DNA metabolic process; GO:0006725,cellular aromatic compound metabolic process; GO:0006807,nitrogen…	Integrase zinc binding domain	--	--	--
Cluster-10448.0	248	--	--	--	--	--	--	--	--	--	--
Cluster-10448.1	420	--	--	--	--	--	--	--	--	--	--
Cluster-10449.0	493	K13508 glycerol-3-phosphate acyltransferase [EC:2.3.1.15 2.3.1.198] | (RefSeq) probable glycerol-3-phosphate acyltransferase 3 (A)	probable glycerol-3-phosphate acyltransferase 3 [Aegilops tauschii subsp. tauschii]	GPAT3_ARATH RecName: Full=Probable glycerol-3-phosphate acyltransferase 3; Short=AtGPAT3; EC=2.3.1.15;	A0A1D5Y6B5_WHEAT SubName: Full=Uncharacterized protein {ECO:0000313|EnsemblPlants:TRIAE_CS42_4DS_TGACv1_361294_AA1165170.1};	--	GO:0016021,integral component of membrane; GO:0016020,membrane; GO:0090447,glycerol-3-phosphate 2-O-acyltransferase activity; GO:0004366,glycerol-3-phosphate O-acyltransferase activity; GO:0016791,phosphatase activity; GO:0102420,sn-1-glycerol-3-phosphate C16:0-DCA-CoA acyl transferase activity; GO:0016024,CDP-diacylglycerol biosynthetic process; GO:0010143,cutin biosynthetic process; GO:0016311,…	--	--	--	--
Cluster-10450.0	726	--	hypothetical protein TRIUR3_34391 [Triticum urartu]	--	A0A1D5W3C6_WHEAT SubName: Full=Uncharacterized protein {ECO:0000313|EnsemblPlants:TRIAE_CS42_3B_TGACv1_223795_AA0787450.1};	--	--	--	--	--	--
Cluster-10451.0	541	--	--	--	--	--	--	--	--	--	--
Cluster-10452.0	393	--	--	--	--	--	--	--	--	--	--
Cluster-10454.0	467	--	--	--	--	--	--	--	--	--	--
Cluster-10455.0	312	--	--	--	--	--	--	--	--	--	--
Cluster-10456.0	353	--	--	--	--	--	--	--	--	--	--
Cluster-10458.0	468	--	putative F-box protein At4g22180 [Aegilops tauschii subsp. tauschii]	FB241_ARATH RecName: Full=Putative F-box protein At4g22170;	A0A1D5TTX9_WHEAT SubName: Full=Uncharacterized protein {ECO:0000313|EnsemblPlants:TRIAE_CS42_2BL_TGACv1_129423_AA0383040.1};	--	--	--	--	--	--
Cluster-10459.0	323	--	--	--	--	--	--	--	--	--	--
Cluster-1046.0	373	--	--	--	--	--	--	--	--	--	--
Cluster-10460.0	397	--	PREDICTED: uncharacterized protein LOC100840408 [Brachypodium distachyon]	--	A0A1D6A652_WHEAT SubName: Full=Uncharacterized protein {ECO:0000313|EnsemblPlants:TRIAE_CS42_6AL_TGACv1_471096_AA1502610.1};	--	--	--	--	--	--
Cluster-10461.0	461	--	hypothetical protein TRIUR3_30489 [Triticum urartu]	--	A0A1D5X7T9_WHEAT SubName: Full=Uncharacterized protein {ECO:0000313|EnsemblPlants:TRIAE_CS42_4AL_TGACv1_290906_AA0990380.1};	--	GO:0016021,integral component of membrane; GO:0005575,cellular_component; GO:0016020,membrane; GO:0031224,intrinsic component of membrane; GO:0044425,membrane part	--	--	--	--
Cluster-10462.0	298	--	--	--	--	--	--	--	--	--	--
Cluster-10463.0	360	--	--	--	--	--	--	--	--	--	--
Cluster-10464.0	404	--	predicted protein [Hordeum vulgare subsp. vulgare]	--	A0A287Y1B6_HORVV SubName: Full=Uncharacterized protein {ECO:0000313|EnsemblPlants:HORVU7Hr1G121470.9};	--	GO:0043531,ADP binding; GO:0000166,nucleotide binding; GO:0003674,molecular_function; GO:0005488,binding; GO:0017076,purine nucleotide binding; GO:0030554,adenyl nucleotide binding; GO:0032553,ribonucleotide binding; GO:0032555,purine ribonucleotide binding; GO:0032559,adenyl ribonucleotide binding; GO:0036094,small molecule binding; GO:0043167,ion binding; GO:0043168,anion binding; GO:0097159,or…	Rx N-terminal domain	--	--	--
Cluster-10465.0	341	--	--	--	--	--	--	--	--	--	--
Cluster-10466.0	229	K20624 12-hydroxyjasmonoyl-L-amino acid 12-hydroxylase / fatty acid hydroxylase [EC:1.14.14.49] | (RefSeq) cytochrome P450 94C1-like (A)	cytochrome P450 94B3-like [Aegilops tauschii subsp. tauschii]	CP450_HELAN RecName: Full=Cytochrome P450 {ECO:0000250|UniProtKB:O81117}; EC=1.14.-.-; Flags: Fragment;	A0A287LTU5_HORVV SubName: Full=Uncharacterized protein {ECO:0000313|EnsemblPlants:HORVU3Hr1G078790.2};	Cytochrome P450 CYP4/CYP19/CYP26 subfamilies	GO:0020037,heme binding; GO:0005506,iron ion binding; GO:0004497,monooxygenase activity; GO:0016705,oxidoreductase activity, acting on paired donors, with incorporation or reduction of molecular oxygen; GO:0003674,molecular_function; GO:0005488,binding; GO:0046906,tetrapyrrole binding; GO:0048037,cofactor binding; GO:0097159,organic cyclic compound binding; GO:1901363,heterocyclic compound bindin…	--	--	--	--
Cluster-10467.0	278	--	--	--	--	--	--	--	--	--	--
Cluster-10468.0	373	--	--	--	--	--	--	--	--	--	--
Cluster-10469.0	517	--	predicted protein [Hordeum vulgare subsp. vulgare]	--	A0A1D5UQY2_WHEAT SubName: Full=Uncharacterized protein {ECO:0000313|EnsemblPlants:TRIAE_CS42_2DL_TGACv1_160227_AA0548390.1};	--	GO:0005634,nucleus; GO:0043531,ADP binding; GO:0003677,DNA binding; GO:0003700,DNA-binding transcription factor activity; GO:0006351,transcription, DNA-templated; GO:0000166,nucleotide binding; GO:0003674,molecular_function; GO:0005488,binding; GO:0017076,purine nucleotide binding; GO:0030554,adenyl nucleotide binding; GO:0032553,ribonucleotide binding; GO:0032555,purine ribonucleotide binding; G…	Bacterial toxin 30	--	--	--
Cluster-1047.0	401	K03953 NADH dehydrogenase (ubiquinone) 1 alpha subcomplex subunit 9 | (RefSeq) NADH dehydrogenase [ubiquinone] 1 alpha subcomplex subunit 9, mitochondrial (A)	predicted protein [Hordeum vulgare subsp. vulgare]	--	W5G9W2_WHEAT SubName: Full=Uncharacterized protein {ECO:0000313|EnsemblPlants:TRIAE_CS42_6AL_TGACv1_472145_AA1518220.1};	--	--	--	--	--	--
Cluster-1047.1	420	--	hypothetical protein TRIUR3_21020 [Triticum urartu]	--	M7ZXQ7_TRIUA SubName: Full=Uncharacterized protein {ECO:0000313|EMBL:EMS67958.1, ECO:0000313|EnsemblPlants:TRIUR3_21020-P1};	--	--	--	--	--	--
Cluster-10471.0	485	--	--	--	--	--	--	--	--	--	--
Cluster-10472.0	507	K06877 DEAD/DEAH box helicase domain-containing protein | (RefSeq) uncharacterized protein LOC109786183 (A)	uncharacterized protein LOC109786183 [Aegilops tauschii subsp. tauschii]	--	A0A1D5UFQ9_WHEAT SubName: Full=Uncharacterized protein {ECO:0000313|EnsemblPlants:TRIAE_CS42_2BS_TGACv1_149477_AA0497070.2};	Predicted ATP-dependent RNA helicase	GO:0005524,ATP binding; GO:0003676,nucleic acid binding; GO:0000166,nucleotide binding; GO:0003674,molecular_function; GO:0005488,binding; GO:0008144,drug binding; GO:0017076,purine nucleotide binding; GO:0030554,adenyl nucleotide binding; GO:0032553,ribonucleotide binding; GO:0032555,purine ribonucleotide binding; GO:0032559,adenyl ribonucleotide binding; GO:0035639,purine ribonucleoside triphos…	--	--	--	--
Cluster-10473.0	239	--	--	--	--	--	--	--	--	--	--
Cluster-10474.0	289	--	--	--	--	--	--	--	--	--	--
Cluster-10475.0	444	--	rho GTPase-activating protein REN1-like [Aegilops tauschii subsp. tauschii]	RGAP6_ARATH RecName: Full=Rho GTPase-activating protein 6; AltName: Full=Rho-type GTPase-activating protein 6;	R7W1P7_AEGTA SubName: Full=Rho GTPase-activating protein 24 {ECO:0000313|EMBL:EMT12786.1};	Rho-GTPase activating protein	GO:0005737,cytoplasm; GO:0005886,plasma membrane; GO:0005096,GTPase activator activity; GO:0009920,cell plate formation involved in plant-type cell wall biogenesis; GO:0043087,regulation of GTPase activity; GO:0007165,signal transduction; GO:0003674,molecular_function; GO:0008047,enzyme activator activity; GO:0098772,molecular function regulator; GO:0030234,enzyme regulator activity; GO:0030695,G…	RhoGAP domain	--	--	--
Cluster-10476.0	310	--	uncharacterized protein LOC109737071 [Aegilops tauschii subsp. tauschii]	--	A0A1D6B7V2_WHEAT SubName: Full=Uncharacterized protein {ECO:0000313|EnsemblPlants:TRIAE_CS42_6DL_TGACv1_527433_AA1703870.1};	--	--	--	--	--	--
Cluster-10477.0	424	--	--	--	--	--	--	--	--	--	--
Cluster-10478.0	259	--	--	--	--	--	--	--	--	--	--
Cluster-10479.0	246	--	--	--	--	--	--	--	--	--	--
Cluster-1048.0	1097	--	--	--	--	--	--	--	--	--	--
Cluster-10480.0	312	--	--	--	A0A1D5X9C3_WHEAT SubName: Full=Uncharacterized protein {ECO:0000313|EnsemblPlants:TRIAE_CS42_4AL_TGACv1_292431_AA0998830.1};	--	--	--	--	--	--
Cluster-10481.0	381	--	--	--	--	--	--	--	--	--	--
Cluster-10482.0	459	K25060 cucurbitadienol 11-hydroxylase [EC:1.14.14.71] | (RefSeq) cytochrome P450 87A3-like (A)	cytochrome P450 87A3-like [Aegilops tauschii subsp. tauschii]	C87A3_ORYSJ RecName: Full=Cytochrome P450 87A3; EC=1.14.-.-;	A0A1D6C9Z0_WHEAT SubName: Full=Uncharacterized protein {ECO:0000313|EnsemblPlants:TRIAE_CS42_7BL_TGACv1_578814_AA1900640.1};	Cytochrome P450 CYP4/CYP19/CYP26 subfamilies	GO:0030659,cytoplasmic vesicle membrane; GO:0016021,integral component of membrane; GO:0020037,heme binding; GO:0005506,iron ion binding; GO:0004497,monooxygenase activity; GO:0016705,oxidoreductase activity, acting on paired donors, with incorporation or reduction of molecular oxygen; GO:0016132,brassinosteroid biosynthetic process; GO:0010268,brassinosteroid homeostasis; GO:0007275,multicellula…	Cytochrome P450	--	--	--
Cluster-10483.0	567	--	--	--	--	--	--	--	--	--	--
Cluster-10484.0	390	--	--	--	--	--	--	--	--	--	--
Cluster-10485.0	413	--	keratin, type II cytoskeletal 1-like [Aegilops tauschii subsp. tauschii]	--	A0A1D6RR60_WHEAT SubName: Full=Uncharacterized protein {ECO:0000313|EnsemblPlants:TRIAE_CS42_3AS_TGACv1_211026_AA0683400.1};	--	--	--	--	--	--
Cluster-10486.0	283	--	--	--	--	--	--	--	--	--	--
Cluster-10487.0	482	--	--	--	M8BE47_AEGTA SubName: Full=Uncharacterized protein {ECO:0000313|EMBL:EMT11955.1, ECO:0000313|EnsemblPlants:EMT11955};	--	--	--	--	--	--
Cluster-10488.0	794	K06675 structural maintenance of chromosome 4 | (RefSeq) structural maintenance of chromosomes protein 4 (A)	Structural maintenance of chromosomes protein 4 [Triticum urartu]	SMC4_ARATH RecName: Full=Structural maintenance of chromosomes protein 4; Short=AtSMC4; Short=SMC protein 4; Short=SMC-4; AltName: Full=Chromosome-associated protein C; Short=AtCAP-C;	W4ZZM2_WHEAT RecName: Full=Structural maintenance of chromosomes protein {ECO:0000256|PIRNR:PIRNR005719};	Structural maintenance of chromosome protein 4 (chromosome condensation complex Condensin, subunit C)	GO:0005694,chromosome; GO:0005634,nucleus; GO:0005524,ATP binding; GO:0051301,cell division; GO:0009793,embryo development ending in seed dormancy; GO:0051321,meiotic cell cycle; GO:0007076,mitotic chromosome condensation; GO:0000070,mitotic sister chromatid segregation; GO:0000166,nucleotide binding; GO:0003674,molecular_function; GO:0005488,binding; GO:0008144,drug binding; GO:0017076,purine nu…	SMC proteins Flexible Hinge Domain	--	--	--
Cluster-10488.1	2134	K06675 structural maintenance of chromosome 4 | (RefSeq) structural maintenance of chromosomes protein 4 (A)	Structural maintenance of chromosomes protein 4 [Triticum urartu]	SMC4_ARATH RecName: Full=Structural maintenance of chromosomes protein 4; Short=AtSMC4; Short=SMC protein 4; Short=SMC-4; AltName: Full=Chromosome-associated protein C; Short=AtCAP-C;	M7ZIY9_TRIUA RecName: Full=Structural maintenance of chromosomes protein {ECO:0000256|PIRNR:PIRNR005719};	Structural maintenance of chromosome protein 4 (chromosome condensation complex Condensin, subunit C)	GO:0005694,chromosome; GO:0005634,nucleus; GO:0005524,ATP binding; GO:0051301,cell division; GO:0009793,embryo development ending in seed dormancy; GO:0051321,meiotic cell cycle; GO:0007076,mitotic chromosome condensation; GO:0000070,mitotic sister chromatid segregation; GO:0000166,nucleotide binding; GO:0003674,molecular_function; GO:0005488,binding; GO:0008144,drug binding; GO:0017076,purine nu…	RecF/RecN/SMC N terminal domain	--	--	--
Cluster-10489.0	367	--	--	--	--	--	--	--	--	--	--
Cluster-1049.0	277	--	--	--	--	--	--	--	--	--	--
Cluster-10490.0	329	--	--	--	--	--	--	--	--	--	--
Cluster-10492.0	390	--	--	--	--	--	--	--	--	--	--
Cluster-10493.0	301	--	--	--	--	--	--	--	--	--	--
Cluster-10494.0	350	--	--	--	--	--	--	--	--	--	--
Cluster-10494.1	318	--	--	--	--	--	--	--	--	--	--
Cluster-10494.2	319	--	--	--	--	--	--	--	--	--	--
Cluster-10495.0	268	--	--	--	--	--	--	--	--	--	--
Cluster-10496.0	317	--	--	--	--	--	--	--	--	--	--
Cluster-10497.0	577	--	--	--	--	--	--	--	--	--	--
Cluster-10498.0	260	--	--	--	--	--	--	--	--	--	--
Cluster-105.0	362	--	--	--	--	--	--	--	--	--	--
Cluster-1050.0	319	--	--	--	--	--	--	--	--	--	--
Cluster-10500.0	773	--	uncharacterized protein LOC109737786, partial [Aegilops tauschii subsp. tauschii]	--	A0A287U2N2_HORVV SubName: Full=Uncharacterized protein {ECO:0000313|EnsemblPlants:HORVU6Hr1G045870.1};	--	GO:0003676,nucleic acid binding; GO:0008270,zinc ion binding; GO:0003674,molecular_function; GO:0005488,binding; GO:0097159,organic cyclic compound binding; GO:1901363,heterocyclic compound binding; GO:0046872,metal ion binding; GO:0043167,ion binding; GO:0043169,cation binding; GO:0046914,transition metal ion binding	--	--	--	--
Cluster-10501.0	310	K13648 alpha-1,4-galacturonosyltransferase [EC:2.4.1.43] | (RefSeq) polygalacturonate 4-alpha-galacturonosyltransferase-like (A)	uncharacterized protein LOC109785897 [Aegilops tauschii subsp. tauschii]	--	A0A1D5YVY1_WHEAT SubName: Full=Uncharacterized protein {ECO:0000313|EnsemblPlants:TRIAE_CS42_5AS_TGACv1_394425_AA1280320.1};	--	GO:0004190,aspartic-type endopeptidase activity; GO:0003676,nucleic acid binding; GO:0008270,zinc ion binding; GO:0015074,DNA integration; GO:0003674,molecular_function; GO:0003824,catalytic activity; GO:0004175,endopeptidase activity; GO:0008233,peptidase activity; GO:0070011,peptidase activity, acting on L-amino acid peptides; GO:0016787,hydrolase activity; GO:0070001,aspartic-type peptidase ac…	Retroviral aspartyl protease	--	--	--
Cluster-10502.0	326	--	--	--	--	--	--	--	--	--	--
Cluster-10503.0	777	--	--	--	A0A1D5YRG8_WHEAT SubName: Full=Uncharacterized protein {ECO:0000313|EnsemblPlants:TRIAE_CS42_5AL_TGACv1_379009_AA1255380.1};	--	--	--	--	--	--
Cluster-10504.0	665	--	--	--	--	--	--	--	--	--	--
Cluster-10505.0	246	--	--	--	--	--	--	--	--	--	--
Cluster-10506.0	492	--	--	--	--	--	--	--	--	--	--
Cluster-10507.0	342	--	--	--	--	--	--	--	--	--	--
Cluster-10507.1	512	--	--	--	--	--	--	--	--	--	--
Cluster-10508.1	587	--	hypothetical protein TRIUR3_07093 [Triticum urartu]	--	A0A1D5Z7Q8_WHEAT SubName: Full=Uncharacterized protein {ECO:0000313|EnsemblPlants:TRIAE_CS42_5BL_TGACv1_406017_AA1339130.1};	--	--	--	--	--	--
Cluster-10509.0	483	--	--	--	--	--	--	--	--	--	--
Cluster-1051.0	531	--	--	--	--	--	--	--	--	--	--
Cluster-1051.1	381	--	--	--	--	--	--	--	--	--	--
Cluster-10510.0	451	--	--	--	--	--	--	--	--	--	--
Cluster-10511.0	254	--	--	--	--	--	--	--	--	--	--
Cluster-10512.0	932	--	--	--	--	--	--	--	--	--	--
Cluster-10512.1	249	--	--	--	--	--	--	--	--	--	--
Cluster-10513.0	601	--	--	--	--	--	--	--	--	--	--
Cluster-10514.0	303	--	--	--	--	--	--	--	--	--	--
Cluster-10516.0	520	K13457 disease resistance protein RPM1 | (RefSeq) putative disease resistance RPP13-like protein 3 (A)	Disease resistance RPP8-like protein 3 [Triticum urartu]	DRL4_ARATH RecName: Full=Putative disease resistance protein At1g50180;	A0A1D6AKA7_WHEAT SubName: Full=Uncharacterized protein {ECO:0000313|EnsemblPlants:TRIAE_CS42_6BL_TGACv1_499375_AA1580110.2};	Apoptotic ATPase	GO:0005886,plasma membrane; GO:0009506,plasmodesma; GO:0043531,ADP binding; GO:0005524,ATP binding; GO:0006952,defense response; GO:0007165,signal transduction; GO:0000166,nucleotide binding; GO:0003674,molecular_function; GO:0005488,binding; GO:0017076,purine nucleotide binding; GO:0030554,adenyl nucleotide binding; GO:0032553,ribonucleotide binding; GO:0032555,purine ribonucleotide binding; GO:…	--	--	--	--
Cluster-10517.0	588	--	--	--	--	--	--	--	--	--	--
Cluster-10518.0	255	--	--	--	--	--	--	--	--	--	--
Cluster-10519.0	379	--	--	--	--	--	--	--	--	--	--
Cluster-10520.0	268	--	--	--	A0A1D5XFG7_WHEAT SubName: Full=Uncharacterized protein {ECO:0000313|EnsemblPlants:TRIAE_CS42_4BL_TGACv1_320289_AA1034100.1};	--	--	--	--	--	--
Cluster-10522.0	256	--	--	--	--	--	--	--	--	--	--
Cluster-10523.0	3319	K21867 potassium channel | (RefSeq) potassium channel KAT2-like isoform X1 (A)	potassium channel KAT2-like isoform X1 [Aegilops tauschii subsp. tauschii]	KAT2_ORYSJ RecName: Full=Potassium channel KAT2;	W5CNX1_WHEAT SubName: Full=Uncharacterized protein {ECO:0000313|EnsemblPlants:TRIAE_CS42_3AS_TGACv1_213839_AA0708020.1};	K+-channel ERG and related proteins, contain PAS/PAC sensor domain	GO:0005887,integral component of plasma membrane; GO:0005249,voltage-gated potassium channel activity; GO:0034765,regulation of ion transmembrane transport; GO:0042391,regulation of membrane potential; GO:0003674,molecular_function; GO:0046873,metal ion transmembrane transporter activity; GO:0005215,transporter activity; GO:0005216,ion channel activity; GO:0005244,voltage-gated ion channel activi…	Ion transport protein	--	--	--
Cluster-10524.0	317	K00799 glutathione S-transferase [EC:2.5.1.18] | (RefSeq) probable glutathione S-transferase GSTU6 (A)	PREDICTED: probable glutathione S-transferase GSTU6 [Brachypodium distachyon]	GSTU6_ORYSJ RecName: Full=Probable glutathione S-transferase GSTU6; EC=2.5.1.18; AltName: Full=28 kDa cold-induced protein;	A0A1D5TIN8_WHEAT SubName: Full=Uncharacterized protein {ECO:0000313|EnsemblPlants:TRIAE_CS42_2AS_TGACv1_112150_AA0331530.1};	Glutathione S-transferase	GO:0005737,cytoplasm; GO:0004364,glutathione transferase activity; GO:0006749,glutathione metabolic process; GO:0009407,toxin catabolic process; GO:0003674,molecular_function; GO:0003824,catalytic activity; GO:0016740,transferase activity; GO:0016765,transferase activity, transferring alkyl or aryl (other than methyl) groups; GO:0006790,sulfur compound metabolic process; GO:0008152,metabolic proc…	Glutathione S-transferase, N-terminal domain	--	--	--
Cluster-10525.0	592	K20290 conserved oligomeric Golgi complex subunit 3 | (RefSeq) conserved oligomeric Golgi complex subunit 3-like (A)	uncharacterized protein LOC109749428 [Aegilops tauschii subsp. tauschii]	--	A0A1D5VKI7_WHEAT SubName: Full=Uncharacterized protein {ECO:0000313|EnsemblPlants:TRIAE_CS42_3AS_TGACv1_211973_AA0696150.1};	--	GO:0016788,hydrolase activity, acting on ester bonds; GO:0003674,molecular_function; GO:0003824,catalytic activity; GO:0016787,hydrolase activity	--	--	--	--
Cluster-10526.0	208	--	--	--	A0A287W0X1_HORVV SubName: Full=Uncharacterized protein {ECO:0000313|EnsemblPlants:HORVU7Hr1G035360.35};	--	--	--	--	--	--
Cluster-10527.0	320	--	--	--	--	--	--	--	--	--	--
Cluster-10528.0	735	K22733 magnesium transporter | (RefSeq) uncharacterized protein LOC102612526 (A)	putative pentatricopeptide repeat-containing protein At3g13770, mitochondrial [Aegilops tauschii subsp. tauschii]	PP227_ARATH RecName: Full=Putative pentatricopeptide repeat-containing protein At3g13770, mitochondrial; Flags: Precursor;	A0A1D6BME8_WHEAT SubName: Full=Uncharacterized protein {ECO:0000313|EnsemblPlants:TRIAE_CS42_7AL_TGACv1_557220_AA1778360.1};	FOG: PPR repeat	GO:0005739,mitochondrion; GO:0004519,endonuclease activity; GO:0003723,RNA binding; GO:0008270,zinc ion binding; GO:0080156,mitochondrial mRNA modification; GO:0003674,molecular_function; GO:0003824,catalytic activity; GO:0004518,nuclease activity; GO:0016787,hydrolase activity; GO:0016788,hydrolase activity, acting on ester bonds; GO:0003676,nucleic acid binding; GO:0005488,binding; GO:0097159,o…	--	--	--	--
Cluster-10529.0	316	--	Inactive ubiquitin carboxyl-terminal hydrolase 54 [Triticum urartu]	--	M7ZJX7_TRIUA SubName: Full=Inactive ubiquitin carboxyl-terminal hydrolase 54 {ECO:0000313|EMBL:EMS52635.1, ECO:0000313|EnsemblPlants:TRIUR3_12216-P1};	--	GO:0036459,thiol-dependent ubiquitinyl hydrolase activity; GO:0016579,protein deubiquitination; GO:0003674,molecular_function; GO:0003824,catalytic activity; GO:0008234,cysteine-type peptidase activity; GO:0008233,peptidase activity; GO:0070011,peptidase activity, acting on L-amino acid peptides; GO:0016787,hydrolase activity; GO:0019783,ubiquitin-like protein-specific protease activity; GO:01010…	--	--	--	--
Cluster-1053.0	391	--	--	--	--	--	--	--	--	--	--
Cluster-10531.0	365	--	uncharacterized protein LOC109744824 [Aegilops tauschii subsp. tauschii]	--	T1MTK7_TRIUA SubName: Full=Uncharacterized protein {ECO:0000313|EnsemblPlants:TRIUR3_21279-P1};	--	--	B3 DNA binding domain	--	--	--
Cluster-10532.0	483	--	--	--	--	--	--	--	--	--	--
Cluster-10533.0	321	K13436 pto-interacting protein 1 [EC:2.7.11.1] | (RefSeq) PTI1-like tyrosine-protein kinase 2 (A)	hypothetical protein BRADI_1g58166v3 [Brachypodium distachyon]	SD25_ARATH RecName: Full=G-type lectin S-receptor-like serine/threonine-protein kinase SD2-5; EC=2.7.11.1; AltName: Full=S-domain-2 (SD2) receptor kinase 5; Short=SD2-5; Flags: Precursor;	A0A287GI62_HORVV SubName: Full=Uncharacterized protein {ECO:0000313|EnsemblPlants:HORVU1Hr1G082870.1};	--	GO:0016021,integral component of membrane; GO:0005886,plasma membrane; GO:0005524,ATP binding; GO:0005516,calmodulin binding; GO:0030246,carbohydrate binding; GO:0004672,protein kinase activity; GO:0004674,protein serine/threonine kinase activity; GO:0031625,ubiquitin protein ligase binding; GO:0046777,protein autophosphorylation; GO:0000166,nucleotide binding; GO:0003674,molecular_function; GO:0…	Protein tyrosine kinase	--	--	--
Cluster-10534.0	513	--	pentatricopeptide repeat-containing protein At2g17033 [Aegilops tauschii subsp. tauschii]	PP157_ARATH RecName: Full=Pentatricopeptide repeat-containing protein At2g17033;	M8CX30_AEGTA SubName: Full=Uncharacterized protein {ECO:0000313|EMBL:EMT28346.1, ECO:0000313|EnsemblPlants:EMT28346};	FOG: PPR repeat	GO:0043231,intracellular membrane-bounded organelle; GO:0004519,endonuclease activity; GO:0003723,RNA binding; GO:0009451,RNA modification; GO:0003674,molecular_function; GO:0003824,catalytic activity; GO:0004518,nuclease activity; GO:0016787,hydrolase activity; GO:0016788,hydrolase activity, acting on ester bonds; GO:0003676,nucleic acid binding; GO:0005488,binding; GO:0097159,organic cyclic com…	PPR repeat family	--	--	--
Cluster-10535.0	345	--	--	--	--	--	--	--	--	--	--
Cluster-10536.0	305	--	--	--	--	--	--	--	--	--	--
Cluster-10537.0	1011	--	--	--	--	--	--	--	--	--	--
Cluster-10538.0	538	K18417 ERI1 exoribonuclease 2 [EC:3.1.-.-] | (RefSeq) serine/threonine-protein kinase PBL13 isoform X1 (A)	nodulation receptor kinase-like [Aegilops tauschii subsp. tauschii]	--	W5H3Y8_WHEAT SubName: Full=Uncharacterized protein {ECO:0000313|EnsemblPlants:TRIAE_CS42_6DS_TGACv1_543533_AA1741320.2};	--	GO:0005524,ATP binding; GO:0004674,protein serine/threonine kinase activity; GO:0000166,nucleotide binding; GO:0003674,molecular_function; GO:0005488,binding; GO:0008144,drug binding; GO:0017076,purine nucleotide binding; GO:0030554,adenyl nucleotide binding; GO:0032553,ribonucleotide binding; GO:0032555,purine ribonucleotide binding; GO:0032559,adenyl ribonucleotide binding; GO:0035639,purine ri…	--	--	--	--
Cluster-10539.0	1727	--	--	--	--	--	--	--	--	--	--
Cluster-1054.0	307	K13420 LRR receptor-like serine/threonine-protein kinase FLS2 [EC:2.7.11.1] | (RefSeq) receptor kinase-like protein Xa21 isoform X1 (A)	hypothetical protein SORBI_3004G047300, partial [Sorghum bicolor]	Y3471_ARATH RecName: Full=Putative receptor-like protein kinase At3g47110; EC=2.7.11.1; Flags: Precursor;	A0A0E0G3N3_ORYNI SubName: Full=Uncharacterized protein {ECO:0000313|EnsemblPlants:ONIVA02G09950.1};	--	GO:0016021,integral component of membrane; GO:0005886,plasma membrane; GO:0005524,ATP binding; GO:0004674,protein serine/threonine kinase activity; GO:0000166,nucleotide binding; GO:0003674,molecular_function; GO:0005488,binding; GO:0008144,drug binding; GO:0017076,purine nucleotide binding; GO:0030554,adenyl nucleotide binding; GO:0032553,ribonucleotide binding; GO:0032555,purine ribonucleotide …	--	--	--	--
Cluster-10541.0	352	--	disease resistance protein RPP13-like [Aegilops tauschii subsp. tauschii]	--	A0A1D5UIN3_WHEAT SubName: Full=Uncharacterized protein {ECO:0000313|EnsemblPlants:TRIAE_CS42_2DL_TGACv1_158339_AA0516030.1};	--	GO:0043531,ADP binding; GO:0000166,nucleotide binding; GO:0003674,molecular_function; GO:0005488,binding; GO:0017076,purine nucleotide binding; GO:0030554,adenyl nucleotide binding; GO:0032553,ribonucleotide binding; GO:0032555,purine ribonucleotide binding; GO:0032559,adenyl ribonucleotide binding; GO:0036094,small molecule binding; GO:0043167,ion binding; GO:0043168,anion binding; GO:0097159,or…	--	--	--	--
Cluster-10542.0	297	K05909 laccase [EC:1.10.3.2] | (RefSeq) laccase-15 (A)	laccase-15 [Setaria italica]	LAC15_ORYSJ RecName: Full=Laccase-15; EC=1.10.3.2; AltName: Full=Benzenediol:oxygen oxidoreductase 15; AltName: Full=Diphenol oxidase 15; AltName: Full=Urishiol oxidase 15; Flags: Precursor;	K3ZHT5_SETIT SubName: Full=Uncharacterized protein {ECO:0000313|EMBL:KQK95582.1, ECO:0000313|EnsemblPlants:Si026137m};	Multicopper oxidases	GO:0048046,apoplast; GO:0005507,copper ion binding; GO:0052716,hydroquinone:oxygen oxidoreductase activity; GO:0016722,oxidoreductase activity, oxidizing metal ions; GO:0046274,lignin catabolic process; GO:0003674,molecular_function; GO:0005488,binding; GO:0046872,metal ion binding; GO:0043167,ion binding; GO:0043169,cation binding; GO:0046914,transition metal ion binding; GO:0003824,catalytic ac…	--	--	--	--
Cluster-10543.0	520	K17964 leucine-rich PPR motif-containing protein, mitochondrial | (RefSeq) pentatricopeptide repeat-containing protein At5g57250, mitochondrial (A)	unnamed protein product [Triticum aestivum]	--	A0A1D5W1K2_WHEAT SubName: Full=Uncharacterized protein {ECO:0000313|EnsemblPlants:TRIAE_CS42_3B_TGACv1_223230_AA0778520.1};	--	--	PPR repeat	--	--	--
Cluster-10544.0	539	--	--	--	--	--	--	--	--	--	--
Cluster-10545.0	244	--	--	--	M8D5G3_AEGTA SubName: Full=Disease resistance protein RPM1 {ECO:0000313|EMBL:EMT31606.1, ECO:0000313|EnsemblPlants:EMT31606};	--	--	--	--	--	--
Cluster-10546.0	384	--	--	--	--	--	--	--	--	--	--
Cluster-10547.0	277	K20093 DNA excision repair protein ERCC-6-like [EC:3.6.4.12] | (RefSeq) protein CHROMATIN REMODELING 24 (A)	OSJNBa0065J03.14 [Oryza sativa Japonica Group]	--	Q7XVV8_ORYSJ SubName: Full=OSJNBa0065J03.14 protein {ECO:0000313|EMBL:CAD40418.3};	FOG: Transposon-encoded proteins with TYA, reverse transcriptase, integrase domains in various combinations	--	--	--	--	--
Cluster-10548.0	409	--	--	--	--	--	--	--	--	--	--
Cluster-10549.0	278	--	--	--	--	--	--	--	--	--	--
Cluster-1055.0	284	--	--	--	--	--	--	--	--	--	--
Cluster-10550.0	469	--	--	--	--	--	--	--	--	--	--
Cluster-10551.0	284	--	--	--	--	--	--	--	--	--	--
Cluster-10552.0	684	--	--	--	--	--	--	--	--	--	--
Cluster-10552.1	574	--	--	--	--	--	--	--	--	--	--
Cluster-10553.0	262	K13027 tyrosine N-monooxygenase [EC:1.14.14.36] | (RefSeq) tyrosine N-monooxygenase-like (A)	tyrosine N-monooxygenase-like, partial [Aegilops tauschii subsp. tauschii]	C79A1_SORBI RecName: Full=Tyrosine N-monooxygenase; EC=1.14.14.36 {ECO:0000269|PubMed:7937883}; AltName: Full=Cytochrome P450 79A1; AltName: Full=Cytochrome P450Tyr;	A0A287GXE7_HORVV SubName: Full=Uncharacterized protein {ECO:0000313|EnsemblPlants:HORVU2Hr1G003480.2};	Cytochrome P450 CYP2 subfamily	GO:0005789,endoplasmic reticulum membrane; GO:0016021,integral component of membrane; GO:0020037,heme binding; GO:0005506,iron ion binding; GO:0004497,monooxygenase activity; GO:0016705,oxidoreductase activity, acting on paired donors, with incorporation or reduction of molecular oxygen; GO:0010132,dhurrin biosynthetic process; GO:0003674,molecular_function; GO:0005488,binding; GO:0046906,tetrapy…	--	--	--	--
Cluster-10554.0	1677	K13457 disease resistance protein RPM1 | (RefSeq) disease resistance protein Pik-2-like (A)	disease resistance RPP13-like protein 4 isoform X2 [Aegilops tauschii subsp. tauschii]	R13L4_ARATH RecName: Full=Disease resistance RPP13-like protein 4; AltName: Full=Disease resistance protein ZAR1 {ECO:0000305}; AltName: Full=Protein HOPZ-ACTIVATED RESISTANCE 1;	A0A1D6REV7_WHEAT SubName: Full=Uncharacterized protein {ECO:0000313|EnsemblPlants:TRIAE_CS42_1BS_TGACv1_049371_AA0150960.1};	Apoptotic ATPase	GO:0005886,plasma membrane; GO:0043531,ADP binding; GO:0005524,ATP binding; GO:0043621,protein self-association; GO:0006952,defense response; GO:0050829,defense response to Gram-negative bacterium; GO:0007165,signal transduction; GO:0000166,nucleotide binding; GO:0003674,molecular_function; GO:0005488,binding; GO:0017076,purine nucleotide binding; GO:0030554,adenyl nucleotide binding; GO:0032553,…	NB-ARC domain	--	--	--
Cluster-10555.0	352	--	Tsn1 [Triticum turgidum subsp. durum]	--	M8BVF8_AEGTA SubName: Full=Disease resistance protein RGA2 {ECO:0000313|EMBL:EMT29025.1, ECO:0000313|EnsemblPlants:EMT29025};	--	GO:0043531,ADP binding; GO:0005524,ATP binding; GO:0004672,protein kinase activity; GO:0000166,nucleotide binding; GO:0003674,molecular_function; GO:0005488,binding; GO:0017076,purine nucleotide binding; GO:0030554,adenyl nucleotide binding; GO:0032553,ribonucleotide binding; GO:0032555,purine ribonucleotide binding; GO:0032559,adenyl ribonucleotide binding; GO:0036094,small molecule binding; GO:…	--	--	--	--
Cluster-10556.0	326	--	--	--	--	--	--	--	--	--	--
Cluster-10557.0	348	--	--	--	--	--	--	--	--	--	--
Cluster-10558.0	234	--	--	--	--	--	--	--	--	--	--
Cluster-10559.0	265	--	uncharacterized protein LOC109786910 [Aegilops tauschii subsp. tauschii]	--	A0A1D5W1Y8_WHEAT SubName: Full=Uncharacterized protein {ECO:0000313|EnsemblPlants:TRIAE_CS42_3B_TGACv1_223341_AA0780530.1};	--	--	--	--	--	--
Cluster-1056.0	226	--	--	--	--	--	--	--	--	--	--
Cluster-10560.0	221	K15015 solute carrier family 32 (vesicular inhibitory amino acid transporter) | (RefSeq) vacuolar amino acid transporter 1-like (A)	predicted protein [Hordeum vulgare subsp. vulgare]	AVT1B_ARATH RecName: Full=Amino acid transporter AVT1B {ECO:0000305}; Short=AtAvt1B {ECO:0000303|PubMed:27925655};	M7YKK4_TRIUA SubName: Full=Uncharacterized protein {ECO:0000313|EMBL:EMS47822.1, ECO:0000313|EnsemblPlants:TRIUR3_09005-P1};	Amino acid transporters	GO:0016021,integral component of membrane; GO:0015171,amino acid transmembrane transporter activity; GO:0003333,amino acid transmembrane transport; GO:0003674,molecular_function; GO:0005215,transporter activity; GO:0022857,transmembrane transporter activity; GO:0005342,organic acid transmembrane transporter activity; GO:0008509,anion transmembrane transporter activity; GO:0008514,organic anion tr…	--	--	--	--
Cluster-10562.0	281	--	--	--	--	--	--	--	--	--	--
Cluster-10563.0	327	--	--	--	--	--	--	--	--	--	--
Cluster-10564.0	292	--	--	--	--	--	--	--	--	--	--
Cluster-10565.0	244	K17479 glutaredoxin domain-containing cysteine-rich protein 1 | (RefSeq) uncharacterized protein At3g28850 (A)	PREDICTED: uncharacterized protein At3g28850 [Brachypodium distachyon]	--	I1HKF2_BRADI SubName: Full=Uncharacterized protein {ECO:0000313|EMBL:KQK06797.1, ECO:0000313|EnsemblPlants:BRADI2G29330.1};	--	GO:0005623,cell; GO:0009055,electron transfer activity; GO:0015035,protein disulfide oxidoreductase activity; GO:0045454,cell redox homeostasis; GO:0003674,molecular_function; GO:0003824,catalytic activity; GO:0016491,oxidoreductase activity; GO:0015036,disulfide oxidoreductase activity; GO:0016667,oxidoreductase activity, acting on a sulfur group of donors; GO:0008150,biological_process; GO:0009…	--	--	--	--
Cluster-10567.0	461	--	uncharacterized protein LOC109740250 [Aegilops tauschii subsp. tauschii]	--	A0A1D6AS98_WHEAT SubName: Full=Uncharacterized protein {ECO:0000313|EnsemblPlants:TRIAE_CS42_6BL_TGACv1_501426_AA1617260.1};	--	--	--	--	--	--
Cluster-10568.0	233	--	unnamed protein product [Triticum aestivum]	--	W5CYC5_WHEAT SubName: Full=Uncharacterized protein {ECO:0000313|EMBL:CDM81321.1};	--	--	--	--	--	--
Cluster-10569.0	772	--	uncharacterized protein LOC109772902 [Aegilops tauschii subsp. tauschii]	--	M8C5C3_AEGTA SubName: Full=Uncharacterized protein {ECO:0000313|EMBL:EMT29464.1, ECO:0000313|EnsemblPlants:EMT29464};	--	--	--	--	--	--
Cluster-1057.0	319	K07877 Ras-related protein Rab-2A | (RefSeq) ras-related protein Rab-2-B (A)	ras-related protein Rab-2-A [Zea mays]	RAB2A_MAIZE RecName: Full=Ras-related protein Rab-2-A;	B6T1U8_MAIZE SubName: Full=Ras-related protein Rab-2-A {ECO:0000313|EMBL:ACG31081.1};	GTPase Rab2, small G protein superfamily	GO:0033116,endoplasmic reticulum-Golgi intermediate compartment membrane; GO:0005525,GTP binding; GO:0003924,GTPase activity; GO:0015031,protein transport; GO:0000166,nucleotide binding; GO:0001882,nucleoside binding; GO:0001883,purine nucleoside binding; GO:0003674,molecular_function; GO:0005488,binding; GO:0017076,purine nucleotide binding; GO:0019001,guanyl nucleotide binding; GO:0032549,ribon…	Ras family	--	--	--
Cluster-10570.1	446	--	--	--	--	--	--	--	--	--	--
Cluster-10571.0	721	--	--	--	--	--	--	--	--	--	--
Cluster-10572.0	367	--	--	--	--	--	--	--	--	--	--
Cluster-10574.0	544	--	transcription factor UDT1-like [Aegilops tauschii subsp. tauschii]	UDT1_ORYSJ RecName: Full=Transcription factor UDT1 {ECO:0000305}; AltName: Full=Basic helix-loop-helix protein 164 {ECO:0000305}; Short=OsbHLH164 {ECO:0000303|PubMed:16896230}; AltName: Full=Protein UNDEVELOPED TAPETUM 1 {ECO:0000303|PubMed:16141453};	W5BNU4_WHEAT SubName: Full=Uncharacterized protein {ECO:0000313|EnsemblPlants:TRIAE_CS42_2BS_TGACv1_147847_AA0488170.2};	--	GO:0005634,nucleus; GO:0046983,protein dimerization activity; GO:0048658,anther wall tapetum development; GO:0009555,pollen development; GO:0006355,regulation of transcription, DNA-templated; GO:0006351,transcription, DNA-templated; GO:0005515,protein binding; GO:0003674,molecular_function; GO:0005488,binding; GO:0000003,reproduction; GO:0003006,developmental process involved in reproduction; GO:…	--	--	--	--
Cluster-10575.0	545	K04728 serine-protein kinase ATM [EC:2.7.11.1] | (RefSeq) serine/threonine-protein kinase ATM-like (A)	uncharacterized protein LOC109782409 [Aegilops tauschii subsp. tauschii]	--	A0A1D5TJE4_WHEAT SubName: Full=Uncharacterized protein {ECO:0000313|EnsemblPlants:TRIAE_CS42_2AS_TGACv1_112295_AA0335000.1};	FOG: Reverse transcriptase	--	zinc-binding in reverse transcriptase	--	--	--
Cluster-10576.0	749	K00521 ferric-chelate reductase [EC:1.16.1.7] | (RefSeq) ferric reduction oxidase 7, chloroplastic-like (A)	uncharacterized protein LOC109776722 [Aegilops tauschii subsp. tauschii]	NAC86_ARATH RecName: Full=NAC domain-containing protein 86 {ECO:0000312|EMBL:AED92405.1}; AltName: Full=NAM-like protein {ECO:0000312|EMBL:BAB10513.1}; AltName: Full=No apical meristem-like protein {ECO:0000312|EMBL:BAB10513.1};	A0A287PYF6_HORVV SubName: Full=Uncharacterized protein {ECO:0000313|EnsemblPlants:HORVU4Hr1G085320.1};	--	GO:0005634,nucleus; GO:0003677,DNA binding; GO:0003700,DNA-binding transcription factor activity; GO:0090603,sieve element differentiation; GO:0090602,sieve element enucleation; GO:0006351,transcription, DNA-templated; GO:0003674,molecular_function; GO:0003676,nucleic acid binding; GO:0005488,binding; GO:0097159,organic cyclic compound binding; GO:1901363,heterocyclic compound binding; GO:0140110…	No apical meristem (NAM) protein	NAC	TF	NAC
Cluster-10577.0	454	--	--	--	--	--	--	--	--	--	--
Cluster-10578.0	741	K15078 structure-specific endonuclease subunit SLX1 [EC:3.6.1.-] | (RefSeq) putative disease resistance protein RGA1 (A)	putative disease resistance RPP13-like protein 1 [Aegilops tauschii subsp. tauschii]	RGA2_SOLBU RecName: Full=Disease resistance protein RGA2; AltName: Full=Blight resistance protein RPI; AltName: Full=RGA2-blb;	R7WB62_AEGTA SubName: Full=Disease resistance protein RGA2 {ECO:0000313|EMBL:EMT18958.1, ECO:0000313|EnsemblPlants:EMT18958};	Apoptotic ATPase	GO:0043531,ADP binding; GO:0005524,ATP binding; GO:0006952,defense response; GO:0000166,nucleotide binding; GO:0003674,molecular_function; GO:0005488,binding; GO:0017076,purine nucleotide binding; GO:0030554,adenyl nucleotide binding; GO:0032553,ribonucleotide binding; GO:0032555,purine ribonucleotide binding; GO:0032559,adenyl ribonucleotide binding; GO:0036094,small molecule binding; GO:0043167…	Rx N-terminal domain	--	--	--
Cluster-10578.1	277	--	putative disease resistance RPP13-like protein 1 [Aegilops tauschii subsp. tauschii]	RGA2_SOLBU RecName: Full=Disease resistance protein RGA2; AltName: Full=Blight resistance protein RPI; AltName: Full=RGA2-blb;	R7WB62_AEGTA SubName: Full=Disease resistance protein RGA2 {ECO:0000313|EMBL:EMT18958.1, ECO:0000313|EnsemblPlants:EMT18958};	Apoptotic ATPase	GO:0043531,ADP binding; GO:0005524,ATP binding; GO:0006952,defense response; GO:0000166,nucleotide binding; GO:0003674,molecular_function; GO:0005488,binding; GO:0017076,purine nucleotide binding; GO:0030554,adenyl nucleotide binding; GO:0032553,ribonucleotide binding; GO:0032555,purine ribonucleotide binding; GO:0032559,adenyl ribonucleotide binding; GO:0036094,small molecule binding; GO:0043167…	--	--	--	--
Cluster-10579.0	479	--	--	--	--	--	--	--	--	--	--
Cluster-1058.0	310	--	--	--	--	--	--	--	--	--	--
Cluster-10582.0	445	--	uncharacterized protein LOC109754346 [Aegilops tauschii subsp. tauschii]	--	A0A1D6C407_WHEAT SubName: Full=Uncharacterized protein {ECO:0000313|EnsemblPlants:TRIAE_CS42_7BL_TGACv1_577199_AA1868610.1};	--	--	Putative gypsy type transposon	--	--	--
Cluster-10583.0	245	--	Expansin-B2 [Triticum urartu]	--	M7ZG77_TRIUA SubName: Full=Expansin-B2 {ECO:0000313|EMBL:EMS47094.1, ECO:0000313|EnsemblPlants:TRIUR3_29653-P1};	--	GO:0005576,extracellular region; GO:0019953,sexual reproduction; GO:0000003,reproduction; GO:0008150,biological_process; GO:0022414,reproductive process; GO:0044703,multi-organism reproductive process; GO:0051704,multi-organism process; GO:0005575,cellular_component	--	--	--	--
Cluster-10584.0	422	--	--	--	--	--	--	--	--	--	--
Cluster-10585.0	296	--	--	--	--	--	--	--	--	--	--
Cluster-10585.1	297	--	--	--	--	--	--	--	--	--	--
Cluster-10586.0	432	--	--	--	--	--	--	--	--	--	--
Cluster-10587.0	332	--	--	--	--	--	--	--	--	--	--
Cluster-10588.0	314	--	protein BIG GRAIN 1-like A [Aegilops tauschii subsp. tauschii]	--	A0A1D6AP48_WHEAT SubName: Full=Uncharacterized protein {ECO:0000313|EnsemblPlants:TRIAE_CS42_6BL_TGACv1_500252_AA1602160.1};	--	--	--	--	--	--
Cluster-10589.0	546	K12598 ATP-dependent RNA helicase DOB1 [EC:3.6.4.13] | (RefSeq) DExH-box ATP-dependent RNA helicase DExH10-like (A)	uncharacterized protein LOC109779854 [Aegilops tauschii subsp. tauschii]	--	A0A1D5U0F5_WHEAT SubName: Full=Uncharacterized protein {ECO:0000313|EnsemblPlants:TRIAE_CS42_2BL_TGACv1_130595_AA0414450.1};	FOG: Reverse transcriptase	--	Reverse transcriptase (RNA-dependent DNA polymerase)	--	--	--
Cluster-1059.0	330	--	--	--	--	--	--	--	--	--	--
Cluster-1059.1	534	--	--	--	--	--	--	--	--	--	--
Cluster-10590.0	595	--	--	--	--	--	--	--	--	--	--
Cluster-10591.0	435	--	--	--	--	--	--	--	--	--	--
Cluster-10592.0	268	--	--	--	--	--	--	--	--	--	--
Cluster-10593.0	289	--	--	--	--	--	--	--	--	--	--
Cluster-10594.0	767	--	--	--	--	--	--	--	--	--	--
Cluster-10595.0	575	--	putative E3 ubiquitin-protein ligase ARI8 [Triticum urartu]	--	M7ZP45_TRIUA RecName: Full=RING-type E3 ubiquitin transferase {ECO:0000256|SAAS:SAAS00970528}; EC=2.3.2.27 {ECO:0000256|SAAS:SAAS00970528};	--	GO:0016874,ligase activity; GO:0046872,metal ion binding; GO:0004842,ubiquitin-protein transferase activity; GO:0003674,molecular_function; GO:0003824,catalytic activity; GO:0005488,binding; GO:0043167,ion binding; GO:0043169,cation binding; GO:0016740,transferase activity; GO:0019787,ubiquitin-like protein transferase activity; GO:0140096,catalytic activity, acting on a protein	--	--	--	--
Cluster-10596.0	372	--	--	--	--	--	--	--	--	--	--
Cluster-10597.0	281	K01099 inositol polyphosphate 5-phosphatase INPP5B/F [EC:3.1.3.36] | (RefSeq) type II inositol polyphosphate 5-phosphatase 15-like (A)	type I inositol polyphosphate 5-phosphatase 13-like [Aegilops tauschii subsp. tauschii]	IP5PC_ARATH RecName: Full=Type I inositol polyphosphate 5-phosphatase 12 {ECO:0000303|PubMed:15574849}; Short=At5PTase12 {ECO:0000303|PubMed:15574849}; EC=3.1.3.56 {ECO:0000269|PubMed:15574849};	M8B4I1_AEGTA SubName: Full=Type I inositol-1,4,5-trisphosphate 5-phosphatase 12 {ECO:0000313|EMBL:EMT11642.1, ECO:0000313|EnsemblPlants:EMT11642};	Inositol polyphosphate 5-phosphatase and related proteins	GO:0052659,inositol-1,3,4,5-tetrakisphosphate 5-phosphatase activity; GO:0052658,inositol-1,4,5-trisphosphate 5-phosphatase activity; GO:0004445,inositol-polyphosphate 5-phosphatase activity; GO:0046872,metal ion binding; GO:0046856,phosphatidylinositol dephosphorylation; GO:0009846,pollen germination; GO:0003674,molecular_function; GO:0003824,catalytic activity; GO:0052745,inositol phosphate pho…	--	--	--	--
Cluster-10598.0	325	--	--	--	--	--	--	--	--	--	--
Cluster-10599.0	766	--	uncharacterized protein LOC109786500 [Aegilops tauschii subsp. tauschii]	--	A0A287SBG9_HORVV SubName: Full=Uncharacterized protein {ECO:0000313|EnsemblPlants:HORVU5Hr1G094350.4};	--	--	--	--	--	--
Cluster-106.0	321	--	--	--	--	--	--	--	--	--	--
Cluster-1060.0	241	--	hypothetical protein BRADI_1g01680v3, partial [Brachypodium distachyon]	--	M8BZG2_AEGTA SubName: Full=Uncharacterized protein {ECO:0000313|EMBL:EMT08318.1, ECO:0000313|EnsemblPlants:EMT08318};	--	--	--	--	--	--
Cluster-10600.0	295	--	--	--	--	--	--	--	--	--	--
Cluster-10601.0	373	--	--	--	A0A1D6RMR0_WHEAT SubName: Full=Uncharacterized protein {ECO:0000313|EnsemblPlants:TRIAE_CS42_2BS_TGACv1_147534_AA0484470.1};	--	GO:0000145,exocyst; GO:0016021,integral component of membrane; GO:0006887,exocytosis; GO:0016192,vesicle-mediated transport; GO:0046903,secretion; GO:0006810,transport; GO:0008150,biological_process; GO:0009987,cellular process; GO:0032940,secretion by cell; GO:0051179,localization; GO:0051234,establishment of localization; GO:0005622,intracellular; GO:0005575,cellular_component; GO:0005623,cell;…	--	--	--	--
Cluster-10602.0	262	K09510 DnaJ homolog subfamily B member 4 | (RefSeq) dnaJ homolog subfamily B member 1 (A)	Chaperone protein DnaJ [Triticum urartu]	DNAJ3_ARATH RecName: Full=Chaperone protein dnaJ 3; Short=AtDjA3; Short=AtJ3; Flags: Precursor;	M8A1T7_TRIUA SubName: Full=Chaperone protein DnaJ {ECO:0000313|EMBL:EMS54359.1, ECO:0000313|EnsemblPlants:TRIUR3_10765-P1};	Molecular chaperone (DnaJ superfamily)	GO:0005618,cell wall; GO:0005829,cytosol; GO:0005730,nucleolus; GO:0005886,plasma membrane; GO:0009506,plasmodesma; GO:0005524,ATP binding; GO:0031072,heat shock protein binding; GO:0046872,metal ion binding; GO:0051082,unfolded protein binding; GO:0048573,photoperiodism, flowering; GO:0009911,positive regulation of flower development; GO:0006457,protein folding; GO:0043462,regulation of ATPase a…	--	--	--	--
Cluster-10603.0	429	--	predicted protein [Hordeum vulgare subsp. vulgare]	--	A0A1D6BRG5_WHEAT SubName: Full=Uncharacterized protein {ECO:0000313|EnsemblPlants:TRIAE_CS42_7AL_TGACv1_559444_AA1799690.1};	--	GO:0003676,nucleic acid binding; GO:0008270,zinc ion binding; GO:0006355,regulation of transcription, DNA-templated; GO:0003674,molecular_function; GO:0005488,binding; GO:0097159,organic cyclic compound binding; GO:1901363,heterocyclic compound binding; GO:0046872,metal ion binding; GO:0043167,ion binding; GO:0043169,cation binding; GO:0046914,transition metal ion binding; GO:0008152,metabolic pr…	--	--	--	--
Cluster-10605.0	421	--	--	--	--	--	--	--	--	--	--
Cluster-10606.0	223	--	--	--	--	--	--	--	--	--	--
Cluster-10607.0	1146	--	--	--	--	--	--	--	--	--	--
Cluster-10607.1	378	--	--	--	--	--	--	--	--	--	--
Cluster-10608.0	334	--	--	--	--	--	--	--	--	--	--
Cluster-10609.0	433	K13447 respiratory burst oxidase [EC:1.6.3.- 1.11.1.-] | (RefSeq) respiratory burst oxidase homolog protein F-like (A)	Respiratory burst oxidase-like protein F [Triticum urartu]	--	A0A1D5S7U3_WHEAT SubName: Full=Uncharacterized protein {ECO:0000313|EnsemblPlants:TRIAE_CS42_1BL_TGACv1_030604_AA0095460.1};	--	GO:0016021,integral component of membrane; GO:0016491,oxidoreductase activity; GO:0003674,molecular_function; GO:0003824,catalytic activity; GO:0005575,cellular_component; GO:0016020,membrane; GO:0031224,intrinsic component of membrane; GO:0044425,membrane part	--	--	--	--
Cluster-1061.0	736	--	--	--	--	--	--	--	--	--	--
Cluster-10610.0	642	--	CRIB domain-containing protein RIC10-like [Aegilops tauschii subsp. tauschii]	RIC10_ARATH RecName: Full=CRIB domain-containing protein RIC10; AltName: Full=ROP-interactive CRIB motif-containing protein 10; AltName: Full=Target of ROP protein RIC10;	W5GTH0_WHEAT SubName: Full=Uncharacterized protein {ECO:0000313|EnsemblPlants:TRIAE_CS42_6BS_TGACv1_513248_AA1636030.2};	--	GO:0005737,cytoplasm; GO:0009860,pollen tube growth; GO:0040008,regulation of growth; GO:0000003,reproduction; GO:0000902,cell morphogenesis; GO:0000904,cell morphogenesis involved in differentiation; GO:0016049,cell growth; GO:0003006,developmental process involved in reproduction; GO:0040007,growth; GO:0009653,anatomical structure morphogenesis; GO:0008150,biological_process; GO:0009826,unidime…	P21-Rho-binding domain	--	--	--
Cluster-10611.0	545	--	--	--	--	--	--	--	--	--	--
Cluster-10612.0	393	--	--	--	--	--	--	--	--	--	--
Cluster-10613.0	666	--	--	--	--	--	--	--	--	--	--
Cluster-10614.0	263	--	--	--	--	--	--	--	--	--	--
Cluster-10614.1	390	--	--	--	--	--	--	--	--	--	--
Cluster-10615.0	446	--	--	--	--	--	--	--	--	--	--
Cluster-10616.0	522	--	--	--	--	--	--	--	--	--	--
Cluster-10617.0	295	--	--	--	--	--	--	--	--	--	--
Cluster-10618.0	278	K19589 release factor glutamine methyltransferase [EC:2.1.1.297] | (RefSeq) LOW QUALITY PROTEIN: pentatricopeptide repeat-containing protein At2g22410, mitochondrial (A)	hypothetical protein TRIUR3_26078 [Triticum urartu]	PP321_ARATH RecName: Full=Pentatricopeptide repeat-containing protein At4g18840;	M7ZKI4_TRIUA SubName: Full=Uncharacterized protein {ECO:0000313|EMBL:EMS63758.1, ECO:0000313|EnsemblPlants:TRIUR3_26078-P1};	FOG: PPR repeat	GO:0043231,intracellular membrane-bounded organelle; GO:0004519,endonuclease activity; GO:0003723,RNA binding; GO:0009451,RNA modification; GO:0003674,molecular_function; GO:0003824,catalytic activity; GO:0004518,nuclease activity; GO:0016787,hydrolase activity; GO:0016788,hydrolase activity, acting on ester bonds; GO:0003676,nucleic acid binding; GO:0005488,binding; GO:0097159,organic cyclic com…	--	--	--	--
Cluster-10619.0	566	--	--	--	--	--	--	--	--	--	--
Cluster-1062.0	287	--	--	--	--	--	--	--	--	--	--
Cluster-10620.0	516	--	--	--	--	--	--	--	--	--	--
Cluster-10621.0	364	--	--	--	--	--	--	--	--	--	--
Cluster-10622.0	480	--	--	--	A0A1D5U8Y8_WHEAT SubName: Full=Uncharacterized protein {ECO:0000313|EnsemblPlants:TRIAE_CS42_2BS_TGACv1_146258_AA0460580.1};	--	--	--	--	--	--
Cluster-10623.0	333	--	--	--	A0A1D6B4Y7_WHEAT SubName: Full=Uncharacterized protein {ECO:0000313|EnsemblPlants:TRIAE_CS42_6DL_TGACv1_526725_AA1690580.1};	--	--	--	--	--	--
Cluster-10624.0	450	--	--	--	--	--	--	--	--	--	--
Cluster-10625.0	616	--	--	--	--	--	--	--	--	--	--
Cluster-10626.0	286	--	--	--	--	--	--	--	--	--	--
Cluster-10627.0	281	--	--	--	--	--	--	--	--	--	--
Cluster-10628.0	454	K23541 Ca2+/H+ antiporter, TMEM165/GDT1 family | (RefSeq) putative pentatricopeptide repeat-containing protein At1g68930 (A)	pentatricopeptide repeat-containing protein At3g13880-like [Aegilops tauschii subsp. tauschii]	PP228_ARATH RecName: Full=Pentatricopeptide repeat-containing protein At3g13880;	A0A1D5WMU7_WHEAT SubName: Full=Uncharacterized protein {ECO:0000313|EnsemblPlants:TRIAE_CS42_3DL_TGACv1_251880_AA0885680.1};	FOG: PPR repeat	GO:0043231,intracellular membrane-bounded organelle; GO:0005739,mitochondrion; GO:0004519,endonuclease activity; GO:0003723,RNA binding; GO:1900864,mitochondrial RNA modification; GO:0003674,molecular_function; GO:0003824,catalytic activity; GO:0004518,nuclease activity; GO:0016787,hydrolase activity; GO:0016788,hydrolase activity, acting on ester bonds; GO:0003676,nucleic acid binding; GO:000548…	PPR repeat	--	--	--
Cluster-10630.0	361	--	--	--	--	--	--	--	--	--	--
Cluster-10631.0	545	--	uncharacterized protein LOC109746334 [Aegilops tauschii subsp. tauschii]	--	A0A1D5Y6J9_WHEAT SubName: Full=Uncharacterized protein {ECO:0000313|EnsemblPlants:TRIAE_CS42_4DS_TGACv1_361359_AA1166280.1};	--	--	--	--	--	--
Cluster-10632.0	253	K13457 disease resistance protein RPM1 | (RefSeq) disease resistance protein RPM1-like (A)	disease resistance protein RPM1-like [Aegilops tauschii subsp. tauschii]	--	W5HJ20_WHEAT SubName: Full=Uncharacterized protein {ECO:0000313|EnsemblPlants:TRIAE_CS42_7AS_TGACv1_569293_AA1812670.2};	--	GO:0043531,ADP binding; GO:0000166,nucleotide binding; GO:0003674,molecular_function; GO:0005488,binding; GO:0017076,purine nucleotide binding; GO:0030554,adenyl nucleotide binding; GO:0032553,ribonucleotide binding; GO:0032555,purine ribonucleotide binding; GO:0032559,adenyl ribonucleotide binding; GO:0036094,small molecule binding; GO:0043167,ion binding; GO:0043168,anion binding; GO:0097159,or…	--	--	--	--
Cluster-10633.0	527	--	--	--	--	--	--	--	--	--	--
Cluster-10634.0	272	--	--	--	--	--	--	--	--	--	--
Cluster-10635.0	297	--	--	--	--	--	--	--	--	--	--
Cluster-10636.0	513	--	uncharacterized protein LOC109783362 isoform X2 [Aegilops tauschii subsp. tauschii]	--	A0A1D6S6F2_WHEAT SubName: Full=Uncharacterized protein {ECO:0000313|EnsemblPlants:TRIAE_CS42_5DL_TGACv1_433982_AA1426690.1};	--	--	BTK motif	--	--	--
Cluster-10637.0	282	K19525 vacuolar protein sorting-associated protein 13A/C | (RefSeq) uncharacterized protein LOC110098611 (A)	uncharacterized protein LOC109770590 [Aegilops tauschii subsp. tauschii]	RRPO_OENBE RecName: Full=RNA-directed DNA polymerase homolog; EC=2.7.7.48; AltName: Full=Reverse transcriptase homolog;	A0A1D5W2M5_WHEAT SubName: Full=Uncharacterized protein {ECO:0000313|EnsemblPlants:TRIAE_CS42_3B_TGACv1_223599_AA0784280.1};	FOG: Transposon-encoded proteins with TYA, reverse transcriptase, integrase domains in various combinations	GO:0005739,mitochondrion; GO:0003968,RNA-directed 5'-3' RNA polymerase activity; GO:0003964,RNA-directed DNA polymerase activity; GO:0003674,molecular_function; GO:0003824,catalytic activity; GO:0016740,transferase activity; GO:0016772,transferase activity, transferring phosphorus-containing groups; GO:0016779,nucleotidyltransferase activity; GO:0034062,5'-3' RNA polymerase activity; GO:0097747,R…	--	--	--	--
Cluster-10638.0	540	--	--	--	--	--	--	--	--	--	--
Cluster-10639.0	423	--	--	--	--	--	--	--	--	--	--
Cluster-1064.0	298	--	--	--	--	--	--	--	--	--	--
Cluster-10640.0	253	K13227 UDP-glucosyltransferase BX8/BX9 [EC:2.4.1.202] | (RefSeq) DIMBOA UDP-glucosyltransferase BX8-like (A)	DIMBOA UDP-glucosyltransferase BX8-like [Aegilops tauschii subsp. tauschii]	U76E6_ARATH RecName: Full=UDP-glycosyltransferase 76E6; EC=2.4.1.-;	A0A1D5V2S7_WHEAT SubName: Full=Uncharacterized protein {ECO:0000313|EnsemblPlants:TRIAE_CS42_2DS_TGACv1_179364_AA0606590.1};	UDP-glucuronosyl and UDP-glucosyl transferase	GO:0043231,intracellular membrane-bounded organelle; GO:0080043,quercetin 3-O-glucosyltransferase activity; GO:0080044,quercetin 7-O-glucosyltransferase activity; GO:0008152,metabolic process; GO:0003674,molecular_function; GO:0003824,catalytic activity; GO:0008194,UDP-glycosyltransferase activity; GO:0016740,transferase activity; GO:0016757,transferase activity, transferring glycosyl groups; GO:…	--	--	--	--
Cluster-10641.0	571	--	--	--	A0A1D6BI33_WHEAT SubName: Full=Uncharacterized protein {ECO:0000313|EnsemblPlants:TRIAE_CS42_7AL_TGACv1_556120_AA1756290.1};	--	GO:0043531,ADP binding; GO:0000166,nucleotide binding; GO:0003674,molecular_function; GO:0005488,binding; GO:0017076,purine nucleotide binding; GO:0030554,adenyl nucleotide binding; GO:0032553,ribonucleotide binding; GO:0032555,purine ribonucleotide binding; GO:0032559,adenyl ribonucleotide binding; GO:0036094,small molecule binding; GO:0043167,ion binding; GO:0043168,anion binding; GO:0097159,or…	--	--	--	--
Cluster-10642.0	214	--	--	--	--	--	--	--	--	--	--
Cluster-10643.0	399	--	--	--	--	--	--	--	--	--	--
Cluster-10644.0	415	--	--	--	--	--	--	--	--	--	--
Cluster-10645.0	465	--	--	--	--	--	--	--	--	--	--
Cluster-10646.0	427	--	--	--	--	--	--	--	--	--	--
Cluster-10647.0	269	--	--	--	--	--	--	--	--	--	--
Cluster-10648.0	313	--	--	--	--	--	--	--	--	--	--
Cluster-10649.0	337	--	--	--	--	--	--	--	--	--	--
Cluster-10649.1	340	--	--	--	--	--	--	--	--	--	--
Cluster-10649.2	528	--	--	--	--	--	--	--	--	--	--
Cluster-1065.0	273	--	ureide permease 2-like isoform X2 [Dendrobium catenatum]	UPS2_ARATH RecName: Full=Ureide permease 2 {ECO:0000303|PubMed:11971139}; Short=AtUPS2 {ECO:0000303|PubMed:11971139};	M8C5Q2_AEGTA SubName: Full=Uncharacterized protein {ECO:0000313|EMBL:EMT10473.1, ECO:0000313|EnsemblPlants:EMT10473};	--	GO:0016021,integral component of membrane; GO:0005886,plasma membrane; GO:0005274,allantoin:proton symporter activity; GO:0005524,ATP binding; GO:0015210,uracil transmembrane transporter activity; GO:0015720,allantoin transport; GO:0043100,pyrimidine nucleobase salvage; GO:0015857,uracil transport; GO:0003674,molecular_function; GO:0005215,transporter activity; GO:0022857,transmembrane transporte…	--	--	--	--
Cluster-10651.0	344	--	--	--	--	--	--	--	--	--	--
Cluster-10652.0	433	--	--	--	--	--	--	--	--	--	--
Cluster-10653.0	755	--	--	--	--	--	--	--	--	--	--
Cluster-10654.0	343	--	--	--	--	--	--	--	--	--	--
Cluster-10655.0	402	--	--	--	--	--	--	--	--	--	--
Cluster-10656.0	632	--	--	--	--	--	--	--	--	--	--
Cluster-10657.0	521	K01728 pectate lyase [EC:4.2.2.2] | (RefSeq) pectate lyase 1-like (A)	uncharacterized protein LOC109747038 isoform X2 [Aegilops tauschii subsp. tauschii]	--	M8BGR1_AEGTA SubName: Full=Uncharacterized protein {ECO:0000313|EMBL:EMT21154.1, ECO:0000313|EnsemblPlants:EMT21154};	--	GO:0016021,integral component of membrane; GO:0005575,cellular_component; GO:0016020,membrane; GO:0031224,intrinsic component of membrane; GO:0044425,membrane part	Domain of unknown function (DUF4220)	--	--	--
Cluster-10658.0	422	--	hypothetical protein TRIUR3_32738 [Triticum urartu]	--	A0A1D6BS53_WHEAT SubName: Full=Uncharacterized protein {ECO:0000313|EnsemblPlants:TRIAE_CS42_7AS_TGACv1_569009_AA1804590.2};	--	--	--	--	--	--
Cluster-10659.0	277	--	--	--	A0A1D6AQ32_WHEAT SubName: Full=Uncharacterized protein {ECO:0000313|EnsemblPlants:TRIAE_CS42_6BL_TGACv1_500600_AA1606960.1};	--	--	--	--	--	--
Cluster-10660.0	373	--	--	--	--	--	--	--	--	--	--
Cluster-10661.0	231	--	--	--	--	--	--	--	--	--	--
Cluster-10662.0	410	--	Os06g0595700 [Oryza sativa Japonica Group]	--	A0A287WNB0_HORVV SubName: Full=Uncharacterized protein {ECO:0000313|EnsemblPlants:HORVU7Hr1G059580.1};	--	--	--	--	--	--
Cluster-10663.0	459	--	--	--	--	--	--	--	--	--	--
Cluster-10664.0	886	K03327 multidrug resistance protein, MATE family | (RefSeq) hypothetical protein (A)	G-type lectin S-receptor-like serine/threonine-protein kinase B120 [Aegilops tauschii subsp. tauschii]	SD17_ARATH RecName: Full=Receptor-like serine/threonine-protein kinase SD1-7; EC=2.7.11.1; AltName: Full=Arabidopsis thaliana receptor kinase 1; AltName: Full=S-domain-1 (SD1) receptor kinase 7; Short=SD1-7; Flags: Precursor;	A0A1D5U303_WHEAT SubName: Full=Serine/threonine-protein kinase {ECO:0000313|EnsemblPlants:TRIAE_CS42_2BL_TGACv1_131439_AA0427680.1};	--	GO:0016021,integral component of membrane; GO:0005634,nucleus; GO:0005886,plasma membrane; GO:0005524,ATP binding; GO:0030246,carbohydrate binding; GO:0004672,protein kinase activity; GO:0004674,protein serine/threonine kinase activity; GO:0031625,ubiquitin protein ligase binding; GO:0009738,abscisic acid-activated signaling pathway; GO:0071215,cellular response to abscisic acid stimulus; GO:0046…	D-mannose binding lectin	--	--	--
Cluster-10665.0	763	K01183 chitinase [EC:3.2.1.14] | (RefSeq) chitinase-3-like protein 2 (A)	OSJNBa0072D08.5 [Oryza sativa Japonica Group]	RRPO_OENBE RecName: Full=RNA-directed DNA polymerase homolog; EC=2.7.7.48; AltName: Full=Reverse transcriptase homolog;	Q10G29_ORYSJ SubName: Full=Retrotransposon protein, putative, unclassified {ECO:0000313|EMBL:ABF97875.1};	FOG: Transposon-encoded proteins with TYA, reverse transcriptase, integrase domains in various combinations	GO:0005739,mitochondrion; GO:0003968,RNA-directed 5'-3' RNA polymerase activity; GO:0003964,RNA-directed DNA polymerase activity; GO:0003674,molecular_function; GO:0003824,catalytic activity; GO:0016740,transferase activity; GO:0016772,transferase activity, transferring phosphorus-containing groups; GO:0016779,nucleotidyltransferase activity; GO:0034062,5'-3' RNA polymerase activity; GO:0097747,R…	--	--	--	--
Cluster-10666.0	228	--	--	--	--	--	--	--	--	--	--
Cluster-10667.0	589	--	--	--	--	--	--	--	--	--	--
Cluster-10668.0	340	--	uncharacterized protein LOC109787122 isoform X2 [Aegilops tauschii subsp. tauschii]	--	A0A287QJK7_HORVV SubName: Full=Uncharacterized protein {ECO:0000313|EnsemblPlants:HORVU5Hr1G019840.3};	--	GO:0003723,RNA binding; GO:0003674,molecular_function; GO:0003676,nucleic acid binding; GO:0005488,binding; GO:0097159,organic cyclic compound binding; GO:1901363,heterocyclic compound binding	--	--	--	--
Cluster-10669.0	285	--	--	--	--	--	--	--	--	--	--
Cluster-1067.0	273	--	--	--	--	--	--	--	--	--	--
Cluster-10670.0	468	--	--	--	--	--	--	--	--	--	--
Cluster-10671.1	322	--	--	--	--	--	--	--	--	--	--
Cluster-10672.0	608	K13226 2-hydroxy-1,4-benzoxazin-3-one monooxygenase [EC:1.14.14.110] | (RefSeq) cytochrome P450 71C3-like (A)	2-hydroxy-1,4-benzoxazin-3-one monooxygenase [Secale cereale]	C71C3_MAIZE RecName: Full=Cytochrome P450 71C3; EC=1.14.-.-; AltName: Full=Protein benzoxazineless 5;	V5THA3_SECCE SubName: Full=2-hydroxy-1,4-benzoxazin-3-one monooxygenase {ECO:0000313|EMBL:AHB64323.1};	Cytochrome P450 CYP2 subfamily	GO:0016021,integral component of membrane; GO:0020037,heme binding; GO:0005506,iron ion binding; GO:0004497,monooxygenase activity; GO:0016705,oxidoreductase activity, acting on paired donors, with incorporation or reduction of molecular oxygen; GO:0003674,molecular_function; GO:0005488,binding; GO:0046906,tetrapyrrole binding; GO:0048037,cofactor binding; GO:0097159,organic cyclic compound bindi…	Cytochrome P450	--	--	--
Cluster-10673.0	392	--	--	--	--	--	--	--	--	--	--
Cluster-10674.0	339	--	LEAF RUST 10 DISEASE-RESISTANCE LOCUS RECEPTOR-LIKE PROTEIN KINASE-like 1.2 isoform X4 [Aegilops tauschii subsp. tauschii]	--	M8CAL4_AEGTA SubName: Full=Uncharacterized protein {ECO:0000313|EMBL:EMT24122.1, ECO:0000313|EnsemblPlants:EMT24122};	--	GO:0030247,polysaccharide binding; GO:0001871,pattern binding; GO:0003674,molecular_function; GO:0030246,carbohydrate binding; GO:0005488,binding	Wall-associated receptor kinase galacturonan-binding	--	--	--
Cluster-10675.0	249	--	--	--	--	--	--	--	--	--	--
Cluster-10676.0	469	--	--	--	--	--	--	--	--	--	--
Cluster-10677.0	274	K09422 transcription factor MYB, plant | (RefSeq) transcription factor RAX2-like (A)	predicted protein [Hordeum vulgare subsp. vulgare]	--	W5BJ19_WHEAT SubName: Full=Uncharacterized protein {ECO:0000313|EnsemblPlants:TRIAE_CS42_2BS_TGACv1_146316_AA0462480.1};	--	GO:0003677,DNA binding; GO:0003674,molecular_function; GO:0003676,nucleic acid binding; GO:0005488,binding; GO:0097159,organic cyclic compound binding; GO:1901363,heterocyclic compound binding	--	--	--	--
Cluster-10678.0	569	K06943 nucleolar GTP-binding protein | (RefSeq) uncharacterized protein LOC108835530 (A)	uncharacterized protein LOC110437315 [Sorghum bicolor]	M310_ARATH RecName: Full=Uncharacterized mitochondrial protein AtMg00310; AltName: Full=ORF154;	A0A1D5WV39_WHEAT SubName: Full=Uncharacterized protein {ECO:0000313|EnsemblPlants:TRIAE_CS42_3DS_TGACv1_272748_AA0924770.1};	FOG: Reverse transcriptase	GO:0005739,mitochondrion; GO:0005622,intracellular; GO:0005575,cellular_component; GO:0005623,cell; GO:0005737,cytoplasm; GO:0043231,intracellular membrane-bounded organelle; GO:0043226,organelle; GO:0043227,membrane-bounded organelle; GO:0043229,intracellular organelle; GO:0044424,intracellular part; GO:0044444,cytoplasmic part; GO:0044464,cell part	--	--	--	--
Cluster-10679.0	297	K17604 zinc finger SWIM domain-containing protein 3 | (RefSeq) protein FAR1-RELATED SEQUENCE 5-like (A)	protein FAR1-RELATED SEQUENCE 5-like [Aegilops tauschii subsp. tauschii]	FRS3_ARATH RecName: Full=Protein FAR1-RELATED SEQUENCE 3;	A0A1D5TBW1_WHEAT SubName: Full=Uncharacterized protein {ECO:0000313|EnsemblPlants:TRIAE_CS42_2AL_TGACv1_094494_AA0298810.1};	--	GO:0005634,nucleus; GO:0009506,plasmodesma; GO:0008270,zinc ion binding; GO:0006355,regulation of transcription, DNA-templated; GO:0003674,molecular_function; GO:0005488,binding; GO:0046872,metal ion binding; GO:0043167,ion binding; GO:0043169,cation binding; GO:0046914,transition metal ion binding; GO:0008152,metabolic process; GO:0006139,nucleobase-containing compound metabolic process; GO:0006…	--	--	--	--
Cluster-1068.0	527	--	--	--	--	--	--	--	--	--	--
Cluster-10680.0	620	--	--	--	--	--	--	--	--	--	--
Cluster-10682.0	419	K00627 pyruvate dehydrogenase E2 component (dihydrolipoamide acetyltransferase) [EC:2.3.1.12] | (RefSeq) dihydrolipoyllysine-residue acetyltransferase component 1 of pyruvate dehydrogenase complex, mitochondrial (A)	retrotransposon protein, putative, Ty1-copia subclass [Oryza sativa Japonica Group]	POLX_TOBAC RecName: Full=Retrovirus-related Pol polyprotein from transposon TNT 1-94; Includes: RecName: Full=Protease; EC=3.4.23.-; Includes: RecName: Full=Reverse transcriptase; EC=2.7.7.49; Includes: RecName: Full=Endonuclease;	Q2QZX3_ORYSJ SubName: Full=Retrotransposon protein, putative, Ty1-copia subclass {ECO:0000313|EMBL:ABA95205.1};	FOG: Transposon-encoded proteins with TYA, reverse transcriptase, integrase domains in various combinations	GO:0004190,aspartic-type endopeptidase activity; GO:0004519,endonuclease activity; GO:0003676,nucleic acid binding; GO:0003964,RNA-directed DNA polymerase activity; GO:0008270,zinc ion binding; GO:0015074,DNA integration; GO:0003674,molecular_function; GO:0003824,catalytic activity; GO:0004175,endopeptidase activity; GO:0008233,peptidase activity; GO:0070011,peptidase activity, acting on L-amino …	--	--	--	--
Cluster-10683.0	321	K11650 SWI/SNF-related matrix-associated actin-dependent regulator of chromatin subfamily D | (RefSeq) SWI/SNF complex component SNF12 homolog (A)	hypothetical protein OsI_06800 [Oryza sativa Indica Group]	--	A0A1D5RW36_WHEAT SubName: Full=Uncharacterized protein {ECO:0000313|EnsemblPlants:TRIAE_CS42_1AL_TGACv1_001784_AA0035180.3};	FOG: Reverse transcriptase	GO:0003676,nucleic acid binding; GO:0003674,molecular_function; GO:0005488,binding; GO:0097159,organic cyclic compound binding; GO:1901363,heterocyclic compound binding	--	--	--	--
Cluster-10684.0	206	--	--	--	--	--	--	--	--	--	--
Cluster-10685.0	279	--	uncharacterized protein LOC109774459 isoform X4 [Aegilops tauschii subsp. tauschii]	--	A0A1D5WJH9_WHEAT SubName: Full=Uncharacterized protein {ECO:0000313|EnsemblPlants:TRIAE_CS42_3DL_TGACv1_250708_AA0872230.1};	--	--	--	--	--	--
Cluster-10686.0	462	--	--	--	--	--	--	--	--	--	--
Cluster-10687.0	382	--	--	--	--	--	--	--	--	--	--
Cluster-10688.0	226	--	--	--	--	--	--	--	--	--	--
Cluster-10689.0	316	--	--	--	--	--	--	--	--	--	--
Cluster-1069.0	745	--	--	--	--	--	--	--	--	--	--
Cluster-10690.0	838	--	Disease resistance protein RPM1 [Triticum urartu]	--	M7ZI65_TRIUA SubName: Full=Disease resistance protein RPM1 {ECO:0000313|EMBL:EMS59336.1, ECO:0000313|EnsemblPlants:TRIUR3_26454-P1};	--	GO:0043531,ADP binding; GO:0000166,nucleotide binding; GO:0003674,molecular_function; GO:0005488,binding; GO:0017076,purine nucleotide binding; GO:0030554,adenyl nucleotide binding; GO:0032553,ribonucleotide binding; GO:0032555,purine ribonucleotide binding; GO:0032559,adenyl ribonucleotide binding; GO:0036094,small molecule binding; GO:0043167,ion binding; GO:0043168,anion binding; GO:0097159,or…	--	--	--	--
Cluster-10691.0	293	--	--	--	--	--	--	--	--	--	--
Cluster-10692.0	677	--	--	--	--	--	--	--	--	--	--
Cluster-10693.0	264	K12854 pre-mRNA-splicing helicase BRR2 [EC:3.6.4.13] | (RefSeq) DExH-box ATP-dependent RNA helicase DExH12 (A)	DExH-box ATP-dependent RNA helicase DExH12 [Aegilops tauschii subsp. tauschii]	DEXHD_ARATH RecName: Full=DExH-box ATP-dependent RNA helicase DExH13 {ECO:0000305}; EC=3.6.4.13 {ECO:0000305}; AltName: Full=BRR2 homolog B {ECO:0000305}; Short=AtBRR2B {ECO:0000305}; AltName: Full=Pre-mRNA-splicing helicase BRR2B {ECO:0000305};	A0A287T6T5_HORVV SubName: Full=Uncharacterized protein {ECO:0000313|EnsemblPlants:HORVU6Hr1G004350.8};	RNA helicase BRR2, DEAD-box superfamily	GO:0009506,plasmodesma; GO:0005681,spliceosomal complex; GO:0005524,ATP binding; GO:0004386,helicase activity; GO:0003723,RNA binding; GO:0006397,mRNA processing; GO:0008380,RNA splicing; GO:0000166,nucleotide binding; GO:0003674,molecular_function; GO:0005488,binding; GO:0008144,drug binding; GO:0017076,purine nucleotide binding; GO:0030554,adenyl nucleotide binding; GO:0032553,ribonucleotide bi…	--	--	--	--
Cluster-10694.0	341	--	hypothetical protein TRIUR3_19270 [Triticum urartu]	--	A0A1D6AFH5_WHEAT SubName: Full=Uncharacterized protein {ECO:0000313|EnsemblPlants:TRIAE_CS42_6AS_TGACv1_485713_AA1550710.1};	--	--	--	--	--	--
Cluster-10694.1	283	--	--	--	--	--	--	--	--	--	--
Cluster-10695.0	379	--	--	--	--	--	--	--	--	--	--
Cluster-10696.0	833	--	--	--	A0A1D5XDE0_WHEAT SubName: Full=Uncharacterized protein {ECO:0000313|EnsemblPlants:TRIAE_CS42_4AS_TGACv1_307682_AA1022690.1};	--	GO:0006355,regulation of transcription, DNA-templated; GO:0008152,metabolic process; GO:0006139,nucleobase-containing compound metabolic process; GO:0006351,transcription, DNA-templated; GO:0006725,cellular aromatic compound metabolic process; GO:0006807,nitrogen compound metabolic process; GO:0008150,biological_process; GO:0009058,biosynthetic process; GO:0009059,macromolecule biosynthetic proce…	--	--	--	--
Cluster-10697.0	379	--	--	--	--	--	--	--	--	--	--
Cluster-10698.0	294	--	--	--	--	--	--	--	--	--	--
Cluster-10699.0	360	--	--	--	--	--	--	--	--	--	--
Cluster-107.0	439	--	--	--	--	--	--	--	--	--	--
Cluster-1070.0	299	--	predicted protein [Hordeum vulgare subsp. vulgare]	--	A0A287FC78_HORVV SubName: Full=Uncharacterized protein {ECO:0000313|EnsemblPlants:HORVU1Hr1G043870.3};	--	--	--	--	--	--
Cluster-10700.0	402	K24970 transcription factor 25 | (RefSeq) transcription factor 25 (A)	transcription factor 25 [Aegilops tauschii subsp. tauschii]	--	M8BEZ7_AEGTA SubName: Full=Uncharacterized protein {ECO:0000313|EMBL:EMT12270.1, ECO:0000313|EnsemblPlants:EMT12270};	Uncharacterized conserved protein	GO:0005829,cytosol; GO:0005622,intracellular; GO:0005575,cellular_component; GO:0005623,cell; GO:0005737,cytoplasm; GO:0044424,intracellular part; GO:0044444,cytoplasmic part; GO:0044464,cell part	Transcriptional repressor TCF25	--	--	--
Cluster-10701.0	215	--	--	--	--	--	--	--	--	--	--
Cluster-10702.0	335	--	--	--	--	--	--	--	--	--	--
Cluster-10703.0	286	--	--	--	--	--	--	--	--	--	--
Cluster-10704.0	250	--	--	--	--	--	--	--	--	--	--
Cluster-10705.0	264	--	--	--	A0A1D5SMI1_WHEAT SubName: Full=Uncharacterized protein {ECO:0000313|EnsemblPlants:TRIAE_CS42_1BS_TGACv1_050434_AA0171990.1};	--	GO:0043531,ADP binding; GO:0000166,nucleotide binding; GO:0003674,molecular_function; GO:0005488,binding; GO:0017076,purine nucleotide binding; GO:0030554,adenyl nucleotide binding; GO:0032553,ribonucleotide binding; GO:0032555,purine ribonucleotide binding; GO:0032559,adenyl ribonucleotide binding; GO:0036094,small molecule binding; GO:0043167,ion binding; GO:0043168,anion binding; GO:0097159,or…	--	--	--	--
Cluster-10706.0	322	--	--	--	--	--	--	--	--	--	--
Cluster-10707.0	280	K17545 serine/threonine-protein kinase ULK4 [EC:2.7.11.1] | (RefSeq) uncharacterized protein LOC103634684 (A)	putative polyprotein [Oryza sativa Japonica Group]	POLR2_ARATH RecName: Full=Retrovirus-related Pol polyprotein from transposon RE2; AltName: Full=Retro element 2 {ECO:0000303|PubMed:10689195}; Short=AtRE2 {ECO:0000303|PubMed:10689195}; Includes: RecName: Full=Protease RE2; EC=3.4.23.-; Includes: RecName: Full=Reverse transcriptase RE2; EC=2.7.7.49; Includes: RecName: Full=Endonuclease RE2;	Q75G45_ORYSJ SubName: Full=Putative polyprotein {ECO:0000313|EMBL:AAT07563.1};	FOG: Transposon-encoded proteins with TYA, reverse transcriptase, integrase domains in various combinations	GO:0004190,aspartic-type endopeptidase activity; GO:0004519,endonuclease activity; GO:0046872,metal ion binding; GO:0003676,nucleic acid binding; GO:0003964,RNA-directed DNA polymerase activity; GO:0015074,DNA integration; GO:0006310,DNA recombination; GO:0003674,molecular_function; GO:0003824,catalytic activity; GO:0004175,endopeptidase activity; GO:0008233,peptidase activity; GO:0070011,peptida…	--	--	--	--
Cluster-10708.0	293	--	--	--	A0A1D5W4B4_WHEAT SubName: Full=Uncharacterized protein {ECO:0000313|EnsemblPlants:TRIAE_CS42_3B_TGACv1_224095_AA0792250.3};	--	GO:0008233,peptidase activity; GO:0003674,molecular_function; GO:0003824,catalytic activity; GO:0016787,hydrolase activity; GO:0140096,catalytic activity, acting on a protein	--	--	--	--
Cluster-10709.0	733	--	uncharacterized protein LOC109783526 [Aegilops tauschii subsp. tauschii]	--	A0A287FFD6_HORVV SubName: Full=Uncharacterized protein {ECO:0000313|EnsemblPlants:HORVU1Hr1G047380.1};	--	--	--	--	--	--
Cluster-1071.0	206	--	predicted protein [Hordeum vulgare subsp. vulgare]	--	W5DVG9_WHEAT SubName: Full=Uncharacterized protein {ECO:0000313|EnsemblPlants:TRIAE_CS42_4AL_TGACv1_288540_AA0951610.1};	--	--	--	--	--	--
Cluster-10710.0	287	--	--	--	--	--	--	--	--	--	--
Cluster-10711.0	394	--	uncharacterized protein LOC109739192 [Aegilops tauschii subsp. tauschii]	--	A0A1D5ZZJ0_WHEAT SubName: Full=Uncharacterized protein {ECO:0000313|EnsemblPlants:TRIAE_CS42_5DL_TGACv1_437700_AA1467170.1};	--	--	--	--	--	--
Cluster-10712.0	307	--	--	--	--	--	--	--	--	--	--
Cluster-10713.0	429	--	--	--	--	--	--	--	--	--	--
Cluster-10714.0	497	K11517 (S)-2-hydroxy-acid oxidase [EC:1.1.3.15] | (RefSeq) peroxisomal (S)-2-hydroxy-acid oxidase GLO3 isoform X1 (A)	peroxisomal (S)-2-hydroxy-acid oxidase GLO3 isoform X1 [Sorghum bicolor]	GLO3_ORYSI RecName: Full=Peroxisomal (S)-2-hydroxy-acid oxidase GLO3; EC=1.1.3.15; AltName: Full=Glycolate oxidase 3; Short=GOX 3; Short=OsGLO3; AltName: Full=Short chain alpha-hydroxy acid oxidase GLO3;	C5YG56_SORBI SubName: Full=Uncharacterized protein {ECO:0000313|EMBL:EES11443.2};	Glycolate oxidase	GO:0005777,peroxisome; GO:0010181,FMN binding; GO:0008891,glycolate oxidase activity; GO:0052853,long-chain-(S)-2-hydroxy-long-chain-acid oxidase activity; GO:0052854,medium-chain-(S)-2-hydroxy-acid oxidase activity; GO:0052852,very-long-chain-(S)-2-hydroxy-acid oxidase activity; GO:0019048,modulation by virus of host morphology or physiology; GO:0009854,oxidative photosynthetic carbon pathway; G…	--	--	--	--
Cluster-10715.0	274	--	--	--	--	--	--	--	--	--	--
Cluster-10716.0	420	--	--	--	--	--	--	--	--	--	--
Cluster-10717.0	249	--	--	--	--	--	--	--	--	--	--
Cluster-10718.0	366	--	--	--	--	--	--	--	--	--	--
Cluster-10719.0	237	--	--	--	--	--	--	--	--	--	--
Cluster-1072.0	270	--	--	--	--	--	--	--	--	--	--
Cluster-10720.0	215	--	--	--	--	--	--	--	--	--	--
Cluster-10721.0	674	K13457 disease resistance protein RPM1 | (RefSeq) putative disease resistance RPP13-like protein 3 (A)	Putative disease resistance RPP13-like protein 3 [Triticum urartu]	DRL4_ARATH RecName: Full=Putative disease resistance protein At1g50180;	M7ZEI3_TRIUA SubName: Full=Putative disease resistance RPP13-like protein 3 {ECO:0000313|EMBL:EMS58482.1, ECO:0000313|EnsemblPlants:TRIUR3_14499-P1};	Apoptotic ATPase	GO:0005886,plasma membrane; GO:0009506,plasmodesma; GO:0043531,ADP binding; GO:0005524,ATP binding; GO:0006952,defense response; GO:0007165,signal transduction; GO:0000166,nucleotide binding; GO:0003674,molecular_function; GO:0005488,binding; GO:0017076,purine nucleotide binding; GO:0030554,adenyl nucleotide binding; GO:0032553,ribonucleotide binding; GO:0032555,purine ribonucleotide binding; GO:…	NB-ARC domain	--	--	--
Cluster-10722.0	230	--	A-kinase anchor protein 2-like [Aegilops tauschii subsp. tauschii]	--	R7WEI5_AEGTA SubName: Full=Uncharacterized protein {ECO:0000313|EMBL:EMT17954.1, ECO:0000313|EnsemblPlants:EMT17954};	--	GO:0016021,integral component of membrane; GO:0005575,cellular_component; GO:0016020,membrane; GO:0031224,intrinsic component of membrane; GO:0044425,membrane part	--	--	--	--
Cluster-10724.0	383	--	--	--	--	--	--	--	--	--	--
Cluster-10726.0	464	K19525 vacuolar protein sorting-associated protein 13A/C | (RefSeq) uncharacterized protein LOC110098611 (A)	uncharacterized protein LOC109741026 [Aegilops tauschii subsp. tauschii]	M860_ARATH RecName: Full=Uncharacterized mitochondrial protein AtMg00860; AltName: Full=ORF158;	A0A1D5W2M5_WHEAT SubName: Full=Uncharacterized protein {ECO:0000313|EnsemblPlants:TRIAE_CS42_3B_TGACv1_223599_AA0784280.1};	FOG: Transposon-encoded proteins with TYA, reverse transcriptase, integrase domains in various combinations	GO:0005739,mitochondrion; GO:0005622,intracellular; GO:0005575,cellular_component; GO:0005623,cell; GO:0005737,cytoplasm; GO:0043231,intracellular membrane-bounded organelle; GO:0043226,organelle; GO:0043227,membrane-bounded organelle; GO:0043229,intracellular organelle; GO:0044424,intracellular part; GO:0044444,cytoplasmic part; GO:0044464,cell part	RNase H-like domain found in reverse transcriptase	--	--	--
Cluster-10727.0	828	K10683 BRCA1-associated RING domain protein 1 | (RefSeq) hypothetical protein (A)	predicted protein, partial [Hordeum vulgare subsp. vulgare]	PPR32_ARATH RecName: Full=Pentatricopeptide repeat-containing protein At1g11290, chloroplastic {ECO:0000305}; AltName: Full=Protein CHLORORESPIRATORY REDUCTION 22 {ECO:0000303|PubMed:19182104}; Flags: Precursor;	F2EJ47_HORVV SubName: Full=Predicted protein {ECO:0000313|EMBL:BAK07369.1}; Flags: Fragment;	FOG: PPR repeat	GO:0009507,chloroplast; GO:0004519,endonuclease activity; GO:0003723,RNA binding; GO:0008270,zinc ion binding; GO:0016556,mRNA modification; GO:0006397,mRNA processing; GO:0003674,molecular_function; GO:0003824,catalytic activity; GO:0004518,nuclease activity; GO:0016787,hydrolase activity; GO:0016788,hydrolase activity, acting on ester bonds; GO:0003676,nucleic acid binding; GO:0005488,binding; …	--	--	--	--
Cluster-10728.0	1151	--	uncharacterized protein LOC109783142 [Aegilops tauschii subsp. tauschii]	--	A0A1D6B5T6_WHEAT SubName: Full=Uncharacterized protein {ECO:0000313|EnsemblPlants:TRIAE_CS42_6DL_TGACv1_526889_AA1694410.1};	--	GO:0003677,DNA binding; GO:0004803,transposase activity; GO:0008270,zinc ion binding; GO:0006313,transposition, DNA-mediated; GO:0003674,molecular_function; GO:0003676,nucleic acid binding; GO:0005488,binding; GO:0097159,organic cyclic compound binding; GO:1901363,heterocyclic compound binding; GO:0003824,catalytic activity; GO:0140097,catalytic activity, acting on DNA; GO:0046872,metal ion bindi…	PB1 domain	--	--	--
Cluster-10729.1	364	--	--	--	--	--	--	--	--	--	--
Cluster-10729.2	273	--	--	--	--	--	--	--	--	--	--
Cluster-1073.0	299	--	--	--	--	--	--	--	--	--	--
Cluster-10730.0	319	--	--	--	--	--	--	--	--	--	--
Cluster-10731.0	559	--	OSJNBa0065O17.7 [Oryza sativa Japonica Group]	--	A0A0A8ZTA0_ARUDO SubName: Full=Uncharacterized protein {ECO:0000313|EMBL:JAD40933.1};	--	--	--	--	--	--
Cluster-10733.0	306	--	--	--	--	--	--	--	--	--	--
Cluster-10734.0	249	--	--	--	--	--	--	--	--	--	--
Cluster-10735.0	348	--	--	--	A0A1D5XTM4_WHEAT SubName: Full=Uncharacterized protein {ECO:0000313|EnsemblPlants:TRIAE_CS42_4BS_TGACv1_329291_AA1099740.1};	--	--	--	--	--	--
Cluster-10736.0	394	--	putative DBINO protein [Hordeum vulgare subsp. vulgare]	--	M8CZG1_AEGTA SubName: Full=Uncharacterized protein {ECO:0000313|EMBL:EMT33137.1, ECO:0000313|EnsemblPlants:EMT33137};	--	GO:0005516,calmodulin binding; GO:0006950,response to stress; GO:0005515,protein binding; GO:0003674,molecular_function; GO:0005488,binding; GO:0008150,biological_process; GO:0050896,response to stimulus	--	--	--	--
Cluster-10738.0	255	--	--	--	--	--	--	--	--	--	--
Cluster-10739.0	266	--	NAC transcription factor 56-like [Aegilops tauschii subsp. tauschii]	--	A0A1D5TSS6_WHEAT SubName: Full=Uncharacterized protein {ECO:0000313|EnsemblPlants:TRIAE_CS42_2BL_TGACv1_129317_AA0378300.1};	--	GO:0005634,nucleus; GO:0003677,DNA binding; GO:0006355,regulation of transcription, DNA-templated; GO:0006351,transcription, DNA-templated; GO:0003674,molecular_function; GO:0003676,nucleic acid binding; GO:0005488,binding; GO:0097159,organic cyclic compound binding; GO:1901363,heterocyclic compound binding; GO:0008152,metabolic process; GO:0006139,nucleobase-containing compound metabolic process…	--	--	--	--
Cluster-1074.0	743	--	--	--	--	--	--	--	--	--	--
Cluster-10740.0	274	K23288 syndetin | (RefSeq) uncharacterized LOC105761952 (A)	PREDICTED: uncharacterized mitochondrial protein AtMg00810-like isoform X2 [Brachypodium distachyon]	POLR1_ARATH RecName: Full=Retrovirus-related Pol polyprotein from transposon RE1; AltName: Full=Retro element 1 {ECO:0000303|PubMed:10689195}; Short=AtRE1 {ECO:0000303|PubMed:10689195}; Includes: RecName: Full=Protease RE1; EC=3.4.23.-; Includes: RecName: Full=Reverse transcriptase RE1; EC=2.7.7.49; Includes: RecName: Full=Endonuclease RE1;	A0A1D6C5I3_WHEAT SubName: Full=Uncharacterized protein {ECO:0000313|EnsemblPlants:TRIAE_CS42_7BL_TGACv1_577459_AA1875830.1};	FOG: Transposon-encoded proteins with TYA, reverse transcriptase, integrase domains in various combinations	GO:0004190,aspartic-type endopeptidase activity; GO:0004519,endonuclease activity; GO:0046872,metal ion binding; GO:0003676,nucleic acid binding; GO:0003964,RNA-directed DNA polymerase activity; GO:0015074,DNA integration; GO:0006310,DNA recombination; GO:0003674,molecular_function; GO:0003824,catalytic activity; GO:0004175,endopeptidase activity; GO:0008233,peptidase activity; GO:0070011,peptida…	--	--	--	--
Cluster-10741.0	377	--	--	--	--	--	--	--	--	--	--
Cluster-10742.0	316	--	--	--	--	--	--	--	--	--	--
Cluster-10743.0	247	--	--	--	--	--	--	--	--	--	--
Cluster-10745.0	777	--	--	--	--	--	--	--	--	--	--
Cluster-10746.0	544	--	uncharacterized protein LOC109762357 isoform X1 [Aegilops tauschii subsp. tauschii]	--	A0A1D5ZT34_WHEAT SubName: Full=Uncharacterized protein {ECO:0000313|EnsemblPlants:TRIAE_CS42_5DL_TGACv1_434630_AA1439100.1};	--	--	--	--	--	--
Cluster-10746.1	273	--	--	--	--	--	--	--	--	--	--
Cluster-10747.0	770	--	--	--	--	--	--	--	--	--	--
Cluster-10748.0	620	--	uncharacterized protein LOC109732324 isoform X2 [Aegilops tauschii subsp. tauschii]	--	A0A1D6BEQ3_WHEAT SubName: Full=Uncharacterized protein {ECO:0000313|EnsemblPlants:TRIAE_CS42_6DS_TGACv1_543312_AA1738370.1};	--	--	--	--	--	--
Cluster-10749.1	248	--	--	--	A0A1D6C569_WHEAT SubName: Full=Uncharacterized protein {ECO:0000313|EnsemblPlants:TRIAE_CS42_7BL_TGACv1_577385_AA1873980.1};	--	--	--	--	--	--
Cluster-1075.0	224	--	--	--	--	--	--	--	--	--	--
Cluster-10751.0	223	--	--	--	--	--	--	--	--	--	--
Cluster-10752.0	395	K01177 beta-amylase [EC:3.2.1.2] | (RefSeq) beta-amylase-like (A)	PREDICTED: uncharacterized protein LOC104584839 [Brachypodium distachyon]	--	D3IVJ7_9POAL SubName: Full=Putative retrotransposon protein {ECO:0000313|EMBL:ADB85337.1};	FOG: Transposon-encoded proteins with TYA, reverse transcriptase, integrase domains in various combinations	GO:0003676,nucleic acid binding; GO:0015074,DNA integration; GO:0003674,molecular_function; GO:0005488,binding; GO:0097159,organic cyclic compound binding; GO:1901363,heterocyclic compound binding; GO:0008152,metabolic process; GO:0006139,nucleobase-containing compound metabolic process; GO:0006259,DNA metabolic process; GO:0006725,cellular aromatic compound metabolic process; GO:0006807,nitrogen…	--	--	--	--
Cluster-10753.0	370	--	--	--	--	--	--	--	--	--	--
Cluster-10754.0	699	K05849 solute carrier family 8 (sodium/calcium exchanger) | (RefSeq) uncharacterized LOC18613571 (A)	predicted protein, partial [Hordeum vulgare subsp. vulgare]	PP410_ARATH RecName: Full=Putative pentatricopeptide repeat-containing protein At5g40405;	F2EA71_HORVV SubName: Full=Predicted protein {ECO:0000313|EMBL:BAK04243.1}; Flags: Fragment;	FOG: PPR repeat	GO:0043231,intracellular membrane-bounded organelle; GO:0004519,endonuclease activity; GO:0003723,RNA binding; GO:0008270,zinc ion binding; GO:0009451,RNA modification; GO:0003674,molecular_function; GO:0003824,catalytic activity; GO:0004518,nuclease activity; GO:0016787,hydrolase activity; GO:0016788,hydrolase activity, acting on ester bonds; GO:0003676,nucleic acid binding; GO:0005488,binding; …	DYW family of nucleic acid deaminases	--	--	--
Cluster-10755.0	304	--	uncharacterized protein LOC109767595 [Aegilops tauschii subsp. tauschii]	--	A0A1D6AXC6_WHEAT SubName: Full=Uncharacterized protein {ECO:0000313|EnsemblPlants:TRIAE_CS42_6BS_TGACv1_513738_AA1648370.1};	--	--	--	--	--	--
Cluster-10756.0	409	--	--	--	--	--	--	--	--	--	--
Cluster-10757.0	324	--	--	--	--	--	--	--	--	--	--
Cluster-10758.0	371	--	--	--	--	--	--	--	--	--	--
Cluster-10758.1	314	--	--	--	--	--	--	--	--	--	--
Cluster-10759.0	641	--	--	--	--	--	--	--	--	--	--
Cluster-1076.0	305	--	--	--	--	--	--	--	--	--	--
Cluster-10760.0	253	--	putative F-box/LRR-repeat protein 23 [Aegilops tauschii subsp. tauschii]	SKI19_ARATH RecName: Full=F-box protein SKIP19; AltName: Full=F-box/LRR-repeat protein 20; AltName: Full=SKP1-interacting partner 19;	A0A1D6BHQ3_WHEAT SubName: Full=Uncharacterized protein {ECO:0000313|EnsemblPlants:TRIAE_CS42_7AL_TGACv1_556057_AA1753990.1};	Leucine rich repeat proteins, some proteins contain F-box	GO:0005634,nucleus; GO:0016567,protein ubiquitination; GO:0008152,metabolic process; GO:0006464,cellular protein modification process; GO:0006807,nitrogen compound metabolic process; GO:0008150,biological_process; GO:0009987,cellular process; GO:0019538,protein metabolic process; GO:0032446,protein modification by small protein conjugation; GO:0036211,protein modification process; GO:0043170,macr…	--	--	--	--
Cluster-10761.0	355	--	--	--	--	--	--	--	--	--	--
Cluster-10762.0	295	K08900 mitochondrial chaperone BCS1 | (RefSeq) AAA-ATPase At3g50940 (A)	AAA-ATPase At3g50940-like [Aegilops tauschii subsp. tauschii]	AATPI_ARATH RecName: Full=AAA-ATPase At5g17760; EC=3.6.1.3 {ECO:0000250|UniProtKB:Q9FLD5};	A0A1D5SY46_WHEAT SubName: Full=Uncharacterized protein {ECO:0000313|EnsemblPlants:TRIAE_CS42_1DL_TGACv1_063020_AA0223110.1};	AAA+-type ATPase	GO:0016021,integral component of membrane; GO:0005886,plasma membrane; GO:0005524,ATP binding; GO:0016887,ATPase activity; GO:0000166,nucleotide binding; GO:0003674,molecular_function; GO:0005488,binding; GO:0008144,drug binding; GO:0017076,purine nucleotide binding; GO:0030554,adenyl nucleotide binding; GO:0032553,ribonucleotide binding; GO:0032555,purine ribonucleotide binding; GO:0032559,adeny…	--	--	--	--
Cluster-10763.0	510	--	--	--	--	--	--	--	--	--	--
Cluster-10764.0	379	--	--	--	--	--	--	--	--	--	--
Cluster-10765.0	647	K10609 cullin 4 | (RefSeq) cullin-4 (A)	putative non-LTR retroelement reverse transcriptase [Oryza sativa Japonica Group]	--	A0A1D6DEW6_WHEAT SubName: Full=Uncharacterized protein {ECO:0000313|EnsemblPlants:TRIAE_CS42_U_TGACv1_642169_AA2112680.1};	FOG: Reverse transcriptase	--	--	--	--	--
Cluster-10765.1	396	--	retrotransposon protein, putative, unclassified [Oryza sativa Japonica Group]	--	A0A1D6AS97_WHEAT SubName: Full=Uncharacterized protein {ECO:0000313|EnsemblPlants:TRIAE_CS42_6BL_TGACv1_501424_AA1617240.1};	--	--	--	--	--	--
Cluster-10766.0	867	--	--	--	--	--	--	--	--	--	--
Cluster-10767.0	398	--	--	--	--	--	--	--	--	--	--
Cluster-10768.0	287	--	--	--	--	--	--	--	--	--	--
Cluster-10769.0	567	--	--	--	--	--	--	--	--	--	--
Cluster-1077.0	223	K14638 solute carrier family 15 (peptide/histidine transporter), member 3/4 | (RefSeq) protein NRT1/ PTR FAMILY 8.3-like (A)	protein NRT1/ PTR FAMILY 8.3-like isoform X1 [Aegilops tauschii subsp. tauschii]	PTR17_ARATH RecName: Full=Protein NRT1/ PTR FAMILY 8.5; Short=AtNPF8.5; AltName: Full=Peptide transporter PTR6;	M0UWJ6_HORVV SubName: Full=Uncharacterized protein {ECO:0000313|EnsemblPlants:HORVU4Hr1G064810.5};	H+/oligopeptide symporter	GO:0016021,integral component of membrane; GO:0009705,plant-type vacuole membrane; GO:0022857,transmembrane transporter activity; GO:0006857,oligopeptide transport; GO:0003674,molecular_function; GO:0005215,transporter activity; GO:0006810,transport; GO:0008150,biological_process; GO:0015833,peptide transport; GO:0042886,amide transport; GO:0051179,localization; GO:0051234,establishment of locali…	--	--	--	--
Cluster-10770.0	250	--	uncharacterized protein LOC109733491 [Aegilops tauschii subsp. tauschii]	--	A0A1D5TL71_WHEAT SubName: Full=Uncharacterized protein {ECO:0000313|EnsemblPlants:TRIAE_CS42_2AS_TGACv1_112699_AA0343630.1};	--	--	--	--	--	--
Cluster-10771.0	424	--	--	--	--	--	--	--	--	--	--
Cluster-10772.0	227	--	--	--	--	--	--	--	--	--	--
Cluster-10773.0	475	--	--	--	--	--	--	--	--	--	--
Cluster-10774.0	632	--	--	--	--	--	--	--	--	--	--
Cluster-10775.0	490	--	--	--	--	--	--	--	--	--	--
Cluster-10776.0	251	K17545 serine/threonine-protein kinase ULK4 [EC:2.7.11.1] | (RefSeq) uncharacterized protein LOC103634684 (A)	proline-rich protein 36-like [Aegilops tauschii subsp. tauschii]	POLR1_ARATH RecName: Full=Retrovirus-related Pol polyprotein from transposon RE1; AltName: Full=Retro element 1 {ECO:0000303|PubMed:10689195}; Short=AtRE1 {ECO:0000303|PubMed:10689195}; Includes: RecName: Full=Protease RE1; EC=3.4.23.-; Includes: RecName: Full=Reverse transcriptase RE1; EC=2.7.7.49; Includes: RecName: Full=Endonuclease RE1;	A0A287V7A5_HORVV SubName: Full=Uncharacterized protein {ECO:0000313|EnsemblPlants:HORVU6Hr1G092310.3};	FOG: Transposon-encoded proteins with TYA, reverse transcriptase, integrase domains in various combinations	GO:0004190,aspartic-type endopeptidase activity; GO:0004519,endonuclease activity; GO:0046872,metal ion binding; GO:0003676,nucleic acid binding; GO:0003964,RNA-directed DNA polymerase activity; GO:0015074,DNA integration; GO:0006310,DNA recombination; GO:0003674,molecular_function; GO:0003824,catalytic activity; GO:0004175,endopeptidase activity; GO:0008233,peptidase activity; GO:0070011,peptida…	--	--	--	--
Cluster-10777.0	295	--	--	--	--	--	--	--	--	--	--
Cluster-10778.0	436	K12598 ATP-dependent RNA helicase DOB1 [EC:3.6.4.13] | (RefSeq) DExH-box ATP-dependent RNA helicase DExH10-like (A)	uncharacterized protein LOC109781215 [Aegilops tauschii subsp. tauschii]	--	A0A1D5Z947_WHEAT SubName: Full=Uncharacterized protein {ECO:0000313|EnsemblPlants:TRIAE_CS42_5BL_TGACv1_406392_AA1345020.1};	FOG: Reverse transcriptase	--	Reverse transcriptase (RNA-dependent DNA polymerase)	--	--	--
Cluster-10779.0	244	--	--	--	--	--	--	--	--	--	--
Cluster-10780.0	786	--	--	--	--	--	--	--	--	--	--
Cluster-10781.0	322	--	ABC transporter G family member 5 [Triticum urartu]	--	M7ZRT0_TRIUA SubName: Full=ABC transporter G family member 5 {ECO:0000313|EMBL:EMS55045.1, ECO:0000313|EnsemblPlants:TRIUR3_03595-P1};	--	GO:0016021,integral component of membrane; GO:0005575,cellular_component; GO:0016020,membrane; GO:0031224,intrinsic component of membrane; GO:0044425,membrane part	--	--	--	--
Cluster-10782.0	264	--	--	--	A0A1D5WXR3_WHEAT SubName: Full=Uncharacterized protein {ECO:0000313|EnsemblPlants:TRIAE_CS42_4AL_TGACv1_288202_AA0940290.1};	--	--	--	--	--	--
Cluster-10783.0	284	--	--	--	--	--	--	--	--	--	--
Cluster-10784.0	461	--	--	--	--	--	--	--	--	--	--
Cluster-10785.0	370	K10398 kinesin family member 11 | (RefSeq) hypothetical protein (A)	PREDICTED: zinc finger BED domain-containing protein DAYSLEEPER-like [Oryza brachyantha]	TRA1_MAIZE RecName: Full=Putative AC transposase; AltName: Full=ORFA;	A0A1D5WI01_WHEAT SubName: Full=Uncharacterized protein {ECO:0000313|EnsemblPlants:TRIAE_CS42_3DL_TGACv1_250198_AA0864040.1};	Tam3-transposase (Ac family)	GO:0003677,DNA binding; GO:0046983,protein dimerization activity; GO:0006310,DNA recombination; GO:0032196,transposition; GO:0003674,molecular_function; GO:0003676,nucleic acid binding; GO:0005488,binding; GO:0097159,organic cyclic compound binding; GO:1901363,heterocyclic compound binding; GO:0005515,protein binding; GO:0008152,metabolic process; GO:0006139,nucleobase-containing compound metabol…	--	--	--	--
Cluster-10787.0	424	--	--	--	--	--	--	--	--	--	--
Cluster-10788.0	316	--	--	--	--	--	--	--	--	--	--
Cluster-10789.0	363	--	hypothetical protein BRADI_5g02312v3 [Brachypodium distachyon]	--	A0A287GZ05_HORVV SubName: Full=Uncharacterized protein {ECO:0000313|EnsemblPlants:HORVU2Hr1G005760.2};	--	GO:0016021,integral component of membrane; GO:0005575,cellular_component; GO:0016020,membrane; GO:0031224,intrinsic component of membrane; GO:0044425,membrane part	Ankyrin repeats (3 copies)	--	--	--
Cluster-1079.0	265	--	--	--	--	--	--	--	--	--	--
Cluster-10790.0	270	--	--	--	--	--	--	--	--	--	--
Cluster-10791.0	338	--	--	--	--	--	--	--	--	--	--
Cluster-10792.0	948	--	--	--	--	--	--	--	--	--	--
Cluster-10793.0	343	--	--	--	--	--	--	--	--	--	--
Cluster-10795.0	276	--	--	--	--	--	--	--	--	--	--
Cluster-10795.1	476	--	OSJNBa0019G23.12 [Oryza sativa Japonica Group]	--	A0A1D5XHY5_WHEAT SubName: Full=Uncharacterized protein {ECO:0000313|EnsemblPlants:TRIAE_CS42_4BL_TGACv1_320690_AA1046320.1};	--	--	--	--	--	--
Cluster-10796.0	285	--	uncharacterized protein LOC109748170 [Aegilops tauschii subsp. tauschii]	--	A0A1D5WTV8_WHEAT SubName: Full=Uncharacterized protein {ECO:0000313|EnsemblPlants:TRIAE_CS42_3DS_TGACv1_272324_AA0919020.1};	--	--	--	--	--	--
Cluster-10797.0	441	K20224 importin-9 | (RefSeq) importin-9-like (A)	hypothetical protein [Oryza sativa Japonica Group]	--	A0A1D5TE74_WHEAT SubName: Full=Uncharacterized protein {ECO:0000313|EnsemblPlants:TRIAE_CS42_2AL_TGACv1_095268_AA0308960.1};	FOG: Reverse transcriptase	GO:0003676,nucleic acid binding; GO:0003674,molecular_function; GO:0005488,binding; GO:0097159,organic cyclic compound binding; GO:1901363,heterocyclic compound binding	--	--	--	--
Cluster-10799.0	293	--	--	--	--	--	--	--	--	--	--
Cluster-108.0	410	K17086 transmembrane 9 superfamily member 2/4 | (RefSeq) uncharacterized LOC101300290 (A)	uncharacterized protein LOC109764223 [Aegilops tauschii subsp. tauschii]	--	A0A1D6A6J4_WHEAT SubName: Full=Uncharacterized protein {ECO:0000313|EnsemblPlants:TRIAE_CS42_6AL_TGACv1_471258_AA1505820.1};	--	--	MuDR family transposase	--	--	--
Cluster-1080.0	328	--	uncharacterized protein LOC109775815 [Aegilops tauschii subsp. tauschii]	--	A0A1D6C3P7_WHEAT SubName: Full=Uncharacterized protein {ECO:0000313|EnsemblPlants:TRIAE_CS42_7BL_TGACv1_577069_AA1865130.1};	FOG: Reverse transcriptase	GO:0003676,nucleic acid binding; GO:0003674,molecular_function; GO:0005488,binding; GO:0097159,organic cyclic compound binding; GO:1901363,heterocyclic compound binding	--	--	--	--
Cluster-10800.0	385	--	PREDICTED: receptor-like serine/threonine-protein kinase SD1-7 isoform X3 [Brachypodium distachyon]	B120_ARATH RecName: Full=G-type lectin S-receptor-like serine/threonine-protein kinase B120; EC=2.7.11.1; Flags: Precursor;	A0A287JKR2_HORVV SubName: Full=Uncharacterized protein {ECO:0000313|EnsemblPlants:HORVU2Hr1G117490.2};	--	GO:0016021,integral component of membrane; GO:0005886,plasma membrane; GO:0005524,ATP binding; GO:0005516,calmodulin binding; GO:0030246,carbohydrate binding; GO:0004674,protein serine/threonine kinase activity; GO:0006468,protein phosphorylation; GO:0048544,recognition of pollen; GO:0000166,nucleotide binding; GO:0003674,molecular_function; GO:0005488,binding; GO:0008144,drug binding; GO:0017076…	--	--	--	--
Cluster-10801.0	334	--	--	--	--	--	--	--	--	--	--
Cluster-10802.0	289	--	--	--	--	--	--	--	--	--	--
Cluster-10803.0	323	--	--	--	--	--	--	--	--	--	--
Cluster-10804.0	285	--	--	--	--	--	--	--	--	--	--
Cluster-10805.0	432	--	hypothetical protein TRIUR3_14855 [Triticum urartu]	--	M8ATD3_TRIUA SubName: Full=Uncharacterized protein {ECO:0000313|EMBL:EMS64274.1, ECO:0000313|EnsemblPlants:TRIUR3_14855-P1};	--	--	--	--	--	--
Cluster-10806.0	285	--	--	--	--	--	--	--	--	--	--
Cluster-10807.0	469	--	--	--	--	--	--	--	--	--	--
Cluster-10808.0	236	--	--	--	--	--	--	--	--	--	--
Cluster-10809.0	443	--	--	--	--	--	--	--	--	--	--
Cluster-1081.0	916	--	hypothetical protein [Hordeum vulgare subsp. vulgare]	--	A0A023INE2_HORVV SubName: Full=Uncharacterized protein {ECO:0000313|EMBL:AGW47740.1};	--	--	--	--	--	--
Cluster-10810.0	626	--	heavy metal-associated isoprenylated plant protein 7-like [Aegilops tauschii subsp. tauschii]	HIP8_ARATH RecName: Full=Heavy metal-associated isoprenylated plant protein 8 {ECO:0000303|PubMed:21072340, ECO:0000303|PubMed:23368984}; Short=AtHIP08 {ECO:0000303|PubMed:21072340, ECO:0000303|PubMed:23368984}; Flags: Precursor;	A0A1D6CSG6_WHEAT SubName: Full=Uncharacterized protein {ECO:0000313|EnsemblPlants:TRIAE_CS42_7DL_TGACv1_604238_AA1995590.1};	Copper chaperone	GO:0005737,cytoplasm; GO:0046914,transition metal ion binding; GO:0046916,cellular transition metal ion homeostasis; GO:0030001,metal ion transport; GO:0003674,molecular_function; GO:0005488,binding; GO:0046872,metal ion binding; GO:0043167,ion binding; GO:0043169,cation binding; GO:0006873,cellular ion homeostasis; GO:0006875,cellular metal ion homeostasis; GO:0008150,biological_process; GO:0009…	Heavy-metal-associated domain	--	--	--
Cluster-10811.0	632	--	--	--	--	--	--	--	--	--	--
Cluster-10812.0	254	--	--	--	--	--	--	--	--	--	--
Cluster-10813.0	952	--	protein WVD2-like 7 [Aegilops tauschii subsp. tauschii]	--	A0A1D6AJK2_WHEAT SubName: Full=Uncharacterized protein {ECO:0000313|EnsemblPlants:TRIAE_CS42_6AS_TGACv1_488143_AA1574450.2};	--	--	--	--	--	--
Cluster-10814.0	297	--	--	--	--	--	--	--	--	--	--
Cluster-10815.0	498	--	--	--	--	--	--	--	--	--	--
Cluster-10816.0	313	--	--	--	--	--	--	--	--	--	--
Cluster-10817.0	292	--	--	--	--	--	--	--	--	--	--
Cluster-10818.0	240	--	--	--	--	--	--	--	--	--	--
Cluster-10819.0	627	--	--	--	--	--	--	--	--	--	--
Cluster-1082.0	249	--	uncharacterized protein LOC109754019 [Aegilops tauschii subsp. tauschii]	--	A0A1D5SDV6_WHEAT SubName: Full=Uncharacterized protein {ECO:0000313|EnsemblPlants:TRIAE_CS42_1BL_TGACv1_032072_AA0124940.1};	--	GO:0003676,nucleic acid binding; GO:0008270,zinc ion binding; GO:0003674,molecular_function; GO:0005488,binding; GO:0097159,organic cyclic compound binding; GO:1901363,heterocyclic compound binding; GO:0046872,metal ion binding; GO:0043167,ion binding; GO:0043169,cation binding; GO:0046914,transition metal ion binding	--	--	--	--
Cluster-10820.0	1466	--	hypothetical protein TRIUR3_28674 [Triticum urartu]	--	M8A3L6_TRIUA SubName: Full=Uncharacterized protein {ECO:0000313|EMBL:EMS66967.1, ECO:0000313|EnsemblPlants:TRIUR3_28674-P1};	--	--	--	--	--	--
Cluster-10823.0	217	--	--	--	--	--	--	--	--	--	--
Cluster-10824.0	273	--	--	--	--	--	--	--	--	--	--
Cluster-10825.0	324	--	--	--	--	--	--	--	--	--	--
Cluster-10826.0	500	--	hypothetical protein TRIUR3_00572 [Triticum urartu]	--	M8A2L9_TRIUA SubName: Full=Uncharacterized protein {ECO:0000313|EMBL:EMS66216.1, ECO:0000313|EnsemblPlants:TRIUR3_00572-P1};	--	--	--	--	--	--
Cluster-10827.0	592	K15271 ATP-dependent DNA helicase HFM1/MER3 [EC:3.6.4.12] | (RefSeq) ATP-dependent DNA helicase MER3 homolog (A)	ATP-dependent DNA helicase MER3 homolog [Aegilops tauschii subsp. tauschii]	MER3_ORYSJ RecName: Full=ATP-dependent DNA helicase MER3 homolog {ECO:0000305}; EC=3.6.4.12 {ECO:0000305}; AltName: Full=Protein RICE MEIOTIC CROSSOVER 1 {ECO:0000303|PubMed:19470578};	A0A1D5Y356_WHEAT SubName: Full=Uncharacterized protein {ECO:0000313|EnsemblPlants:TRIAE_CS42_4DL_TGACv1_344498_AA1147590.1};	DNA/RNA helicase MER3/SLH1, DEAD-box superfamily	GO:0005694,chromosome; GO:0005737,cytoplasm; GO:0005730,nucleolus; GO:0005634,nucleus; GO:0005524,ATP binding; GO:0004004,ATP-dependent RNA helicase activity; GO:0003677,DNA binding; GO:0007131,reciprocal meiotic recombination; GO:0010501,RNA secondary structure unwinding; GO:0000166,nucleotide binding; GO:0003674,molecular_function; GO:0005488,binding; GO:0008144,drug binding; GO:0017076,purine …	Helicase conserved C-terminal domain	--	--	--
Cluster-10828.0	357	--	--	--	--	--	--	--	--	--	--
Cluster-10829.0	391	--	--	--	--	--	--	--	--	--	--
Cluster-1083.0	295	--	--	--	--	--	--	--	--	--	--
Cluster-10830.0	478	K15296 alpha-soluble NSF attachment protein | (RefSeq) alpha-soluble NSF attachment protein (A)	alpha-soluble NSF attachment protein [Setaria italica]	--	A0A1D5UZT5_WHEAT SubName: Full=Uncharacterized protein {ECO:0000313|EnsemblPlants:TRIAE_CS42_2DS_TGACv1_178174_AA0592260.1};	--	GO:0047216,inositol 3-alpha-galactosyltransferase activity; GO:0006012,galactose metabolic process; GO:0003674,molecular_function; GO:0003824,catalytic activity; GO:0008194,UDP-glycosyltransferase activity; GO:0008378,galactosyltransferase activity; GO:0016740,transferase activity; GO:0016757,transferase activity, transferring glycosyl groups; GO:0016758,transferase activity, transferring hexosyl…	Soluble NSF attachment protein, SNAP	--	--	--
Cluster-10831.0	230	--	--	--	--	--	--	--	--	--	--
Cluster-10832.0	926	K13457 disease resistance protein RPM1 | (RefSeq) disease resistance protein RPP13-like (A)	Disease resistance protein RPM1 [Triticum urartu]	R13L3_ARATH RecName: Full=Putative disease resistance RPP13-like protein 3;	M7ZZ71_TRIUA SubName: Full=Disease resistance protein RPM1 {ECO:0000313|EMBL:EMS68463.1, ECO:0000313|EnsemblPlants:TRIUR3_09138-P1};	Apoptotic ATPase	GO:0005886,plasma membrane; GO:0043531,ADP binding; GO:0005524,ATP binding; GO:0009626,plant-type hypersensitive response; GO:0007165,signal transduction; GO:0000166,nucleotide binding; GO:0003674,molecular_function; GO:0005488,binding; GO:0017076,purine nucleotide binding; GO:0030554,adenyl nucleotide binding; GO:0032553,ribonucleotide binding; GO:0032555,purine ribonucleotide binding; GO:003255…	Leucine Rich repeats (2 copies)	--	--	--
Cluster-10833.0	372	K00799 glutathione S-transferase [EC:2.5.1.18] | (RefSeq) probable glutathione S-transferase GSTU6 (A)	probable glutathione S-transferase GSTU6 [Aegilops tauschii subsp. tauschii]	GSTU6_ORYSJ RecName: Full=Probable glutathione S-transferase GSTU6; EC=2.5.1.18; AltName: Full=28 kDa cold-induced protein;	A0A1D6DDX9_WHEAT SubName: Full=Uncharacterized protein {ECO:0000313|EnsemblPlants:TRIAE_CS42_U_TGACv1_641932_AA2107560.1};	Glutathione S-transferase	GO:0005737,cytoplasm; GO:0004364,glutathione transferase activity; GO:0006749,glutathione metabolic process; GO:0009407,toxin catabolic process; GO:0003674,molecular_function; GO:0003824,catalytic activity; GO:0016740,transferase activity; GO:0016765,transferase activity, transferring alkyl or aryl (other than methyl) groups; GO:0006790,sulfur compound metabolic process; GO:0008152,metabolic proc…	Glutathione S-transferase, C-terminal domain	--	--	--
Cluster-10834.0	327	--	--	--	--	--	--	--	--	--	--
Cluster-10835.0	1460	--	P-loop NTPase domain-containing protein LPA1-like [Aegilops tauschii subsp. tauschii]	LPA1_ORYSJ RecName: Full=P-loop NTPase domain-containing protein LPA1 {ECO:0000305}; AltName: Full=Protein LOW PHYTIC ACID 1 {ECO:0000303|PubMed:18566795}; Short=OsLpa1 {ECO:0000303|PubMed:18566795};	N1QXQ1_AEGTA SubName: Full=Uncharacterized protein {ECO:0000313|EMBL:EMT16535.1, ECO:0000313|EnsemblPlants:EMT16535};	--	GO:0010264,myo-inositol hexakisphosphate biosynthetic process; GO:0008152,metabolic process; GO:0006066,alcohol metabolic process; GO:0006793,phosphorus metabolic process; GO:0006796,phosphate-containing compound metabolic process; GO:0008150,biological_process; GO:0009058,biosynthetic process; GO:0009987,cellular process; GO:0017144,drug metabolic process; GO:0019637,organophosphate metabolic pr…	AAA domain	--	--	--
Cluster-10837.0	254	K13457 disease resistance protein RPM1 | (RefSeq) putative disease resistance RPP13-like protein 3 (A)	putative disease resistance RPP13-like protein 3 [Aegilops tauschii subsp. tauschii]	R1B14_SOLDE RecName: Full=Putative late blight resistance protein homolog R1B-14;	A0A1D6APP7_WHEAT SubName: Full=Uncharacterized protein {ECO:0000313|EnsemblPlants:TRIAE_CS42_6BL_TGACv1_500447_AA1604890.1};	Apoptotic ATPase	GO:0005737,cytoplasm; GO:0016020,membrane; GO:0043531,ADP binding; GO:0005524,ATP binding; GO:0009626,plant-type hypersensitive response; GO:0000166,nucleotide binding; GO:0003674,molecular_function; GO:0005488,binding; GO:0017076,purine nucleotide binding; GO:0030554,adenyl nucleotide binding; GO:0032553,ribonucleotide binding; GO:0032555,purine ribonucleotide binding; GO:0032559,adenyl ribonucl…	--	--	--	--
Cluster-10838.0	564	--	--	--	--	--	--	--	--	--	--
Cluster-10839.0	284	--	Light-sensor Protein kinase [Dichanthelium oligosanthes]	--	A0A1D5SW58_WHEAT SubName: Full=Uncharacterized protein {ECO:0000313|EnsemblPlants:TRIAE_CS42_1DL_TGACv1_062493_AA0215280.1};	Tyrosine kinase specific for activated (GTP-bound) p21cdc42Hs	GO:0005524,ATP binding; GO:0004672,protein kinase activity; GO:0000166,nucleotide binding; GO:0003674,molecular_function; GO:0005488,binding; GO:0008144,drug binding; GO:0017076,purine nucleotide binding; GO:0030554,adenyl nucleotide binding; GO:0032553,ribonucleotide binding; GO:0032555,purine ribonucleotide binding; GO:0032559,adenyl ribonucleotide binding; GO:0035639,purine ribonucleoside trip…	--	--	--	--
Cluster-1084.0	352	--	--	--	--	--	--	--	--	--	--
Cluster-10840.0	272	--	--	--	--	--	--	--	--	--	--
Cluster-10841.0	261	--	uncharacterized protein LOC109731768 [Aegilops tauschii subsp. tauschii]	--	A0A1D5WRD9_WHEAT SubName: Full=Uncharacterized protein {ECO:0000313|EnsemblPlants:TRIAE_CS42_3DS_TGACv1_271746_AA0907300.1};	--	--	--	--	--	--
Cluster-10842.0	253	--	--	--	--	--	--	--	--	--	--
Cluster-10844.0	262	--	--	--	--	--	--	--	--	--	--
Cluster-10845.0	416	--	--	--	--	--	--	--	--	--	--
Cluster-10846.0	361	--	--	--	--	--	--	--	--	--	--
Cluster-10847.0	555	--	--	--	--	--	--	Metal-independent restriction enzyme BfiI DNA binding domain	--	--	--
Cluster-10848.0	300	--	--	--	--	--	--	--	--	--	--
Cluster-10849.0	371	--	--	--	--	--	--	--	--	--	--
Cluster-1085.0	461	--	Cysteine-rich receptor-like protein kinase 26 [Triticum urartu]	--	M7ZNY9_TRIUA SubName: Full=Cysteine-rich receptor-like protein kinase 26 {ECO:0000313|EMBL:EMS61842.1, ECO:0000313|EnsemblPlants:TRIUR3_18237-P1};	--	GO:0043531,ADP binding; GO:0005524,ATP binding; GO:0004672,protein kinase activity; GO:0000166,nucleotide binding; GO:0003674,molecular_function; GO:0005488,binding; GO:0017076,purine nucleotide binding; GO:0030554,adenyl nucleotide binding; GO:0032553,ribonucleotide binding; GO:0032555,purine ribonucleotide binding; GO:0032559,adenyl ribonucleotide binding; GO:0036094,small molecule binding; GO:…	Leucine rich repeat	--	--	--
Cluster-1085.1	446	--	--	--	--	--	--	--	--	--	--
Cluster-10850.0	484	--	uncharacterized protein LOC109742057 [Aegilops tauschii subsp. tauschii]	--	A0A1D5U7X3_WHEAT SubName: Full=Uncharacterized protein {ECO:0000313|EnsemblPlants:TRIAE_CS42_2BS_TGACv1_146114_AA0455550.1};	--	--	--	--	--	--
Cluster-10851.0	935	--	--	--	--	--	--	--	--	--	--
Cluster-10852.0	387	--	--	--	--	--	--	--	--	--	--
Cluster-10853.0	5897	K11790 denticleless | (RefSeq) denticleless protein homolog isoform X1 (A)	uncharacterized protein LOC109775460 [Aegilops tauschii subsp. tauschii]	PP171_ARATH RecName: Full=Pentatricopeptide repeat-containing protein At2g26790, mitochondrial; Flags: Precursor;	M8C095_AEGTA SubName: Full=Uncharacterized protein {ECO:0000313|EMBL:EMT27639.1, ECO:0000313|EnsemblPlants:EMT27639};	--	GO:0043231,intracellular membrane-bounded organelle; GO:0005739,mitochondrion; GO:0004519,endonuclease activity; GO:0003723,RNA binding; GO:0009451,RNA modification; GO:0003674,molecular_function; GO:0003824,catalytic activity; GO:0004518,nuclease activity; GO:0016787,hydrolase activity; GO:0016788,hydrolase activity, acting on ester bonds; GO:0003676,nucleic acid binding; GO:0005488,binding; GO:…	BRO1-like domain	--	--	--
Cluster-10854.0	231	--	--	--	--	--	--	--	--	--	--
Cluster-10855.0	364	--	--	--	--	--	--	--	--	--	--
Cluster-10856.0	480	--	--	--	--	--	--	--	--	--	--
Cluster-10857.0	233	--	--	--	--	--	--	--	--	--	--
Cluster-10858.0	355	--	--	--	--	--	--	--	--	--	--
Cluster-10859.0	253	--	--	--	--	--	--	--	--	--	--
Cluster-1086.0	396	K24194 boron transporter | (RefSeq) uncharacterized protein LOC4326215 (A)	Ankyrin-1 [Gossypium arboreum]	--	A0A1D6C7F1_WHEAT SubName: Full=Uncharacterized protein {ECO:0000313|EnsemblPlants:TRIAE_CS42_7BL_TGACv1_577964_AA1886820.1};	--	--	Ankyrin repeats (many copies)	--	--	--
Cluster-1086.1	309	--	hypothetical protein OsI_39236 [Oryza sativa Indica Group]	--	A0A1D6C7F1_WHEAT SubName: Full=Uncharacterized protein {ECO:0000313|EnsemblPlants:TRIAE_CS42_7BL_TGACv1_577964_AA1886820.1};	--	--	--	--	--	--
Cluster-10860.0	689	--	--	--	--	--	--	--	--	--	--
Cluster-10860.1	388	--	--	--	--	--	--	--	--	--	--
Cluster-10861.0	599	K17604 zinc finger SWIM domain-containing protein 3 | (RefSeq) protein FAR1-RELATED SEQUENCE 6-like (A)	hypothetical protein TRIUR3_13794 [Triticum urartu]	--	M7Z2F5_TRIUA SubName: Full=Uncharacterized protein {ECO:0000313|EMBL:EMS53656.1, ECO:0000313|EnsemblPlants:TRIUR3_13794-P1};	--	GO:0006355,regulation of transcription, DNA-templated; GO:0008152,metabolic process; GO:0006139,nucleobase-containing compound metabolic process; GO:0006351,transcription, DNA-templated; GO:0006725,cellular aromatic compound metabolic process; GO:0006807,nitrogen compound metabolic process; GO:0008150,biological_process; GO:0009058,biosynthetic process; GO:0009059,macromolecule biosynthetic proce…	--	FAR1	TF	FAR1
Cluster-10862.0	436	--	--	--	--	--	--	--	--	--	--
Cluster-10863.0	341	--	--	--	--	--	--	--	--	--	--
Cluster-10864.0	494	--	--	--	--	--	--	--	--	--	--
Cluster-10865.0	493	--	predicted protein [Hordeum vulgare subsp. vulgare]	--	T1MNX1_TRIUA SubName: Full=Uncharacterized protein {ECO:0000313|EnsemblPlants:TRIUR3_19553-P1};	--	GO:0016021,integral component of membrane; GO:0005524,ATP binding; GO:0004674,protein serine/threonine kinase activity; GO:0000166,nucleotide binding; GO:0003674,molecular_function; GO:0005488,binding; GO:0008144,drug binding; GO:0017076,purine nucleotide binding; GO:0030554,adenyl nucleotide binding; GO:0032553,ribonucleotide binding; GO:0032555,purine ribonucleotide binding; GO:0032559,adenyl r…	Leucine Rich repeats (2 copies)	--	--	--
Cluster-10866.0	650	--	PREDICTED: phosducin-like protein 3 [Brachypodium distachyon]	--	I1HCS1_BRADI SubName: Full=Uncharacterized protein {ECO:0000313|EMBL:KQK03076.1, ECO:0000313|EnsemblPlants:BRADI2G05420.1};	Conserved phosducin-like protein	GO:0005737,cytoplasm; GO:0008616,queuosine biosynthetic process; GO:0008152,metabolic process; GO:0006139,nucleobase-containing compound metabolic process; GO:0006725,cellular aromatic compound metabolic process; GO:0006807,nitrogen compound metabolic process; GO:0008150,biological_process; GO:0009058,biosynthetic process; GO:0009116,nucleoside metabolic process; GO:0009119,ribonucleoside metabol…	--	--	--	--
Cluster-10867.0	343	--	--	--	--	--	--	--	--	--	--
Cluster-10868.0	703	--	--	--	--	--	--	--	--	--	--
Cluster-10869.0	389	--	--	--	--	--	--	--	--	--	--
Cluster-1087.0	336	--	--	--	--	--	--	--	--	--	--
Cluster-10870.0	421	K10398 kinesin family member 11 | (RefSeq) hypothetical protein (A)	PREDICTED: zinc finger BED domain-containing protein RICESLEEPER 2-like [Nicotiana sylvestris]	TRA1_MAIZE RecName: Full=Putative AC transposase; AltName: Full=ORFA;	I1IW77_BRADI SubName: Full=Uncharacterized protein {ECO:0000313|EnsemblPlants:BRADI5G03285.1};	Tam3-transposase (Ac family)	GO:0003677,DNA binding; GO:0046983,protein dimerization activity; GO:0006310,DNA recombination; GO:0032196,transposition; GO:0003674,molecular_function; GO:0003676,nucleic acid binding; GO:0005488,binding; GO:0097159,organic cyclic compound binding; GO:1901363,heterocyclic compound binding; GO:0005515,protein binding; GO:0008152,metabolic process; GO:0006139,nucleobase-containing compound metabol…	hAT family C-terminal dimerisation region	--	--	--
Cluster-10871.0	385	K17302 coatomer subunit beta' | (RefSeq) uncharacterized protein LOC109782482 isoform X1 (A)	uncharacterized protein LOC109778399 isoform X1 [Aegilops tauschii subsp. tauschii]	TMK3_ARATH RecName: Full=Receptor-like kinase TMK3 {ECO:0000303|PubMed:23613767}; EC=2.7.11.1 {ECO:0000305}; AltName: Full=BARK1-like kinase 2 {ECO:0000303|PubMed:23921992}; AltName: Full=Leucine-rich repeat receptor-like kinases TMK3 {ECO:0000303|PubMed:23613767}; AltName: Full=Transmembrane kinase 3 {ECO:0000303|PubMed:23613767}; Flags: Precursor;	A0A1D5W0T8_WHEAT SubName: Full=Uncharacterized protein {ECO:0000313|EnsemblPlants:TRIAE_CS42_3B_TGACv1_223009_AA0775070.1};	--	GO:0016021,integral component of membrane; GO:0009505,plant-type cell wall; GO:0005886,plasma membrane; GO:0009506,plasmodesma; GO:0005524,ATP binding; GO:0004675,transmembrane receptor protein serine/threonine kinase activity; GO:0007166,cell surface receptor signaling pathway; GO:0009555,pollen development; GO:0006468,protein phosphorylation; GO:0000166,nucleotide binding; GO:0003674,molecular_…	--	--	--	--
Cluster-10872.0	451	--	--	--	--	--	--	--	--	--	--
Cluster-10873.0	402	--	--	--	--	--	--	--	--	--	--
Cluster-10874.0	289	--	--	--	--	--	--	--	--	--	--
Cluster-10875.0	487	--	--	--	--	--	--	--	--	--	--
Cluster-10876.0	526	--	uncharacterized protein LOC109756497 [Aegilops tauschii subsp. tauschii]	--	A0A1D6RVS0_WHEAT SubName: Full=Uncharacterized protein {ECO:0000313|EnsemblPlants:TRIAE_CS42_4AS_TGACv1_306615_AA1011020.1};	--	--	--	--	--	--
Cluster-10877.0	360	--	--	--	--	--	--	--	--	--	--
Cluster-10878.0	316	--	--	--	--	--	--	--	--	--	--
Cluster-10879.0	277	--	putative disease resistance RPP8-like protein 4 [Triticum urartu]	--	R7WA14_AEGTA SubName: Full=Mitochondrial-processing peptidase subunit alpha {ECO:0000313|EMBL:EMT18398.1, ECO:0000313|EnsemblPlants:EMT18398};	--	GO:0046872,metal ion binding; GO:0004222,metalloendopeptidase activity; GO:0003676,nucleic acid binding; GO:0003674,molecular_function; GO:0005488,binding; GO:0043167,ion binding; GO:0043169,cation binding; GO:0003824,catalytic activity; GO:0004175,endopeptidase activity; GO:0008237,metallopeptidase activity; GO:0008233,peptidase activity; GO:0070011,peptidase activity, acting on L-amino acid pep…	--	--	--	--
Cluster-10880.0	307	--	--	--	A0A1D5ZFX7_WHEAT SubName: Full=Uncharacterized protein {ECO:0000313|EnsemblPlants:TRIAE_CS42_5BS_TGACv1_423591_AA1380110.1};	--	--	--	--	--	--
Cluster-10881.0	454	--	hypothetical protein OsJ_02065 [Oryza sativa Japonica Group]	--	A2ZTY5_ORYSJ SubName: Full=Uncharacterized protein {ECO:0000313|EMBL:EAZ12182.1};	--	GO:0003676,nucleic acid binding; GO:0008270,zinc ion binding; GO:0003674,molecular_function; GO:0005488,binding; GO:0097159,organic cyclic compound binding; GO:1901363,heterocyclic compound binding; GO:0046872,metal ion binding; GO:0043167,ion binding; GO:0043169,cation binding; GO:0046914,transition metal ion binding	--	--	--	--
Cluster-10882.0	246	K01051 pectinesterase [EC:3.1.1.11] | (RefSeq) pectinesterase-like (A)	predicted protein [Hordeum vulgare subsp. vulgare]	PME41_ARATH RecName: Full=Probable pectinesterase/pectinesterase inhibitor 41; Includes: RecName: Full=Pectinesterase inhibitor 41; AltName: Full=Pectin methylesterase inhibitor 41; Includes: RecName: Full=Pectinesterase 41; Short=PE 41; EC=3.1.1.11; AltName: Full=AtPMEpcrB; AltName: Full=Pectin methylesterase 41; Short=AtPME41; Flags: Precursor;	F2DQJ3_HORVV RecName: Full=Pectinesterase {ECO:0000256|RuleBase:RU000589}; EC=3.1.1.11 {ECO:0000256|RuleBase:RU000589};	--	GO:0071944,cell periphery; GO:0005618,cell wall; GO:0005576,extracellular region; GO:0045330,aspartyl esterase activity; GO:0030599,pectinesterase activity; GO:0046910,pectinesterase inhibitor activity; GO:0042545,cell wall modification; GO:0045490,pectin catabolic process; GO:0009741,response to brassinosteroid; GO:0009409,response to cold; GO:0009620,response to fungus; GO:0003674,molecular_fun…	--	--	--	--
Cluster-10883.0	258	K14191 18S rRNA (adenine1779-N6/adenine1780-N6)-dimethyltransferase [EC:2.1.1.183] | (RefSeq) ribosomal RNA small subunit methyltransferase-like (A)	putative dimethyladenosine transferase [Triticum urartu]	DIM1A_ARATH RecName: Full=Ribosomal RNA small subunit methyltransferase {ECO:0000305}; EC=2.1.1.- {ECO:0000269|PubMed:22829145}; AltName: Full=18S nuclear rRNA (adenine(1785)-N(6)/adenine(1786)-N(6))-dimethyltransferase {ECO:0000305}; AltName: Full=Adenosine dimethyl transferase 1A {ECO:0000305}; AltName: Full=Dimethyladenosine transferase 1A {ECO:0000303|PubMed:19929881};	M7YK06_TRIUA RecName: Full=rRNA adenine N(6)-methyltransferase {ECO:0000256|RuleBase:RU362106}; EC=2.1.1.- {ECO:0000256|RuleBase:RU362106};	Ribosomal RNA adenine dimethylase	GO:0005737,cytoplasm; GO:0005730,nucleolus; GO:0005634,nucleus; GO:0003723,RNA binding; GO:0000179,rRNA (adenine-N6,N6-)-dimethyltransferase activity; GO:0051301,cell division; GO:0001708,cell fate specification; GO:0003674,molecular_function; GO:0003676,nucleic acid binding; GO:0005488,binding; GO:0097159,organic cyclic compound binding; GO:1901363,heterocyclic compound binding; GO:0003824,catal…	--	--	--	--
Cluster-10884.0	308	--	--	--	--	--	--	--	--	--	--
Cluster-10885.0	240	--	--	--	--	--	--	--	--	--	--
Cluster-10886.0	529	K23869 galactan beta-1,4-galactosyltransferase [EC:2.4.1.-] | (RefSeq) uncharacterized protein LOC114424101 (A)	uncharacterized protein LOC109764246 [Aegilops tauschii subsp. tauschii]	--	A0A1D6C5J3_WHEAT SubName: Full=Uncharacterized protein {ECO:0000313|EnsemblPlants:TRIAE_CS42_7BL_TGACv1_577466_AA1875950.1};	FOG: Transposon-encoded proteins with TYA, reverse transcriptase, integrase domains in various combinations	GO:0003676,nucleic acid binding; GO:0008270,zinc ion binding; GO:0015074,DNA integration; GO:0003674,molecular_function; GO:0005488,binding; GO:0097159,organic cyclic compound binding; GO:1901363,heterocyclic compound binding; GO:0046872,metal ion binding; GO:0043167,ion binding; GO:0043169,cation binding; GO:0046914,transition metal ion binding; GO:0008152,metabolic process; GO:0006139,nucleobas…	gag-polypeptide of LTR copia-type	--	--	--
Cluster-10887.0	396	--	--	--	--	--	--	--	--	--	--
Cluster-10888.0	311	--	--	--	--	--	--	--	--	--	--
Cluster-10889.0	318	--	--	--	--	--	--	--	--	--	--
Cluster-1089.0	318	--	--	--	--	--	--	--	--	--	--
Cluster-10890.0	388	--	--	--	--	--	--	--	--	--	--
Cluster-10891.0	369	--	F-box protein [Zea mays]	FB76_ARATH RecName: Full=F-box protein At1g67340;	A0A1D6ECT9_MAIZE SubName: Full=F-box protein {ECO:0000313|EMBL:ONM18116.1};	--	GO:0005634,nucleus; GO:0016567,protein ubiquitination; GO:0008152,metabolic process; GO:0006464,cellular protein modification process; GO:0006807,nitrogen compound metabolic process; GO:0008150,biological_process; GO:0009987,cellular process; GO:0019538,protein metabolic process; GO:0032446,protein modification by small protein conjugation; GO:0036211,protein modification process; GO:0043170,macr…	MYND finger	--	--	--
Cluster-10892.0	249	--	--	--	--	--	--	--	--	--	--
Cluster-10893.0	481	--	--	--	--	--	--	--	--	--	--
Cluster-10894.0	257	--	--	--	--	--	--	--	--	--	--
Cluster-10895.0	421	--	FT-interacting protein 1-like [Aegilops tauschii subsp. tauschii]	FTIP1_ARATH RecName: Full=FT-interacting protein 1 {ECO:0000303|PubMed:22529749};	A0A1D5UH66_WHEAT SubName: Full=Uncharacterized protein {ECO:0000313|EnsemblPlants:TRIAE_CS42_2DL_TGACv1_158054_AA0507450.2};	--	GO:0005783,endoplasmic reticulum; GO:0005789,endoplasmic reticulum membrane; GO:0016021,integral component of membrane; GO:0009506,plasmodesma; GO:0009511,plasmodesmatal endoplasmic reticulum; GO:0008565,protein transporter activity; GO:0016757,transferase activity, transferring glycosyl groups; GO:0034613,cellular protein localization; GO:0009908,flower development; GO:0048574,long-day photoperi…	C2 domain	--	--	--
Cluster-10896.0	295	--	--	--	--	--	--	--	--	--	--
Cluster-10897.0	253	--	--	--	--	--	--	--	--	--	--
Cluster-10898.0	335	--	--	--	--	--	--	--	--	--	--
Cluster-10899.0	358	--	--	--	--	--	--	--	--	--	--
Cluster-109.0	262	K06671 cohesin complex subunit SA-1/2 | (RefSeq) sister-chromatid cohesion protein 3 (A)	predicted protein [Hordeum vulgare subsp. vulgare]	SCC3_ARATH RecName: Full=Sister-chromatid cohesion protein 3; Short=AtSCC3; AltName: Full=Stromalin protein;	A0A1D5XQK4_WHEAT SubName: Full=Uncharacterized protein {ECO:0000313|EnsemblPlants:TRIAE_CS42_4BS_TGACv1_328144_AA1083530.1};	Sister chromatid cohesion complex Cohesin, subunit STAG/IRR1/SCC3	GO:0005694,chromosome; GO:0005634,nucleus; GO:0051455,attachment of spindle microtubules to kinetochore involved in homologous chromosome segregation; GO:0051301,cell division; GO:0051754,meiotic sister chromatid cohesion, centromeric; GO:0000003,reproduction; GO:0007059,chromosome segregation; GO:0000280,nuclear division; GO:0006996,organelle organization; GO:0007049,cell cycle; GO:0007127,meios…	--	--	--	--
Cluster-1090.0	752	K17616 CTD small phosphatase-like protein 2 [EC:3.1.3.-] | (RefSeq) CTD small phosphatase-like protein 2 (A)	uncharacterized protein LOC109758622 [Aegilops tauschii subsp. tauschii]	--	M8BK02_AEGTA SubName: Full=Wall-associated receptor kinase 3 {ECO:0000313|EMBL:EMT22123.1, ECO:0000313|EnsemblPlants:EMT22123};	--	GO:0016021,integral component of membrane; GO:0005524,ATP binding; GO:0005509,calcium ion binding; GO:0030247,polysaccharide binding; GO:0004672,protein kinase activity; GO:0000166,nucleotide binding; GO:0003674,molecular_function; GO:0005488,binding; GO:0008144,drug binding; GO:0017076,purine nucleotide binding; GO:0030554,adenyl nucleotide binding; GO:0032553,ribonucleotide binding; GO:0032555,…	--	--	--	--
Cluster-10900.0	349	K13435 serine/threonine-protein kinase Pto | (RefSeq) receptor-like protein kinase HERK 1 isoform X2 (A)	PREDICTED: probable inactive leucine-rich repeat receptor-like protein kinase At3g03770 [Brachypodium distachyon]	Y3037_ARATH RecName: Full=Probable inactive leucine-rich repeat receptor-like protein kinase At3g03770; Flags: Precursor;	A0A287I3S6_HORVV SubName: Full=Uncharacterized protein {ECO:0000313|EnsemblPlants:HORVU2Hr1G058900.9};	--	GO:0016021,integral component of membrane; GO:0005886,plasma membrane; GO:0005524,ATP binding; GO:0004672,protein kinase activity; GO:0000166,nucleotide binding; GO:0003674,molecular_function; GO:0005488,binding; GO:0008144,drug binding; GO:0017076,purine nucleotide binding; GO:0030554,adenyl nucleotide binding; GO:0032553,ribonucleotide binding; GO:0032555,purine ribonucleotide binding; GO:00325…	--	--	--	--
Cluster-10901.0	515	--	--	--	--	--	--	--	--	--	--
Cluster-10902.0	404	--	--	--	--	--	--	--	--	--	--
Cluster-10903.0	310	--	--	--	--	--	--	--	--	--	--
Cluster-10904.0	487	--	Pyrophosphate--fructose 6-phosphate 1-phosphotransferase subunit alpha [Triticum urartu]	--	M7ZA82_TRIUA SubName: Full=Pyrophosphate--fructose 6-phosphate 1-phosphotransferase subunit alpha {ECO:0000313|EMBL:EMS49340.1, ECO:0000313|EnsemblPlants:TRIUR3_26486-P1};	--	GO:0003872,6-phosphofructokinase activity; GO:0003674,molecular_function; GO:0003824,catalytic activity; GO:0008443,phosphofructokinase activity; GO:0016301,kinase activity; GO:0016740,transferase activity; GO:0016772,transferase activity, transferring phosphorus-containing groups; GO:0016773,phosphotransferase activity, alcohol group as acceptor; GO:0019200,carbohydrate kinase activity	--	--	--	--
Cluster-10905.0	644	--	--	--	--	--	--	--	--	--	--
Cluster-10906.0	272	--	hypothetical protein OsI_03168 [Oryza sativa Indica Group]	--	A0A1D5Z9C5_WHEAT SubName: Full=Uncharacterized protein {ECO:0000313|EnsemblPlants:TRIAE_CS42_5BL_TGACv1_406483_AA1346030.1};	FOG: Reverse transcriptase	--	--	--	--	--
Cluster-10907.0	477	--	--	--	--	--	--	--	--	--	--
Cluster-10909.0	269	--	--	--	--	--	--	--	--	--	--
Cluster-10910.0	645	--	--	--	--	--	--	--	--	--	--
Cluster-10911.0	498	K09286 EREBP-like factor | (RefSeq) ethylene-responsive transcription factor RAP2-13-like (A)	unnamed protein product [Triticum aestivum]	ERF03_ARATH RecName: Full=Ethylene-responsive transcription factor ERF003;	A0A077RFD8_WHEAT SubName: Full=Uncharacterized protein {ECO:0000313|EMBL:CDJ26576.1, ECO:0000313|EnsemblPlants:TRIAE_CS42_2BL_TGACv1_129323_AA0378710.1};	--	GO:0005634,nucleus; GO:0003677,DNA binding; GO:0003700,DNA-binding transcription factor activity; GO:0009873,ethylene-activated signaling pathway; GO:0006351,transcription, DNA-templated; GO:0003674,molecular_function; GO:0003676,nucleic acid binding; GO:0005488,binding; GO:0097159,organic cyclic compound binding; GO:1901363,heterocyclic compound binding; GO:0140110,transcription regulator activi…	AP2 domain	AP2/ERF-ERF	TF	AP2/ERF->AP2/ERF-ERF
Cluster-10911.1	513	K09286 EREBP-like factor | (RefSeq) ethylene-responsive transcription factor RAP2-13-like (A)	unnamed protein product [Triticum aestivum]	ERF03_ARATH RecName: Full=Ethylene-responsive transcription factor ERF003;	A0A077RFD8_WHEAT SubName: Full=Uncharacterized protein {ECO:0000313|EMBL:CDJ26576.1, ECO:0000313|EnsemblPlants:TRIAE_CS42_2BL_TGACv1_129323_AA0378710.1};	--	GO:0005634,nucleus; GO:0003677,DNA binding; GO:0003700,DNA-binding transcription factor activity; GO:0009873,ethylene-activated signaling pathway; GO:0006351,transcription, DNA-templated; GO:0003674,molecular_function; GO:0003676,nucleic acid binding; GO:0005488,binding; GO:0097159,organic cyclic compound binding; GO:1901363,heterocyclic compound binding; GO:0140110,transcription regulator activi…	AP2 domain	AP2/ERF-ERF	TF	AP2/ERF->AP2/ERF-ERF
Cluster-10912.0	342	--	uncharacterized protein LOC109738600 [Aegilops tauschii subsp. tauschii]	--	A0A1D5RPW6_WHEAT SubName: Full=Uncharacterized protein {ECO:0000313|EnsemblPlants:TRIAE_CS42_1AL_TGACv1_000152_AA0004810.1};	--	GO:0008270,zinc ion binding; GO:0003674,molecular_function; GO:0005488,binding; GO:0046872,metal ion binding; GO:0043167,ion binding; GO:0043169,cation binding; GO:0046914,transition metal ion binding	--	--	--	--
Cluster-10913.0	293	--	--	--	--	--	--	--	--	--	--
Cluster-10914.0	318	--	--	--	--	--	--	--	--	--	--
Cluster-10915.0	266	--	--	--	--	--	--	--	--	--	--
Cluster-10916.0	327	--	uncharacterized protein LOC109784158 [Aegilops tauschii subsp. tauschii]	--	A0A1D5U6L8_WHEAT SubName: Full=Uncharacterized protein {ECO:0000313|EnsemblPlants:TRIAE_CS42_2BS_TGACv1_145894_AA0448440.1};	--	GO:0004190,aspartic-type endopeptidase activity; GO:0003674,molecular_function; GO:0003824,catalytic activity; GO:0004175,endopeptidase activity; GO:0008233,peptidase activity; GO:0070011,peptidase activity, acting on L-amino acid peptides; GO:0016787,hydrolase activity; GO:0070001,aspartic-type peptidase activity; GO:0140096,catalytic activity, acting on a protein	--	--	--	--
Cluster-10917.0	361	--	uncharacterized protein LOC109766699 [Aegilops tauschii subsp. tauschii]	--	A0A1D6CI21_WHEAT SubName: Full=Uncharacterized protein {ECO:0000313|EnsemblPlants:TRIAE_CS42_7BS_TGACv1_592922_AA1946310.1};	--	--	--	--	--	--
Cluster-10918.0	347	--	--	--	--	--	--	--	--	--	--
Cluster-10919.0	363	--	--	--	--	--	--	--	--	--	--
Cluster-10919.1	272	--	--	--	--	--	--	--	--	--	--
Cluster-1092.0	272	--	--	--	--	--	--	--	--	--	--
Cluster-10920.0	321	--	--	--	--	--	--	--	--	--	--
Cluster-10921.0	407	--	--	--	--	--	--	--	--	--	--
Cluster-10923.0	474	--	extensin-like [Aegilops tauschii subsp. tauschii]	--	--	--	--	--	--	--	--
Cluster-10924.0	316	K00679 phospholipid:diacylglycerol acyltransferase [EC:2.3.1.158] | (RefSeq) phospholipid:diacylglycerol acyltransferase 1-like (A)	uncharacterized protein LOC109738927 [Aegilops tauschii subsp. tauschii]	--	A0A1D5VRP5_WHEAT SubName: Full=Uncharacterized protein {ECO:0000313|EnsemblPlants:TRIAE_CS42_3B_TGACv1_221064_AA0728890.1};	--	GO:0016021,integral component of membrane; GO:0005575,cellular_component; GO:0016020,membrane; GO:0031224,intrinsic component of membrane; GO:0044425,membrane part	--	--	--	--
Cluster-10925.0	388	K01738 cysteine synthase [EC:2.5.1.47] | (RefSeq) cysteine synthase-like isoform X1 (A)	cysteine synthase-like isoform X1 [Aegilops tauschii subsp. tauschii]	--	A0A287X7J7_HORVV SubName: Full=Uncharacterized protein {ECO:0000313|EnsemblPlants:HORVU7Hr1G087810.12};	--	GO:0004124,cysteine synthase activity; GO:0006535,cysteine biosynthetic process from serine; GO:0003674,molecular_function; GO:0003824,catalytic activity; GO:0016740,transferase activity; GO:0016765,transferase activity, transferring alkyl or aryl (other than methyl) groups; GO:0000096,sulfur amino acid metabolic process; GO:0000097,sulfur amino acid biosynthetic process; GO:0006790,sulfur compou…	--	--	--	--
Cluster-10926.0	669	--	--	--	A0A287PCY3_HORVV SubName: Full=Xyloglucan endotransglucosylase/hydrolase {ECO:0000313|EnsemblPlants:HORVU4Hr1G064220.5};	--	--	--	--	--	--
Cluster-10927.0	291	--	unnamed protein product [Triticum aestivum]	CRK10_ORYSJ RecName: Full=Cysteine-rich receptor-like protein kinase 10 {ECO:0000305}; Short=Cysteine-rich RLK10 {ECO:0000305}; EC=2.7.11.- {ECO:0000305}; Flags: Precursor;	A0A1D5VN93_WHEAT SubName: Full=Uncharacterized protein {ECO:0000313|EnsemblPlants:TRIAE_CS42_3B_TGACv1_220612_AA0711400.1};	--	GO:0016021,integral component of membrane; GO:0005886,plasma membrane; GO:0005524,ATP binding; GO:0004674,protein serine/threonine kinase activity; GO:0042742,defense response to bacterium; GO:0006468,protein phosphorylation; GO:0000166,nucleotide binding; GO:0003674,molecular_function; GO:0005488,binding; GO:0008144,drug binding; GO:0017076,purine nucleotide binding; GO:0030554,adenyl nucleotide…	--	--	--	--
Cluster-10928.0	214	--	--	--	--	--	--	--	--	--	--
Cluster-10929.0	660	--	--	--	R7WFX9_AEGTA SubName: Full=Uncharacterized protein {ECO:0000313|EMBL:EMT19474.1, ECO:0000313|EnsemblPlants:EMT19474};	--	GO:0016021,integral component of membrane; GO:0005575,cellular_component; GO:0016020,membrane; GO:0031224,intrinsic component of membrane; GO:0044425,membrane part	Inositolphosphorylceramide synthase subunit Kei1	--	--	--
Cluster-1093.0	310	--	--	--	--	--	--	--	--	--	--
Cluster-10930.0	432	--	--	--	--	--	--	--	--	--	--
Cluster-10931.0	296	--	--	--	A0A0A9TJZ5_ARUDO SubName: Full=Uncharacterized protein {ECO:0000313|EMBL:JAF72351.1};	--	--	--	--	--	--
Cluster-10932.0	371	--	uncharacterized protein LOC109768613 [Aegilops tauschii subsp. tauschii]	--	A0A1D6D0I8_WHEAT SubName: Full=Uncharacterized protein {ECO:0000313|EnsemblPlants:TRIAE_CS42_7DS_TGACv1_622415_AA2039100.1};	--	GO:0016021,integral component of membrane; GO:0005575,cellular_component; GO:0016020,membrane; GO:0031224,intrinsic component of membrane; GO:0044425,membrane part	--	--	--	--
Cluster-10933.0	334	K06670 cohesin complex subunit SCC1 | (RefSeq) double-strand-break repair protein rad21 homolog (A)	uncharacterized protein LOC109764246 [Aegilops tauschii subsp. tauschii]	--	A0A1D5XU54_WHEAT SubName: Full=Uncharacterized protein {ECO:0000313|EnsemblPlants:TRIAE_CS42_4BS_TGACv1_329541_AA1102370.1};	FOG: Transposon-encoded proteins with TYA, reverse transcriptase, integrase domains in various combinations	GO:0003676,nucleic acid binding; GO:0015074,DNA integration; GO:0003674,molecular_function; GO:0005488,binding; GO:0097159,organic cyclic compound binding; GO:1901363,heterocyclic compound binding; GO:0008152,metabolic process; GO:0006139,nucleobase-containing compound metabolic process; GO:0006259,DNA metabolic process; GO:0006725,cellular aromatic compound metabolic process; GO:0006807,nitrogen…	GAG-pre-integrase domain	--	--	--
Cluster-10934.0	530	--	hypothetical protein TRIUR3_00892 [Triticum urartu]	--	M7YJZ4_TRIUA SubName: Full=Uncharacterized protein {ECO:0000313|EMBL:EMS50793.1, ECO:0000313|EnsemblPlants:TRIUR3_00892-P1};	--	--	--	--	--	--
Cluster-10934.1	696	--	uncharacterized protein LOC109744142 [Aegilops tauschii subsp. tauschii]	--	A0A1D6BEU6_WHEAT SubName: Full=Uncharacterized protein {ECO:0000313|EnsemblPlants:TRIAE_CS42_6DS_TGACv1_543364_AA1739050.1};	--	--	--	--	--	--
Cluster-10935.0	345	K19090 CRISPR-associated protein Cas5t | (RefSeq) putative pentatricopeptide repeat-containing protein At3g05240 (A)	predicted protein [Hordeum vulgare subsp. vulgare]	PPR65_ARATH RecName: Full=Pentatricopeptide repeat-containing protein At1g31430;	A0A287M8V6_HORVV SubName: Full=Uncharacterized protein {ECO:0000313|EnsemblPlants:HORVU3Hr1G090860.1};	FOG: PPR repeat	GO:0043231,intracellular membrane-bounded organelle; GO:0004519,endonuclease activity; GO:0003723,RNA binding; GO:0009451,RNA modification; GO:0003674,molecular_function; GO:0003824,catalytic activity; GO:0004518,nuclease activity; GO:0016787,hydrolase activity; GO:0016788,hydrolase activity, acting on ester bonds; GO:0003676,nucleic acid binding; GO:0005488,binding; GO:0097159,organic cyclic com…	PPR repeat	--	--	--
Cluster-10936.0	257	--	uncharacterized protein LOC103654175 [Zea mays]	--	K7U1F2_MAIZE SubName: Full=OSJNBb0045P24.5-like protein {ECO:0000313|EMBL:AQK55850.1};	--	GO:0016021,integral component of membrane; GO:0005575,cellular_component; GO:0016020,membrane; GO:0031224,intrinsic component of membrane; GO:0044425,membrane part	--	--	--	--
Cluster-10937.0	360	--	--	--	--	--	--	--	--	--	--
Cluster-1094.0	232	--	--	--	--	--	--	--	--	--	--
Cluster-10940.0	277	K21483 salicylate 1-O-methyltransferase [EC:2.1.1.274] | (RefSeq) uncharacterized protein LOC112041132 (A)	Transposon Ty3-G Gag-Pol polyprotein [Triticum urartu]	--	M7YV57_TRIUA SubName: Full=Transposon Ty3-G Gag-Pol polyprotein {ECO:0000313|EMBL:EMS54598.1, ECO:0000313|EnsemblPlants:TRIUR3_17910-P1};	--	GO:0003676,nucleic acid binding; GO:0008270,zinc ion binding; GO:0003674,molecular_function; GO:0005488,binding; GO:0097159,organic cyclic compound binding; GO:1901363,heterocyclic compound binding; GO:0046872,metal ion binding; GO:0043167,ion binding; GO:0043169,cation binding; GO:0046914,transition metal ion binding	--	--	--	--
Cluster-10941.0	452	--	PREDICTED: zinc finger BED domain-containing protein RICESLEEPER 2-like [Oryza sativa Japonica Group]	--	Q10BD7_ORYSJ SubName: Full=BED zinc finger family protein, expressed {ECO:0000313|EMBL:ABF99602.1}; SubName: Full=Os03g0822100 protein {ECO:0000313|EMBL:BAF13646.2}; SubName: Full=cDNA clone:J033024N05, full insert sequence {ECO:0000313|EMBL:BAG94910.1};	Tam3-transposase (Ac family)	GO:0005634,nucleus; GO:0003700,DNA-binding transcription factor activity; GO:0000977,RNA polymerase II regulatory region sequence-specific DNA binding; GO:0006357,regulation of transcription by RNA polymerase II; GO:0140110,transcription regulator activity; GO:0003674,molecular_function; GO:0000976,transcription regulatory region sequence-specific DNA binding; GO:0001012,RNA polymerase II regulat…	BED zinc finger	--	--	--
Cluster-10942.0	294	--	--	--	--	--	--	--	--	--	--
Cluster-10943.0	228	--	--	--	--	--	--	--	--	--	--
Cluster-10944.0	256	--	--	--	--	--	--	--	--	--	--
Cluster-10945.0	341	--	--	--	--	--	--	--	--	--	--
Cluster-10946.0	235	--	--	--	--	--	--	--	--	--	--
Cluster-10948.0	596	--	--	--	--	--	--	--	--	--	--
Cluster-10949.0	292	--	--	--	--	--	--	--	--	--	--
Cluster-1095.0	246	--	--	--	--	--	--	--	--	--	--
Cluster-10950.0	324	--	unnamed protein product [Triticum aestivum]	--	A0A287KNE1_HORVV SubName: Full=Uncharacterized protein {ECO:0000313|EnsemblPlants:HORVU3Hr1G031930.12};	--	--	--	--	--	--
Cluster-10951.0	281	--	GDSL esterase/lipase At5g55050-like [Aegilops tauschii subsp. tauschii]	--	W5GWT9_WHEAT SubName: Full=Uncharacterized protein {ECO:0000313|EnsemblPlants:TRIAE_CS42_6DL_TGACv1_526584_AA1687510.1};	--	GO:0016788,hydrolase activity, acting on ester bonds; GO:0003674,molecular_function; GO:0003824,catalytic activity; GO:0016787,hydrolase activity	--	--	--	--
Cluster-10952.0	330	--	--	--	--	--	--	--	--	--	--
Cluster-10953.0	286	--	--	--	--	--	--	--	--	--	--
Cluster-10954.0	295	--	--	--	--	--	--	--	--	--	--
Cluster-10955.0	254	--	--	--	--	--	--	--	--	--	--
Cluster-10956.0	217	--	--	--	--	--	--	--	--	--	--
Cluster-10957.0	338	K15979 staphylococcal nuclease domain-containing protein 1 | (RefSeq) uncharacterized protein LOC109745746 (A)	disease resistance protein RPP13-like [Aegilops tauschii subsp. tauschii]	--	M8BNN8_AEGTA SubName: Full=Disease resistance protein RPP13 {ECO:0000313|EMBL:EMT26615.1, ECO:0000313|EnsemblPlants:EMT26615};	--	GO:0043531,ADP binding; GO:0000166,nucleotide binding; GO:0003674,molecular_function; GO:0005488,binding; GO:0017076,purine nucleotide binding; GO:0030554,adenyl nucleotide binding; GO:0032553,ribonucleotide binding; GO:0032555,purine ribonucleotide binding; GO:0032559,adenyl ribonucleotide binding; GO:0036094,small molecule binding; GO:0043167,ion binding; GO:0043168,anion binding; GO:0097159,or…	--	--	--	--
Cluster-10958.0	656	--	--	--	--	--	--	--	--	--	--
Cluster-10959.0	979	K13457 disease resistance protein RPM1 | (RefSeq) putative disease resistance RPP13-like protein 3 (A)	putative disease resistance protein At1g59780 [Aegilops tauschii subsp. tauschii]	--	A0A1D5ZJE5_WHEAT SubName: Full=Uncharacterized protein {ECO:0000313|EnsemblPlants:TRIAE_CS42_5DL_TGACv1_433034_AA1399140.2};	--	GO:0043531,ADP binding; GO:0000166,nucleotide binding; GO:0003674,molecular_function; GO:0005488,binding; GO:0017076,purine nucleotide binding; GO:0030554,adenyl nucleotide binding; GO:0032553,ribonucleotide binding; GO:0032555,purine ribonucleotide binding; GO:0032559,adenyl ribonucleotide binding; GO:0036094,small molecule binding; GO:0043167,ion binding; GO:0043168,anion binding; GO:0097159,or…	Leucine Rich repeats (2 copies)	--	--	--
Cluster-10960.0	312	--	--	--	M8AR81_AEGTA SubName: Full=Disease resistance protein RPM1 {ECO:0000313|EMBL:EMT07031.1, ECO:0000313|EnsemblPlants:EMT07031};	--	GO:0043531,ADP binding; GO:0000166,nucleotide binding; GO:0003674,molecular_function; GO:0005488,binding; GO:0017076,purine nucleotide binding; GO:0030554,adenyl nucleotide binding; GO:0032553,ribonucleotide binding; GO:0032555,purine ribonucleotide binding; GO:0032559,adenyl ribonucleotide binding; GO:0036094,small molecule binding; GO:0043167,ion binding; GO:0043168,anion binding; GO:0097159,or…	--	--	--	--
Cluster-10960.1	338	--	--	--	--	--	--	--	--	--	--
Cluster-10961.0	811	--	--	--	--	--	--	--	--	--	--
Cluster-10962.0	376	K15078 structure-specific endonuclease subunit SLX1 [EC:3.6.1.-] | (RefSeq) putative disease resistance protein RGA1 (A)	putative disease resistance protein RGA4 isoform X1 [Aegilops tauschii subsp. tauschii]	DRL21_ARATH RecName: Full=Putative disease resistance protein At3g14460;	M8BZE4_AEGTA SubName: Full=Putative disease resistance protein RGA4 {ECO:0000313|EMBL:EMT30380.1, ECO:0000313|EnsemblPlants:EMT30380};	Apoptotic ATPase	GO:0005886,plasma membrane; GO:0043531,ADP binding; GO:0005524,ATP binding; GO:0006952,defense response; GO:0007165,signal transduction; GO:0000166,nucleotide binding; GO:0003674,molecular_function; GO:0005488,binding; GO:0017076,purine nucleotide binding; GO:0030554,adenyl nucleotide binding; GO:0032553,ribonucleotide binding; GO:0032555,purine ribonucleotide binding; GO:0032559,adenyl ribonucle…	--	--	--	--
Cluster-10963.0	266	--	--	--	--	--	--	--	--	--	--
Cluster-10964.0	296	--	--	--	--	--	--	--	--	--	--
Cluster-10965.0	468	--	--	--	--	--	--	--	--	--	--
Cluster-10967.0	386	--	predicted protein [Hordeum vulgare subsp. vulgare]	--	F2D4P2_HORVV SubName: Full=Predicted protein {ECO:0000313|EMBL:BAJ90063.1};	--	GO:0008270,zinc ion binding; GO:0003674,molecular_function; GO:0005488,binding; GO:0046872,metal ion binding; GO:0043167,ion binding; GO:0043169,cation binding; GO:0046914,transition metal ion binding	PPR repeat	--	--	--
Cluster-10968.0	260	--	--	--	--	--	--	--	--	--	--
Cluster-10969.0	442	K00924 kinase [EC:2.7.1.-] | (RefSeq) probable serine/threonine-protein kinase Cx32, chloroplastic (A)	wheat kinase-START domain protein [Triticum dicoccoides]	PIX13_ARATH RecName: Full=Probable serine/threonine-protein kinase PIX13 {ECO:0000305}; EC=2.7.11.1 {ECO:0000305};	B9UN35_TRIDC SubName: Full=Kinase-START domain protein {ECO:0000313|EMBL:ACF33182.1}; SubName: Full=Kinase-START domain protein splice variant WKS1.1 {ECO:0000313|EMBL:ACF33187.1};	Serine/threonine protein kinase	GO:0005634,nucleus; GO:0005886,plasma membrane; GO:0005524,ATP binding; GO:0004675,transmembrane receptor protein serine/threonine kinase activity; GO:0007166,cell surface receptor signaling pathway; GO:0006952,defense response; GO:0006468,protein phosphorylation; GO:0000166,nucleotide binding; GO:0003674,molecular_function; GO:0005488,binding; GO:0008144,drug binding; GO:0017076,purine nucleotid…	Protein tyrosine kinase	--	--	--
Cluster-1097.0	252	K20891 beta-glucuronosyltransferase [EC:2.4.1.-] | (RefSeq) LOW QUALITY PROTEIN: beta-glucuronosyltransferase GlcAT14A (A)	PREDICTED: beta-glucuronosyltransferase GlcAT14B [Musa acuminata subsp. malaccensis]	GT14A_ARATH RecName: Full=Beta-glucuronosyltransferase GlcAT14A {ECO:0000305}; EC=2.4.1.- {ECO:0000305}; AltName: Full=GT14 family glucuronic acid transferase 1 {ECO:0000305}; Short=AtGlcAT14A {ECO:0000303|PubMed:24128328};	A0A0E0RKJ5_ORYRU SubName: Full=Uncharacterized protein {ECO:0000313|EnsemblPlants:ORUFI12G22500.1};	Branching enzyme	GO:0005794,Golgi apparatus; GO:0000139,Golgi membrane; GO:0016021,integral component of membrane; GO:0008375,acetylglucosaminyltransferase activity; GO:0015020,glucuronosyltransferase activity; GO:0009826,unidimensional cell growth; GO:0003674,molecular_function; GO:0003824,catalytic activity; GO:0008194,UDP-glycosyltransferase activity; GO:0016740,transferase activity; GO:0016757,transferase act…	--	--	--	--
Cluster-1097.1	379	--	--	--	--	--	--	--	--	--	--
Cluster-10970.0	630	--	predicted protein [Hordeum vulgare subsp. vulgare]	--	A0A1D5UG20_WHEAT SubName: Full=Uncharacterized protein {ECO:0000313|EnsemblPlants:TRIAE_CS42_2DL_TGACv1_157922_AA0501830.1};	--	--	--	--	--	--
Cluster-10971.0	686	K02358 elongation factor Tu | (RefSeq) uncharacterized protein LOC103721475 isoform X1 (A)	predicted protein [Hordeum vulgare subsp. vulgare]	--	A0A1D6DBV8_WHEAT SubName: Full=Uncharacterized protein {ECO:0000313|EnsemblPlants:TRIAE_CS42_U_TGACv1_641529_AA2097225.1};	--	--	Retroviral aspartyl protease	--	--	--
Cluster-10972.0	317	--	--	--	--	--	--	--	--	--	--
Cluster-10973.0	442	--	--	--	--	--	--	--	--	--	--
Cluster-10973.1	533	--	--	--	--	--	--	--	--	--	--
Cluster-10974.0	340	--	--	--	--	--	--	--	--	--	--
Cluster-10975.0	550	--	--	--	--	--	--	--	--	--	--
Cluster-10976.0	267	--	--	--	A0A1D5UXJ9_WHEAT SubName: Full=Uncharacterized protein {ECO:0000313|EnsemblPlants:TRIAE_CS42_2DS_TGACv1_177628_AA0581460.1};	--	--	--	--	--	--
Cluster-10977.0	384	--	--	--	--	--	--	--	--	--	--
Cluster-10978.0	620	--	--	--	A0A1D6BC35_WHEAT SubName: Full=Uncharacterized protein {ECO:0000313|EnsemblPlants:TRIAE_CS42_6DS_TGACv1_542581_AA1724730.1};	--	--	--	--	--	--
Cluster-10979.0	287	--	--	--	--	--	--	--	--	--	--
Cluster-1098.0	368	--	--	--	M8C8I0_AEGTA SubName: Full=DNA mismatch repair protein Mlh1 {ECO:0000313|EMBL:EMT30599.1, ECO:0000313|EnsemblPlants:EMT30599};	--	GO:0032300,mismatch repair complex; GO:0006298,mismatch repair; GO:0008152,metabolic process; GO:0006139,nucleobase-containing compound metabolic process; GO:0006259,DNA metabolic process; GO:0006281,DNA repair; GO:0006725,cellular aromatic compound metabolic process; GO:0006807,nitrogen compound metabolic process; GO:0006950,response to stress; GO:0006974,cellular response to DNA damage stimulus…	--	--	--	--
Cluster-10981.0	481	--	--	--	--	--	--	--	--	--	--
Cluster-10982.0	301	--	--	--	--	--	--	--	--	--	--
Cluster-10983.0	513	--	--	--	--	--	--	Indole-3-glycerol phosphate synthase	--	--	--
Cluster-10984.0	345	--	--	--	--	--	--	--	--	--	--
Cluster-10985.0	312	--	--	--	--	--	--	--	--	--	--
Cluster-10986.0	325	--	Synaptic vesicle 2-related protein [Triticum urartu]	--	A0A1D5WDK9_WHEAT SubName: Full=Uncharacterized protein {ECO:0000313|EnsemblPlants:TRIAE_CS42_3DL_TGACv1_249235_AA0842520.1};	--	GO:0003676,nucleic acid binding; GO:0015074,DNA integration; GO:0003674,molecular_function; GO:0005488,binding; GO:0097159,organic cyclic compound binding; GO:1901363,heterocyclic compound binding; GO:0008152,metabolic process; GO:0006139,nucleobase-containing compound metabolic process; GO:0006259,DNA metabolic process; GO:0006725,cellular aromatic compound metabolic process; GO:0006807,nitrogen…	--	--	--	--
Cluster-10987.0	252	--	--	--	--	--	--	--	--	--	--
Cluster-10989.0	441	--	unnamed protein product [Triticum aestivum]	--	A0A287MIS4_HORVV SubName: Full=Uncharacterized protein {ECO:0000313|EnsemblPlants:HORVU3Hr1G104500.19};	--	--	--	--	--	--
Cluster-1099.0	372	--	--	--	--	--	--	--	--	--	--
Cluster-10990.0	323	--	--	--	--	--	--	--	--	--	--
Cluster-10991.0	387	--	--	--	--	--	--	--	--	--	--
Cluster-10992.0	393	--	Serine/threonine-protein kinase HT1 [Triticum urartu]	--	A0A1D6BDV6_WHEAT SubName: Full=Uncharacterized protein {ECO:0000313|EnsemblPlants:TRIAE_CS42_6DS_TGACv1_542997_AA1733900.1};	--	--	--	--	--	--
Cluster-10993.0	282	--	uncharacterized protein At3g61260-like [Aegilops tauschii subsp. tauschii]	--	A0A1D6B6R9_WHEAT SubName: Full=Uncharacterized protein {ECO:0000313|EnsemblPlants:TRIAE_CS42_6DL_TGACv1_527128_AA1698990.1};	--	--	--	--	--	--
Cluster-10994.0	278	--	--	--	--	--	--	--	--	--	--
Cluster-10995.0	242	--	--	--	--	--	--	--	--	--	--
Cluster-10996.0	269	K13457 disease resistance protein RPM1 | (RefSeq) disease resistance protein RPM1-like (A)	disease resistance protein RGA2-like [Aegilops tauschii subsp. tauschii]	R13L1_ARATH RecName: Full=Putative disease resistance RPP13-like protein 1;	M8CY39_AEGTA SubName: Full=Putative disease resistance RPP13-like protein 1 {ECO:0000313|EMBL:EMT28736.1, ECO:0000313|EnsemblPlants:EMT28736};	Apoptotic ATPase	GO:0005886,plasma membrane; GO:0043531,ADP binding; GO:0005524,ATP binding; GO:0009626,plant-type hypersensitive response; GO:0007165,signal transduction; GO:0000166,nucleotide binding; GO:0003674,molecular_function; GO:0005488,binding; GO:0017076,purine nucleotide binding; GO:0030554,adenyl nucleotide binding; GO:0032553,ribonucleotide binding; GO:0032555,purine ribonucleotide binding; GO:003255…	--	--	--	--
Cluster-10997.0	792	--	--	--	--	--	--	--	--	--	--
Cluster-10998.0	509	--	--	--	--	--	--	--	--	--	--
Cluster-10999.0	343	--	--	--	--	--	--	--	--	--	--
Cluster-11.0	317	K09833 homogentisate phytyltransferase / homogentisate geranylgeranyltransferase [EC:2.5.1.115 2.5.1.116] | (RefSeq) homogentisate geranylgeranyltransferase-like (A)	uncharacterized protein LOC109748483 [Aegilops tauschii subsp. tauschii]	--	M8CBC8_AEGTA SubName: Full=Putative LRR receptor-like serine/threonine-protein kinase {ECO:0000313|EMBL:EMT31659.1, ECO:0000313|EnsemblPlants:EMT31659};	--	GO:0016021,integral component of membrane; GO:0005524,ATP binding; GO:0003676,nucleic acid binding; GO:0004672,protein kinase activity; GO:0000166,nucleotide binding; GO:0003674,molecular_function; GO:0005488,binding; GO:0008144,drug binding; GO:0017076,purine nucleotide binding; GO:0030554,adenyl nucleotide binding; GO:0032553,ribonucleotide binding; GO:0032555,purine ribonucleotide binding; GO:…	Reverse transcriptase-like	--	--	--
Cluster-110.0	431	--	--	--	--	--	--	--	--	--	--
Cluster-1100.0	360	--	--	--	--	--	--	--	--	--	--
Cluster-11000.0	305	--	--	--	--	--	--	--	--	--	--
Cluster-11001.0	444	--	putative beta-1,3-galactosyltransferase 12 [Triticum urartu]	--	A0A287KRB8_HORVV SubName: Full=Uncharacterized protein {ECO:0000313|EnsemblPlants:HORVU3Hr1G035500.1};	--	--	--	--	--	--
Cluster-11001.1	283	K00962 polyribonucleotide nucleotidyltransferase [EC:2.7.7.8] | (RefSeq) polyribonucleotide nucleotidyltransferase 1, chloroplastic (A)	uncharacterized protein LOC109757879 [Aegilops tauschii subsp. tauschii]	--	A0A1D6RXE0_WHEAT SubName: Full=Uncharacterized protein {ECO:0000313|EnsemblPlants:TRIAE_CS42_4AS_TGACv1_308859_AA1029720.1};	--	--	--	--	--	--
Cluster-11002.0	215	--	--	--	A0A287RP88_HORVV SubName: Full=Uncharacterized protein {ECO:0000313|EnsemblPlants:HORVU5Hr1G070230.2};	--	GO:0016021,integral component of membrane; GO:0005215,transporter activity; GO:0006814,sodium ion transport; GO:0055085,transmembrane transport; GO:0003674,molecular_function; GO:0006810,transport; GO:0006811,ion transport; GO:0006812,cation transport; GO:0030001,metal ion transport; GO:0008150,biological_process; GO:0015672,monovalent inorganic cation transport; GO:0051179,localization; GO:00512…	--	--	--	--
Cluster-11003.0	521	--	--	--	--	--	--	--	--	--	--
Cluster-11004.0	272	--	--	--	--	--	--	--	--	--	--
Cluster-11005.0	314	--	--	--	--	--	--	--	--	--	--
Cluster-11006.0	566	K23877 xyloglucan O-acetyltransferase | (RefSeq) protein ALTERED XYLOGLUCAN 4-like (A)	protein trichome birefringence-like 38 [Aegilops tauschii subsp. tauschii]	TBL40_ARATH RecName: Full=Protein trichome birefringence-like 40;	A0A1D6BQK5_WHEAT SubName: Full=Uncharacterized protein {ECO:0000313|EnsemblPlants:TRIAE_CS42_7AL_TGACv1_558617_AA1794720.1};	--	GO:0005794,Golgi apparatus; GO:0016021,integral component of membrane; GO:0016597,amino acid binding; GO:0016743,carboxyl- or carbamoyltransferase activity; GO:0016413,O-acetyltransferase activity; GO:0071554,cell wall organization or biogenesis; GO:0006520,cellular amino acid metabolic process; GO:0003674,molecular_function; GO:0005488,binding; GO:0031406,carboxylic acid binding; GO:0036094,smal…	GDSL/SGNH-like Acyl-Esterase family found in Pmr5 and Cas1p	--	--	--
Cluster-11006.1	348	K23877 xyloglucan O-acetyltransferase | (RefSeq) protein ALTERED XYLOGLUCAN 4-like (A)	hypothetical protein TRIUR3_26771 [Triticum urartu]	TBL37_ARATH RecName: Full=Protein trichome birefringence-like 37;	M7Z210_TRIUA SubName: Full=Uncharacterized protein {ECO:0000313|EMBL:EMS46405.1, ECO:0000313|EnsemblPlants:TRIUR3_26771-P1};	--	GO:0005794,Golgi apparatus; GO:0016021,integral component of membrane; GO:0016413,O-acetyltransferase activity; GO:0071554,cell wall organization or biogenesis; GO:0003674,molecular_function; GO:0003824,catalytic activity; GO:0008374,O-acyltransferase activity; GO:0016407,acetyltransferase activity; GO:0016740,transferase activity; GO:0016746,transferase activity, transferring acyl groups; GO:001…	PMR5 N terminal Domain	--	--	--
Cluster-11007.0	251	--	--	--	A0A1D6S1K6_WHEAT SubName: Full=Uncharacterized protein {ECO:0000313|EnsemblPlants:TRIAE_CS42_5AL_TGACv1_375993_AA1230250.1};	--	--	--	--	--	--
Cluster-11007.1	414	--	--	--	--	--	--	--	--	--	--
Cluster-11008.0	822	--	--	--	--	--	--	--	--	--	--
Cluster-11009.0	655	--	--	--	--	--	--	--	--	--	--
Cluster-1101.0	324	--	uncharacterized protein LOC109736613 [Aegilops tauschii subsp. tauschii]	--	A0A1D5Z2Q8_WHEAT SubName: Full=Uncharacterized protein {ECO:0000313|EnsemblPlants:TRIAE_CS42_5BL_TGACv1_404928_AA1315340.1};	--	--	--	--	--	--
Cluster-11010.0	322	K22683 aspartyl protease family protein [EC:3.4.23.-] | (RefSeq) aspartic proteinase nepenthesin-2 (A)	PREDICTED: aspartic proteinase nepenthesin-2-like [Brachypodium distachyon]	--	A0A1D6C8P5_WHEAT SubName: Full=Uncharacterized protein {ECO:0000313|EnsemblPlants:TRIAE_CS42_7BL_TGACv1_578387_AA1894050.1};	--	GO:0004190,aspartic-type endopeptidase activity; GO:0003674,molecular_function; GO:0003824,catalytic activity; GO:0004175,endopeptidase activity; GO:0008233,peptidase activity; GO:0070011,peptidase activity, acting on L-amino acid peptides; GO:0016787,hydrolase activity; GO:0070001,aspartic-type peptidase activity; GO:0140096,catalytic activity, acting on a protein	Xylanase inhibitor N-terminal	--	--	--
Cluster-11011.0	319	--	--	--	--	--	--	--	--	--	--
Cluster-11012.0	471	--	--	--	--	--	--	--	--	--	--
Cluster-11014.0	315	--	uncharacterized protein LOC8083452 isoform X1 [Sorghum bicolor]	--	A0A1D5ZFX7_WHEAT SubName: Full=Uncharacterized protein {ECO:0000313|EnsemblPlants:TRIAE_CS42_5BS_TGACv1_423591_AA1380110.1};	--	--	--	--	--	--
Cluster-11015.0	353	--	--	--	--	--	--	--	--	--	--
Cluster-11016.0	273	--	--	--	--	--	--	--	--	--	--
Cluster-11017.0	565	--	--	--	--	--	--	--	--	--	--
Cluster-11018.0	627	--	--	--	--	--	--	--	--	--	--
Cluster-11019.0	570	--	--	--	--	--	--	--	--	--	--
Cluster-1102.0	304	--	--	--	--	--	--	--	--	--	--
Cluster-11020.0	338	--	--	--	--	--	--	--	--	--	--
Cluster-11021.0	269	--	uncharacterized protein LOC109742324 [Aegilops tauschii subsp. tauschii]	--	A0A1D5VWJ2_WHEAT SubName: Full=Uncharacterized protein {ECO:0000313|EnsemblPlants:TRIAE_CS42_3B_TGACv1_221894_AA0752590.1};	--	GO:0004190,aspartic-type endopeptidase activity; GO:0003676,nucleic acid binding; GO:0015074,DNA integration; GO:0003674,molecular_function; GO:0003824,catalytic activity; GO:0004175,endopeptidase activity; GO:0008233,peptidase activity; GO:0070011,peptidase activity, acting on L-amino acid peptides; GO:0016787,hydrolase activity; GO:0070001,aspartic-type peptidase activity; GO:0140096,catalytic …	--	--	--	--
Cluster-11022.0	240	--	--	--	--	--	--	--	--	--	--
Cluster-11023.0	278	--	--	--	--	--	--	--	--	--	--
Cluster-11024.0	700	--	--	--	--	--	--	--	--	--	--
Cluster-11025.0	285	--	--	--	--	--	--	--	--	--	--
Cluster-11026.0	282	--	--	--	--	--	--	--	--	--	--
Cluster-11027.0	501	--	Putative disease resistance protein RGA3 [Triticum urartu]	--	A0A1D6BK63_WHEAT SubName: Full=Uncharacterized protein {ECO:0000313|EnsemblPlants:TRIAE_CS42_7AL_TGACv1_556670_AA1768480.1};	--	GO:0043531,ADP binding; GO:0000166,nucleotide binding; GO:0003674,molecular_function; GO:0005488,binding; GO:0017076,purine nucleotide binding; GO:0030554,adenyl nucleotide binding; GO:0032553,ribonucleotide binding; GO:0032555,purine ribonucleotide binding; GO:0032559,adenyl ribonucleotide binding; GO:0036094,small molecule binding; GO:0043167,ion binding; GO:0043168,anion binding; GO:0097159,or…	--	--	--	--
Cluster-11028.0	342	--	--	--	--	--	--	--	--	--	--
Cluster-11029.0	311	--	--	--	--	--	--	--	--	--	--
Cluster-1103.0	692	--	--	--	--	--	--	--	--	--	--
Cluster-1103.1	577	K08775 breast cancer 2 susceptibility protein | (RefSeq) protein BREAST CANCER SUSCEPTIBILITY 2 homolog B isoform X1 (A)	Breast cancer type 2 susceptibility protein-like protein [Triticum urartu]	--	M7YKP4_TRIUA SubName: Full=Breast cancer type 2 susceptibility protein-like protein {ECO:0000313|EMBL:EMS47872.1, ECO:0000313|EnsemblPlants:TRIUR3_17974-P1};	--	GO:0000724,double-strand break repair via homologous recombination; GO:0000725,recombinational repair; GO:0008152,metabolic process; GO:0006139,nucleobase-containing compound metabolic process; GO:0006259,DNA metabolic process; GO:0006281,DNA repair; GO:0006302,double-strand break repair; GO:0006310,DNA recombination; GO:0006725,cellular aromatic compound metabolic process; GO:0006807,nitrogen co…	--	--	--	--
Cluster-1103.2	1427	--	--	BZP50_ORYSJ RecName: Full=bZIP transcription factor 50 {ECO:0000303|PubMed:18065552}; Short=OsbZIP50 {ECO:0000303|PubMed:18065552}; AltName: Full=OsBZIP74 {ECO:0000303|PubMed:22199238};	--	--	GO:0005789,endoplasmic reticulum membrane; GO:0016021,integral component of membrane; GO:0005634,nucleus; GO:0003677,DNA binding; GO:0003700,DNA-binding transcription factor activity; GO:0030968,endoplasmic reticulum unfolded protein response; GO:0010200,response to chitin; GO:0034976,response to endoplasmic reticulum stress; GO:0006351,transcription, DNA-templated; GO:0003674,molecular_function;…	--	--	--	--
Cluster-1103.3	1210	--	--	BZP50_ORYSJ RecName: Full=bZIP transcription factor 50 {ECO:0000303|PubMed:18065552}; Short=OsbZIP50 {ECO:0000303|PubMed:18065552}; AltName: Full=OsBZIP74 {ECO:0000303|PubMed:22199238};	--	--	GO:0005789,endoplasmic reticulum membrane; GO:0016021,integral component of membrane; GO:0005634,nucleus; GO:0003677,DNA binding; GO:0003700,DNA-binding transcription factor activity; GO:0030968,endoplasmic reticulum unfolded protein response; GO:0010200,response to chitin; GO:0034976,response to endoplasmic reticulum stress; GO:0006351,transcription, DNA-templated; GO:0003674,molecular_function;…	--	--	--	--
Cluster-11030.0	262	--	--	--	--	--	--	--	--	--	--
Cluster-11031.0	443	--	predicted protein, partial [Hordeum vulgare subsp. vulgare]	TPR2_ORYSJ RecName: Full=Protein TPR2 {ECO:0000303|PubMed:24336200}; AltName: Full=Aberrant spikelet and panicle 1 {ECO:0000303|PubMed:22136599}; AltName: Full=Lissencephaly type-1-like 1 {ECO:0000303|PubMed:22020753}; Short=OsLIS-L1 {ECO:0000303|PubMed:22020753}; AltName: Full=Protein ASP1 {ECO:0000303|PubMed:22136599}; AltName: Full=Protein LIS-L1 {ECO:0000303|PubMed:22020753}; AltName: Full=Pr…	A0A287VNY1_HORVV SubName: Full=Uncharacterized protein {ECO:0000313|EnsemblPlants:HORVU7Hr1G022450.1};	--	GO:0005634,nucleus; GO:0006355,regulation of transcription, DNA-templated; GO:0006351,transcription, DNA-templated; GO:0008152,metabolic process; GO:0006139,nucleobase-containing compound metabolic process; GO:0006725,cellular aromatic compound metabolic process; GO:0006807,nitrogen compound metabolic process; GO:0008150,biological_process; GO:0009058,biosynthetic process; GO:0009059,macromolecul…	--	--	--	--
Cluster-11032.0	258	--	--	--	--	--	--	--	--	--	--
Cluster-11033.0	285	--	--	--	--	--	--	--	--	--	--
Cluster-11034.0	316	--	uncharacterized protein LOC109784158 [Aegilops tauschii subsp. tauschii]	--	A0A1D5U6L8_WHEAT SubName: Full=Uncharacterized protein {ECO:0000313|EnsemblPlants:TRIAE_CS42_2BS_TGACv1_145894_AA0448440.1};	--	GO:0004190,aspartic-type endopeptidase activity; GO:0003674,molecular_function; GO:0003824,catalytic activity; GO:0004175,endopeptidase activity; GO:0008233,peptidase activity; GO:0070011,peptidase activity, acting on L-amino acid peptides; GO:0016787,hydrolase activity; GO:0070001,aspartic-type peptidase activity; GO:0140096,catalytic activity, acting on a protein	--	--	--	--
Cluster-11035.0	585	K08507 unconventional SNARE in the endoplasmic reticulum protein 1 | (RefSeq) uncharacterized protein LOC109784579 (A)	uncharacterized protein LOC109784579 [Aegilops tauschii subsp. tauschii]	--	A0A1D6AUI7_WHEAT SubName: Full=Uncharacterized protein {ECO:0000313|EnsemblPlants:TRIAE_CS42_6BS_TGACv1_513139_AA1631630.1};	--	GO:0016021,integral component of membrane; GO:0005575,cellular_component; GO:0016020,membrane; GO:0031224,intrinsic component of membrane; GO:0044425,membrane part	--	--	--	--
Cluster-11036.0	604	--	--	--	--	--	--	--	--	--	--
Cluster-11037.0	471	K00422 polyphenol oxidase [EC:1.10.3.1] | (RefSeq) polyphenol oxidase I, chloroplastic (A)	PREDICTED: polyphenol oxidase I, chloroplastic-like [Brachypodium distachyon]	PPO2_IPOBA RecName: Full=Polyphenol oxidase II, chloroplastic; Short=PPO-II; EC=1.10.3.1; AltName: Full=Catechol oxidase II; Flags: Precursor;	T1LWX4_TRIUA SubName: Full=Uncharacterized protein {ECO:0000313|EnsemblPlants:TRIUR3_09574-P1};	--	GO:0009543,chloroplast thylakoid lumen; GO:0004097,catechol oxidase activity; GO:0046872,metal ion binding; GO:0046148,pigment biosynthetic process; GO:0003674,molecular_function; GO:0003824,catalytic activity; GO:0016491,oxidoreductase activity; GO:0016682,oxidoreductase activity, acting on diphenols and related substances as donors, oxygen as acceptor; GO:0016679,oxidoreductase activity, acting…	--	--	--	--
Cluster-11038.0	347	--	--	--	A0A1D5VC83_WHEAT SubName: Full=Uncharacterized protein {ECO:0000313|EnsemblPlants:TRIAE_CS42_3AL_TGACv1_195617_AA0651990.1};	--	--	--	--	--	--
Cluster-1104.0	683	--	--	--	A0A1D5YNY5_WHEAT SubName: Full=Uncharacterized protein {ECO:0000313|EnsemblPlants:TRIAE_CS42_5AL_TGACv1_377023_AA1243320.2};	--	--	--	--	--	--
Cluster-11040.0	370	--	uncharacterized protein LOC109772946 [Aegilops tauschii subsp. tauschii]	--	M8BDW9_AEGTA SubName: Full=Uncharacterized protein {ECO:0000313|EMBL:EMT12166.1, ECO:0000313|EnsemblPlants:EMT12166};	--	--	--	--	--	--
Cluster-11041.0	282	--	--	--	--	--	--	--	--	--	--
Cluster-11042.0	311	--	hypothetical protein TRIUR3_26434 [Triticum urartu]	--	M7ZZB8_TRIUA SubName: Full=Uncharacterized protein {ECO:0000313|EMBL:EMS68503.1, ECO:0000313|EnsemblPlants:TRIUR3_26434-P1};	--	--	--	--	--	--
Cluster-11043.0	293	--	--	--	--	--	--	--	--	--	--
Cluster-11044.0	380	--	--	--	--	--	--	--	--	--	--
Cluster-11045.0	415	--	--	--	--	--	--	--	--	--	--
Cluster-11046.0	657	--	predicted protein [Hordeum vulgare subsp. vulgare]	--	F2E680_HORVV SubName: Full=Predicted protein {ECO:0000313|EMBL:BAK02852.1};	--	--	Protein of unknown function (DUF1668)	--	--	--
Cluster-11047.0	278	--	putative zinc protease pqqL [Triticum urartu]	--	A0A1D5ZZW7_WHEAT SubName: Full=Uncharacterized protein {ECO:0000313|EnsemblPlants:TRIAE_CS42_5DS_TGACv1_456464_AA1471270.1};	--	--	--	--	--	--
Cluster-11048.0	362	--	--	--	--	--	--	--	--	--	--
Cluster-11049.0	366	K02575 MFS transporter, NNP family, nitrate/nitrite transporter | (RefSeq) high-affinity nitrate transporter 2.1-like (A)	uncharacterized protein LOC109777309 [Aegilops tauschii subsp. tauschii]	--	T1LTN8_TRIUA SubName: Full=Uncharacterized protein {ECO:0000313|EnsemblPlants:TRIUR3_08342-P1};	--	--	Plant transposon protein	--	--	--
Cluster-1105.0	544	--	--	--	--	--	--	--	--	--	--
Cluster-11050.0	615	K05387 glutamate receptor, ionotropic, plant | (RefSeq) glutamate receptor 2.8-like (A)	glutamate receptor 2.8-like [Aegilops tauschii subsp. tauschii]	GLR23_ARATH RecName: Full=Glutamate receptor 2.3; AltName: Full=Ligand-gated ion channel 2.3; Flags: Precursor;	A0A1D5YCW7_WHEAT RecName: Full=Glutamate receptor {ECO:0000256|PIRNR:PIRNR037090};	Glutamate-gated kainate-type ion channel receptor subunit GluR5 and related subunits	GO:0016021,integral component of membrane; GO:0005622,intracellular; GO:0005886,plasma membrane; GO:0005262,calcium channel activity; GO:0008066,glutamate receptor activity; GO:0004970,ionotropic glutamate receptor activity; GO:0006816,calcium ion transport; GO:0019722,calcium-mediated signaling; GO:0071230,cellular response to amino acid stimulus; GO:0003674,molecular_function; GO:0046873,metal …	Receptor family ligand binding region	--	--	--
Cluster-11050.1	2600	K05387 glutamate receptor, ionotropic, plant | (RefSeq) glutamate receptor 2.8-like (A)	glutamate receptor 2.8-like [Aegilops tauschii subsp. tauschii]	GLR22_ARATH RecName: Full=Glutamate receptor 2.2; AltName: Full=Ligand-gated ion channel 2.2; Flags: Precursor;	A0A1D5YCW7_WHEAT RecName: Full=Glutamate receptor {ECO:0000256|PIRNR:PIRNR037090};	Glutamate-gated kainate-type ion channel receptor subunit GluR5 and related subunits	GO:0016021,integral component of membrane; GO:0005622,intracellular; GO:0005886,plasma membrane; GO:0005262,calcium channel activity; GO:0008066,glutamate receptor activity; GO:0004970,ionotropic glutamate receptor activity; GO:0006816,calcium ion transport; GO:0019722,calcium-mediated signaling; GO:0071230,cellular response to amino acid stimulus; GO:0003674,molecular_function; GO:0046873,metal …	Receptor family ligand binding region	--	--	--
Cluster-11051.0	336	--	--	--	--	--	--	--	--	--	--
Cluster-11052.0	390	--	--	--	--	--	--	Protein glycosylation ligase	--	--	--
Cluster-11053.0	361	--	--	--	--	--	--	--	--	--	--
Cluster-11054.0	263	--	--	--	--	--	--	--	--	--	--
Cluster-11055.0	357	--	--	--	--	--	--	--	--	--	--
Cluster-11056.0	397	--	--	--	--	--	--	--	--	--	--
Cluster-11057.0	289	--	--	--	--	--	--	--	--	--	--
Cluster-11058.0	243	--	--	--	--	--	--	--	--	--	--
Cluster-11059.0	345	--	--	--	--	--	--	--	--	--	--
Cluster-11060.0	299	--	--	--	--	--	--	--	--	--	--
Cluster-11061.0	295	--	--	--	--	--	--	--	--	--	--
Cluster-11062.0	452	K04424 sterile alpha motif and leucine zipper containing kinase AZK [EC:2.7.11.25] | (RefSeq) Raf-related MAP kinase kinase kinase, delta-type (A)	serine/threonine-protein kinase STY8-like [Aegilops tauschii subsp. tauschii]	STY8_ARATH RecName: Full=Serine/threonine-protein kinase STY8 {ECO:0000305}; EC=2.7.11.1 {ECO:0000269|PubMed:17090544}; AltName: Full=Serine/threonine/tyrosine-protein kinase 8 {ECO:0000303|PubMed:16429265};	A0A287RGG5_HORVV SubName: Full=Uncharacterized protein {ECO:0000313|EnsemblPlants:HORVU5Hr1G061460.1};	Tyrosine kinase specific for activated (GTP-bound) p21cdc42Hs	GO:0005829,cytosol; GO:0005524,ATP binding; GO:0004674,protein serine/threonine kinase activity; GO:0004712,protein serine/threonine/tyrosine kinase activity; GO:0004871,NA; GO:0009658,chloroplast organization; GO:0035556,intracellular signal transduction; GO:0000166,nucleotide binding; GO:0003674,molecular_function; GO:0005488,binding; GO:0008144,drug binding; GO:0017076,purine nucleotide bindin…	Protein tyrosine kinase	--	--	--
Cluster-11063.0	428	K10260 F-box and WD-40 domain protein 7 | (RefSeq) WD40/YVTN repeat-like-containing domain (A)	Retrovirus-related Pol polyprotein from transposon TNT 1-94 [Triticum urartu]	SL11_ORYSI RecName: Full=Protein spotted leaf 11; EC=2.3.2.27; AltName: Full=Cell death-related protein SPL11; AltName: Full=RING-type E3 ubiquitin transferase SPL11 {ECO:0000305};	A0A1D6AYP5_WHEAT RecName: Full=RING-type E3 ubiquitin transferase {ECO:0000256|SAAS:SAAS00702733}; EC=2.3.2.27 {ECO:0000256|SAAS:SAAS00702733};	--	GO:0004842,ubiquitin-protein transferase activity; GO:0003674,molecular_function; GO:0003824,catalytic activity; GO:0016740,transferase activity; GO:0019787,ubiquitin-like protein transferase activity; GO:0140096,catalytic activity, acting on a protein	U-box domain	--	--	--
Cluster-11064.0	399	--	--	--	--	--	--	--	--	--	--
Cluster-11065.0	314	--	protein EXORDIUM-like [Aegilops tauschii subsp. tauschii]	EXO_ARATH RecName: Full=Protein EXORDIUM; Flags: Precursor;	M8BI68_AEGTA SubName: Full=Uncharacterized protein {ECO:0000313|EMBL:EMT24685.1, ECO:0000313|EnsemblPlants:EMT24685};	--	GO:0048046,apoplast; GO:0005618,cell wall; GO:0005615,extracellular space; GO:0005794,Golgi apparatus; GO:0009505,plant-type cell wall; GO:0009741,response to brassinosteroid; GO:0008150,biological_process; GO:0009719,response to endogenous stimulus; GO:0009725,response to hormone; GO:0010033,response to organic substance; GO:0014070,response to organic cyclic compound; GO:0033993,response to lip…	Phosphate-induced protein 1 conserved region	--	--	--
Cluster-11066.0	314	--	--	--	M8BV08_AEGTA RecName: Full=Pectinesterase {ECO:0000256|RuleBase:RU000589}; EC=3.1.1.11 {ECO:0000256|RuleBase:RU000589};	--	GO:0005618,cell wall; GO:0045330,aspartyl esterase activity; GO:0030599,pectinesterase activity; GO:0042545,cell wall modification; GO:0045490,pectin catabolic process; GO:0003674,molecular_function; GO:0003824,catalytic activity; GO:0016787,hydrolase activity; GO:0016788,hydrolase activity, acting on ester bonds; GO:0052689,carboxylic ester hydrolase activity; GO:0008150,biological_process; GO:0…	--	--	--	--
Cluster-11067.0	251	--	--	--	--	--	--	--	--	--	--
Cluster-11068.0	293	K17545 serine/threonine-protein kinase ULK4 [EC:2.7.11.1] | (RefSeq) uncharacterized protein LOC103634684 (A)	PREDICTED: uncharacterized protein LOC4329438 isoform X1 [Oryza sativa Japonica Group]	POLX_TOBAC RecName: Full=Retrovirus-related Pol polyprotein from transposon TNT 1-94; Includes: RecName: Full=Protease; EC=3.4.23.-; Includes: RecName: Full=Reverse transcriptase; EC=2.7.7.49; Includes: RecName: Full=Endonuclease;	A0A1D5YHG3_WHEAT SubName: Full=Uncharacterized protein {ECO:0000313|EnsemblPlants:TRIAE_CS42_5AL_TGACv1_375074_AA1215550.1};	FOG: Transposon-encoded proteins with TYA, reverse transcriptase, integrase domains in various combinations	GO:0004190,aspartic-type endopeptidase activity; GO:0004519,endonuclease activity; GO:0003676,nucleic acid binding; GO:0003964,RNA-directed DNA polymerase activity; GO:0008270,zinc ion binding; GO:0015074,DNA integration; GO:0003674,molecular_function; GO:0003824,catalytic activity; GO:0004175,endopeptidase activity; GO:0008233,peptidase activity; GO:0070011,peptidase activity, acting on L-amino …	--	--	--	--
Cluster-11069.0	329	--	--	--	--	--	--	--	--	--	--
Cluster-1107.0	266	--	probable receptor-like protein kinase At2g42960 [Aegilops tauschii subsp. tauschii]	GOS9_ORYSI RecName: Full=Protein GOS9;	A0A1D6B1B0_WHEAT SubName: Full=Uncharacterized protein {ECO:0000313|EnsemblPlants:TRIAE_CS42_6BS_TGACv1_515416_AA1669970.1};	--	GO:0030246,carbohydrate binding; GO:0003674,molecular_function; GO:0005488,binding	--	--	--	--
Cluster-11070.0	287	--	--	--	--	--	--	--	--	--	--
Cluster-11071.0	274	K16812 targeting protein for Xklp2 | (RefSeq) protein TPX2 isoform X1 (A)	protein TPX2 isoform X1 [Aegilops tauschii subsp. tauschii]	--	M8BRU7_AEGTA SubName: Full=Uncharacterized protein {ECO:0000313|EMBL:EMT05682.1, ECO:0000313|EnsemblPlants:EMT05682};	--	GO:0009941,chloroplast envelope; GO:0005874,microtubule; GO:0005654,nucleoplasm; GO:0009524,phragmoplast; GO:0005819,spindle; GO:0008017,microtubule binding; GO:0032147,activation of protein kinase activity; GO:0090307,mitotic spindle assembly; GO:0060236,regulation of mitotic spindle organization; GO:0005515,protein binding; GO:0003674,molecular_function; GO:0005488,binding; GO:0008092,cytoskele…	--	--	--	--
Cluster-11072.0	466	--	--	--	--	--	--	--	--	--	--
Cluster-11073.0	334	--	--	--	--	--	--	--	--	--	--
Cluster-11074.0	401	--	hypothetical protein PAHAL_I03861 [Panicum hallii]	--	A0A1D5TLU6_WHEAT SubName: Full=Uncharacterized protein {ECO:0000313|EnsemblPlants:TRIAE_CS42_2AS_TGACv1_112900_AA0347150.2};	--	GO:0003677,DNA binding; GO:0003674,molecular_function; GO:0003676,nucleic acid binding; GO:0005488,binding; GO:0097159,organic cyclic compound binding; GO:1901363,heterocyclic compound binding	--	--	--	--
Cluster-11075.0	225	--	--	--	--	--	--	--	--	--	--
Cluster-11076.0	527	K17545 serine/threonine-protein kinase ULK4 [EC:2.7.11.1] | (RefSeq) uncharacterized protein LOC103634684 (A)	hypothetical protein TRIUR3_23047 [Triticum urartu]	M820_ARATH RecName: Full=Uncharacterized mitochondrial protein AtMg00820; AltName: Full=ORF170;	M7YSC6_TRIUA SubName: Full=Uncharacterized protein {ECO:0000313|EMBL:EMS49976.1, ECO:0000313|EnsemblPlants:TRIUR3_23047-P1};	FOG: Transposon-encoded proteins with TYA, reverse transcriptase, integrase domains in various combinations	GO:0005739,mitochondrion; GO:0005622,intracellular; GO:0005575,cellular_component; GO:0005623,cell; GO:0005737,cytoplasm; GO:0043231,intracellular membrane-bounded organelle; GO:0043226,organelle; GO:0043227,membrane-bounded organelle; GO:0043229,intracellular organelle; GO:0044424,intracellular part; GO:0044444,cytoplasmic part; GO:0044464,cell part	--	--	--	--
Cluster-11077.0	349	--	UPF0481 protein At3g47200-like [Aegilops tauschii subsp. tauschii]	--	A0A1D6D7B1_WHEAT SubName: Full=Uncharacterized protein {ECO:0000313|EnsemblPlants:TRIAE_CS42_U_TGACv1_640785_AA2074130.2};	--	GO:0016021,integral component of membrane; GO:0005575,cellular_component; GO:0016020,membrane; GO:0031224,intrinsic component of membrane; GO:0044425,membrane part	--	--	--	--
Cluster-11078.0	1317	K00600 glycine hydroxymethyltransferase [EC:2.1.2.1] | (RefSeq) serine hydroxymethyltransferase 3, chloroplastic-like (A)	uncharacterized protein LOC109732728 [Aegilops tauschii subsp. tauschii]	--	A0A1D5TL09_WHEAT SubName: Full=Uncharacterized protein {ECO:0000313|EnsemblPlants:TRIAE_CS42_2AS_TGACv1_112645_AA0342820.1};	FOG: Reverse transcriptase	--	Endonuclease/Exonuclease/phosphatase family	--	--	--
Cluster-11079.0	443	--	--	--	--	--	--	--	--	--	--
Cluster-1108.0	229	--	--	--	--	--	--	--	--	--	--
Cluster-11080.0	257	--	--	--	--	--	--	--	--	--	--
Cluster-11082.0	259	--	--	--	--	--	--	--	--	--	--
Cluster-11084.0	208	--	putative disease resistance protein RGA1 isoform X2 [Aegilops tauschii subsp. tauschii]	--	A0A1D5XH08_WHEAT SubName: Full=Uncharacterized protein {ECO:0000313|EnsemblPlants:TRIAE_CS42_4BL_TGACv1_320507_AA1041860.1};	--	GO:0043531,ADP binding; GO:0000166,nucleotide binding; GO:0003674,molecular_function; GO:0005488,binding; GO:0017076,purine nucleotide binding; GO:0030554,adenyl nucleotide binding; GO:0032553,ribonucleotide binding; GO:0032555,purine ribonucleotide binding; GO:0032559,adenyl ribonucleotide binding; GO:0036094,small molecule binding; GO:0043167,ion binding; GO:0043168,anion binding; GO:0097159,or…	--	--	--	--
Cluster-11085.0	379	--	--	--	--	--	--	--	--	--	--
Cluster-11086.0	323	--	--	--	A0A287WA65_HORVV SubName: Full=Uncharacterized protein {ECO:0000313|EnsemblPlants:HORVU7Hr1G044150.2};	--	--	--	--	--	--
Cluster-11087.0	231	--	--	--	--	--	--	--	--	--	--
Cluster-11088.0	524	--	--	--	--	--	--	--	--	--	--
Cluster-11089.0	706	--	--	--	M8D698_AEGTA SubName: Full=Serine/threonine-protein kinase HT1 {ECO:0000313|EMBL:EMT31931.1, ECO:0000313|EnsemblPlants:EMT31931};	--	GO:0005524,ATP binding; GO:0004713,protein tyrosine kinase activity; GO:0000166,nucleotide binding; GO:0003674,molecular_function; GO:0005488,binding; GO:0008144,drug binding; GO:0017076,purine nucleotide binding; GO:0030554,adenyl nucleotide binding; GO:0032553,ribonucleotide binding; GO:0032555,purine ribonucleotide binding; GO:0032559,adenyl ribonucleotide binding; GO:0035639,purine ribonucleo…	--	--	--	--
Cluster-1109.0	367	--	unnamed protein product [Triticum aestivum]	LEC_SOYBN RecName: Full=Lectin; AltName: Full=Agglutinin; AltName: Full=SBA; Flags: Precursor;	A0A077RAP2_WHEAT SubName: Full=Uncharacterized protein {ECO:0000313|EMBL:CDJ26608.1};	--	GO:0030246,carbohydrate binding; GO:0003674,molecular_function; GO:0005488,binding	Legume lectin domain	--	--	--
Cluster-1109.1	318	--	Lectin-related protein [Triticum urartu]	LECR_CLAKE RecName: Full=Lectin-related protein; AltName: Full=CLLRP; AltName: Full=LRPCL; Flags: Precursor; Fragment;	M7ZVR5_TRIUA SubName: Full=Lectin-related protein {ECO:0000313|EMBL:EMS64182.1, ECO:0000313|EnsemblPlants:TRIUR3_09688-P1};	--	GO:0030246,carbohydrate binding; GO:0046872,metal ion binding; GO:0003674,molecular_function; GO:0005488,binding; GO:0043167,ion binding; GO:0043169,cation binding	Legume lectin domain	--	--	--
Cluster-1109.2	331	--	Lectin-related protein [Triticum urartu]	--	M7ZVR5_TRIUA SubName: Full=Lectin-related protein {ECO:0000313|EMBL:EMS64182.1, ECO:0000313|EnsemblPlants:TRIUR3_09688-P1};	--	GO:0030246,carbohydrate binding; GO:0003674,molecular_function; GO:0005488,binding	Legume lectin domain	--	--	--
Cluster-11090.0	363	--	--	--	--	--	--	--	--	--	--
Cluster-11091.0	490	--	hypothetical protein TRIUR3_21617 [Triticum urartu]	--	M7ZTA8_TRIUA SubName: Full=Uncharacterized protein {ECO:0000313|EMBL:EMS55565.1, ECO:0000313|EnsemblPlants:TRIUR3_21617-P1};	--	GO:0005634,nucleus; GO:0003677,DNA binding; GO:0006355,regulation of transcription, DNA-templated; GO:0006351,transcription, DNA-templated; GO:0003674,molecular_function; GO:0003676,nucleic acid binding; GO:0005488,binding; GO:0097159,organic cyclic compound binding; GO:1901363,heterocyclic compound binding; GO:0008152,metabolic process; GO:0006139,nucleobase-containing compound metabolic process…	B3 DNA binding domain	--	--	--
Cluster-11092.0	436	K14293 importin subunit beta-1 | (RefSeq) importin subunit beta-1-like (A)	importin subunit beta-1-like [Aegilops tauschii subsp. tauschii]	IMB1_ARATH RecName: Full=Importin subunit beta-1 {ECO:0000305}; AltName: Full=Karyopherin subunit beta-1; Short=ATKPNB1 {ECO:0000303|PubMed:23582042};	N1QUR6_AEGTA SubName: Full=Importin subunit beta-1 {ECO:0000313|EMBL:EMT13023.1, ECO:0000313|EnsemblPlants:EMT13023};	Karyopherin (importin) beta 1	GO:0009507,chloroplast; GO:0005737,cytoplasm; GO:0031965,nuclear membrane; GO:0034399,nuclear periphery; GO:0005634,nucleus; GO:0008139,nuclear localization sequence binding; GO:0008565,protein transporter activity; GO:0008536,Ran GTPase binding; GO:0006607,NLS-bearing protein import into nucleus; GO:0006606,protein import into nucleus; GO:0000060,protein import into nucleus, translocation; GO:00…	Armadillo/beta-catenin-like repeat	--	--	--
Cluster-11093.0	1238	--	PREDICTED: uncharacterized protein LOC100844718 [Brachypodium distachyon]	HD16N_ORYSJ RecName: Full=Casein kinase 1-like protein HD16 {ECO:0000305}; EC=2.7.11.1 {ECO:0000305}; AltName: Full=Os03g0793500 protein {ECO:0000312|EMBL:BAF13445.1}; AltName: Full=Protein EARLY FLOWERING 1 {ECO:0000303|PubMed:20400938}; AltName: Full=Protein HEADING DATE 16 {ECO:0000303|PubMed:23789941};	A0A0A9VD50_ARUDO SubName: Full=Uncharacterized protein {ECO:0000313|EMBL:JAF94541.1};	Casein kinase (serine/threonine/tyrosine protein kinase)	GO:0005737,cytoplasm; GO:0005634,nucleus; GO:0005524,ATP binding; GO:0004674,protein serine/threonine kinase activity; GO:0009908,flower development; GO:0009740,gibberellic acid mediated signaling pathway; GO:0010476,gibberellin mediated signaling pathway; GO:0018105,peptidyl-serine phosphorylation; GO:0008360,regulation of cell shape; GO:0040008,regulation of growth; GO:0048586,regulation of lon…	--	--	--	--
Cluster-11094.0	495	--	3-hydroxyisobutyryl-CoA hydrolase-like protein 2, mitochondrial [Triticum urartu]	--	M7ZQJ0_TRIUA SubName: Full=3-hydroxyisobutyryl-CoA hydrolase-like protein 2, mitochondrial {ECO:0000313|EMBL:EMS50359.1, ECO:0000313|EnsemblPlants:TRIUR3_17525-P1};	--	GO:0003860,3-hydroxyisobutyryl-CoA hydrolase activity; GO:0003674,molecular_function; GO:0003824,catalytic activity; GO:0016289,CoA hydrolase activity; GO:0016787,hydrolase activity; GO:0016788,hydrolase activity, acting on ester bonds; GO:0016790,thiolester hydrolase activity	--	--	--	--
Cluster-11095.0	262	--	--	--	--	--	--	--	--	--	--
Cluster-11096.0	226	--	uncharacterized protein LOC109787282 [Aegilops tauschii subsp. tauschii]	--	--	--	--	--	--	--	--
Cluster-11097.0	203	--	--	--	--	--	--	--	--	--	--
Cluster-11098.0	475	--	--	--	--	--	--	--	--	--	--
Cluster-11099.0	325	--	--	--	--	--	--	--	--	--	--
Cluster-111.0	368	--	--	--	--	--	--	--	--	--	--
Cluster-11100.0	612	--	hypothetical protein BRADI_5g24152v3 [Brachypodium distachyon]	--	A0A1D5U2I1_WHEAT SubName: Full=Uncharacterized protein {ECO:0000313|EnsemblPlants:TRIAE_CS42_2BL_TGACv1_131204_AA0424400.1};	--	--	--	--	--	--
Cluster-11101.0	310	--	--	--	--	--	--	--	--	--	--
Cluster-11102.0	644	--	--	--	--	--	--	--	--	--	--
Cluster-11103.0	280	--	--	--	--	--	--	--	--	--	--
Cluster-11104.0	335	--	retrotransposon protein, putative, unclassified [Oryza sativa Japonica Group]	--	Q2QLW7_ORYSJ SubName: Full=Retrotransposon protein, putative, unclassified {ECO:0000313|EMBL:ABA99487.1};	--	GO:0003676,nucleic acid binding; GO:0008270,zinc ion binding; GO:0003674,molecular_function; GO:0005488,binding; GO:0097159,organic cyclic compound binding; GO:1901363,heterocyclic compound binding; GO:0046872,metal ion binding; GO:0043167,ion binding; GO:0043169,cation binding; GO:0046914,transition metal ion binding	--	--	--	--
Cluster-11105.0	240	--	--	--	A0A1D5W838_WHEAT SubName: Full=Uncharacterized protein {ECO:0000313|EnsemblPlants:TRIAE_CS42_3B_TGACv1_225517_AA0809320.1};	--	--	--	--	--	--
Cluster-11106.0	1759	K12874 intron-binding protein aquarius | (RefSeq) LOW QUALITY PROTEIN: intron-binding protein aquarius-like (A)	uncharacterized protein LOC109775253 [Aegilops tauschii subsp. tauschii]	--	A0A1D5VBY3_WHEAT SubName: Full=Uncharacterized protein {ECO:0000313|EnsemblPlants:TRIAE_CS42_3AL_TGACv1_195532_AA0650720.1};	FOG: Reverse transcriptase	--	--	--	--	--
Cluster-11107.0	526	--	uncharacterized protein LOC109737011 [Aegilops tauschii subsp. tauschii]	--	W5BB46_WHEAT SubName: Full=Uncharacterized protein {ECO:0000313|EnsemblPlants:TRIAE_CS42_2BL_TGACv1_131030_AA0421470.1};	--	--	Cysteine-rich TM module stress tolerance	--	--	--
Cluster-11108.0	817	--	--	--	--	--	--	--	--	--	--
Cluster-11109.0	1607	--	--	--	--	--	--	--	--	--	--
Cluster-1111.0	291	K22804 structural maintenance of chromosomes protein 6 | (RefSeq) structural maintenance of chromosomes protein 6B-like (A)	U4/U6 small nuclear ribonucleoprotein Prp31 [Triticum urartu]	M310_ARATH RecName: Full=Uncharacterized mitochondrial protein AtMg00310; AltName: Full=ORF154;	A0A1D6B7D4_WHEAT SubName: Full=Uncharacterized protein {ECO:0000313|EnsemblPlants:TRIAE_CS42_6DL_TGACv1_527283_AA1701750.1};	FOG: Reverse transcriptase	GO:0005739,mitochondrion; GO:0005622,intracellular; GO:0005575,cellular_component; GO:0005623,cell; GO:0005737,cytoplasm; GO:0043231,intracellular membrane-bounded organelle; GO:0043226,organelle; GO:0043227,membrane-bounded organelle; GO:0043229,intracellular organelle; GO:0044424,intracellular part; GO:0044444,cytoplasmic part; GO:0044464,cell part	--	--	--	--
Cluster-11110.0	253	--	--	--	--	--	--	--	--	--	--
Cluster-11111.0	346	--	uncharacterized protein LOC109781799 [Aegilops tauschii subsp. tauschii]	--	A0A1D5X1J8_WHEAT SubName: Full=Uncharacterized protein {ECO:0000313|EnsemblPlants:TRIAE_CS42_4AL_TGACv1_288859_AA0959940.1};	--	GO:0016021,integral component of membrane; GO:0005575,cellular_component; GO:0016020,membrane; GO:0031224,intrinsic component of membrane; GO:0044425,membrane part	Putative gypsy type transposon	--	--	--
Cluster-11112.0	415	--	--	--	--	--	--	--	--	--	--
Cluster-11113.0	285	--	--	--	--	--	--	--	--	--	--
Cluster-11114.0	329	--	uncharacterized protein LOC109783280 [Aegilops tauschii subsp. tauschii]	--	M8BSZ2_AEGTA SubName: Full=Leucoanthocyanidin reductase {ECO:0000313|EMBL:EMT25079.1, ECO:0000313|EnsemblPlants:EMT25079};	--	GO:0003824,catalytic activity; GO:0050662,coenzyme binding; GO:0003674,molecular_function; GO:0005488,binding; GO:0048037,cofactor binding	--	--	--	--
Cluster-11115.0	291	--	--	--	--	--	--	--	--	--	--
Cluster-11116.0	381	--	--	--	--	--	--	--	--	--	--
Cluster-11116.1	255	--	hypothetical protein TRIUR3_12046 [Triticum urartu]	--	A0A1D6C569_WHEAT SubName: Full=Uncharacterized protein {ECO:0000313|EnsemblPlants:TRIAE_CS42_7BL_TGACv1_577385_AA1873980.1};	--	--	--	--	--	--
Cluster-11117.0	303	--	--	--	--	--	--	--	--	--	--
Cluster-11118.0	264	--	--	--	--	--	--	--	--	--	--
Cluster-11119.0	304	--	--	--	--	--	--	--	--	--	--
Cluster-1112.0	270	--	--	--	--	--	--	--	--	--	--
Cluster-11120.0	1209	--	unnamed protein product [Triticum aestivum]	--	B4ERX6_WHEAT SubName: Full=3B chromosome, clone BAC TA3B63C11, 2 unordered pieces {ECO:0000313|EMBL:CAP72303.1};	--	--	--	--	--	--
Cluster-11121.0	827	--	--	--	--	--	--	--	--	--	--
Cluster-11122.0	887	K03004 DNA-directed RNA polymerase I subunit RPA43 | (RefSeq) nuclear transcription factor Y subunit C-6 (A)	nuclear transcription factor Y subunit C-6 [Aegilops tauschii subsp. tauschii]	NFYC2_ORYSJ RecName: Full=Nuclear transcription factor Y subunit C-2 {ECO:0000305}; Short=OsNF-YC2 {ECO:0000303|PubMed:26542958}; AltName: Full=Transcriptional activator HAP5C {ECO:0000305}; Short=OsHAP5C {ECO:0000303|PubMed:18193457};	A0A287KDD9_HORVV SubName: Full=Uncharacterized protein {ECO:0000313|EnsemblPlants:HORVU3Hr1G020860.2};	CCAAT-binding factor, subunit C (HAP5)	GO:0005737,cytoplasm; GO:0005634,nucleus; GO:0003677,DNA binding; GO:0046982,protein heterodimerization activity; GO:0009908,flower development; GO:0048579,negative regulation of long-day photoperiodism, flowering; GO:0006355,regulation of transcription, DNA-templated; GO:0006351,transcription, DNA-templated; GO:0003674,molecular_function; GO:0003676,nucleic acid binding; GO:0005488,binding; GO:0…	Histone-like transcription factor (CBF/NF-Y) and archaeal histone	NF-YC	TF	NF-Y->NF-YC
Cluster-11124.0	2049	--	protein CHUP1, chloroplastic [Sorghum bicolor]	--	C5YMW5_SORBI SubName: Full=Uncharacterized protein {ECO:0000313|EMBL:EES14488.1};	--	GO:0009707,chloroplast outer membrane; GO:0009658,chloroplast organization; GO:0006996,organelle organization; GO:0008150,biological_process; GO:0009657,plastid organization; GO:0009987,cellular process; GO:0016043,cellular component organization; GO:0071840,cellular component organization or biogenesis; GO:0005622,intracellular; GO:0005575,cellular_component; GO:0016020,membrane; GO:0005623,cell…	--	--	--	--
Cluster-11125.0	306	--	uncharacterized protein LOC109765228 [Aegilops tauschii subsp. tauschii]	--	--	--	--	--	--	--	--
Cluster-11126.0	366	--	--	--	--	--	--	--	--	--	--
Cluster-11128.0	296	K13457 disease resistance protein RPM1 | (RefSeq) LOW QUALITY PROTEIN: disease resistance protein RPM1 (A)	disease resistance protein RPM1-like [Aegilops tauschii subsp. tauschii]	--	A0A1D5UBC0_WHEAT SubName: Full=Uncharacterized protein {ECO:0000313|EnsemblPlants:TRIAE_CS42_2BS_TGACv1_146834_AA0473650.1};	--	GO:0043531,ADP binding; GO:0000166,nucleotide binding; GO:0003674,molecular_function; GO:0005488,binding; GO:0017076,purine nucleotide binding; GO:0030554,adenyl nucleotide binding; GO:0032553,ribonucleotide binding; GO:0032555,purine ribonucleotide binding; GO:0032559,adenyl ribonucleotide binding; GO:0036094,small molecule binding; GO:0043167,ion binding; GO:0043168,anion binding; GO:0097159,or…	--	--	--	--
Cluster-11129.0	406	--	--	--	--	--	--	--	--	--	--
Cluster-1113.0	363	--	--	--	--	--	--	--	--	--	--
Cluster-11130.0	748	--	--	--	--	--	--	--	--	--	--
Cluster-11131.0	228	--	--	--	--	--	--	--	--	--	--
Cluster-11132.0	321	--	--	--	--	--	--	--	--	--	--
Cluster-11133.0	938	--	uncharacterized protein LOC109746750 isoform X2 [Aegilops tauschii subsp. tauschii]	--	A0A1D6ARC5_WHEAT SubName: Full=Uncharacterized protein {ECO:0000313|EnsemblPlants:TRIAE_CS42_6BL_TGACv1_501053_AA1612990.2};	--	--	--	--	--	--
Cluster-11134.0	482	--	--	--	--	--	--	--	--	--	--
Cluster-11135.0	849	K15333 tRNA guanosine-2'-O-methyltransferase [EC:2.1.1.34] | (RefSeq) uncharacterized protein LOC104224633 (A)	predicted protein [Hordeum vulgare subsp. vulgare]	SBT34_ARATH RecName: Full=Subtilisin-like protease SBT3.4 {ECO:0000303|PubMed:16193095}; EC=3.4.21.- {ECO:0000255|PROSITE-ProRule:PRU10082}; AltName: Full=Subtilase subfamily 3 member 4 {ECO:0000303|PubMed:16193095}; Short=AtSBT3.4 {ECO:0000303|PubMed:16193095}; Flags: Precursor;	W5F8C8_WHEAT SubName: Full=Uncharacterized protein {ECO:0000313|EnsemblPlants:TRIAE_CS42_5BL_TGACv1_409311_AA1365760.1};	--	GO:0005576,extracellular region; GO:0004252,serine-type endopeptidase activity; GO:0003674,molecular_function; GO:0003824,catalytic activity; GO:0004175,endopeptidase activity; GO:0008236,serine-type peptidase activity; GO:0008233,peptidase activity; GO:0070011,peptidase activity, acting on L-amino acid peptides; GO:0016787,hydrolase activity; GO:0017171,serine hydrolase activity; GO:0140096,cata…	Subtilase family	--	--	--
Cluster-11135.1	433	K13199 plasminogen activator inhibitor 1 RNA-binding protein | (GenBank) nuclear RNA-binding-like protein (A)	subtilisin-like protease SBT3.6 [Aegilops tauschii subsp. tauschii]	SBT3F_ARATH RecName: Full=Subtilisin-like protease SBT3.15 {ECO:0000303|PubMed:16193095}; EC=3.4.21.- {ECO:0000255|PROSITE-ProRule:PRU10082}; AltName: Full=Subtilase subfamily 3 member 15 {ECO:0000303|PubMed:16193095}; Short=AtSBT3.15 {ECO:0000303|PubMed:16193095}; Flags: Precursor;	A0A1D5YPF9_WHEAT SubName: Full=Uncharacterized protein {ECO:0000313|EnsemblPlants:TRIAE_CS42_5AL_TGACv1_377309_AA1245810.1};	--	GO:0005576,extracellular region; GO:0004252,serine-type endopeptidase activity; GO:0003674,molecular_function; GO:0003824,catalytic activity; GO:0004175,endopeptidase activity; GO:0008236,serine-type peptidase activity; GO:0008233,peptidase activity; GO:0070011,peptidase activity, acting on L-amino acid peptides; GO:0016787,hydrolase activity; GO:0017171,serine hydrolase activity; GO:0140096,cata…	Fibronectin type-III domain	--	--	--
Cluster-11136.0	346	--	--	--	--	--	--	--	--	--	--
Cluster-11136.1	336	--	--	--	--	--	--	--	--	--	--
Cluster-11137.0	303	--	--	--	--	--	--	--	--	--	--
Cluster-11138.0	282	--	--	--	--	--	--	--	--	--	--
Cluster-11139.0	266	--	--	--	--	--	--	--	--	--	--
Cluster-1114.0	373	--	--	--	--	--	--	--	--	--	--
Cluster-11140.0	409	--	--	--	--	--	--	--	--	--	--
Cluster-11141.0	376	--	--	--	--	--	--	--	--	--	--
Cluster-11141.1	316	--	--	--	--	--	--	--	--	--	--
Cluster-11142.0	594	--	--	--	--	--	--	--	--	--	--
Cluster-11143.0	302	--	--	--	--	--	--	--	--	--	--
Cluster-11144.0	405	--	--	--	--	--	--	--	--	--	--
Cluster-11145.0	210	--	--	--	--	--	--	--	--	--	--
Cluster-11146.0	264	--	--	--	--	--	--	--	--	--	--
Cluster-11147.0	257	--	--	--	--	--	--	--	--	--	--
Cluster-11148.0	598	--	--	--	--	--	--	--	--	--	--
Cluster-11149.0	300	K19038 E3 ubiquitin-protein ligase ATL41 [EC:2.3.2.27] | (RefSeq) RING-H2 finger protein ATL39-like (A)	RING-H2 finger protein ATL39-like [Aegilops tauschii subsp. tauschii]	NIP1_ARATH RecName: Full=NEP1-interacting protein 1; AltName: Full=RING-H2 finger protein ATL26;	A0A1D5YI04_WHEAT SubName: Full=Uncharacterized protein {ECO:0000313|EnsemblPlants:TRIAE_CS42_5AL_TGACv1_375225_AA1218090.1};	FOG: Predicted E3 ubiquitin ligase	GO:0009535,chloroplast thylakoid membrane; GO:0016021,integral component of membrane; GO:0046872,metal ion binding; GO:0061630,ubiquitin protein ligase activity; GO:0043161,proteasome-mediated ubiquitin-dependent protein catabolic process; GO:0003674,molecular_function; GO:0005488,binding; GO:0043167,ion binding; GO:0043169,cation binding; GO:0003824,catalytic activity; GO:0004842,ubiquitin-prote…	Ring finger domain	--	--	--
Cluster-1115.0	414	K19026 spatacsin | (RefSeq) uncharacterized LOC107760795 (A)	retrotransposon protein, putative, unclassified [Oryza sativa Japonica Group]	--	A0A1D6BPE4_WHEAT SubName: Full=Uncharacterized protein {ECO:0000313|EnsemblPlants:TRIAE_CS42_7AL_TGACv1_557970_AA1788550.1};	FOG: Reverse transcriptase	--	--	--	--	--
Cluster-11150.0	537	--	transposon protein, putative, unclassified, expressed [Oryza sativa Japonica Group]	--	Q10HU3_ORYSJ SubName: Full=Os03g0576100 protein {ECO:0000313|EMBL:BAF12447.1}; SubName: Full=Transposon protein, putative, unclassified, expressed {ECO:0000313|EMBL:ABF97247.1}; SubName: Full=cDNA clone:J023116K06, full insert sequence {ECO:0000313|EMBL:BAG94740.1};	--	GO:0016021,integral component of membrane; GO:0008270,zinc ion binding; GO:0006355,regulation of transcription, DNA-templated; GO:0003674,molecular_function; GO:0005488,binding; GO:0046872,metal ion binding; GO:0043167,ion binding; GO:0043169,cation binding; GO:0046914,transition metal ion binding; GO:0008152,metabolic process; GO:0006139,nucleobase-containing compound metabolic process; GO:00063…	--	--	--	--
Cluster-11151.0	231	--	NAC domain-containing protein 67-like [Aegilops tauschii subsp. tauschii]	--	A0A1D5U037_WHEAT SubName: Full=Uncharacterized protein {ECO:0000313|EnsemblPlants:TRIAE_CS42_2BL_TGACv1_130526_AA0412930.1};	--	GO:0005634,nucleus; GO:0003677,DNA binding; GO:0006355,regulation of transcription, DNA-templated; GO:0006351,transcription, DNA-templated; GO:0003674,molecular_function; GO:0003676,nucleic acid binding; GO:0005488,binding; GO:0097159,organic cyclic compound binding; GO:1901363,heterocyclic compound binding; GO:0008152,metabolic process; GO:0006139,nucleobase-containing compound metabolic process…	--	--	--	--
Cluster-11152.0	452	--	uncharacterized protein LOC109751026 [Aegilops tauschii subsp. tauschii]	--	A0A1D5XYX4_WHEAT SubName: Full=Uncharacterized protein {ECO:0000313|EnsemblPlants:TRIAE_CS42_4DL_TGACv1_343043_AA1128290.1};	--	GO:0004190,aspartic-type endopeptidase activity; GO:0003676,nucleic acid binding; GO:0015074,DNA integration; GO:0003674,molecular_function; GO:0003824,catalytic activity; GO:0004175,endopeptidase activity; GO:0008233,peptidase activity; GO:0070011,peptidase activity, acting on L-amino acid peptides; GO:0016787,hydrolase activity; GO:0070001,aspartic-type peptidase activity; GO:0140096,catalytic …	--	--	--	--
Cluster-11153.0	810	--	hypothetical protein TRIUR3_12528 [Triticum urartu]	--	M7ZQ55_TRIUA SubName: Full=Uncharacterized protein {ECO:0000313|EMBL:EMS54485.1, ECO:0000313|EnsemblPlants:TRIUR3_12528-P1};	--	--	--	--	--	--
Cluster-11154.0	448	K09529 DnaJ homolog subfamily C member 9 | (RefSeq) chaperone protein dnaJ 6-like (A)	Chaperone protein dnaJ 6 [Triticum urartu]	--	M7ZBU8_TRIUA SubName: Full=Chaperone protein dnaJ 6 {ECO:0000313|EMBL:EMS57121.1, ECO:0000313|EnsemblPlants:TRIUR3_10808-P1};	--	--	--	--	--	--
Cluster-11155.0	499	--	--	--	--	--	--	--	--	--	--
Cluster-11156.0	230	K00430 peroxidase [EC:1.11.1.7] | (RefSeq) cationic peroxidase SPC4-like (A)	Peroxidase 12 [Triticum urartu]	PER12_ARATH RecName: Full=Peroxidase 12; Short=Atperox P12; EC=1.11.1.7; AltName: Full=ATP4a; AltName: Full=PRXR6; Flags: Precursor;	M7Z0L1_TRIUA RecName: Full=Peroxidase {ECO:0000256|RuleBase:RU362060, ECO:0000256|SAAS:SAAS00709852}; EC=1.11.1.7 {ECO:0000256|RuleBase:RU362060, ECO:0000256|SAAS:SAAS00709852};	--	GO:0005618,cell wall; GO:0005576,extracellular region; GO:0016020,membrane; GO:0009505,plant-type cell wall; GO:0009506,plasmodesma; GO:0005773,vacuole; GO:0020037,heme binding; GO:0046872,metal ion binding; GO:0004601,peroxidase activity; GO:0042744,hydrogen peroxide catabolic process; GO:0009664,plant-type cell wall organization; GO:0006979,response to oxidative stress; GO:0003674,molecular_fun…	--	--	--	--
Cluster-11157.0	247	--	--	--	--	--	--	--	--	--	--
Cluster-11158.0	414	--	unnamed protein product [Triticum aestivum]	--	A0A1D5YIL4_WHEAT SubName: Full=Uncharacterized protein {ECO:0000313|EnsemblPlants:TRIAE_CS42_5AL_TGACv1_375371_AA1220550.1};	--	GO:0016021,integral component of membrane; GO:0005575,cellular_component; GO:0016020,membrane; GO:0031224,intrinsic component of membrane; GO:0044425,membrane part	--	--	--	--
Cluster-11159.0	577	--	--	--	--	--	--	--	--	--	--
Cluster-1116.0	310	--	--	--	A0A1D5VC11_WHEAT SubName: Full=Uncharacterized protein {ECO:0000313|EnsemblPlants:TRIAE_CS42_3AL_TGACv1_195549_AA0651020.2};	--	--	--	--	--	--
Cluster-11160.0	399	K03260 translation initiation factor 4G | (RefSeq) eukaryotic translation initiation factor 4G-like (A)	eukaryotic translation initiation factor 4G-like [Aegilops tauschii subsp. tauschii]	--	M8BWF4_AEGTA SubName: Full=Eukaryotic translation initiation factor 4G {ECO:0000313|EMBL:EMT11149.1, ECO:0000313|EnsemblPlants:EMT11149};	--	GO:0003743,translation initiation factor activity; GO:0003674,molecular_function; GO:0003676,nucleic acid binding; GO:0003723,RNA binding; GO:0005488,binding; GO:0008135,translation factor activity, RNA binding; GO:0097159,organic cyclic compound binding; GO:1901363,heterocyclic compound binding	--	--	--	--
Cluster-11161.0	367	--	--	--	--	--	--	--	--	--	--
Cluster-11162.0	254	--	--	--	--	--	--	--	--	--	--
Cluster-11163.0	272	--	--	--	--	--	--	--	--	--	--
Cluster-11164.0	293	--	--	--	--	--	--	--	--	--	--
Cluster-11165.0	287	K13420 LRR receptor-like serine/threonine-protein kinase FLS2 [EC:2.7.11.1] | (RefSeq) LRR receptor-like serine/threonine-protein kinase FLS2 (A)	retrotransposon protein, putative, unclassified [Oryza sativa Japonica Group]	POLX_TOBAC RecName: Full=Retrovirus-related Pol polyprotein from transposon TNT 1-94; Includes: RecName: Full=Protease; EC=3.4.23.-; Includes: RecName: Full=Reverse transcriptase; EC=2.7.7.49; Includes: RecName: Full=Endonuclease;	A0A1D6SDE2_WHEAT SubName: Full=Uncharacterized protein {ECO:0000313|EnsemblPlants:TRIAE_CS42_7BL_TGACv1_577199_AA1868590.1};	FOG: Transposon-encoded proteins with TYA, reverse transcriptase, integrase domains in various combinations	GO:0004190,aspartic-type endopeptidase activity; GO:0004519,endonuclease activity; GO:0003676,nucleic acid binding; GO:0003964,RNA-directed DNA polymerase activity; GO:0008270,zinc ion binding; GO:0015074,DNA integration; GO:0003674,molecular_function; GO:0003824,catalytic activity; GO:0004175,endopeptidase activity; GO:0008233,peptidase activity; GO:0070011,peptidase activity, acting on L-amino …	--	--	--	--
Cluster-11166.0	276	--	--	--	--	--	--	--	--	--	--
Cluster-11167.0	374	--	--	--	--	--	--	DUF761-associated sequence motif	--	--	--
Cluster-11168.0	321	--	--	--	--	--	--	--	--	--	--
Cluster-11168.1	239	--	--	--	--	--	--	--	--	--	--
Cluster-11169.0	389	K17302 coatomer subunit beta' | (RefSeq) uncharacterized protein LOC4350061 (A)	G-type lectin S-receptor-like serine/threonine-protein kinase SRK [Triticum urartu]	CRPK1_ARATH RecName: Full=Cold-responsive protein kinase 1 {ECO:0000303|PubMed:28344081}; EC=2.7.11.1 {ECO:0000255|PROSITE-ProRule:PRU00159, ECO:0000269|PubMed:28344081};	A0A1D6B0D7_WHEAT SubName: Full=Uncharacterized protein {ECO:0000313|EnsemblPlants:TRIAE_CS42_6BS_TGACv1_514896_AA1665520.4};	Serine/threonine protein kinase	GO:0005886,plasma membrane; GO:0005524,ATP binding; GO:0004674,protein serine/threonine kinase activity; GO:0033160,positive regulation of protein import into nucleus, translocation; GO:0046777,protein autophosphorylation; GO:0009409,response to cold; GO:0050826,response to freezing; GO:0009625,response to insect; GO:0002237,response to molecule of bacterial origin; GO:0000166,nucleotide binding;…	Protein kinase domain	--	--	--
Cluster-1117.0	446	K15503 serine/threonine-protein phosphatase 6 regulatory ankyrin repeat subunit B | (RefSeq) uncharacterized protein LOC110673220 (A)	ankyrin repeat-containing protein At2g01680-like [Aegilops tauschii subsp. tauschii]	--	T1M4M9_TRIUA SubName: Full=Uncharacterized protein {ECO:0000313|EnsemblPlants:TRIUR3_12440-P1};	FOG: Ankyrin repeat	GO:0016021,integral component of membrane; GO:0005575,cellular_component; GO:0016020,membrane; GO:0031224,intrinsic component of membrane; GO:0044425,membrane part	Domain of unknown function	--	--	--
Cluster-1117.1	582	--	protein ACCELERATED CELL DEATH 6-like [Aegilops tauschii subsp. tauschii]	--	A0A1D6AP02_WHEAT SubName: Full=Uncharacterized protein {ECO:0000313|EnsemblPlants:TRIAE_CS42_6BL_TGACv1_500214_AA1601410.1};	--	GO:0016021,integral component of membrane; GO:0005575,cellular_component; GO:0016020,membrane; GO:0031224,intrinsic component of membrane; GO:0044425,membrane part	Domain of unknown function	--	--	--
Cluster-1117.2	363	--	ankyrin repeat-containing protein At5g02620 isoform X1 [Sorghum bicolor]	--	A0A1D6ARV6_WHEAT SubName: Full=Uncharacterized protein {ECO:0000313|EnsemblPlants:TRIAE_CS42_6BL_TGACv1_501236_AA1615090.1};	--	GO:0016021,integral component of membrane; GO:0005575,cellular_component; GO:0016020,membrane; GO:0031224,intrinsic component of membrane; GO:0044425,membrane part	--	--	--	--
Cluster-11170.0	421	--	unknown [Aegilops tauschii]	--	Q7XZE2_AEGTA SubName: Full=Uncharacterized protein {ECO:0000313|EMBL:AAP74649.1};	--	GO:0003676,nucleic acid binding; GO:0003674,molecular_function; GO:0005488,binding; GO:0097159,organic cyclic compound binding; GO:1901363,heterocyclic compound binding	--	--	--	--
Cluster-11171.0	394	--	--	--	--	--	--	--	--	--	--
Cluster-11172.0	297	--	--	--	--	--	--	--	--	--	--
Cluster-11173.0	386	--	probable lysophospholipase BODYGUARD 3 [Aegilops tauschii subsp. tauschii]	BDG3_ARATH RecName: Full=Probable lysophospholipase BODYGUARD 3 {ECO:0000303|PubMed:16415209}; Short=AtBDG3 {ECO:0000303|PubMed:16415209}; EC=3.1.1.- {ECO:0000305}; Flags: Precursor;	A0A1D5S7R3_WHEAT SubName: Full=Uncharacterized protein {ECO:0000313|EnsemblPlants:TRIAE_CS42_1BL_TGACv1_030593_AA0095010.1};	Predicted hydrolase/acyltransferase (alpha/beta hydrolase superfamily)	GO:0005618,cell wall; GO:0005576,extracellular region; GO:0005886,plasma membrane; GO:0016787,hydrolase activity; GO:0071555,cell wall organization; GO:0003674,molecular_function; GO:0003824,catalytic activity; GO:0008150,biological_process; GO:0009987,cellular process; GO:0016043,cellular component organization; GO:0045229,external encapsulating structure organization; GO:0071554,cell wall organ…	alpha/beta hydrolase fold	--	--	--
Cluster-11173.1	1019	--	probable lysophospholipase BODYGUARD 3 [Aegilops tauschii subsp. tauschii]	BDG1_ARATH RecName: Full=Probable lysophospholipase BODYGUARD 1 {ECO:0000303|PubMed:16415209}; Short=AtBDG1 {ECO:0000303|PubMed:16415209}; EC=3.1.1.- {ECO:0000305}; AltName: Full=Protein 9-cis epoxycarotenoid dioxygenase defective 1 {ECO:0000303|PubMed:21610183}; AltName: Full=Protein COOL BREATH 5 {ECO:0000303|PubMed:26990896}; Flags: Precursor;	A0A1D5S7R3_WHEAT SubName: Full=Uncharacterized protein {ECO:0000313|EnsemblPlants:TRIAE_CS42_1BL_TGACv1_030593_AA0095010.1};	Predicted hydrolase/acyltransferase (alpha/beta hydrolase superfamily)	GO:0005576,extracellular region; GO:0009505,plant-type cell wall; GO:0005886,plasma membrane; GO:0016787,hydrolase activity; GO:0009688,abscisic acid biosynthetic process; GO:0071555,cell wall organization; GO:0042335,cuticle development; GO:0010143,cutin biosynthetic process; GO:0050832,defense response to fungus; GO:0048527,lateral root development; GO:1901959,positive regulation of cutin biosy…	alpha/beta hydrolase fold	--	--	--
Cluster-11174.0	314	--	unnamed protein product [Triticum aestivum]	--	A0A1D5WZG0_WHEAT SubName: Full=Uncharacterized protein {ECO:0000313|EnsemblPlants:TRIAE_CS42_4AL_TGACv1_288476_AA0949770.1};	--	GO:0005789,endoplasmic reticulum membrane; GO:0005524,ATP binding; GO:0004672,protein kinase activity; GO:0000166,nucleotide binding; GO:0003674,molecular_function; GO:0005488,binding; GO:0008144,drug binding; GO:0017076,purine nucleotide binding; GO:0030554,adenyl nucleotide binding; GO:0032553,ribonucleotide binding; GO:0032555,purine ribonucleotide binding; GO:0032559,adenyl ribonucleotide bin…	MSP (Major sperm protein) domain	--	--	--
Cluster-11175.0	400	K22522 cytokinin riboside 5'-monophosphate phosphoribohydrolase [EC:3.2.2.-] | (RefSeq) cytokinin riboside 5'-monophosphate phosphoribohydrolase LOG-like (A)	cytokinin riboside 5'-monophosphate phosphoribohydrolase LOG-like [Aegilops tauschii subsp. tauschii]	LOG_ORYSJ RecName: Full=Cytokinin riboside 5'-monophosphate phosphoribohydrolase LOG; EC=3.2.2.n1; AltName: Full=Protein LONELY GUY;	A0A1D5SRC6_WHEAT RecName: Full=Cytokinin riboside 5'-monophosphate phosphoribohydrolase {ECO:0000256|RuleBase:RU363015}; EC=3.2.2.n1 {ECO:0000256|RuleBase:RU363015};	--	GO:0005737,cytoplasm; GO:0005634,nucleus; GO:0016787,hydrolase activity; GO:0009691,cytokinin biosynthetic process; GO:0048509,regulation of meristem development; GO:0003674,molecular_function; GO:0003824,catalytic activity; GO:0008152,metabolic process; GO:0006725,cellular aromatic compound metabolic process; GO:0006807,nitrogen compound metabolic process; GO:0008150,biological_process; GO:00090…	SLOG cluster4 family	--	--	--
Cluster-11176.0	208	--	--	--	--	--	--	--	--	--	--
Cluster-11178.0	476	--	--	--	--	--	--	--	--	--	--
Cluster-11179.0	293	--	--	--	--	--	--	--	--	--	--
Cluster-1118.0	325	--	--	--	--	--	--	--	--	--	--
Cluster-11180.0	597	--	--	--	--	--	--	--	--	--	--
Cluster-11181.0	353	--	--	--	--	--	--	--	--	--	--
Cluster-11182.0	258	K14539 large subunit GTPase 1 [EC:3.6.1.-] | (RefSeq) GTPase LSG1-1-like (A)	hypothetical protein TRIUR3_12331 [Triticum urartu]	--	W5G3F5_WHEAT SubName: Full=Uncharacterized protein {ECO:0000313|EnsemblPlants:TRIAE_CS42_5DS_TGACv1_457241_AA1484190.1};	--	GO:0005525,GTP binding; GO:0000166,nucleotide binding; GO:0001882,nucleoside binding; GO:0001883,purine nucleoside binding; GO:0003674,molecular_function; GO:0005488,binding; GO:0017076,purine nucleotide binding; GO:0019001,guanyl nucleotide binding; GO:0032549,ribonucleoside binding; GO:0032550,purine ribonucleoside binding; GO:0032553,ribonucleotide binding; GO:0032555,purine ribonucleotide bin…	--	--	--	--
Cluster-11183.0	850	--	--	--	--	--	--	--	--	--	--
Cluster-11184.0	515	--	wall-associated receptor kinase 2-like [Aegilops tauschii subsp. tauschii]	--	A0A287JH68_HORVV SubName: Full=Uncharacterized protein {ECO:0000313|EnsemblPlants:HORVU2Hr1G113080.3};	--	GO:0016021,integral component of membrane; GO:0005524,ATP binding; GO:0005509,calcium ion binding; GO:0030247,polysaccharide binding; GO:0004672,protein kinase activity; GO:0000166,nucleotide binding; GO:0003674,molecular_function; GO:0005488,binding; GO:0008144,drug binding; GO:0017076,purine nucleotide binding; GO:0030554,adenyl nucleotide binding; GO:0032553,ribonucleotide binding; GO:0032555,…	--	--	--	--
Cluster-11185.0	285	K17545 serine/threonine-protein kinase ULK4 [EC:2.7.11.1] | (RefSeq) uncharacterized protein LOC103634684 (A)	uncharacterized protein LOC109776076 [Aegilops tauschii subsp. tauschii]	--	A0A1D5ZV51_WHEAT SubName: Full=Uncharacterized protein {ECO:0000313|EnsemblPlants:TRIAE_CS42_5DL_TGACv1_435254_AA1447880.1};	FOG: Transposon-encoded proteins with TYA, reverse transcriptase, integrase domains in various combinations	--	--	--	--	--
Cluster-11186.0	339	--	--	--	--	--	--	--	--	--	--
Cluster-11187.0	367	--	--	--	--	--	--	--	--	--	--
Cluster-11188.0	299	--	--	--	--	--	--	--	--	--	--
Cluster-11189.0	236	--	--	--	--	--	--	--	--	--	--
Cluster-1119.0	253	--	--	--	--	--	--	--	--	--	--
Cluster-11190.0	329	--	--	--	--	--	--	--	--	--	--
Cluster-11191.0	289	K16276 zinc finger protein-like protein | (RefSeq) zinc finger protein BRUTUS (A)	zinc finger protein BRUTUS-like isoform X4 [Aegilops tauschii subsp. tauschii]	BTS_ARATH RecName: Full=Zinc finger protein BRUTUS {ECO:0000303|PubMed:20675571}; AltName: Full=Protein EMBRYO DEFECTIVE 2454 {ECO:0000303|PubMed:20675571};	N1QSU5_AEGTA SubName: Full=Anaphase-promoting complex subunit 10 {ECO:0000313|EMBL:EMT03522.1, ECO:0000313|EnsemblPlants:EMT03522};	Zn-finger protein	GO:0016021,integral component of membrane; GO:0005634,nucleus; GO:0005506,iron ion binding; GO:0016874,ligase activity; GO:0061630,ubiquitin protein ligase activity; GO:0008270,zinc ion binding; GO:0010106,cellular response to iron ion starvation; GO:0060586,multicellular organismal iron ion homeostasis; GO:0016567,protein ubiquitination; GO:0003674,molecular_function; GO:0005488,binding; GO:0046…	--	--	--	--
Cluster-11192.0	326	--	--	--	--	--	--	--	--	--	--
Cluster-11193.0	465	K09503 DnaJ homolog subfamily A member 2 | (RefSeq) DnaJ homolog, subfamily A (A)	Chaperone protein dnaJ 10 [Triticum urartu]	DNJ10_ARATH RecName: Full=Chaperone protein dnaJ 10; Short=AtDjC10; Short=AtJ10;	M8APR5_TRIUA SubName: Full=Chaperone protein dnaJ 10 {ECO:0000313|EMBL:EMS67060.1, ECO:0000313|EnsemblPlants:TRIUR3_25200-P1};	Molecular chaperone (DnaJ superfamily)	--	DnaJ domain	--	--	--
Cluster-11194.0	293	--	--	--	--	--	--	--	--	--	--
Cluster-11195.0	273	--	--	--	--	--	--	--	--	--	--
Cluster-11196.0	269	--	hypothetical protein TRIUR3_29779 [Triticum urartu]	--	M8AII1_TRIUA SubName: Full=Uncharacterized protein {ECO:0000313|EMBL:EMS60569.1, ECO:0000313|EnsemblPlants:TRIUR3_29779-P1};	--	--	--	--	--	--
Cluster-11196.1	369	K10999 cellulose synthase A [EC:2.4.1.12] | (RefSeq) probable cellulose synthase A catalytic subunit 3 [UDP-forming] (A)	putative cellulose synthase catalytic subunit [Hordeum vulgare]	CESA5_ORYSI RecName: Full=Probable cellulose synthase A catalytic subunit 5 [UDP-forming]; EC=2.4.1.12; AltName: Full=OsCesA5;	A0A1D5Z575_WHEAT RecName: Full=Cellulose synthase {ECO:0000256|RuleBase:RU361116}; EC=2.4.1.12 {ECO:0000256|RuleBase:RU361116};	--	GO:0016021,integral component of membrane; GO:0005886,plasma membrane; GO:0016760,cellulose synthase (UDP-forming) activity; GO:0046872,metal ion binding; GO:0071555,cell wall organization; GO:0030244,cellulose biosynthetic process; GO:0003674,molecular_function; GO:0003824,catalytic activity; GO:0008194,UDP-glycosyltransferase activity; GO:0016740,transferase activity; GO:0016757,transferase act…	--	--	--	--
Cluster-11197.0	774	K14802 phospholipid-transporting ATPase [EC:7.6.2.1] | (RefSeq) phospholipid-transporting ATPase 1-like isoform X1 (A)	phospholipid-transporting ATPase 1-like isoform X1 [Aegilops tauschii subsp. tauschii]	ALA1_ARATH RecName: Full=Phospholipid-transporting ATPase 1 {ECO:0000303|PubMed:11148289}; Short=AtALA1 {ECO:0000303|PubMed:11148289}; EC=3.6.3.1 {ECO:0000305|PubMed:11402198}; AltName: Full=Aminophospholipid flippase 1 {ECO:0000303|PubMed:11402198};	A0A1D5XIK2_WHEAT RecName: Full=Phospholipid-transporting ATPase {ECO:0000256|RuleBase:RU362033}; EC=3.6.3.1 {ECO:0000256|RuleBase:RU362033};	P-type ATPase	GO:0005789,endoplasmic reticulum membrane; GO:0016021,integral component of membrane; GO:0016020,membrane; GO:0005886,plasma membrane; GO:0005524,ATP binding; GO:0000287,magnesium ion binding; GO:0004012,phospholipid-translocating ATPase activity; GO:0000166,nucleotide binding; GO:0003674,molecular_function; GO:0005488,binding; GO:0008144,drug binding; GO:0017076,purine nucleotide binding; GO:003…	Phospholipid-translocating ATPase N-terminal	--	--	--
Cluster-11198.0	290	--	--	--	--	--	--	--	--	--	--
Cluster-11199.0	255	--	--	--	--	--	--	--	--	--	--
Cluster-112.0	344	--	unknown [Populus trichocarpa]	MT3_CARPA RecName: Full=Metallothionein-like protein type 3; Short=MT-3;	A9PI97_POPTR SubName: Full=Uncharacterized protein {ECO:0000313|EMBL:ABK96100.1};	--	GO:0046872,metal ion binding; GO:0003674,molecular_function; GO:0005488,binding; GO:0043167,ion binding; GO:0043169,cation binding	--	--	--	--
Cluster-1120.0	433	--	--	--	--	--	--	--	--	--	--
Cluster-11200.0	300	K01184 polygalacturonase [EC:3.2.1.15] | (RefSeq) probable polygalacturonase At1g80170 (A)	unnamed protein product [Triticum aestivum]	--	A0A1D5WAK5_WHEAT SubName: Full=Uncharacterized protein {ECO:0000313|EnsemblPlants:TRIAE_CS42_3B_TGACv1_227148_AA0821710.2};	--	GO:0005576,extracellular region; GO:0004650,polygalacturonase activity; GO:0005975,carbohydrate metabolic process; GO:0071555,cell wall organization; GO:0003674,molecular_function; GO:0003824,catalytic activity; GO:0004553,hydrolase activity, hydrolyzing O-glycosyl compounds; GO:0016787,hydrolase activity; GO:0016798,hydrolase activity, acting on glycosyl bonds; GO:0008152,metabolic process; GO:0…	--	--	--	--
Cluster-11201.0	252	K16297 serine carboxypeptidase-like clade II [EC:3.4.16.-] | (RefSeq) serine carboxypeptidase-like 45 (A)	serine carboxypeptidase-like 45 [Aegilops tauschii subsp. tauschii]	--	A0A1D6AVA1_WHEAT RecName: Full=Carboxypeptidase {ECO:0000256|RuleBase:RU361156}; EC=3.4.16.- {ECO:0000256|RuleBase:RU361156};	--	GO:0004185,serine-type carboxypeptidase activity; GO:0003674,molecular_function; GO:0003824,catalytic activity; GO:0004180,carboxypeptidase activity; GO:0008236,serine-type peptidase activity; GO:0008233,peptidase activity; GO:0008238,exopeptidase activity; GO:0070011,peptidase activity, acting on L-amino acid peptides; GO:0016787,hydrolase activity; GO:0017171,serine hydrolase activity; GO:00700…	--	--	--	--
Cluster-11202.0	239	--	--	--	A0A1D6RNE0_WHEAT SubName: Full=Uncharacterized protein {ECO:0000313|EnsemblPlants:TRIAE_CS42_2BS_TGACv1_150975_AA0498400.1};	--	--	--	--	--	--
Cluster-11203.0	438	--	--	--	--	--	--	--	--	--	--
Cluster-11204.0	701	--	predicted protein [Hordeum vulgare subsp. vulgare]	C3H62_ORYSJ RecName: Full=Zinc finger CCCH domain-containing protein 62; Short=OsC3H62;	F2EFP0_HORVV SubName: Full=Predicted protein {ECO:0000313|EMBL:BAK06162.1};	--	GO:0003677,DNA binding; GO:0046872,metal ion binding; GO:0003674,molecular_function; GO:0003676,nucleic acid binding; GO:0005488,binding; GO:0097159,organic cyclic compound binding; GO:1901363,heterocyclic compound binding; GO:0043167,ion binding; GO:0043169,cation binding	SAP domain	--	--	--
Cluster-11205.0	272	--	hypothetical protein BRADI_1g27874v3 [Brachypodium distachyon]	--	A0A0Q3KYN3_BRADI SubName: Full=Uncharacterized protein {ECO:0000313|EMBL:KQK16265.1}; Flags: Fragment;	--	GO:0003676,nucleic acid binding; GO:0003674,molecular_function; GO:0005488,binding; GO:0097159,organic cyclic compound binding; GO:1901363,heterocyclic compound binding	--	--	--	--
Cluster-11206.0	362	--	hypothetical protein BRADI_2g04626v3 [Brachypodium distachyon]	--	A0A1D6A1X3_WHEAT SubName: Full=Uncharacterized protein {ECO:0000313|EnsemblPlants:TRIAE_CS42_5DS_TGACv1_457045_AA1481440.1};	--	GO:0003676,nucleic acid binding; GO:0003674,molecular_function; GO:0005488,binding; GO:0097159,organic cyclic compound binding; GO:1901363,heterocyclic compound binding	--	--	--	--
Cluster-11208.0	212	--	--	--	--	--	--	--	--	--	--
Cluster-1121.0	652	--	--	--	--	--	--	--	--	--	--
Cluster-11210.0	686	--	--	--	--	--	--	--	--	--	--
Cluster-11211.0	285	--	--	--	--	--	--	--	--	--	--
Cluster-11212.0	368	--	--	--	--	--	--	--	--	--	--
Cluster-11213.0	354	--	--	--	--	--	--	--	--	--	--
Cluster-11214.0	339	--	--	--	--	--	--	--	--	--	--
Cluster-11215.0	208	--	--	--	--	--	--	--	--	--	--
Cluster-11217.0	523	--	hypothetical protein TRIUR3_16891 [Triticum urartu]	--	A0A1D5Z1S3_WHEAT RecName: Full=RING-type E3 ubiquitin transferase {ECO:0000256|SAAS:SAAS00970528}; EC=2.3.2.27 {ECO:0000256|SAAS:SAAS00970528};	--	GO:0046872,metal ion binding; GO:0004842,ubiquitin-protein transferase activity; GO:0003674,molecular_function; GO:0005488,binding; GO:0043167,ion binding; GO:0043169,cation binding; GO:0003824,catalytic activity; GO:0016740,transferase activity; GO:0019787,ubiquitin-like protein transferase activity; GO:0140096,catalytic activity, acting on a protein	--	--	--	--
Cluster-11218.0	294	--	--	--	A0A0E0E3A3_9ORYZ SubName: Full=Uncharacterized protein {ECO:0000313|EnsemblPlants:OMERI06G19950.1};	--	--	--	--	--	--
Cluster-11219.0	232	K21776 protein lin-54 | (RefSeq) transcriptional corepressor LEUNIG_HOMOLOG-like isoform X4 (A)	Transcriptional corepressor LEUNIG [Triticum urartu]	LEUNG_ARATH RecName: Full=Transcriptional corepressor LEUNIG {ECO:0000303|PubMed:11058164}; AltName: Full=Protein ROTUNDA2 {ECO:0000303|PubMed:15208345};	M8ALW3_TRIUA SubName: Full=Transcriptional corepressor LEUNIG {ECO:0000313|EMBL:EMS61864.1, ECO:0000313|EnsemblPlants:TRIUR3_33296-P1};	WD40 repeat-containing protein	GO:0005634,nucleus; GO:0030154,cell differentiation; GO:0006974,cellular response to DNA damage stimulus; GO:0071217,cellular response to external biotic stimulus; GO:0009908,flower development; GO:0010393,galacturonan metabolic process; GO:0010073,meristem maintenance; GO:0080001,mucilage extrusion from seed coat; GO:0048359,mucilage metabolic process involved in seed coat development; GO:004589…	--	LUG	TR	LUG
Cluster-1122.0	264	--	--	--	--	--	--	--	--	--	--
Cluster-11220.0	333	--	--	--	--	--	--	--	--	--	--
Cluster-11221.0	527	--	--	--	--	--	--	--	--	--	--
Cluster-11222.0	267	--	--	--	--	--	--	--	--	--	--
Cluster-11223.0	408	--	uncharacterized protein LOC109780550 isoform X1 [Aegilops tauschii subsp. tauschii]	--	W5AIY4_WHEAT SubName: Full=Uncharacterized protein {ECO:0000313|EnsemblPlants:TRIAE_CS42_1DL_TGACv1_062506_AA0215560.1};	--	GO:0008080,N-acetyltransferase activity; GO:0003674,molecular_function; GO:0003824,catalytic activity; GO:0016407,acetyltransferase activity; GO:0016410,N-acyltransferase activity; GO:0016740,transferase activity; GO:0016746,transferase activity, transferring acyl groups; GO:0016747,transferase activity, transferring acyl groups other than amino-acyl groups	--	--	--	--
Cluster-11224.0	979	--	unnamed protein product [Triticum aestivum]	--	T1M3P3_TRIUA SubName: Full=Uncharacterized protein {ECO:0000313|EnsemblPlants:TRIUR3_12087-P1};	--	GO:0016021,integral component of membrane; GO:0005575,cellular_component; GO:0016020,membrane; GO:0031224,intrinsic component of membrane; GO:0044425,membrane part	Cotton fibre expressed protein	--	--	--
Cluster-11225.0	385	K07198 5'-AMP-activated protein kinase, catalytic alpha subunit [EC:2.7.11.11] | (RefSeq) CBL-interacting protein kinase 5-like (A)	CBL-interacting protein kinase 30-like [Aegilops tauschii subsp. tauschii]	CIPKU_ORYSJ RecName: Full=CBL-interacting protein kinase 30; EC=2.7.11.1; AltName: Full=OsCIPK30;	A0A1D5VDV5_WHEAT RecName: Full=Non-specific serine/threonine protein kinase {ECO:0000256|SAAS:SAAS00351747}; EC=2.7.11.1 {ECO:0000256|SAAS:SAAS00351747};	Serine/threonine protein kinase	GO:0005622,intracellular; GO:0005524,ATP binding; GO:0004674,protein serine/threonine kinase activity; GO:0035556,intracellular signal transduction; GO:0018105,peptidyl-serine phosphorylation; GO:0018107,peptidyl-threonine phosphorylation; GO:0000166,nucleotide binding; GO:0003674,molecular_function; GO:0005488,binding; GO:0008144,drug binding; GO:0017076,purine nucleotide binding; GO:0030554,ade…	Protein kinase domain	--	--	--
Cluster-11226.0	254	--	--	--	--	--	--	--	--	--	--
Cluster-11227.0	745	--	--	--	--	--	--	--	--	--	--
Cluster-11228.0	523	K06943 nucleolar GTP-binding protein | (RefSeq) uncharacterized protein LOC108835530 (A)	uncharacterized protein LOC109787012 [Aegilops tauschii subsp. tauschii]	--	A0A1D5XSN7_WHEAT SubName: Full=Uncharacterized protein {ECO:0000313|EnsemblPlants:TRIAE_CS42_4BS_TGACv1_328883_AA1095030.2};	FOG: Reverse transcriptase	--	zinc-binding in reverse transcriptase	--	--	--
Cluster-11229.0	448	--	--	--	--	--	--	--	--	--	--
Cluster-1123.0	442	--	--	--	--	--	--	--	--	--	--
Cluster-11230.0	388	--	--	--	--	--	--	--	--	--	--
Cluster-11231.0	485	K01568 pyruvate decarboxylase [EC:4.1.1.1] | (RefSeq) pyruvate decarboxylase 2-like (A)	uncharacterized protein LOC109735438 [Aegilops tauschii subsp. tauschii]	--	A0A1D6BJ39_WHEAT SubName: Full=Uncharacterized protein {ECO:0000313|EnsemblPlants:TRIAE_CS42_7AL_TGACv1_556371_AA1761760.1};	--	--	--	--	--	--
Cluster-11232.0	354	--	--	--	--	--	--	--	--	--	--
Cluster-11233.0	338	--	--	--	--	--	--	--	--	--	--
Cluster-11234.0	302	K22048 mechanosensitive ion channel protein 4/5/6/7/8/9/10 | (RefSeq) mechanosensitive ion channel protein 5-like (A)	mechanosensitive ion channel protein 5-like [Aegilops tauschii subsp. tauschii]	--	A0A287RR32_HORVV SubName: Full=Uncharacterized protein {ECO:0000313|EnsemblPlants:HORVU5Hr1G071860.1};	--	GO:0016021,integral component of membrane; GO:0055085,transmembrane transport; GO:0006810,transport; GO:0008150,biological_process; GO:0051179,localization; GO:0051234,establishment of localization; GO:0005575,cellular_component; GO:0016020,membrane; GO:0031224,intrinsic component of membrane; GO:0044425,membrane part	--	--	--	--
Cluster-11235.0	481	--	--	--	--	--	--	--	--	--	--
Cluster-11236.0	259	--	--	--	--	--	--	--	--	--	--
Cluster-11238.0	381	--	--	--	--	--	--	--	--	--	--
Cluster-11239.0	406	--	uncharacterized protein LOC109734945 [Aegilops tauschii subsp. tauschii]	--	A0A1D5XMF9_WHEAT SubName: Full=Uncharacterized protein {ECO:0000313|EnsemblPlants:TRIAE_CS42_4BL_TGACv1_321998_AA1067590.1};	FOG: Reverse transcriptase	--	--	--	--	--
Cluster-1124.0	741	--	--	--	--	--	--	--	--	--	--
Cluster-11240.0	481	--	unnamed protein product [Triticum aestivum]	PP429_ARATH RecName: Full=Putative pentatricopeptide repeat-containing protein At5g52630;	A0A077RSV7_WHEAT SubName: Full=Uncharacterized protein {ECO:0000313|EMBL:CDM83550.1, ECO:0000313|EnsemblPlants:TRIAE_CS42_3B_TGACv1_222744_AA0769870.1};	FOG: PPR repeat	GO:0043231,intracellular membrane-bounded organelle; GO:0004519,endonuclease activity; GO:0003723,RNA binding; GO:0008270,zinc ion binding; GO:0016554,cytidine to uridine editing; GO:0003674,molecular_function; GO:0003824,catalytic activity; GO:0004518,nuclease activity; GO:0016787,hydrolase activity; GO:0016788,hydrolase activity, acting on ester bonds; GO:0003676,nucleic acid binding; GO:000548…	PPR repeat	--	--	--
Cluster-11241.0	224	--	--	--	--	--	--	--	--	--	--
Cluster-11242.0	286	--	--	--	--	--	--	--	--	--	--
Cluster-11243.0	352	--	uncharacterized protein LOC109753942 [Aegilops tauschii subsp. tauschii]	--	M8BKE9_AEGTA SubName: Full=Lupus brain antigen 1-like protein {ECO:0000313|EMBL:EMT07229.1, ECO:0000313|EnsemblPlants:EMT07229};	--	--	--	--	--	--
Cluster-11244.0	429	--	uncharacterized protein LOC109783240 [Aegilops tauschii subsp. tauschii]	--	A0A1D6BLE9_WHEAT SubName: Full=Uncharacterized protein {ECO:0000313|EnsemblPlants:TRIAE_CS42_7AL_TGACv1_556947_AA1773970.1};	FOG: Reverse transcriptase	--	zinc-binding in reverse transcriptase	--	--	--
Cluster-11245.0	422	--	--	--	--	--	--	--	--	--	--
Cluster-11246.0	492	--	--	--	--	--	--	--	--	--	--
Cluster-11247.0	640	K14503 brassinosteroid resistant 1/2 | (RefSeq) BES1/BZR1 homolog protein 2-like (A)	uncharacterized protein LOC109744235 [Aegilops tauschii subsp. tauschii]	--	A0A1D5UPB7_WHEAT SubName: Full=Uncharacterized protein {ECO:0000313|EnsemblPlants:TRIAE_CS42_2DL_TGACv1_159681_AA0541490.1};	FOG: Reverse transcriptase	--	Endonuclease-reverse transcriptase	--	--	--
Cluster-11248.0	294	--	--	--	--	--	--	--	--	--	--
Cluster-11249.0	247	--	--	--	--	--	--	--	--	--	--
Cluster-1125.0	300	--	--	--	--	--	--	--	--	--	--
Cluster-11250.0	333	--	--	--	--	--	--	--	--	--	--
Cluster-11251.0	269	--	--	--	--	--	--	--	--	--	--
Cluster-11252.0	218	--	hypothetical protein TRIUR3_09578 [Triticum urartu]	--	M8A7T4_TRIUA SubName: Full=Uncharacterized protein {ECO:0000313|EMBL:EMS56514.1, ECO:0000313|EnsemblPlants:TRIUR3_09578-P1};	--	GO:0016021,integral component of membrane; GO:0003676,nucleic acid binding; GO:0008270,zinc ion binding; GO:0003674,molecular_function; GO:0005488,binding; GO:0097159,organic cyclic compound binding; GO:1901363,heterocyclic compound binding; GO:0046872,metal ion binding; GO:0043167,ion binding; GO:0043169,cation binding; GO:0046914,transition metal ion binding; GO:0005575,cellular_component; GO:0…	--	--	--	--
Cluster-11253.0	428	--	--	--	--	--	--	--	--	--	--
Cluster-11254.0	241	--	--	--	--	--	--	--	--	--	--
Cluster-11255.0	343	--	--	--	--	--	--	--	--	--	--
Cluster-11256.0	809	--	--	--	--	--	--	--	--	--	--
Cluster-11256.1	437	--	PH01B001I13.11 [Phyllostachys edulis]	--	A0A1D5Y588_WHEAT SubName: Full=Uncharacterized protein {ECO:0000313|EnsemblPlants:TRIAE_CS42_4DS_TGACv1_361064_AA1160100.1};	--	GO:0003676,nucleic acid binding; GO:0015074,DNA integration; GO:0003674,molecular_function; GO:0005488,binding; GO:0097159,organic cyclic compound binding; GO:1901363,heterocyclic compound binding; GO:0008152,metabolic process; GO:0006139,nucleobase-containing compound metabolic process; GO:0006259,DNA metabolic process; GO:0006725,cellular aromatic compound metabolic process; GO:0006807,nitrogen…	--	--	--	--
Cluster-11257.0	334	--	--	--	--	--	--	--	--	--	--
Cluster-11258.0	271	--	--	--	--	--	--	--	--	--	--
Cluster-11259.0	659	--	--	--	--	--	--	--	--	--	--
Cluster-1126.0	236	--	--	--	--	--	--	--	--	--	--
Cluster-11260.0	903	--	--	--	--	--	--	--	--	--	--
Cluster-11261.0	688	--	uncharacterized protein LOC109775969 [Aegilops tauschii subsp. tauschii]	--	A0A1D6BDV6_WHEAT SubName: Full=Uncharacterized protein {ECO:0000313|EnsemblPlants:TRIAE_CS42_6DS_TGACv1_542997_AA1733900.1};	FOG: Transposon-encoded proteins with TYA, reverse transcriptase, integrase domains in various combinations	--	--	--	--	--
Cluster-11262.0	317	--	--	--	--	--	--	--	--	--	--
Cluster-11263.0	358	K19825 2-alkenal reductase (NADP+) [EC:1.3.1.102] | (RefSeq) 2-alkenal reductase (NADP(+)-dependent) (A)	putative NADP-dependent oxidoreductase P1 [Triticum urartu]	DBR_TOBAC RecName: Full=2-alkenal reductase (NADP(+)-dependent); EC=1.3.1.102 {ECO:0000269|PubMed:17945329, ECO:0000269|Ref.3, ECO:0000269|Ref.4}; AltName: Full=Alkenal double bound reductase; AltName: Full=Allylic alcohol dehydrogenase 1 {ECO:0000303|PubMed:11117876}; Short=allyl-ADH1 {ECO:0000303|PubMed:11117876}; AltName: Full=Flavin-free double bond reductase {ECO:0000303|Ref.4}; Short=NtDBR;…	M7Z0V0_TRIUA SubName: Full=Putative NADP-dependent oxidoreductase P1 {ECO:0000313|EMBL:EMS56753.1, ECO:0000313|EnsemblPlants:TRIUR3_33686-P1};	Predicted NAD-dependent oxidoreductase	GO:0016491,oxidoreductase activity; GO:0003674,molecular_function; GO:0003824,catalytic activity	Zinc-binding dehydrogenase	--	--	--
Cluster-11264.0	331	--	--	--	--	--	--	--	--	--	--
Cluster-11265.0	844	--	periaxin-like [Aegilops tauschii subsp. tauschii]	--	W5C9M5_WHEAT SubName: Full=Uncharacterized protein {ECO:0000313|EnsemblPlants:TRIAE_CS42_2DS_TGACv1_178130_AA0591380.1};	--	--	--	--	--	--
Cluster-11266.0	398	--	--	--	--	--	--	--	--	--	--
Cluster-11268.0	410	--	--	--	--	--	--	--	--	--	--
Cluster-11269.0	417	--	--	--	--	--	--	--	--	--	--
Cluster-1127.0	236	--	--	--	--	--	--	--	--	--	--
Cluster-11270.0	472	K19027 zinc finger FYVE domain-containing protein 26 | (RefSeq) uncharacterized protein LOC103652610 isoform X1 (A)	uncharacterized protein LOC109740250 [Aegilops tauschii subsp. tauschii]	RNHX1_ARATH RecName: Full=Putative ribonuclease H protein At1g65750; EC=3.1.26.4;	A0A1D6S9H8_WHEAT SubName: Full=Uncharacterized protein {ECO:0000313|EnsemblPlants:TRIAE_CS42_6BL_TGACv1_500024_AA1597480.1};	FOG: Reverse transcriptase	GO:0046872,metal ion binding; GO:0003676,nucleic acid binding; GO:0004523,RNA-DNA hybrid ribonuclease activity; GO:0003674,molecular_function; GO:0005488,binding; GO:0043167,ion binding; GO:0043169,cation binding; GO:0097159,organic cyclic compound binding; GO:1901363,heterocyclic compound binding; GO:0003824,catalytic activity; GO:0004518,nuclease activity; GO:0004519,endonuclease activity; GO:0…	--	--	--	--
Cluster-11271.1	327	--	--	--	--	--	--	--	--	--	--
Cluster-11273.0	257	--	--	--	--	--	--	--	--	--	--
Cluster-11274.0	277	--	hypothetical protein TRIUR3_28786 [Triticum urartu]	--	M7Z4X6_TRIUA SubName: Full=Uncharacterized protein {ECO:0000313|EMBL:EMS54566.1, ECO:0000313|EnsemblPlants:TRIUR3_28786-P1};	--	--	--	--	--	--
Cluster-11275.0	304	--	predicted protein [Hordeum vulgare subsp. vulgare]	--	M8BW82_AEGTA SubName: Full=Uncharacterized protein {ECO:0000313|EMBL:EMT07188.1, ECO:0000313|EnsemblPlants:EMT07188};	--	GO:0016021,integral component of membrane; GO:0005575,cellular_component; GO:0016020,membrane; GO:0031224,intrinsic component of membrane; GO:0044425,membrane part	--	--	--	--
Cluster-11276.0	303	--	--	--	--	--	--	--	--	--	--
Cluster-11277.0	400	--	squamosa promoter-binding-like protein 1 isoform X2 [Aegilops tauschii subsp. tauschii]	SPL1_ORYSJ RecName: Full=Squamosa promoter-binding-like protein 1;	M0VMT3_HORVV SubName: Full=Uncharacterized protein {ECO:0000313|EnsemblPlants:HORVU7Hr1G042370.13};	--	GO:0005634,nucleus; GO:0003677,DNA binding; GO:0046872,metal ion binding; GO:0006355,regulation of transcription, DNA-templated; GO:0006351,transcription, DNA-templated; GO:0003674,molecular_function; GO:0003676,nucleic acid binding; GO:0005488,binding; GO:0097159,organic cyclic compound binding; GO:1901363,heterocyclic compound binding; GO:0043167,ion binding; GO:0043169,cation binding; GO:00081…	--	--	--	--
Cluster-11278.0	557	K01853 cycloartenol synthase [EC:5.4.99.8] | (RefSeq) cycloartenol synthase-like isoform X1 (A)	Cycloartenol synthase [Triticum urartu]	CAS_ORYSJ RecName: Full=Cycloartenol synthase; EC=5.4.99.8;	M7Z0Q2_TRIUA RecName: Full=Terpene cyclase/mutase family member {ECO:0000256|RuleBase:RU362003}; EC=5.4.99.- {ECO:0000256|RuleBase:RU362003};	Oxidosqualene-lanosterol cyclase and related proteins	GO:0016871,cycloartenol synthase activity; GO:0003674,molecular_function; GO:0003824,catalytic activity; GO:0016853,isomerase activity; GO:0016866,intramolecular transferase activity; GO:0031559,oxidosqualene cyclase activity	--	--	--	--
Cluster-11279.0	372	--	--	--	--	--	--	--	--	--	--
Cluster-1128.0	369	--	--	--	--	--	--	--	--	--	--
Cluster-11281.0	338	--	--	--	--	--	--	--	--	--	--
Cluster-11282.0	819	--	putative disease resistance RPP13-like protein 3 [Aegilops tauschii subsp. tauschii]	--	A0A1D5Z1T3_WHEAT SubName: Full=Uncharacterized protein {ECO:0000313|EnsemblPlants:TRIAE_CS42_5BL_TGACv1_404755_AA1310070.1};	--	GO:0043531,ADP binding; GO:0000166,nucleotide binding; GO:0003674,molecular_function; GO:0005488,binding; GO:0017076,purine nucleotide binding; GO:0030554,adenyl nucleotide binding; GO:0032553,ribonucleotide binding; GO:0032555,purine ribonucleotide binding; GO:0032559,adenyl ribonucleotide binding; GO:0036094,small molecule binding; GO:0043167,ion binding; GO:0043168,anion binding; GO:0097159,or…	--	--	--	--
Cluster-11283.0	431	--	NAC domain-containing protein 48-like [Aegilops tauschii subsp. tauschii]	--	A0A1D5WPU2_WHEAT SubName: Full=Uncharacterized protein {ECO:0000313|EnsemblPlants:TRIAE_CS42_3DL_TGACv1_253556_AA0894940.1};	--	GO:0005634,nucleus; GO:0003677,DNA binding; GO:0006355,regulation of transcription, DNA-templated; GO:0006351,transcription, DNA-templated; GO:0003674,molecular_function; GO:0003676,nucleic acid binding; GO:0005488,binding; GO:0097159,organic cyclic compound binding; GO:1901363,heterocyclic compound binding; GO:0008152,metabolic process; GO:0006139,nucleobase-containing compound metabolic process…	--	--	--	--
Cluster-11284.0	658	K01074 palmitoyl-protein thioesterase [EC:3.1.2.22] | (RefSeq) palmitoyl-protein thioesterase 1-like (A)	unnamed protein product [Triticum aestivum]	--	A0A077RWI6_WHEAT SubName: Full=Uncharacterized protein {ECO:0000313|EMBL:CDM82885.1};	--	--	--	--	--	--
Cluster-11285.0	347	--	unknown [Zea mays]	--	B4FLG3_MAIZE SubName: Full=Uncharacterized protein {ECO:0000313|EMBL:ACF82956.1};	--	--	--	--	--	--
Cluster-11286.0	327	--	--	--	--	--	--	--	--	--	--
Cluster-11288.0	479	--	--	--	--	--	--	--	--	--	--
Cluster-11289.0	312	--	--	--	--	--	--	--	--	--	--
Cluster-1129.0	380	--	--	--	A0A1D6SC38_WHEAT SubName: Full=Uncharacterized protein {ECO:0000313|EnsemblPlants:TRIAE_CS42_7AL_TGACv1_558291_AA1792020.1};	--	--	--	--	--	--
Cluster-1129.1	268	--	--	--	W5EDM7_WHEAT SubName: Full=Uncharacterized protein {ECO:0000313|EnsemblPlants:TRIAE_CS42_4BS_TGACv1_330275_AA1106900.1};	--	--	--	--	--	--
Cluster-11290.0	444	--	hypothetical protein TRIUR3_00033 [Triticum urartu]	--	M7YYB1_TRIUA SubName: Full=Uncharacterized protein {ECO:0000313|EMBL:EMS52632.1, ECO:0000313|EnsemblPlants:TRIUR3_00033-P1};	--	--	--	--	--	--
Cluster-11290.1	417	--	predicted protein [Hordeum vulgare subsp. vulgare]	--	A0A1D5XRD2_WHEAT SubName: Full=Uncharacterized protein {ECO:0000313|EnsemblPlants:TRIAE_CS42_4BS_TGACv1_328451_AA1087980.2};	--	--	--	--	--	--
Cluster-11291.0	1051	--	--	--	--	--	--	--	--	--	--
Cluster-11292.0	266	--	--	--	--	--	--	--	--	--	--
Cluster-11293.0	1955	--	--	--	A0A1D5U9K1_WHEAT SubName: Full=Uncharacterized protein {ECO:0000313|EnsemblPlants:TRIAE_CS42_2BS_TGACv1_146385_AA0464050.2};	--	--	--	--	--	--
Cluster-11294.0	262	--	hypothetical protein BRADI_4g32776v3 [Brachypodium distachyon]	--	A0A1D6B460_WHEAT SubName: Full=Uncharacterized protein {ECO:0000313|EnsemblPlants:TRIAE_CS42_6DL_TGACv1_526544_AA1686840.1};	--	GO:0003676,nucleic acid binding; GO:0008270,zinc ion binding; GO:0003674,molecular_function; GO:0005488,binding; GO:0097159,organic cyclic compound binding; GO:1901363,heterocyclic compound binding; GO:0046872,metal ion binding; GO:0043167,ion binding; GO:0043169,cation binding; GO:0046914,transition metal ion binding	--	--	--	--
Cluster-11295.0	349	--	--	--	--	--	--	--	--	--	--
Cluster-11296.0	304	K13103 tuftelin-interacting protein 11 | (RefSeq) septin and tuftelin-interacting protein 1 homolog 1 (A)	septin and tuftelin-interacting protein 1 homolog 1-like [Aegilops tauschii subsp. tauschii]	STIP1_ARATH RecName: Full=Septin and tuftelin-interacting protein 1 homolog 1 {ECO:0000303|PubMed:23110899}; AltName: Full=Nineteen complex-related protein 1 homolog {ECO:0000303|PubMed:25568310}; Short=AtNTR1 {ECO:0000303|PubMed:25568310}; AltName: Full=Protein SPLICEOSOMAL TIMEKEEPER LOCUS 1 {ECO:0000303|PubMed:23110899};	R7W1Q3_AEGTA SubName: Full=Uncharacterized protein {ECO:0000313|EMBL:EMT13282.1, ECO:0000313|EnsemblPlants:EMT13282};	Tuftelin-interacting protein TIP39, contains G-patch domain	GO:0031981,nuclear lumen; GO:0071008,U2-type post-mRNA release spliceosomal complex; GO:0003677,DNA binding; GO:1990446,U1 snRNP binding; GO:0000398,mRNA splicing, via spliceosome; GO:0042752,regulation of circadian rhythm; GO:0006355,regulation of transcription, DNA-templated; GO:0000390,spliceosomal complex disassembly; GO:0003674,molecular_function; GO:0003676,nucleic acid binding; GO:0005488,…	GC-rich sequence DNA-binding factor-like protein	--	--	--
Cluster-11297.0	347	--	--	--	--	--	--	--	--	--	--
Cluster-11298.0	245	--	uncharacterized protein LOC109755999 [Aegilops tauschii subsp. tauschii]	--	T1LXI0_TRIUA SubName: Full=Uncharacterized protein {ECO:0000313|EnsemblPlants:TRIUR3_09791-P1};	--	--	--	--	--	--
Cluster-11299.0	400	--	--	--	--	--	--	--	--	--	--
Cluster-113.0	586	--	--	--	--	--	--	--	--	--	--
Cluster-1130.0	312	--	--	--	--	--	--	--	--	--	--
Cluster-11300.0	683	--	--	--	--	--	--	--	--	--	--
Cluster-11301.0	217	--	--	--	--	--	--	--	--	--	--
Cluster-11302.0	619	--	--	--	--	--	--	--	--	--	--
Cluster-11304.0	431	--	--	--	--	--	--	--	--	--	--
Cluster-11305.0	507	--	hypothetical protein TRIUR3_03245 [Triticum urartu]	--	M7ZUJ8_TRIUA SubName: Full=Uncharacterized protein {ECO:0000313|EMBL:EMS66858.1, ECO:0000313|EnsemblPlants:TRIUR3_03245-P1};	--	--	--	--	--	--
Cluster-11306.0	467	K13457 disease resistance protein RPM1 | (RefSeq) disease resistance protein Pik-2-like (A)	disease resistance protein RPM1-like [Aegilops tauschii subsp. tauschii]	RPM1_ARATH RecName: Full=Disease resistance protein RPM1; AltName: Full=Resistance to Pseudomonas syringae protein 3;	A0A1D5UBC0_WHEAT SubName: Full=Uncharacterized protein {ECO:0000313|EnsemblPlants:TRIAE_CS42_2BS_TGACv1_146834_AA0473650.1};	Apoptotic ATPase	GO:0012505,endomembrane system; GO:0019897,extrinsic component of plasma membrane; GO:0005886,plasma membrane; GO:0043531,ADP binding; GO:0005524,ATP binding; GO:0000166,nucleotide binding; GO:0009626,plant-type hypersensitive response; GO:0007165,signal transduction; GO:0003674,molecular_function; GO:0005488,binding; GO:0017076,purine nucleotide binding; GO:0030554,adenyl nucleotide binding; GO:…	NB-ARC domain	--	--	--
Cluster-11307.0	381	--	uncharacterized protein LOC109736238 [Aegilops tauschii subsp. tauschii]	--	M7ZVM4_TRIUA SubName: Full=Uncharacterized protein {ECO:0000313|EMBL:EMS64137.1, ECO:0000313|EnsemblPlants:TRIUR3_35039-P1};	--	--	--	--	--	--
Cluster-11308.0	246	--	--	--	--	--	--	--	--	--	--
Cluster-11308.1	307	--	--	--	--	--	--	--	--	--	--
Cluster-11309.0	381	--	--	--	--	--	--	--	--	--	--
Cluster-1131.0	237	--	uncharacterized protein LOC109761108 [Aegilops tauschii subsp. tauschii]	--	A0A1D5VV65_WHEAT SubName: Full=Uncharacterized protein {ECO:0000313|EnsemblPlants:TRIAE_CS42_3B_TGACv1_221613_AA0745860.1};	--	--	--	--	--	--
Cluster-11310.0	302	--	--	--	--	--	--	--	--	--	--
Cluster-11311.0	1253	K14157 alpha-aminoadipic semialdehyde synthase [EC:1.5.1.8 1.5.1.9] | (RefSeq) alpha-aminoadipic semialdehyde synthase (A)	lysine ketoglutarate reductase/saccharopine dehydrogenase [Triticum turgidum]	AASS_ARATH RecName: Full=Alpha-aminoadipic semialdehyde synthase; AltName: Full=cAt-LKR/SDH; Short=LKR/SDH; Includes: RecName: Full=Lysine ketoglutarate reductase; Short=LKR; EC=1.5.1.8; Includes: RecName: Full=Saccharopine dehydrogenase; EC=1.5.1.9; AltName: Full=cAt-SDH; Short=SDH;	A0A0A9IRV0_ARUDO SubName: Full=Lkrsdh1 {ECO:0000313|EMBL:JAE47938.1};	Lysine-ketoglutarate reductase/saccharopine dehydrogenase	GO:0005737,cytoplasm; GO:0047131,saccharopine dehydrogenase (NAD+, L-glutamate-forming) activity; GO:0047130,saccharopine dehydrogenase (NADP+, L-lysine-forming) activity; GO:0004753,saccharopine dehydrogenase activity; GO:0006091,generation of precursor metabolites and energy; GO:0033512,L-lysine catabolic process to acetyl-CoA via saccharopine; GO:0019878,lysine biosynthetic process via aminoad…	--	--	--	--
Cluster-11312.0	381	K22804 structural maintenance of chromosomes protein 6 | (RefSeq) structural maintenance of chromosomes protein 6B-like (A)	uncharacterized protein LOC109736432 [Aegilops tauschii subsp. tauschii]	M1250_ARATH RecName: Full=Uncharacterized mitochondrial protein AtMg01250; AltName: Full=ORF102;	A0A1D5X2Q4_WHEAT SubName: Full=Uncharacterized protein {ECO:0000313|EnsemblPlants:TRIAE_CS42_4AL_TGACv1_289143_AA0965890.1};	FOG: Reverse transcriptase	GO:0005739,mitochondrion; GO:0005622,intracellular; GO:0005575,cellular_component; GO:0005623,cell; GO:0005737,cytoplasm; GO:0043231,intracellular membrane-bounded organelle; GO:0043226,organelle; GO:0043227,membrane-bounded organelle; GO:0043229,intracellular organelle; GO:0044424,intracellular part; GO:0044444,cytoplasmic part; GO:0044464,cell part	--	--	--	--
Cluster-11313.0	323	--	--	--	--	--	--	--	--	--	--
Cluster-11314.0	508	--	--	--	--	--	--	--	--	--	--
Cluster-11315.0	250	--	--	--	--	--	--	--	--	--	--
Cluster-11316.0	584	--	--	--	--	--	--	--	--	--	--
Cluster-11317.0	316	K19026 spatacsin | (RefSeq) uncharacterized LOC107760795 (A)	uncharacterized protein LOC109768476 isoform X1 [Aegilops tauschii subsp. tauschii]	--	A0A1D5TY54_WHEAT SubName: Full=Uncharacterized protein {ECO:0000313|EnsemblPlants:TRIAE_CS42_2BL_TGACv1_130076_AA0402920.1};	FOG: Reverse transcriptase	--	--	--	--	--
Cluster-11317.1	493	K06943 nucleolar GTP-binding protein | (RefSeq) uncharacterized protein LOC108835530 (A)	uncharacterized protein LOC109786279 [Aegilops tauschii subsp. tauschii]	RNHX1_ARATH RecName: Full=Putative ribonuclease H protein At1g65750; EC=3.1.26.4;	A0A1D5TY54_WHEAT SubName: Full=Uncharacterized protein {ECO:0000313|EnsemblPlants:TRIAE_CS42_2BL_TGACv1_130076_AA0402920.1};	FOG: Reverse transcriptase	GO:0046872,metal ion binding; GO:0003676,nucleic acid binding; GO:0004523,RNA-DNA hybrid ribonuclease activity; GO:0003674,molecular_function; GO:0005488,binding; GO:0043167,ion binding; GO:0043169,cation binding; GO:0097159,organic cyclic compound binding; GO:1901363,heterocyclic compound binding; GO:0003824,catalytic activity; GO:0004518,nuclease activity; GO:0004519,endonuclease activity; GO:0…	--	--	--	--
Cluster-11318.0	532	--	--	--	--	--	--	--	--	--	--
Cluster-11318.1	239	--	--	--	--	--	--	--	--	--	--
Cluster-11319.0	723	--	--	--	--	--	--	--	--	--	--
Cluster-1132.0	360	--	PREDICTED: uncharacterized protein LOC107304952 [Oryza brachyantha]	--	T1NBQ6_TRIUA SubName: Full=Uncharacterized protein {ECO:0000313|EnsemblPlants:TRIUR3_27957-P1};	--	--	--	--	--	--
Cluster-11320.0	581	--	--	--	--	--	--	--	--	--	--
Cluster-11321.0	260	K03006 DNA-directed RNA polymerase II subunit RPB1 [EC:2.7.7.6] | (RefSeq) LOW QUALITY PROTEIN: DNA-directed RNA polymerase II subunit 1-like (A)	putative retrotransposon protein [Phyllostachys edulis]	POLR1_ARATH RecName: Full=Retrovirus-related Pol polyprotein from transposon RE1; AltName: Full=Retro element 1 {ECO:0000303|PubMed:10689195}; Short=AtRE1 {ECO:0000303|PubMed:10689195}; Includes: RecName: Full=Protease RE1; EC=3.4.23.-; Includes: RecName: Full=Reverse transcriptase RE1; EC=2.7.7.49; Includes: RecName: Full=Endonuclease RE1;	D3IVF9_9POAL SubName: Full=Putative retrotransposon protein {ECO:0000313|EMBL:ADB85299.1};	FOG: Transposon-encoded proteins with TYA, reverse transcriptase, integrase domains in various combinations	GO:0004190,aspartic-type endopeptidase activity; GO:0004519,endonuclease activity; GO:0046872,metal ion binding; GO:0003676,nucleic acid binding; GO:0003964,RNA-directed DNA polymerase activity; GO:0015074,DNA integration; GO:0006310,DNA recombination; GO:0003674,molecular_function; GO:0003824,catalytic activity; GO:0004175,endopeptidase activity; GO:0008233,peptidase activity; GO:0070011,peptida…	--	--	--	--
Cluster-11321.1	550	K13066 caffeic acid 3-O-methyltransferase / acetylserotonin O-methyltransferase [EC:2.1.1.68 2.1.1.4] | (RefSeq) 3'-hydroxy-N-methyl-(S)-coclaurine 4'-O-methyltransferase-like (A)	retrotransposon protein, putative, Ty1-copia subclass [Oryza sativa Japonica Group]	M820_ARATH RecName: Full=Uncharacterized mitochondrial protein AtMg00820; AltName: Full=ORF170;	Q2R2I2_ORYSJ SubName: Full=Retrotransposon protein, putative, Ty1-copia subclass {ECO:0000313|EMBL:ABA94364.2};	FOG: Transposon-encoded proteins with TYA, reverse transcriptase, integrase domains in various combinations	GO:0005739,mitochondrion; GO:0005622,intracellular; GO:0005575,cellular_component; GO:0005623,cell; GO:0005737,cytoplasm; GO:0043231,intracellular membrane-bounded organelle; GO:0043226,organelle; GO:0043227,membrane-bounded organelle; GO:0043229,intracellular organelle; GO:0044424,intracellular part; GO:0044444,cytoplasmic part; GO:0044464,cell part	--	--	--	--
Cluster-11321.2	213	--	putative retrotransposon protein [Phyllostachys edulis]	--	D3IVF9_9POAL SubName: Full=Putative retrotransposon protein {ECO:0000313|EMBL:ADB85299.1};	FOG: Transposon-encoded proteins with TYA, reverse transcriptase, integrase domains in various combinations	GO:0016788,hydrolase activity, acting on ester bonds; GO:0003676,nucleic acid binding; GO:0015074,DNA integration; GO:0003674,molecular_function; GO:0003824,catalytic activity; GO:0016787,hydrolase activity; GO:0005488,binding; GO:0097159,organic cyclic compound binding; GO:1901363,heterocyclic compound binding; GO:0008152,metabolic process; GO:0006139,nucleobase-containing compound metabolic pro…	--	--	--	--
Cluster-11322.0	355	--	--	--	--	--	--	--	--	--	--
Cluster-11324.0	247	--	uncharacterized protein LOC109780737 [Aegilops tauschii subsp. tauschii]	--	A0A1D5ZHD9_WHEAT SubName: Full=Uncharacterized protein {ECO:0000313|EnsemblPlants:TRIAE_CS42_5BS_TGACv1_424303_AA1388580.1};	--	--	--	--	--	--
Cluster-11325.0	352	K04460 serine/threonine-protein phosphatase 5 [EC:3.1.3.16] | (RefSeq) serine/threonine-protein phosphatase 7-like (A)	uncharacterized protein LOC109737081 [Aegilops tauschii subsp. tauschii]	--	A0A1D5ZVA6_WHEAT SubName: Full=Uncharacterized protein {ECO:0000313|EnsemblPlants:TRIAE_CS42_5DL_TGACv1_435296_AA1448560.1};	--	GO:0046983,protein dimerization activity; GO:0005515,protein binding; GO:0003674,molecular_function; GO:0005488,binding	--	--	--	--
Cluster-11326.0	1162	--	--	--	--	--	--	--	--	--	--
Cluster-11328.0	276	--	--	--	--	--	--	--	--	--	--
Cluster-11329.0	217	--	--	--	--	--	--	--	--	--	--
Cluster-1133.0	328	--	--	--	--	--	--	--	--	--	--
Cluster-11330.0	358	K07393 glutathionyl-hydroquinone reductase [EC:1.8.5.7] | (RefSeq) uncharacterized protein LOC110775499 (A)	PH01B001I13.4 [Phyllostachys edulis]	--	L0P3P1_9POAL SubName: Full=PH01B001I13.4 protein {ECO:0000313|EMBL:CCI55308.1};	FOG: Transposon-encoded proteins with TYA, reverse transcriptase, integrase domains in various combinations	GO:0003676,nucleic acid binding; GO:0004523,RNA-DNA hybrid ribonuclease activity; GO:0015074,DNA integration; GO:0003674,molecular_function; GO:0005488,binding; GO:0097159,organic cyclic compound binding; GO:1901363,heterocyclic compound binding; GO:0003824,catalytic activity; GO:0004518,nuclease activity; GO:0004519,endonuclease activity; GO:0004521,endoribonuclease activity; GO:0004540,ribonucl…	--	--	--	--
Cluster-11331.0	349	--	--	--	--	--	--	--	--	--	--
Cluster-11332.0	413	--	--	--	--	--	--	--	--	--	--
Cluster-11333.0	783	--	--	--	N1R4X0_AEGTA SubName: Full=Uncharacterized protein {ECO:0000313|EMBL:EMT33351.1, ECO:0000313|EnsemblPlants:EMT33351};	--	GO:0016021,integral component of membrane; GO:0005575,cellular_component; GO:0016020,membrane; GO:0031224,intrinsic component of membrane; GO:0044425,membrane part	--	--	--	--
Cluster-11334.0	224	--	--	--	J3MEC9_ORYBR SubName: Full=Uncharacterized protein {ECO:0000313|EnsemblPlants:OB06G23730.1};	--	GO:0003676,nucleic acid binding; GO:0004523,RNA-DNA hybrid ribonuclease activity; GO:0003674,molecular_function; GO:0005488,binding; GO:0097159,organic cyclic compound binding; GO:1901363,heterocyclic compound binding; GO:0003824,catalytic activity; GO:0004518,nuclease activity; GO:0004519,endonuclease activity; GO:0004521,endoribonuclease activity; GO:0004540,ribonuclease activity; GO:0016787,hy…	--	--	--	--
Cluster-11335.0	534	--	--	--	--	--	--	--	--	--	--
Cluster-11336.0	460	--	uncharacterized protein LOC109769868 [Aegilops tauschii subsp. tauschii]	--	A0A1D5SS53_WHEAT SubName: Full=Uncharacterized protein {ECO:0000313|EnsemblPlants:TRIAE_CS42_1DL_TGACv1_061471_AA0196170.1};	--	--	--	--	--	--
Cluster-11337.0	512	--	--	--	--	--	--	--	--	--	--
Cluster-11338.0	469	K11267 sister chromatid cohesion protein PDS5 | (RefSeq) embryogenesis transmembrane protein (A)	hypothetical protein TRIUR3_18666 [Triticum urartu]	--	A0A1D6AB11_WHEAT SubName: Full=Uncharacterized protein {ECO:0000313|EnsemblPlants:TRIAE_CS42_6AL_TGACv1_472784_AA1525980.1};	--	GO:0016021,integral component of membrane; GO:0005575,cellular_component; GO:0016020,membrane; GO:0031224,intrinsic component of membrane; GO:0044425,membrane part	Domain of unknown function	--	--	--
Cluster-11339.0	266	--	--	--	--	--	--	--	--	--	--
Cluster-1134.0	609	K15979 staphylococcal nuclease domain-containing protein 1 | (RefSeq) uncharacterized protein LOC109745746 (A)	putative disease resistance protein At1g50180 [Aegilops tauschii subsp. tauschii]	--	M8BHW2_AEGTA SubName: Full=Disease resistance protein RPP13 {ECO:0000313|EMBL:EMT21328.1, ECO:0000313|EnsemblPlants:EMT21328};	--	GO:0043531,ADP binding; GO:0005524,ATP binding; GO:0004672,protein kinase activity; GO:0000166,nucleotide binding; GO:0003674,molecular_function; GO:0005488,binding; GO:0017076,purine nucleotide binding; GO:0030554,adenyl nucleotide binding; GO:0032553,ribonucleotide binding; GO:0032555,purine ribonucleotide binding; GO:0032559,adenyl ribonucleotide binding; GO:0036094,small molecule binding; GO:…	--	--	--	--
Cluster-1134.1	786	--	disease resistance protein RPP13-like [Aegilops tauschii subsp. tauschii]	--	A0A1D5X0Q3_WHEAT SubName: Full=Uncharacterized protein {ECO:0000313|EnsemblPlants:TRIAE_CS42_4AL_TGACv1_288691_AA0955700.1};	--	GO:0043531,ADP binding; GO:0005524,ATP binding; GO:0004672,protein kinase activity; GO:0000166,nucleotide binding; GO:0003674,molecular_function; GO:0005488,binding; GO:0017076,purine nucleotide binding; GO:0030554,adenyl nucleotide binding; GO:0032553,ribonucleotide binding; GO:0032555,purine ribonucleotide binding; GO:0032559,adenyl ribonucleotide binding; GO:0036094,small molecule binding; GO:…	--	--	--	--
Cluster-11340.0	280	--	--	--	--	--	--	--	--	--	--
Cluster-11341.0	405	--	--	--	--	--	--	--	--	--	--
Cluster-11342.0	303	--	--	--	--	--	--	--	--	--	--
Cluster-11342.1	314	--	--	--	--	--	--	--	--	--	--
Cluster-11342.2	405	--	--	--	--	--	--	--	--	--	--
Cluster-11343.0	283	--	--	--	--	--	--	--	--	--	--
Cluster-11344.0	461	--	--	--	A0A1D5XUY2_WHEAT SubName: Full=Uncharacterized protein {ECO:0000313|EnsemblPlants:TRIAE_CS42_4BS_TGACv1_330234_AA1106630.1};	--	--	--	--	--	--
Cluster-11345.0	259	--	--	--	--	--	--	--	--	--	--
Cluster-11346.0	400	--	--	--	--	--	--	--	--	--	--
Cluster-11347.0	319	--	--	--	--	--	--	--	--	--	--
Cluster-11348.0	727	--	--	--	--	--	--	--	--	--	--
Cluster-11349.0	290	--	--	--	--	--	--	--	--	--	--
Cluster-1135.0	446	K15503 serine/threonine-protein phosphatase 6 regulatory ankyrin repeat subunit B | (RefSeq) uncharacterized protein LOC110673220 (A)	ankyrin repeat-containing protein At5g02620 isoform X1 [Sorghum bicolor]	--	A0A1Z5RK47_SORBI SubName: Full=Uncharacterized protein {ECO:0000313|EMBL:OQU84108.1};	FOG: Ankyrin repeat	GO:0016021,integral component of membrane; GO:0005575,cellular_component; GO:0016020,membrane; GO:0031224,intrinsic component of membrane; GO:0044425,membrane part	Domain of unknown function	--	--	--
Cluster-11350.0	329	--	--	--	--	--	--	--	--	--	--
Cluster-11351.0	325	K11971 E3 ubiquitin-protein ligase RNF14 [EC:2.3.2.31] | (RefSeq) uncharacterized protein LOC109770719 (A)	uncharacterized protein LOC109757330 [Aegilops tauschii subsp. tauschii]	--	A0A1D5U0J4_WHEAT SubName: Full=Uncharacterized protein {ECO:0000313|EnsemblPlants:TRIAE_CS42_2BL_TGACv1_130634_AA0415070.1};	FOG: Reverse transcriptase	--	Reverse transcriptase (RNA-dependent DNA polymerase)	--	--	--
Cluster-11353.0	443	--	--	--	--	--	--	Cysteine-rich D. radiodurans N terminus	--	--	--
Cluster-11354.0	314	K00924 kinase [EC:2.7.1.-] | (RefSeq) receptor-like protein kinase 5 (A)	receptor-like protein kinase 5 [Zea mays]	RLK5_ARATH RecName: Full=Receptor-like protein kinase 5; EC=2.7.10.1; EC=2.7.11.1; AltName: Full=Protein HAESA; Flags: Precursor;	A0A287WAC6_HORVV SubName: Full=Uncharacterized protein {ECO:0000313|EnsemblPlants:HORVU7Hr1G044310.32};	--	GO:0016021,integral component of membrane; GO:0005886,plasma membrane; GO:0005524,ATP binding; GO:0004672,protein kinase activity; GO:0004674,protein serine/threonine kinase activity; GO:0004714,transmembrane receptor protein tyrosine kinase activity; GO:0010227,floral organ abscission; GO:0010102,lateral root morphogenesis; GO:0045490,pectin catabolic process; GO:0046777,protein autophosphorylat…	Protein tyrosine kinase	--	--	--
Cluster-11354.1	349	K00924 kinase [EC:2.7.1.-] | (RefSeq) receptor-like protein kinase 5 (A)	receptor-like protein kinase 5 [Zea mays]	PERK6_ARATH RecName: Full=Putative proline-rich receptor-like protein kinase PERK6; EC=2.7.11.1; AltName: Full=Proline-rich extensin-like receptor kinase 6; Short=AtPERK6;	A0A287WAC6_HORVV SubName: Full=Uncharacterized protein {ECO:0000313|EnsemblPlants:HORVU7Hr1G044310.32};	Serine/threonine protein kinase	GO:0016021,integral component of membrane; GO:0005886,plasma membrane; GO:0005524,ATP binding; GO:0004675,transmembrane receptor protein serine/threonine kinase activity; GO:0007166,cell surface receptor signaling pathway; GO:0006468,protein phosphorylation; GO:0000166,nucleotide binding; GO:0003674,molecular_function; GO:0005488,binding; GO:0008144,drug binding; GO:0017076,purine nucleotide bind…	Protein kinase domain	--	--	--
Cluster-11355.0	563	--	hypothetical protein TRIUR3_01715 [Triticum urartu]	--	M7YY05_TRIUA SubName: Full=Uncharacterized protein {ECO:0000313|EMBL:EMS52031.1, ECO:0000313|EnsemblPlants:TRIUR3_01715-P1};	--	--	--	--	--	--
Cluster-11356.0	239	--	--	--	--	--	--	--	--	--	--
Cluster-11357.0	304	--	--	--	--	--	--	--	--	--	--
Cluster-11358.0	383	--	--	--	--	--	--	--	--	--	--
Cluster-11359.0	551	--	--	--	--	--	--	--	--	--	--
Cluster-11360.0	858	K09422 transcription factor MYB, plant | (RefSeq) transcription factor RAX1-like (A)	myb-related protein Myb4-like [Aegilops tauschii subsp. tauschii]	MYB87_ARATH RecName: Full=Transcription factor MYB87 {ECO:0000305}; AltName: Full=Myb-related protein 87 {ECO:0000305}; Short=AtMYB87 {ECO:0000312|EMBL:CAB09241.1};	A0A1D5SUR2_WHEAT SubName: Full=Uncharacterized protein {ECO:0000313|EnsemblPlants:TRIAE_CS42_1DL_TGACv1_062078_AA0208420.1};	Transcription factor, Myb superfamily	GO:0005634,nucleus; GO:0003700,DNA-binding transcription factor activity; GO:0000981,DNA-binding transcription factor activity, RNA polymerase II-specific; GO:0043565,sequence-specific DNA binding; GO:0001135,RNA polymerase II transcription regulator recruiting activity; GO:0044212,transcription regulatory region DNA binding; GO:0030154,cell differentiation; GO:0007275,multicellular organism deve…	--	MYB-related	TF	MYB->MYB-related
Cluster-11361.0	406	--	B3 domain-containing protein REM20-like [Aegilops tauschii subsp. tauschii]	--	M8CXS4_AEGTA SubName: Full=Uncharacterized protein {ECO:0000313|EMBL:EMT32507.1, ECO:0000313|EnsemblPlants:EMT32507};	--	GO:0005634,nucleus; GO:0003677,DNA binding; GO:0006355,regulation of transcription, DNA-templated; GO:0006351,transcription, DNA-templated; GO:0003674,molecular_function; GO:0003676,nucleic acid binding; GO:0005488,binding; GO:0097159,organic cyclic compound binding; GO:1901363,heterocyclic compound binding; GO:0008152,metabolic process; GO:0006139,nucleobase-containing compound metabolic process…	--	--	--	--
Cluster-11362.0	946	--	predicted protein [Hordeum vulgare subsp. vulgare]	LEC2_CLAKE RecName: Full=Agglutinin-2; AltName: Full=Agglutinin II; AltName: Full=ClAII; AltName: Full=LecClAII; Flags: Precursor;	F2CQ63_HORVV SubName: Full=Predicted protein {ECO:0000313|EMBL:BAJ84984.1};	--	GO:0005537,mannose binding; GO:0046872,metal ion binding; GO:0003674,molecular_function; GO:0030246,carbohydrate binding; GO:0005488,binding; GO:0036094,small molecule binding; GO:0048029,monosaccharide binding; GO:0043167,ion binding; GO:0043169,cation binding	Legume lectin domain	--	--	--
Cluster-11363.0	233	--	--	--	--	--	--	--	--	--	--
Cluster-11364.0	1109	K09286 EREBP-like factor | (RefSeq) ethylene-responsive transcription factor ERF109-like (A)	ethylene-responsive transcription factor RAP2-3-like [Aegilops tauschii subsp. tauschii]	--	--	--	--	--	--	--	--
Cluster-11365.0	1286	K13457 disease resistance protein RPM1 | (RefSeq) LOW QUALITY PROTEIN: putative disease resistance RPP13-like protein 3 (A)	putative disease resistance RPP13-like protein 3 [Aegilops tauschii subsp. tauschii]	R13L4_ARATH RecName: Full=Disease resistance RPP13-like protein 4; AltName: Full=Disease resistance protein ZAR1 {ECO:0000305}; AltName: Full=Protein HOPZ-ACTIVATED RESISTANCE 1;	A0A1D6A3N0_WHEAT SubName: Full=Uncharacterized protein {ECO:0000313|EnsemblPlants:TRIAE_CS42_5DS_TGACv1_457668_AA1488680.2};	Apoptotic ATPase	GO:0005886,plasma membrane; GO:0043531,ADP binding; GO:0005524,ATP binding; GO:0043621,protein self-association; GO:0006952,defense response; GO:0050829,defense response to Gram-negative bacterium; GO:0007165,signal transduction; GO:0000166,nucleotide binding; GO:0003674,molecular_function; GO:0005488,binding; GO:0017076,purine nucleotide binding; GO:0030554,adenyl nucleotide binding; GO:0032553,…	NB-ARC domain	--	--	--
Cluster-11366.0	270	K01188 beta-glucosidase [EC:3.2.1.21] | (RefSeq) 4-hydroxy-7-methoxy-3-oxo-3,4-dihydro-2H-1, 4-benzoxazin-2-yl glucoside beta-D-glucosidase 1c, chloroplastic (A)	RecName: Full=4-hydroxy-7-methoxy-3-oxo-3,4-dihydro-2H-1,4-benzoxazin-2-yl glucoside beta-D-glucosidase 1c, chloroplastic; AltName: Full=Beta-glucosidase 1c; Short=Taglu1c; Flags: Precursor BAE92260.1 beta-glucosidase [Triticum aestivum]	HGL1C_WHEAT RecName: Full=4-hydroxy-7-methoxy-3-oxo-3,4-dihydro-2H-1,4-benzoxazin-2-yl glucoside beta-D-glucosidase 1c, chloroplastic; EC=3.2.1.182; AltName: Full=Beta-glucosidase 1c; Short=Taglu1c; EC=3.2.1.21; Flags: Precursor;	W5F8Q1_WHEAT SubName: Full=Uncharacterized protein {ECO:0000313|EnsemblPlants:TRIAE_CS42_5BL_TGACv1_404625_AA1306580.1};	Beta-glucosidase, lactase phlorizinhydrolase, and related proteins	GO:0009507,chloroplast; GO:0008422,beta-glucosidase activity; GO:0102726,DIMBOA glucoside beta-D-glucosidase activity; GO:0102483,scopolin beta-glucosidase activity; GO:0005975,carbohydrate metabolic process; GO:0003674,molecular_function; GO:0003824,catalytic activity; GO:0004553,hydrolase activity, hydrolyzing O-glycosyl compounds; GO:0015926,glucosidase activity; GO:0016787,hydrolase activity;…	--	--	--	--
Cluster-11367.0	578	--	--	--	--	--	--	--	--	--	--
Cluster-11368.0	305	--	--	--	--	--	--	--	--	--	--
Cluster-11369.0	264	--	uncharacterized protein LOC109784950 [Aegilops tauschii subsp. tauschii]	--	--	--	--	--	--	--	--
Cluster-1137.0	259	--	--	--	--	--	--	--	--	--	--
Cluster-11370.0	637	K17545 serine/threonine-protein kinase ULK4 [EC:2.7.11.1] | (RefSeq) uncharacterized protein LOC103634684 (A)	uncharacterized protein LOC109944816 [Zea mays]	POLR1_ARATH RecName: Full=Retrovirus-related Pol polyprotein from transposon RE1; AltName: Full=Retro element 1 {ECO:0000303|PubMed:10689195}; Short=AtRE1 {ECO:0000303|PubMed:10689195}; Includes: RecName: Full=Protease RE1; EC=3.4.23.-; Includes: RecName: Full=Reverse transcriptase RE1; EC=2.7.7.49; Includes: RecName: Full=Endonuclease RE1;	A0A1D5WH76_WHEAT SubName: Full=Uncharacterized protein {ECO:0000313|EnsemblPlants:TRIAE_CS42_3DL_TGACv1_249972_AA0859560.1};	FOG: Transposon-encoded proteins with TYA, reverse transcriptase, integrase domains in various combinations	GO:0004190,aspartic-type endopeptidase activity; GO:0004519,endonuclease activity; GO:0046872,metal ion binding; GO:0003676,nucleic acid binding; GO:0003964,RNA-directed DNA polymerase activity; GO:0015074,DNA integration; GO:0006310,DNA recombination; GO:0003674,molecular_function; GO:0003824,catalytic activity; GO:0004175,endopeptidase activity; GO:0008233,peptidase activity; GO:0070011,peptida…	Reverse transcriptase (RNA-dependent DNA polymerase)	--	--	--
Cluster-11372.0	464	--	--	--	--	--	--	--	--	--	--
Cluster-11373.0	353	--	--	--	--	--	--	--	--	--	--
Cluster-11373.1	364	--	--	--	--	--	--	--	--	--	--
Cluster-11374.0	495	--	hypothetical protein BRADI_3g28555v3, partial [Brachypodium distachyon]	--	A0A1D5RUS4_WHEAT SubName: Full=Uncharacterized protein {ECO:0000313|EnsemblPlants:TRIAE_CS42_1AL_TGACv1_001382_AA0029690.1};	--	--	--	--	--	--
Cluster-11375.0	1373	K02358 elongation factor Tu | (RefSeq) uncharacterized protein LOC103721475 isoform X1 (A)	OSIGBa0114M03.4 [Oryza sativa]	RRPO_OENBE RecName: Full=RNA-directed DNA polymerase homolog; EC=2.7.7.48; AltName: Full=Reverse transcriptase homolog;	A0A1D5TKN3_WHEAT SubName: Full=Uncharacterized protein {ECO:0000313|EnsemblPlants:TRIAE_CS42_2AS_TGACv1_112566_AA0341250.1};	FOG: Transposon-encoded proteins with TYA, reverse transcriptase, integrase domains in various combinations	GO:0005739,mitochondrion; GO:0003968,RNA-directed 5'-3' RNA polymerase activity; GO:0003964,RNA-directed DNA polymerase activity; GO:0003674,molecular_function; GO:0003824,catalytic activity; GO:0016740,transferase activity; GO:0016772,transferase activity, transferring phosphorus-containing groups; GO:0016779,nucleotidyltransferase activity; GO:0034062,5'-3' RNA polymerase activity; GO:0097747,R…	Reverse transcriptase (RNA-dependent DNA polymerase)	--	--	--
Cluster-11376.0	318	--	--	--	--	--	--	--	--	--	--
Cluster-11377.0	309	K22262 WD repeat and FYVE domain-containing protein 3 | (RefSeq) protein SPIRRIG (A)	hypothetical protein BRADI_1g38705v3 [Brachypodium distachyon]	PPR84_ARATH RecName: Full=Pentatricopeptide repeat-containing protein At1g56690, mitochondrial; Flags: Precursor;	I1GY75_BRADI SubName: Full=Uncharacterized protein {ECO:0000313|EMBL:KQK18097.1, ECO:0000313|EnsemblPlants:BRADI1G38705.1};	FOG: PPR repeat	GO:0043231,intracellular membrane-bounded organelle; GO:0005739,mitochondrion; GO:0004519,endonuclease activity; GO:0003723,RNA binding; GO:0008270,zinc ion binding; GO:0009451,RNA modification; GO:0003674,molecular_function; GO:0003824,catalytic activity; GO:0004518,nuclease activity; GO:0016787,hydrolase activity; GO:0016788,hydrolase activity, acting on ester bonds; GO:0003676,nucleic acid bin…	--	--	--	--
Cluster-11378.0	951	K10406 kinesin family member C2/C3 | (RefSeq) kinesin-like protein KIN-14A isoform X1 (A)	kinesin-like protein KIN-14A isoform X1 [Aegilops tauschii subsp. tauschii]	KN14A_ORYSJ RecName: Full=Kinesin-like protein KIN-14A {ECO:0000305};	A0A1D5VU99_WHEAT SubName: Full=Uncharacterized protein {ECO:0000313|EnsemblPlants:TRIAE_CS42_3B_TGACv1_221482_AA0741740.1};	Kinesin (KAR3 subfamily)	GO:0005874,microtubule; GO:0005524,ATP binding; GO:0008017,microtubule binding; GO:0003777,microtubule motor activity; GO:0007018,microtubule-based movement; GO:0000166,nucleotide binding; GO:0003674,molecular_function; GO:0005488,binding; GO:0008144,drug binding; GO:0017076,purine nucleotide binding; GO:0030554,adenyl nucleotide binding; GO:0032553,ribonucleotide binding; GO:0032555,purine ribon…	Kinesin motor domain	--	--	--
Cluster-11379.0	1097	--	Regulator of nonsense transcripts 3A [Triticum urartu]	--	M7YJS3_TRIUA SubName: Full=Regulator of nonsense transcripts 3A {ECO:0000313|EMBL:EMS47492.1, ECO:0000313|EnsemblPlants:TRIUR3_29348-P1};	--	GO:0003676,nucleic acid binding; GO:0003674,molecular_function; GO:0005488,binding; GO:0097159,organic cyclic compound binding; GO:1901363,heterocyclic compound binding	--	--	--	--
Cluster-11381.0	562	--	hypothetical protein OsI_19416 [Oryza sativa Indica Group]	MD33B_ARATH RecName: Full=Mediator of RNA polymerase II transcription subunit 33B; AltName: Full=Protein REDUCED EPIDERMAL FLUORESCENCE 4; Short=AtREF4;	A0A0E0DPQ7_9ORYZ SubName: Full=Uncharacterized protein {ECO:0000313|EnsemblPlants:OMERI05G09820.1};	--	GO:0016592,mediator complex; GO:0016020,membrane; GO:0009698,phenylpropanoid metabolic process; GO:2000762,regulation of phenylpropanoid metabolic process; GO:0006355,regulation of transcription, DNA-templated; GO:0006351,transcription, DNA-templated; GO:0008152,metabolic process; GO:0006725,cellular aromatic compound metabolic process; GO:0008150,biological_process; GO:0009987,cellular process; …	--	--	--	--
Cluster-11382.0	548	--	--	--	--	--	--	--	--	--	--
Cluster-11383.0	430	--	--	--	--	--	--	--	--	--	--
Cluster-11384.0	360	--	--	--	--	--	--	--	--	--	--
Cluster-11385.0	491	--	pentatricopeptide repeat-containing protein At4g14850 [Aegilops tauschii subsp. tauschii]	PP312_ARATH RecName: Full=Pentatricopeptide repeat-containing protein At4g14850; AltName: Full=Protein LOVASTATIN INSENSITIVE 1;	A0A1D6AX18_WHEAT SubName: Full=Uncharacterized protein {ECO:0000313|EnsemblPlants:TRIAE_CS42_6BS_TGACv1_513637_AA1646380.2};	FOG: PPR repeat	GO:0005739,mitochondrion; GO:0004519,endonuclease activity; GO:0000166,nucleotide binding; GO:0034046,poly(G) binding; GO:0008270,zinc ion binding; GO:0019288,isopentenyl diphosphate biosynthetic process, methylerythritol 4-phosphate pathway; GO:0019287,isopentenyl diphosphate biosynthetic process, mevalonate pathway; GO:0050790,regulation of catalytic activity; GO:0009451,RNA modification; GO:00…	PPR repeat family	--	--	--
Cluster-11386.0	445	--	--	--	--	--	--	--	--	--	--
Cluster-11387.0	430	--	--	--	--	--	--	--	--	--	--
Cluster-11388.0	473	--	hypothetical protein TRIUR3_04932 [Triticum urartu]	--	M7ZU56_TRIUA SubName: Full=Uncharacterized protein {ECO:0000313|EMBL:EMS66733.1, ECO:0000313|EnsemblPlants:TRIUR3_04932-P1};	--	--	--	--	--	--
Cluster-11389.0	317	--	protein SMAX1-LIKE 4 [Aegilops tauschii subsp. tauschii]	SMXL4_ARATH RecName: Full=Protein SMAX1-LIKE 4 {ECO:0000303|PubMed:23893171}; Short=AtSMXL4 {ECO:0000303|PubMed:23893171}; AltName: Full=Protein HEAT SHOCK PROTEIN-RELATED {ECO:0000303|PubMed:26603028}; Short=AtHSPR {ECO:0000303|PubMed:26603028}; EC=3.6.3.- {ECO:0000269|PubMed:26603028};	A0A1D5UU19_WHEAT SubName: Full=Uncharacterized protein {ECO:0000313|EnsemblPlants:TRIAE_CS42_2DL_TGACv1_162206_AA0562120.1};	Chaperone HSP104 and related ATP-dependent Clp proteases	GO:0009507,chloroplast; GO:0005634,nucleus; GO:0016787,hydrolase activity; GO:0033500,carbohydrate homeostasis; GO:0010233,phloem transport; GO:0019538,protein metabolic process; GO:0006355,regulation of transcription, DNA-templated; GO:0006351,transcription, DNA-templated; GO:0003674,molecular_function; GO:0003824,catalytic activity; GO:0008150,biological_process; GO:0042592,homeostatic process;…	--	--	--	--
Cluster-1139.0	465	K10736 minichromosome maintenance protein 10 | (RefSeq) uncharacterized protein LOC109736343 isoform X1 (A)	uncharacterized protein LOC109736343 isoform X1 [Aegilops tauschii subsp. tauschii]	--	A0A1D5Z878_WHEAT SubName: Full=Uncharacterized protein {ECO:0000313|EnsemblPlants:TRIAE_CS42_5BL_TGACv1_406165_AA1341630.1};	--	GO:0005634,nucleus; GO:0006260,DNA replication; GO:0008152,metabolic process; GO:0006139,nucleobase-containing compound metabolic process; GO:0006259,DNA metabolic process; GO:0006725,cellular aromatic compound metabolic process; GO:0006807,nitrogen compound metabolic process; GO:0008150,biological_process; GO:0009058,biosynthetic process; GO:0009059,macromolecule biosynthetic process; GO:0009987…	--	--	--	--
Cluster-11390.0	329	--	--	--	--	--	--	--	--	--	--
Cluster-11391.0	239	K15255 ATP-dependent DNA helicase PIF1 [EC:3.6.4.12] | (RefSeq) ATP-dependent DNA helicase PIF1-like (A)	uncharacterized protein LOC109787123 [Aegilops tauschii subsp. tauschii]	--	A0A1D6REY2_WHEAT RecName: Full=ATP-dependent DNA helicase {ECO:0000256|RuleBase:RU363044}; EC=3.6.4.12 {ECO:0000256|RuleBase:RU363044};	DNA helicase PIF1/RRM3	GO:0005524,ATP binding; GO:0003678,DNA helicase activity; GO:0006310,DNA recombination; GO:0006281,DNA repair; GO:0000723,telomere maintenance; GO:0000166,nucleotide binding; GO:0003674,molecular_function; GO:0005488,binding; GO:0008144,drug binding; GO:0017076,purine nucleotide binding; GO:0030554,adenyl nucleotide binding; GO:0032553,ribonucleotide binding; GO:0032555,purine ribonucleotide bind…	--	--	--	--
Cluster-11392.0	321	--	--	--	--	--	--	--	--	--	--
Cluster-11392.1	614	--	--	--	A0A1D5TSW3_WHEAT SubName: Full=Uncharacterized protein {ECO:0000313|EnsemblPlants:TRIAE_CS42_2BL_TGACv1_129325_AA0378760.1};	--	--	--	--	--	--
Cluster-11392.2	1424	--	hypothetical protein TRIUR3_09624 [Triticum urartu]	--	A0A1D6D9U6_WHEAT SubName: Full=Uncharacterized protein {ECO:0000313|EnsemblPlants:TRIAE_CS42_U_TGACv1_641160_AA2087030.2};	--	--	--	--	--	--
Cluster-11392.3	373	--	--	--	--	--	--	--	--	--	--
Cluster-11392.4	483	--	--	--	--	--	--	--	--	--	--
Cluster-11393.0	404	--	uncharacterized protein LOC109780497 [Aegilops tauschii subsp. tauschii]	--	--	--	--	--	--	--	--
Cluster-11394.0	303	--	disease resistance protein RGA2-like [Aegilops tauschii subsp. tauschii]	--	A0A1D5X0Z7_WHEAT SubName: Full=Uncharacterized protein {ECO:0000313|EnsemblPlants:TRIAE_CS42_4AL_TGACv1_288745_AA0957070.1};	--	GO:0043531,ADP binding; GO:0000166,nucleotide binding; GO:0003674,molecular_function; GO:0005488,binding; GO:0017076,purine nucleotide binding; GO:0030554,adenyl nucleotide binding; GO:0032553,ribonucleotide binding; GO:0032555,purine ribonucleotide binding; GO:0032559,adenyl ribonucleotide binding; GO:0036094,small molecule binding; GO:0043167,ion binding; GO:0043168,anion binding; GO:0097159,or…	Protein of unknown function (DUF1515)	--	--	--
Cluster-11395.0	360	--	--	--	--	--	--	--	--	--	--
Cluster-11395.1	485	--	--	--	--	--	--	--	--	--	--
Cluster-11395.2	488	--	--	--	--	--	--	--	--	--	--
Cluster-11396.0	267	--	--	--	--	--	--	--	--	--	--
Cluster-11397.0	311	--	--	--	--	--	--	--	--	--	--
Cluster-11398.0	262	--	PREDICTED: F-box/FBD/LRR-repeat protein At1g13570-like [Brachypodium distachyon]	--	I1HP59_BRADI SubName: Full=Uncharacterized protein {ECO:0000313|EnsemblPlants:BRADI2G42800.1};	--	--	--	--	--	--
Cluster-11399.0	360	--	--	--	--	--	--	--	--	--	--
Cluster-114.0	345	--	--	--	--	--	--	--	--	--	--
Cluster-1140.0	326	--	--	--	--	--	--	--	--	--	--
Cluster-11400.0	228	--	--	--	--	--	--	--	--	--	--
Cluster-11401.0	1673	--	uncharacterized protein LOC109785996 isoform X1 [Aegilops tauschii subsp. tauschii]	--	M8C980_AEGTA SubName: Full=Uncharacterized protein {ECO:0000313|EMBL:EMT30844.1, ECO:0000313|EnsemblPlants:EMT30844};	--	--	--	--	--	--
Cluster-11402.0	421	--	predicted protein [Hordeum vulgare subsp. vulgare]	ZAR1_ARATH RecName: Full=Receptor protein kinase-like protein ZAR1 {ECO:0000303|PubMed:27014878}; EC=2.7.11.1 {ECO:0000305}; AltName: Full=Protein ZYGOTIC ARREST 1 {ECO:0000303|PubMed:27014878}; Flags: Precursor;	A0A1D6CVN1_WHEAT SubName: Full=Uncharacterized protein {ECO:0000313|EnsemblPlants:TRIAE_CS42_7DS_TGACv1_621356_AA2012810.1};	--	GO:0009507,chloroplast; GO:0009570,chloroplast stroma; GO:0016021,integral component of membrane; GO:0009505,plant-type cell wall; GO:0005886,plasma membrane; GO:0090406,pollen tube; GO:0005524,ATP binding; GO:0016301,kinase activity; GO:0004674,protein serine/threonine kinase activity; GO:0046777,protein autophosphorylation; GO:0010070,zygote asymmetric cell division; GO:0010069,zygote asymmetri…	--	--	--	--
Cluster-11403.0	462	K02469 DNA gyrase subunit A [EC:5.6.2.2] | (RefSeq) DNA gyrase subunit A, chloroplastic/mitochondrial-like (A)	retrotransposon protein, putative, unclassified [Oryza sativa Japonica Group]	--	A0A1D6CHD0_WHEAT SubName: Full=Uncharacterized protein {ECO:0000313|EnsemblPlants:TRIAE_CS42_7BS_TGACv1_592684_AA1943030.1};	FOG: Transposon-encoded proteins with TYA, reverse transcriptase, integrase domains in various combinations	GO:0003676,nucleic acid binding; GO:0015074,DNA integration; GO:0003674,molecular_function; GO:0005488,binding; GO:0097159,organic cyclic compound binding; GO:1901363,heterocyclic compound binding; GO:0008152,metabolic process; GO:0006139,nucleobase-containing compound metabolic process; GO:0006259,DNA metabolic process; GO:0006725,cellular aromatic compound metabolic process; GO:0006807,nitrogen…	Chromo (CHRromatin Organisation MOdifier) domain	--	--	--
Cluster-11404.0	326	--	Putative adagio-like protein 2 [Triticum urartu]	--	A0A1D5SWD9_WHEAT SubName: Full=Uncharacterized protein {ECO:0000313|EnsemblPlants:TRIAE_CS42_1DL_TGACv1_062547_AA0216240.1};	--	--	--	--	--	--
Cluster-11405.0	279	--	--	--	--	--	--	--	--	--	--
Cluster-11406.0	303	--	--	--	--	--	--	--	--	--	--
Cluster-11406.1	872	--	--	--	--	--	--	--	--	--	--
Cluster-11407.0	239	--	--	--	--	--	--	--	--	--	--
Cluster-11408.0	277	--	--	--	--	--	--	--	--	--	--
Cluster-11409.0	296	K13457 disease resistance protein RPM1 | (RefSeq) disease resistance protein RPM1 (A)	Disease resistance protein RPM1 [Dichanthelium oligosanthes]	--	M0WNM7_HORVV SubName: Full=Uncharacterized protein {ECO:0000313|EnsemblPlants:HORVU1Hr1G005470.4};	--	GO:0043531,ADP binding; GO:0000166,nucleotide binding; GO:0003674,molecular_function; GO:0005488,binding; GO:0017076,purine nucleotide binding; GO:0030554,adenyl nucleotide binding; GO:0032553,ribonucleotide binding; GO:0032555,purine ribonucleotide binding; GO:0032559,adenyl ribonucleotide binding; GO:0036094,small molecule binding; GO:0043167,ion binding; GO:0043168,anion binding; GO:0097159,or…	--	--	--	--
Cluster-1141.0	282	--	--	--	--	--	--	--	--	--	--
Cluster-11410.0	272	--	transcription factor EAT1-like [Aegilops tauschii subsp. tauschii]	EAT1_ORYSJ RecName: Full=Transcription factor EAT1 {ECO:0000305}; AltName: Full=Basic helix-loop-helix protein 141 {ECO:0000305}; Short=OsbHLH141 {ECO:0000303|PubMed:16896230}; AltName: Full=Protein DELAYED TAPETUM DEGENERATION {ECO:0000303|PubMed:23519457}; AltName: Full=Protein ETERNAL TAPETUM 1 {ECO:0000303|PubMed:23385589};	A0A1D5TXB2_WHEAT SubName: Full=Uncharacterized protein {ECO:0000313|EnsemblPlants:TRIAE_CS42_2BL_TGACv1_129925_AA0399500.2};	--	GO:0005634,nucleus; GO:0046983,protein dimerization activity; GO:0048658,anther wall tapetum development; GO:0009555,pollen development; GO:0043068,positive regulation of programmed cell death; GO:0006355,regulation of transcription, DNA-templated; GO:0006351,transcription, DNA-templated; GO:0005515,protein binding; GO:0003674,molecular_function; GO:0005488,binding; GO:0000003,reproduction; GO:00…	--	--	--	--
Cluster-11411.0	473	--	--	--	--	--	--	--	--	--	--
Cluster-11411.1	619	--	--	--	--	--	--	--	--	--	--
Cluster-11411.2	407	--	--	--	--	--	--	--	--	--	--
Cluster-11411.3	507	--	--	--	--	--	--	--	--	--	--
Cluster-11412.0	392	--	--	--	--	--	--	--	--	--	--
Cluster-11413.0	1135	K01673 carbonic anhydrase [EC:4.2.1.1] | (RefSeq) carbonic anhydrase, chloroplastic-like (A)	unnamed protein product [Triticum aestivum]	CAHC_HORVU RecName: Full=Carbonic anhydrase, chloroplastic; EC=4.2.1.1; AltName: Full=Carbonate dehydratase; Flags: Precursor;	W5D5T6_WHEAT RecName: Full=Carbonic anhydrase {ECO:0000256|RuleBase:RU003956}; EC=4.2.1.1 {ECO:0000256|RuleBase:RU003956}; AltName: Full=Carbonate dehydratase {ECO:0000256|RuleBase:RU003956};	Predicted carbonic anhydrase involved in protection against oxidative damage	GO:0009570,chloroplast stroma; GO:0004089,carbonate dehydratase activity; GO:0008270,zinc ion binding; GO:0015976,carbon utilization; GO:0003674,molecular_function; GO:0003824,catalytic activity; GO:0016829,lyase activity; GO:0016835,carbon-oxygen lyase activity; GO:0016836,hydro-lyase activity; GO:0005488,binding; GO:0046872,metal ion binding; GO:0043167,ion binding; GO:0043169,cation binding; G…	Carbonic anhydrase	--	--	--
Cluster-11414.0	674	--	B3 domain-containing protein Os03g0120900-like [Aegilops tauschii subsp. tauschii]	Y1237_ORYSJ RecName: Full=B3 domain-containing protein Os03g0120900;	A0A1D5WHX9_WHEAT SubName: Full=Uncharacterized protein {ECO:0000313|EnsemblPlants:TRIAE_CS42_3DL_TGACv1_250186_AA0863790.1};	--	GO:0005634,nucleus; GO:0003677,DNA binding; GO:0006355,regulation of transcription, DNA-templated; GO:0006351,transcription, DNA-templated; GO:0003674,molecular_function; GO:0003676,nucleic acid binding; GO:0005488,binding; GO:0097159,organic cyclic compound binding; GO:1901363,heterocyclic compound binding; GO:0008152,metabolic process; GO:0006139,nucleobase-containing compound metabolic process…	B3 DNA binding domain	B3	TF	B3->B3
Cluster-11415.0	411	--	--	--	--	--	--	--	--	--	--
Cluster-11416.0	478	--	--	--	--	--	--	--	--	--	--
Cluster-11417.0	636	--	--	--	T1LBQ9_TRIUA SubName: Full=Uncharacterized protein {ECO:0000313|EnsemblPlants:TRIUR3_01962-P1};	--	--	--	--	--	--
Cluster-11418.0	319	--	Putative disease resistance protein RGA1 [Triticum urartu]	--	A0A1D5WHP9_WHEAT SubName: Full=Uncharacterized protein {ECO:0000313|EnsemblPlants:TRIAE_CS42_3DL_TGACv1_250132_AA0862710.2};	--	GO:0043531,ADP binding; GO:0000166,nucleotide binding; GO:0003674,molecular_function; GO:0005488,binding; GO:0017076,purine nucleotide binding; GO:0030554,adenyl nucleotide binding; GO:0032553,ribonucleotide binding; GO:0032555,purine ribonucleotide binding; GO:0032559,adenyl ribonucleotide binding; GO:0036094,small molecule binding; GO:0043167,ion binding; GO:0043168,anion binding; GO:0097159,or…	--	--	--	--
Cluster-11419.0	405	--	--	--	--	--	--	--	--	--	--
Cluster-1142.0	291	--	hypothetical protein SORBI_3002G163600 [Sorghum bicolor]	--	T1LJZ1_TRIUA SubName: Full=Uncharacterized protein {ECO:0000313|EnsemblPlants:TRIUR3_05087-P1};	--	--	--	--	--	--
Cluster-11420.0	261	--	--	--	--	--	--	--	--	--	--
Cluster-11421.0	404	--	U-box domain-containing protein 4 [Triticum urartu]	--	A0A1D5SAB9_WHEAT SubName: Full=Uncharacterized protein {ECO:0000313|EnsemblPlants:TRIAE_CS42_1BL_TGACv1_031100_AA0107640.1};	--	--	--	--	--	--
Cluster-11422.0	326	--	--	--	--	--	--	--	--	--	--
Cluster-11423.0	300	--	hypothetical protein TRIUR3_05895 [Triticum urartu]	--	A0A1D5X7N9_WHEAT SubName: Full=Uncharacterized protein {ECO:0000313|EnsemblPlants:TRIAE_CS42_4AL_TGACv1_290835_AA0989890.2};	--	--	--	--	--	--
Cluster-11424.0	640	--	--	--	--	--	--	--	--	--	--
Cluster-11425.0	527	--	F-box/LRR-repeat protein 13-like [Aegilops tauschii subsp. tauschii]	--	A0A1D5WBH6_WHEAT SubName: Full=Uncharacterized protein {ECO:0000313|EnsemblPlants:TRIAE_CS42_3B_TGACv1_228438_AA0826870.1};	--	--	FBD	--	--	--
Cluster-11426.0	309	--	--	--	--	--	--	--	--	--	--
Cluster-11427.0	697	--	--	--	--	--	--	--	--	--	--
Cluster-11428.0	611	--	--	--	--	--	--	--	--	--	--
Cluster-11429.0	408	--	--	--	--	--	--	--	--	--	--
Cluster-11431.0	821	--	--	--	--	--	--	--	--	--	--
Cluster-11432.0	707	K23398 activating signal cointegrator 1 | (RefSeq) activating signal cointegrator 1 (A)	activating signal cointegrator 1 [Aegilops tauschii subsp. tauschii]	--	W5FYZ3_WHEAT SubName: Full=Uncharacterized protein {ECO:0000313|EnsemblPlants:TRIAE_CS42_5DL_TGACv1_435535_AA1451790.1};	--	GO:0005634,nucleus; GO:0008270,zinc ion binding; GO:0006355,regulation of transcription, DNA-templated; GO:0003674,molecular_function; GO:0005488,binding; GO:0046872,metal ion binding; GO:0043167,ion binding; GO:0043169,cation binding; GO:0046914,transition metal ion binding; GO:0008152,metabolic process; GO:0006139,nucleobase-containing compound metabolic process; GO:0006351,transcription, DNA-t…	--	--	--	--
Cluster-11433.0	399	K06675 structural maintenance of chromosome 4 | (RefSeq) structural maintenance of chromosomes protein 4 (A)	Structural maintenance of chromosomes protein 4 [Triticum urartu]	SMC4_ARATH RecName: Full=Structural maintenance of chromosomes protein 4; Short=AtSMC4; Short=SMC protein 4; Short=SMC-4; AltName: Full=Chromosome-associated protein C; Short=AtCAP-C;	W4ZZM2_WHEAT RecName: Full=Structural maintenance of chromosomes protein {ECO:0000256|PIRNR:PIRNR005719};	Structural maintenance of chromosome protein 4 (chromosome condensation complex Condensin, subunit C)	GO:0005694,chromosome; GO:0005634,nucleus; GO:0005524,ATP binding; GO:0051301,cell division; GO:0009793,embryo development ending in seed dormancy; GO:0051321,meiotic cell cycle; GO:0007076,mitotic chromosome condensation; GO:0000070,mitotic sister chromatid segregation; GO:0000166,nucleotide binding; GO:0003674,molecular_function; GO:0005488,binding; GO:0008144,drug binding; GO:0017076,purine nu…	RecF/RecN/SMC N terminal domain	--	--	--
Cluster-11433.1	342	K06675 structural maintenance of chromosome 4 | (RefSeq) structural maintenance of chromosomes protein 4 (A)	structural maintenance of chromosomes protein 4 [Aegilops tauschii subsp. tauschii]	SMC4_ARATH RecName: Full=Structural maintenance of chromosomes protein 4; Short=AtSMC4; Short=SMC protein 4; Short=SMC-4; AltName: Full=Chromosome-associated protein C; Short=AtCAP-C;	W4ZZM2_WHEAT RecName: Full=Structural maintenance of chromosomes protein {ECO:0000256|PIRNR:PIRNR005719};	Structural maintenance of chromosome protein 4 (chromosome condensation complex Condensin, subunit C)	GO:0005694,chromosome; GO:0005634,nucleus; GO:0005524,ATP binding; GO:0051301,cell division; GO:0009793,embryo development ending in seed dormancy; GO:0051321,meiotic cell cycle; GO:0007076,mitotic chromosome condensation; GO:0000070,mitotic sister chromatid segregation; GO:0000166,nucleotide binding; GO:0003674,molecular_function; GO:0005488,binding; GO:0008144,drug binding; GO:0017076,purine nu…	--	--	--	--
Cluster-11434.0	709	K06943 nucleolar GTP-binding protein | (RefSeq) uncharacterized protein LOC108835530 (A)	uncharacterized protein LOC109763788 [Aegilops tauschii subsp. tauschii]	M310_ARATH RecName: Full=Uncharacterized mitochondrial protein AtMg00310; AltName: Full=ORF154;	A0A1D5VPK8_WHEAT SubName: Full=Uncharacterized protein {ECO:0000313|EnsemblPlants:TRIAE_CS42_3B_TGACv1_220750_AA0718030.1};	FOG: Reverse transcriptase	GO:0005739,mitochondrion; GO:0005622,intracellular; GO:0005575,cellular_component; GO:0005623,cell; GO:0005737,cytoplasm; GO:0043231,intracellular membrane-bounded organelle; GO:0043226,organelle; GO:0043227,membrane-bounded organelle; GO:0043229,intracellular organelle; GO:0044424,intracellular part; GO:0044444,cytoplasmic part; GO:0044464,cell part	--	--	--	--
Cluster-11436.0	435	--	--	--	--	--	--	Metal-independent restriction enzyme BfiI DNA binding domain	--	--	--
Cluster-11437.0	477	--	--	--	--	--	--	Metal-independent restriction enzyme BfiI DNA binding domain	--	--	--
Cluster-11438.0	808	--	hypothetical protein BRADI_4g42083v3 [Brachypodium distachyon]	--	A0A1D6RY89_WHEAT SubName: Full=Uncharacterized protein {ECO:0000313|EnsemblPlants:TRIAE_CS42_4BS_TGACv1_327861_AA1076720.1};	--	--	--	--	--	--
Cluster-11439.0	219	--	--	--	--	--	--	--	--	--	--
Cluster-1144.0	588	K03165 DNA topoisomerase III [EC:5.6.2.1] | (RefSeq) DNA topoisomerase 3-alpha-like (A)	uncharacterized protein LOC109783462 [Aegilops tauschii subsp. tauschii]	--	A0A1D5ZN28_WHEAT SubName: Full=Uncharacterized protein {ECO:0000313|EnsemblPlants:TRIAE_CS42_5DL_TGACv1_433573_AA1416550.1};	FOG: Reverse transcriptase	--	--	--	--	--
Cluster-11440.0	233	--	--	--	--	--	--	--	--	--	--
Cluster-11441.0	334	--	--	--	--	--	--	--	--	--	--
Cluster-11443.0	654	K03046 DNA-directed RNA polymerase subunit beta' [EC:2.7.7.6] | (RefSeq) rpoC1, SobiCp013; RNA polymerase beta' subunit (A)	RNA polymerase beta' subunit, partial (chloroplast) [Scaevola collaris]	RPOC1_HORVU RecName: Full=DNA-directed RNA polymerase subunit beta' {ECO:0000255|HAMAP-Rule:MF_01323}; EC=2.7.7.6 {ECO:0000255|HAMAP-Rule:MF_01323}; AltName: Full=PEP {ECO:0000255|HAMAP-Rule:MF_01323}; AltName: Full=Plastid-encoded RNA polymerase subunit beta' {ECO:0000255|HAMAP-Rule:MF_01323}; Short=RNA polymerase subunit beta' {ECO:0000255|HAMAP-Rule:MF_01323};	A0A0K1ZXK0_9ASTR RecName: Full=DNA-directed RNA polymerase subunit {ECO:0000256|RuleBase:RU004279}; EC=2.7.7.6 {ECO:0000256|RuleBase:RU004279}; Flags: Fragment;	--	GO:0009507,chloroplast; GO:0003677,DNA binding; GO:0003899,DNA-directed 5'-3' RNA polymerase activity; GO:0006351,transcription, DNA-templated; GO:0003674,molecular_function; GO:0003676,nucleic acid binding; GO:0005488,binding; GO:0097159,organic cyclic compound binding; GO:1901363,heterocyclic compound binding; GO:0003824,catalytic activity; GO:0016740,transferase activity; GO:0016772,transferas…	--	--	--	--
Cluster-11444.0	375	--	--	--	--	--	--	--	--	--	--
Cluster-11445.0	442	--	uncharacterized protein LOC109750760 [Aegilops tauschii subsp. tauschii]	--	A0A1D5V1R5_WHEAT SubName: Full=Uncharacterized protein {ECO:0000313|EnsemblPlants:TRIAE_CS42_2DS_TGACv1_178831_AA0601470.1};	--	--	--	--	--	--
Cluster-11445.1	536	--	uncharacterized protein LOC109750760 [Aegilops tauschii subsp. tauschii]	--	A0A1D5V1R5_WHEAT SubName: Full=Uncharacterized protein {ECO:0000313|EnsemblPlants:TRIAE_CS42_2DS_TGACv1_178831_AA0601470.1};	--	--	--	--	--	--
Cluster-11445.2	292	--	uncharacterized protein LOC109750760 [Aegilops tauschii subsp. tauschii]	--	N1QVT9_AEGTA SubName: Full=Uncharacterized protein {ECO:0000313|EMBL:EMT13197.1, ECO:0000313|EnsemblPlants:EMT13197};	--	--	--	--	--	--
Cluster-11446.0	292	--	--	--	--	--	--	--	--	--	--
Cluster-11447.0	608	--	--	--	--	--	--	--	--	--	--
Cluster-11448.0	354	--	--	--	--	--	--	--	--	--	--
Cluster-11448.1	360	--	--	--	--	--	--	--	--	--	--
Cluster-11449.0	343	--	--	--	A0A1D5TJR9_WHEAT SubName: Full=Uncharacterized protein {ECO:0000313|EnsemblPlants:TRIAE_CS42_2AS_TGACv1_112379_AA0336730.1};	--	--	--	--	--	--
Cluster-11449.1	385	--	--	--	A0A1D5TJR9_WHEAT SubName: Full=Uncharacterized protein {ECO:0000313|EnsemblPlants:TRIAE_CS42_2AS_TGACv1_112379_AA0336730.1};	--	--	--	--	--	--
Cluster-1145.0	378	--	--	--	--	--	--	--	--	--	--
Cluster-11450.0	438	K09597 signal peptide peptidase-like 2B [EC:3.4.23.-] | (RefSeq) signal peptide peptidase-like 2 (A)	predicted protein [Hordeum vulgare subsp. vulgare]	SIPL2_ORYSJ RecName: Full=Signal peptide peptidase-like 2; Short=OsSPPL2; EC=3.4.23.-; Flags: Precursor;	A0A287VBH2_HORVV SubName: Full=Uncharacterized protein {ECO:0000313|EnsemblPlants:HORVU7Hr1G000380.1};	Uncharacterized conserved protein, contains PA domain	GO:0010008,endosome membrane; GO:0030660,Golgi-associated vesicle membrane; GO:0071458,integral component of cytoplasmic side of endoplasmic reticulum membrane; GO:0071556,integral component of lumenal side of endoplasmic reticulum membrane; GO:0005765,lysosomal membrane; GO:0004190,aspartic-type endopeptidase activity; GO:0003674,molecular_function; GO:0003824,catalytic activity; GO:0004175,endo…	--	--	--	--
Cluster-11451.0	491	K07195 exocyst complex component 7 | (RefSeq) exocyst complex component EXO70B1-like (A)	exocyst complex component EXO70B1-like [Aegilops tauschii subsp. tauschii]	E70A1_ARATH RecName: Full=Exocyst complex component EXO70A1; Short=AtExo70a1; AltName: Full=Exocyst subunit Exo70 family protein A1;	A0A1D5WY37_WHEAT SubName: Full=Uncharacterized protein {ECO:0000313|EnsemblPlants:TRIAE_CS42_4AL_TGACv1_288246_AA0942170.1};	Exocyst component protein and related proteins	GO:0005618,cell wall; GO:0005856,cytoskeleton; GO:0005829,cytosol; GO:0000145,exocyst; GO:0005576,extracellular region; GO:0009524,phragmoplast; GO:0005886,plasma membrane; GO:0006887,exocytosis; GO:0016192,vesicle-mediated transport; GO:0046903,secretion; GO:0006810,transport; GO:0008150,biological_process; GO:0009987,cellular process; GO:0032940,secretion by cell; GO:0051179,localization; GO:00…	--	--	--	--
Cluster-11452.0	356	--	--	--	--	--	--	--	--	--	--
Cluster-11453.0	306	--	hypothetical protein BRADI_2g17525v3 [Brachypodium distachyon]	--	A0A287W9C3_HORVV SubName: Full=Uncharacterized protein {ECO:0000313|EnsemblPlants:HORVU7Hr1G042800.1};	--	--	--	--	--	--
Cluster-11454.0	377	--	--	--	--	--	--	--	--	--	--
Cluster-11455.0	451	--	--	--	--	--	--	--	--	--	--
Cluster-11457.1	243	--	--	--	--	--	--	--	--	--	--
Cluster-11458.0	284	--	--	--	--	--	--	--	--	--	--
Cluster-11459.0	590	--	uncharacterized protein LOC109778117 [Aegilops tauschii subsp. tauschii]	FB135_ARATH RecName: Full=F-box protein At3g07870;	A0A1D5YIU6_WHEAT SubName: Full=Uncharacterized protein {ECO:0000313|EnsemblPlants:TRIAE_CS42_5AL_TGACv1_375426_AA1221400.1};	--	GO:0009506,plasmodesma; GO:0008284,positive regulation of cell proliferation; GO:0008150,biological_process; GO:0008283,cell proliferation; GO:0009987,cellular process; GO:0042127,regulation of cell proliferation; GO:0048518,positive regulation of biological process; GO:0048522,positive regulation of cellular process; GO:0050789,regulation of biological process; GO:0050794,regulation of cellular …	F-box domain	--	--	--
Cluster-1146.0	219	--	--	--	--	--	--	--	--	--	--
Cluster-11460.0	240	--	--	--	--	--	--	--	--	--	--
Cluster-11461.0	293	--	--	--	--	--	--	--	--	--	--
Cluster-11462.0	474	--	--	--	--	--	--	--	--	--	--
Cluster-11463.0	489	K10400 kinesin family member 15 | (RefSeq) kinesin-like protein KIN-12F (A)	kinesin-like protein KIN-12F [Aegilops tauschii subsp. tauschii]	KN12F_ORYSJ RecName: Full=Kinesin-like protein KIN-12F {ECO:0000305};	A0A1D5ZGM7_WHEAT SubName: Full=Uncharacterized protein {ECO:0000313|EnsemblPlants:TRIAE_CS42_5BS_TGACv1_423916_AA1384910.1};	--	GO:0005874,microtubule; GO:0005524,ATP binding; GO:0008017,microtubule binding; GO:0003777,microtubule motor activity; GO:0000911,cytokinesis by cell plate formation; GO:0007018,microtubule-based movement; GO:0000166,nucleotide binding; GO:0003674,molecular_function; GO:0005488,binding; GO:0008144,drug binding; GO:0017076,purine nucleotide binding; GO:0030554,adenyl nucleotide binding; GO:0032553…	--	--	--	--
Cluster-11464.0	482	--	--	--	--	--	--	--	--	--	--
Cluster-11466.0	676	--	--	--	--	--	--	--	--	--	--
Cluster-11467.0	611	--	--	--	--	--	--	--	--	--	--
Cluster-11468.0	301	--	--	--	--	--	--	--	--	--	--
Cluster-11469.0	659	--	--	--	--	--	--	--	--	--	--
Cluster-1147.0	355	--	--	--	--	--	--	--	--	--	--
Cluster-11470.0	272	--	--	--	--	--	--	--	--	--	--
Cluster-11471.0	297	--	--	--	--	--	--	--	--	--	--
Cluster-11472.0	598	--	--	--	--	--	--	--	--	--	--
Cluster-11473.0	336	--	--	--	--	--	--	--	--	--	--
Cluster-11474.0	350	--	--	--	--	--	--	--	--	--	--
Cluster-11475.0	401	--	--	--	--	--	--	--	--	--	--
Cluster-11475.1	258	--	--	--	--	--	--	--	--	--	--
Cluster-11476.0	326	--	--	--	--	--	--	--	--	--	--
Cluster-11477.0	374	--	--	--	--	--	--	--	--	--	--
Cluster-11478.0	212	--	--	--	--	--	--	--	--	--	--
Cluster-1148.0	249	--	uncharacterized protein LOC109743193 [Aegilops tauschii subsp. tauschii]	--	M8BK02_AEGTA SubName: Full=Wall-associated receptor kinase 3 {ECO:0000313|EMBL:EMT22123.1, ECO:0000313|EnsemblPlants:EMT22123};	--	GO:0016021,integral component of membrane; GO:0005524,ATP binding; GO:0005509,calcium ion binding; GO:0030247,polysaccharide binding; GO:0004672,protein kinase activity; GO:0000166,nucleotide binding; GO:0003674,molecular_function; GO:0005488,binding; GO:0008144,drug binding; GO:0017076,purine nucleotide binding; GO:0030554,adenyl nucleotide binding; GO:0032553,ribonucleotide binding; GO:0032555,…	--	--	--	--
Cluster-1148.1	312	--	--	--	--	--	--	--	--	--	--
Cluster-11480.0	943	--	uncharacterized protein LOC109749848 [Aegilops tauschii subsp. tauschii]	--	A0A1D6B810_WHEAT SubName: Full=Uncharacterized protein {ECO:0000313|EnsemblPlants:TRIAE_CS42_6DL_TGACv1_527484_AA1704750.1};	--	--	--	--	--	--
Cluster-11481.0	502	--	--	--	--	--	--	--	--	--	--
Cluster-11482.0	275	--	--	--	--	--	--	--	--	--	--
Cluster-11483.0	294	--	--	--	--	--	--	--	--	--	--
Cluster-11484.0	236	--	--	--	--	--	--	--	--	--	--
Cluster-11485.0	264	K00430 peroxidase [EC:1.11.1.7] | (RefSeq) uncharacterized protein LOC109784706 (A)	hypothetical protein TRIUR3_26039 [Triticum urartu]	--	A0A1D5WNZ8_WHEAT SubName: Full=Uncharacterized protein {ECO:0000313|EnsemblPlants:TRIAE_CS42_3DL_TGACv1_252569_AA0890710.1};	--	--	--	--	--	--
Cluster-11486.0	415	--	--	--	--	--	--	--	--	--	--
Cluster-11487.0	379	--	--	--	--	--	--	--	--	--	--
Cluster-11488.0	346	--	disease resistance protein RGA2-like [Aegilops tauschii subsp. tauschii]	--	A0A1D6AEZ0_WHEAT SubName: Full=Uncharacterized protein {ECO:0000313|EnsemblPlants:TRIAE_CS42_6AS_TGACv1_485568_AA1547800.1};	--	GO:0043531,ADP binding; GO:0000166,nucleotide binding; GO:0003674,molecular_function; GO:0005488,binding; GO:0017076,purine nucleotide binding; GO:0030554,adenyl nucleotide binding; GO:0032553,ribonucleotide binding; GO:0032555,purine ribonucleotide binding; GO:0032559,adenyl ribonucleotide binding; GO:0036094,small molecule binding; GO:0043167,ion binding; GO:0043168,anion binding; GO:0097159,or…	Leucine rich repeat	--	--	--
Cluster-11489.0	263	K13457 disease resistance protein RPM1 | (RefSeq) disease resistance protein RPM1 (A)	Disease resistance protein RPP13 [Triticum urartu]	--	A0A1D5X2G7_WHEAT SubName: Full=Uncharacterized protein {ECO:0000313|EnsemblPlants:TRIAE_CS42_4AL_TGACv1_289074_AA0964450.4};	--	GO:0043531,ADP binding; GO:0000166,nucleotide binding; GO:0003674,molecular_function; GO:0005488,binding; GO:0017076,purine nucleotide binding; GO:0030554,adenyl nucleotide binding; GO:0032553,ribonucleotide binding; GO:0032555,purine ribonucleotide binding; GO:0032559,adenyl ribonucleotide binding; GO:0036094,small molecule binding; GO:0043167,ion binding; GO:0043168,anion binding; GO:0097159,or…	--	--	--	--
Cluster-1149.0	365	--	--	--	--	--	--	--	--	--	--
Cluster-11490.0	266	--	--	--	--	--	--	--	--	--	--
Cluster-11491.0	1286	--	uncharacterized protein LOC109768857 [Aegilops tauschii subsp. tauschii]	--	A0A1D5TLN7_WHEAT SubName: Full=Uncharacterized protein {ECO:0000313|EnsemblPlants:TRIAE_CS42_2AS_TGACv1_112866_AA0346290.1};	--	--	--	--	--	--
Cluster-11492.0	290	--	--	--	--	--	--	--	--	--	--
Cluster-11493.0	225	--	--	--	--	--	--	--	--	--	--
[truncated: 215,999+ more rows]
