# Supplementary material for: Exogenous melatonin ameliorates drought stress in Agropyron mongolicum by regulating flavonoid biosynthesis and carbohydrate metabolism
Source: Front Plant Sci. 2022 Dec 19;13:1051165. doi: 10.3389/fpls.2022.1051165 (PMC9806343; doi:10.3389/fpls.2022.1051165)
Supplement: Supplementary file 2 [file DataSheet_2.zip › Table_3.xlsx]

## Sheet: DEGs in CK vs D
ID	CK1_fpkm	CK2_fpkm	CK3_fpkm	D1_fpkm	D2_fpkm	D3_fpkm	CK1_count	CK2_count	CK3_count	D1_count	D2_count	D3_count	log2FoldChange	pvalue	padj	regulated	length	KEGG	Nr	Swissprot	TrEMBL	KOG	GO	Pfam	TF-Family	TF-Category	TF-Classification
Cluster-31273.103170	1290.01	1399.28	1259.96	260	281.17	263.71	5626.88	5789.12	5133.94	990.8	1160.92	1411.36	-2.40896	3.07293e-227	1.86032e-222	down	459	K08912 light-harvesting complex II chlorophyll a/b binding protein 1 | (RefSeq) chlorophyll a-b binding protein of LHCII type 1-like (A)	predicted protein [Hordeum vulgare subsp. vulgare]	CB21_WHEAT RecName: Full=Chlorophyll a-b binding protein, chloroplastic; AltName: Full=LHCII type I CAB; Short=LHCP; Flags: Precursor;	A0A287GMW8_HORVV RecName: Full=Chlorophyll a-b binding protein, chloroplastic {ECO:0000256|RuleBase:RU363080};	--	GO:0009535,chloroplast thylakoid membrane; GO:0016021,integral component of membrane; GO:0009522,photosystem I; GO:0009523,photosystem II; GO:0016168,chlorophyll binding; GO:0046872,metal ion binding; GO:0009765,photosynthesis, light harvesting; GO:0018298,protein-chromophore linkage; GO:0003674,molecular_function; GO:0005488,binding; GO:0043167,ion binding; GO:0043168,anion binding; GO:0046906,t…	Chlorophyll A-B binding protein	--	--	--
Cluster-31273.118161	54.01	56.17	58.4	11.32	12.43	11.8	2901.15	2916.94	2983.83	556.09	634.72	779.71	-2.35216	2.04175e-221	6.18029e-217	down	2884	K06617 raffinose synthase [EC:2.4.1.82] | (RefSeq) probable galactinol--sucrose galactosyltransferase 2 (A)	probable galactinol--sucrose galactosyltransferase 2 [Aegilops tauschii subsp. tauschii]	RFS2_ARATH RecName: Full=Probable galactinol--sucrose galactosyltransferase 2; EC=2.4.1.82; AltName: Full=Protein SEED IMBIBITION 2; AltName: Full=Raffinose synthase 2;	A0A1D5UPN7_WHEAT SubName: Full=Uncharacterized protein {ECO:0000313|EnsemblPlants:TRIAE_CS42_2DL_TGACv1_159841_AA0543430.2};	--	GO:0009506,plasmodesma; GO:0052692,raffinose alpha-galactosidase activity; GO:0016757,transferase activity, transferring glycosyl groups; GO:0034484,raffinose catabolic process; GO:0080167,response to karrikin; GO:0006979,response to oxidative stress; GO:0003674,molecular_function; GO:0003824,catalytic activity; GO:0004553,hydrolase activity, hydrolyzing O-glycosyl compounds; GO:0004557,alpha-gal…	Raffinose synthase or seed imbibition protein Sip1	--	--	--
Cluster-31273.66596	20.28	21.38	20.61	178.74	167.94	170.73	329	334	317	2628	2588	3407	2.94743	2.13538e-189	4.30913e-185	up	1042	--	uncharacterized protein LOC109737965 [Aegilops tauschii subsp. tauschii]	--	W5ARC3_WHEAT SubName: Full=Uncharacterized protein {ECO:0000313|EnsemblPlants:TRIAE_CS42_2AL_TGACv1_094940_AA0305070.1};	--	--	Senescence regulator	--	--	--
Cluster-31273.147121	2.55	4	3.93	92.2	104.17	91.63	126.99	192.13	186	4189.63	4921.56	5604.38	4.67689	1.57906e-181	2.38987e-177	up	2687	K12657 delta-1-pyrroline-5-carboxylate synthetase [EC:2.7.2.11 1.2.1.41] | (RefSeq) delta-1-pyrroline-5-carboxylate synthase-like (A)	unnamed protein product [Triticum aestivum]	P5CS2_ORYSJ RecName: Full=Delta-1-pyrroline-5-carboxylate synthase 2 {ECO:0000305}; Short=OsP5CS2 {ECO:0000303|Ref.7}; Includes: RecName: Full=Glutamate 5-kinase; Short=GK; EC=2.7.2.11; AltName: Full=Gamma-glutamyl kinase; Includes: RecName: Full=Gamma-glutamyl phosphate reductase; Short=GPR; EC=1.2.1.41; AltName: Full=Glutamate-5-semialdehyde dehydrogenase; AltName: Full=Glutamyl-gamma-semialdeh…	A0A1D5VBZ8_WHEAT RecName: Full=Delta-1-pyrroline-5-carboxylate synthase {ECO:0000256|PIRNR:PIRNR036429}; Includes: RecName: Full=Glutamate 5-kinase {ECO:0000256|PIRNR:PIRNR036429}; Short=GK {ECO:0000256|PIRNR:PIRNR036429}; EC=2.7.2.11 {ECO:0000256|PIRNR:PIRNR036429}; AltName: Full=Gamma-glutamyl kinase {ECO:0000256|PIRNR:PIRNR036429}; Includes: RecName: Full=Gamma-glutamyl phosphate reductase {EC…	Gamma-glutamyl phosphate reductase	GO:0005737,cytoplasm; GO:0005524,ATP binding; GO:0004349,glutamate 5-kinase activity; GO:0004350,glutamate-5-semialdehyde dehydrogenase activity; GO:0055129,L-proline biosynthetic process; GO:0006561,proline biosynthetic process; GO:0000166,nucleotide binding; GO:0003674,molecular_function; GO:0005488,binding; GO:0008144,drug binding; GO:0017076,purine nucleotide binding; GO:0030554,adenyl nucleo…	Amino acid kinase family	--	--	--
Cluster-31273.105851	50.31	57.8	57.31	4.34	4.71	4.09	1194.09	1323.37	1291.47	93.84	106.32	119.36	-3.76563	3.33732e-178	4.04077e-174	down	1411	K10534 nitrate reductase (NAD(P)H) [EC:1.7.1.1 1.7.1.2 1.7.1.3] | (RefSeq) nitrate reductase [NAD(P)H] (A)	RecName: Full=Nitrate reductase [NAD(P)H]	NIA7_HORVU RecName: Full=Nitrate reductase [NAD(P)H]; EC=1.7.1.2;	A0A1D6S9I8_WHEAT RecName: Full=Nitrate reductase {ECO:0000256|PIRNR:PIRNR000233};	NADH-cytochrome b-5 reductase	GO:0020037,heme binding; GO:0030151,molybdenum ion binding; GO:0043546,molybdopterin cofactor binding; GO:0050464,nitrate reductase (NADPH) activity; GO:0050463,nitrate reductase [NAD(P)H] activity; GO:0042128,nitrate assimilation; GO:0006809,nitric oxide biosynthetic process; GO:0003674,molecular_function; GO:0005488,binding; GO:0046906,tetrapyrrole binding; GO:0048037,cofactor binding; GO:00971…	Mo-co oxidoreductase dimerisation domain	--	--	--
Cluster-31273.131675	19.67	23.86	24.14	125.6	133.98	122.68	667.06	781.59	778.04	3886.29	4318	5119	2.39185	8.23249e-163	8.30645e-159	up	1911	K14085 aldehyde dehydrogenase family 7 member A1 [EC:1.2.1.31 1.2.1.8 1.2.1.3] | (RefSeq) aldehyde dehydrogenase family 7 member A1 (A)	aldehyde dehydrogenase family 7 member A1 [Aegilops tauschii subsp. tauschii]	AL7A1_MALDO RecName: Full=Aldehyde dehydrogenase family 7 member A1; EC=1.2.1.3; AltName: Full=Antiquitin-1; AltName: Full=Matured fruit 60 kDa protein; Short=MF-60;	W5FWT6_WHEAT SubName: Full=Aldehyde dehydrogenase 7B1 {ECO:0000313|EMBL:AKE36954.1, ECO:0000313|EnsemblPlants:TRIAE_CS42_5DL_TGACv1_434571_AA1438180.1};	Aldehyde dehydrogenase	GO:0004029,aldehyde dehydrogenase (NAD) activity; GO:0006081,cellular aldehyde metabolic process; GO:0003674,molecular_function; GO:0003824,catalytic activity; GO:0016491,oxidoreductase activity; GO:0016620,oxidoreductase activity, acting on the aldehyde or oxo group of donors, NAD or NADP as acceptor; GO:0016903,oxidoreductase activity, acting on the aldehyde or oxo group of donors; GO:0008152,m…	Aldehyde dehydrogenase family	--	--	--
Cluster-31273.158759	18.25	19.47	20.72	123.99	124.45	115.4	289	297	311	1779	1872	2248	2.52984	7.93342e-147	6.86116e-143	up	1023	K25075 pterocarpan synthase [EC:4.2.1.139] | (GenBank) disease resistance response protein (A)	dirigent protein 11-like [Aegilops tauschii subsp. tauschii]	DIR15_ARATH RecName: Full=Dirigent protein 15; Short=AtDIR15; Flags: Precursor;	A0A1D5TR28_WHEAT RecName: Full=Dirigent protein {ECO:0000256|RuleBase:RU363099};	--	GO:0048046,apoplast; GO:0016853,isomerase activity; GO:0003674,molecular_function; GO:0003824,catalytic activity; GO:0005575,cellular_component; GO:0005576,extracellular region	Dirigent-like protein	--	--	--
Cluster-31273.48635	23.61	20.88	20.8	166.09	167.68	152.68	565.24	482.29	472.67	3618.38	3813.82	4496.31	2.78571	1.8099e-136	1.36962e-132	up	1421	K15382 solute carrier family 50 (sugar transporter) | (RefSeq) bidirectional sugar transporter SWEET15-like (A)	bidirectional sugar transporter SWEET15-like [Aegilops tauschii subsp. tauschii]	SWT15_ORYSJ RecName: Full=Bidirectional sugar transporter SWEET15; Short=OsSWEET15;	A0A1D6BTW9_WHEAT RecName: Full=Bidirectional sugar transporter SWEET {ECO:0000256|RuleBase:RU910715};	Multitransmembrane protein	GO:0016021,integral component of membrane; GO:0005887,integral component of plasma membrane; GO:0051119,sugar transmembrane transporter activity; GO:0008643,carbohydrate transport; GO:0003674,molecular_function; GO:0005215,transporter activity; GO:0022857,transmembrane transporter activity; GO:0015144,carbohydrate transmembrane transporter activity; GO:0006810,transport; GO:0008150,biological_pro…	Sugar efflux transporter for intercellular exchange	--	--	--
Cluster-31273.102109	1067.38	992.63	956.33	226	256.77	225.44	37304.6	33507.6	31767	7208.09	8528.42	9694.32	-2.20263	1.53188e-135	1.03043e-131	down	1962	K01188 beta-glucosidase [EC:3.2.1.21] | (RefSeq) uncharacterized protein LOC100838459 (A)	beta-glucosidase 5-like isoform X1 [Aegilops tauschii subsp. tauschii]	BGL05_ORYSJ RecName: Full=Beta-glucosidase 5; Short=Os1bglu5; EC=3.2.1.21; Flags: Precursor;	A0A1D6RSQ0_WHEAT SubName: Full=Uncharacterized protein {ECO:0000313|EnsemblPlants:TRIAE_CS42_3DL_TGACv1_250039_AA0861010.1};	Beta-glucosidase, lactase phlorizinhydrolase, and related proteins	GO:0008422,beta-glucosidase activity; GO:0102483,scopolin beta-glucosidase activity; GO:0005975,carbohydrate metabolic process; GO:1901657,glycosyl compound metabolic process; GO:0003674,molecular_function; GO:0003824,catalytic activity; GO:0004553,hydrolase activity, hydrolyzing O-glycosyl compounds; GO:0015926,glucosidase activity; GO:0016787,hydrolase activity; GO:0016798,hydrolase activity, a…	Glycosyl hydrolase family 1	--	--	--
Cluster-31273.169513	2.33	2.76	2.51	61.04	61.57	54.9	40.74	46.58	41.68	968.21	1022.74	1180.77	4.42477	5.19226e-135	3.14334e-131	up	1104	K11188 peroxiredoxin 6 [EC:1.11.1.7 1.11.1.27 3.1.1.-] | (RefSeq) 1-Cys peroxiredoxin PER1 (A)	1-Cys peroxiredoxin PER1 [Aegilops tauschii subsp. tauschii]	REHY_HORVU RecName: Full=1-Cys peroxiredoxin PER1; EC=1.11.1.15; AltName: Full=B15C; AltName: Full=Rehydrin homolog; AltName: Full=Thioredoxin peroxidase;	D0PRB4_WHEAT SubName: Full=Peroxiredoxin {ECO:0000313|EMBL:ACE82290.1, ECO:0000313|EnsemblPlants:TRIAE_CS42_2DS_TGACv1_178240_AA0593320.2};	Alkyl hydroperoxide reductase, thiol specific antioxidant and related enzymes	GO:0005737,cytoplasm; GO:0005634,nucleus; GO:0004601,peroxidase activity; GO:0051920,peroxiredoxin activity; GO:0045454,cell redox homeostasis; GO:0003674,molecular_function; GO:0003824,catalytic activity; GO:0016491,oxidoreductase activity; GO:0016209,antioxidant activity; GO:0016684,oxidoreductase activity, acting on peroxide as acceptor; GO:0008150,biological_process; GO:0009987,cellular proce…	AhpC/TSA family	--	--	--
Cluster-31273.100168	357.71	411.98	388.06	60.73	59.39	53.36	1022.99	1105.66	1026.38	147.91	160.39	186.9	-2.86019	6.37535e-133	3.5087e-129	down	385	--	hypothetical protein TRIUR3_00666 [Triticum urartu]	--	M8A3F6_TRIUA SubName: Full=Uncharacterized protein {ECO:0000313|EMBL:EMS66501.1, ECO:0000313|EnsemblPlants:TRIUR3_00666-P1};	--	--	Pollen proteins Ole e I like	--	--	--
Cluster-31273.113278	139.17	151.83	144.08	11.2	10.25	13.56	1519	1591.45	1486.57	110.09	106.15	181.98	-3.73388	4.60774e-119	2.32457e-115	down	781	K22547 arsenate reductase [EC:1.20.4.1] | (RefSeq) protein HIGH ARSENIC CONTENT 1, mitochondrial (A)	hypothetical protein TRIUR3_18768 [Triticum urartu]	STR15_ARATH RecName: Full=Rhodanese-like domain-containing protein 15, chloroplastic; AltName: Full=Protein DARK INDUCIBLE 1; AltName: Full=Senescence-associated protein 1; Short=AtSEN1; AltName: Full=Sulfurtransferase 15; Short=AtStr15; Flags: Precursor;	M8A3S5_TRIUA SubName: Full=Uncharacterized protein {ECO:0000313|EMBL:EMS66626.1, ECO:0000313|EnsemblPlants:TRIUR3_18768-P1};	Rhodanese-related sulfurtransferase	GO:0009507,chloroplast; GO:0009579,thylakoid; GO:0007568,aging; GO:0009753,response to jasmonic acid; GO:0006979,response to oxidative stress; GO:0009611,response to wounding; GO:0008150,biological_process; GO:0032502,developmental process; GO:0001101,response to acid chemical; GO:0009719,response to endogenous stimulus; GO:0009725,response to hormone; GO:0010033,response to organic substance; GO…	Rhodanese-like domain	--	--	--
Cluster-31273.36434	1.08	1.37	1.38	20.96	23.03	20.46	46.37	56.95	56.56	822.63	940.53	1081.69	3.96434	6.57018e-119	3.05963e-115	up	2356	--	acyltransferase-like protein At1g54570, chloroplastic isoform X2 [Aegilops tauschii subsp. tauschii]	Y1457_ARATH RecName: Full=Acyltransferase-like protein At1g54570, chloroplastic; EC=2.3.1.-; Flags: Precursor;	A0A1D6S5K3_WHEAT SubName: Full=Uncharacterized protein {ECO:0000313|EnsemblPlants:TRIAE_CS42_5DL_TGACv1_433366_AA1410960.1};	--	GO:0009507,chloroplast; GO:0010287,plastoglobule; GO:0004144,diacylglycerol O-acyltransferase activity; GO:0033306,phytol metabolic process; GO:0019432,triglyceride biosynthetic process; GO:0003674,molecular_function; GO:0003824,catalytic activity; GO:0008374,O-acyltransferase activity; GO:0016411,acylglycerol O-acyltransferase activity; GO:0016740,transferase activity; GO:0016746,transferase act…	Serine aminopeptidase, S33	--	--	--
Cluster-31273.86601	24.95	22.31	23.86	116.96	133.18	125.02	982.08	848.45	892.95	4204.61	4982.85	6055.92	2.28858	2.39122e-118	1.03401e-114	up	2179	K07198 5'-AMP-activated protein kinase, catalytic alpha subunit [EC:2.7.11.11] | (RefSeq) CBL-interacting protein kinase 2 (A)	CBL-interacting protein kinase 2 [Triticum urartu]	CIPK2_ORYSJ RecName: Full=CBL-interacting protein kinase 2; EC=2.7.11.1; AltName: Full=OsCIPK02;	M7Z434_TRIUA RecName: Full=Non-specific serine/threonine protein kinase {ECO:0000256|SAAS:SAAS00351747}; EC=2.7.11.1 {ECO:0000256|SAAS:SAAS00351747};	Serine/threonine protein kinase	GO:0005622,intracellular; GO:0005524,ATP binding; GO:0004674,protein serine/threonine kinase activity; GO:0035556,intracellular signal transduction; GO:0018105,peptidyl-serine phosphorylation; GO:0018107,peptidyl-threonine phosphorylation; GO:0000166,nucleotide binding; GO:0003674,molecular_function; GO:0005488,binding; GO:0008144,drug binding; GO:0017076,purine nucleotide binding; GO:0030554,ade…	Protein kinase domain	--	--	--
Cluster-31273.115948	8.88	9.59	9.55	64.86	80.6	66.14	220.24	229.72	225.08	1465.08	1900.23	2019.05	2.80565	2.55549e-112	1.03138e-108	up	1464	--	hypothetical protein BAE44_0018194 [Dichanthelium oligosanthes]	--	A0A1E5V6L5_9POAL SubName: Full=Uncharacterized protein {ECO:0000313|EMBL:OEL20789.1};	--	GO:0005542,folic acid binding; GO:0016740,transferase activity; GO:0008152,metabolic process; GO:0003674,molecular_function; GO:0005488,binding; GO:0008144,drug binding; GO:0019842,vitamin binding; GO:0031406,carboxylic acid binding; GO:0033218,amide binding; GO:0036094,small molecule binding; GO:0043167,ion binding; GO:0043168,anion binding; GO:0043177,organic acid binding; GO:0072341,modified a…	Formiminotransferase domain, N-terminal subdomain	--	--	--
Cluster-31273.120837	13.72	13.44	13.71	0.68	0.86	0.53	913.31	865.02	868.63	41.21	54.35	43.68	-4.43341	1.90204e-109	7.19671e-106	down	3516	K01426 amidase [EC:3.5.1.4] | (RefSeq) putative amidase C869.01 (A)	putative amidase C869.01 [Aegilops tauschii subsp. tauschii]	AMI4G_ARATH RecName: Full=Probable amidase At4g34880 {ECO:0000305}; EC=3.5.1.4 {ECO:0000250|UniProtKB:Q9FR37};	A0A1D5WM41_WHEAT SubName: Full=Uncharacterized protein {ECO:0000313|EnsemblPlants:TRIAE_CS42_3DL_TGACv1_251587_AA0882770.2};	Amidases	GO:0004040,amidase activity; GO:0003674,molecular_function; GO:0003824,catalytic activity; GO:0016787,hydrolase activity; GO:0016810,hydrolase activity, acting on carbon-nitrogen (but not peptide) bonds; GO:0016811,hydrolase activity, acting on carbon-nitrogen (but not peptide) bonds, in linear amides	Amidase	--	--	--
Cluster-31273.136294	2.76	3.91	3.69	30.01	33.04	31.81	189.94	260.34	241.79	1890.7	2162.32	2694.94	3.09202	9.4611e-109	3.36921e-105	up	3627	K00695 sucrose synthase [EC:2.4.1.13] | (RefSeq) sucrose synthase 4 (A)	sucrose synthase 4 [Aegilops tauschii subsp. tauschii]	SUS4_ORYSJ RecName: Full=Sucrose synthase 4; Short=OsSUS4; EC=2.4.1.13; AltName: Full=Sucrose-UDP glucosyltransferase 4;	A0A1D6DDQ0_WHEAT RecName: Full=Sucrose synthase {ECO:0000256|RuleBase:RU280817}; EC=2.4.1.13 {ECO:0000256|RuleBase:RU280817};	Glycosyltransferase	GO:0016157,sucrose synthase activity; GO:0005985,sucrose metabolic process; GO:0003674,molecular_function; GO:0003824,catalytic activity; GO:0008194,UDP-glycosyltransferase activity; GO:0016740,transferase activity; GO:0016757,transferase activity, transferring glycosyl groups; GO:0016758,transferase activity, transferring hexosyl groups; GO:0035251,UDP-glucosyltransferase activity; GO:0046527,gl…	Sucrose synthase	--	--	--
Cluster-31273.100491	110.67	124.56	134.43	21.65	21.46	23.35	1842.96	1997.88	2122.13	326.78	339.44	478.25	-2.57951	1.45238e-101	4.88474e-98	down	1063	--	hypothetical protein TRIUR3_18533 [Triticum urartu]	--	A0A287SI93_HORVV SubName: Full=Uncharacterized protein {ECO:0000313|EnsemblPlants:HORVU5Hr1G101990.1};	--	--	--	--	--	--
Cluster-31273.60678	1.75	2.11	1.84	33.72	34.41	31.72	37	43	37	649	692	826	4.02414	1.36833e-98	4.35985e-95	up	1285	K17991 peroxygenase [EC:1.11.2.3] | (RefSeq) probable peroxygenase 3 (A)	probable peroxygenase 3 [Aegilops tauschii subsp. tauschii]	PXG3_ARATH RecName: Full=Probable peroxygenase 3; Short=AtPXG3; EC=1.11.2.3; AltName: Full=Caleosin-3; AltName: Full=Protein RESPONSIVE TO DESICCATION 20;	A0A287PFN5_HORVV SubName: Full=Uncharacterized protein {ECO:0000313|EnsemblPlants:HORVU4Hr1G067020.1};	--	GO:0031969,chloroplast membrane; GO:0005783,endoplasmic reticulum; GO:0043231,intracellular membrane-bounded organelle; GO:0012511,monolayer-surrounded lipid storage body; GO:0005773,vacuole; GO:0005509,calcium ion binding; GO:1990137,plant seed peroxidase activity; GO:1902609,(R)-2-hydroxy-alpha-linolenic acid biosynthetic process; GO:0050832,defense response to fungus; GO:0031407,oxylipin metab…	Caleosin related protein	--	--	--
Cluster-31273.97897	111.38	114.72	115.84	670.36	572.52	641.78	1159	1146	1139	6274	5654	8209	2.35535	1.2981e-97	3.92927e-94	up	756	K12173 BRCA1-A complex subunit BRE | (RefSeq) BRISC and BRCA1-A complex member 2 (A)	thaumatin-like protein [Aegilops tauschii subsp. tauschii]	TLP_ORYSJ RecName: Full=Thaumatin-like protein; Flags: Precursor;	Q3S4I2_TRIMO SubName: Full=Pathogenesis-related 5 {ECO:0000313|EMBL:AAZ94267.1};	--	GO:0005576,extracellular region; GO:0005575,cellular_component	Thaumatin family	--	--	--
Cluster-31273.88142	95.59	93.58	88.9	0.82	1.61	1.54	837.1	785.47	734.54	6.42	13.36	16.59	-6.23257	2.55286e-96	7.35942e-93	down	675	--	hypothetical protein TRIUR3_01632 [Triticum urartu]	WIR1A_WHEAT RecName: Full=Protein WIR1A;	A0A1D5TMU2_WHEAT SubName: Full=Uncharacterized protein {ECO:0000313|EnsemblPlants:TRIAE_CS42_2AS_TGACv1_113153_AA0352210.1};	--	GO:0016021,integral component of membrane; GO:0005575,cellular_component; GO:0016020,membrane; GO:0031224,intrinsic component of membrane; GO:0044425,membrane part	--	--	--	--
Cluster-31273.73539	16.27	20.48	19.22	125.14	117.15	129.57	338.21	410.46	379.14	2363.68	2313.19	3312.61	2.63042	2.97062e-96	8.17447e-93	up	1266	K23050 phenylcoumaran benzylic ether reductase [EC:1.3.1.-] | (RefSeq) isoflavone reductase homolog IRL-like (A)	isoflavone reductase homolog IRL-like [Aegilops tauschii subsp. tauschii]	IFRH_MAIZE RecName: Full=Isoflavone reductase homolog IRL; EC=1.3.1.-;	A0A1D5SZM6_WHEAT SubName: Full=Uncharacterized protein {ECO:0000313|EnsemblPlants:TRIAE_CS42_1DL_TGACv1_063692_AA0229950.2};	--	GO:0005737,cytoplasm; GO:0070402,NADPH binding; GO:0016491,oxidoreductase activity; GO:0010438,cellular response to sulfur starvation; GO:0000166,nucleotide binding; GO:0003674,molecular_function; GO:0005488,binding; GO:0036094,small molecule binding; GO:0043167,ion binding; GO:0043168,anion binding; GO:0048037,cofactor binding; GO:0050661,NADP binding; GO:0050662,coenzyme binding; GO:0097159,org…	NmrA-like family	--	--	--
Cluster-31273.75867	9.22	8.81	8.89	58.65	52.75	55.42	376	347.27	344.79	2185.17	2045.03	2781.46	2.52488	1.00167e-94	2.63651e-91	up	2249	K22013 magnesium dechelatase [EC:4.99.1.10] | (RefSeq) protein STAY-GREEN, chloroplastic-like (A)	protein STAY-GREEN, chloroplastic-like [Aegilops tauschii subsp. tauschii]	SGR_ORYSJ RecName: Full=Protein STAY-GREEN, chloroplastic; AltName: Full=Protein STAYGREEN; Flags: Precursor;	A0A1D5YLJ4_WHEAT SubName: Full=Uncharacterized protein {ECO:0000313|EnsemblPlants:TRIAE_CS42_5AL_TGACv1_376150_AA1232850.1};	--	GO:0031969,chloroplast membrane; GO:0009570,chloroplast stroma; GO:0005622,intracellular; GO:0005575,cellular_component; GO:0016020,membrane; GO:0005623,cell; GO:0005737,cytoplasm; GO:0043231,intracellular membrane-bounded organelle; GO:0009507,chloroplast; GO:0009526,plastid envelope; GO:0009536,plastid; GO:0009941,chloroplast envelope; GO:0031090,organelle membrane; GO:0031967,organelle envelop…	Staygreen protein	--	--	--
Cluster-31273.37907	0.91	1.2	1.26	16.12	15.79	15.8	49.02	62.7	65.12	798.49	812.71	1053.07	3.72131	1.37478e-94	3.46783e-91	up	2906	K01322 prolyl oligopeptidase [EC:3.4.21.26] | (RefSeq) prolyl endopeptidase-like (A)	prolyl endopeptidase-like [Aegilops tauschii subsp. tauschii]	--	A0A1D6RP63_WHEAT SubName: Full=Uncharacterized protein {ECO:0000313|EnsemblPlants:TRIAE_CS42_2DL_TGACv1_159703_AA0541750.1};	Predicted serine protease	GO:0004252,serine-type endopeptidase activity; GO:0070008,serine-type exopeptidase activity; GO:0003674,molecular_function; GO:0003824,catalytic activity; GO:0004175,endopeptidase activity; GO:0008236,serine-type peptidase activity; GO:0008233,peptidase activity; GO:0070011,peptidase activity, acting on L-amino acid peptides; GO:0016787,hydrolase activity; GO:0017171,serine hydrolase activity; GO…	Prolyl oligopeptidase, N-terminal beta-propeller domain	--	--	--
Cluster-31273.101293	648.47	561.58	525.88	72.5	62.38	72.9	10350.5	8631.1	7954.57	1048.43	945.67	1431.11	-3.17172	3.61447e-94	8.75265e-91	down	1029	K11855 ubiquitin carboxyl-terminal hydrolase 36/42 [EC:3.4.19.12] | (RefSeq) ubiquitin carboxyl-terminal hydrolase 36 (A)	36.4 kDa proline-rich protein-like isoform X6 [Aegilops tauschii subsp. tauschii]	ERLL1_ARATH RecName: Full=pEARLI1-like lipid transfer protein 1; AltName: Full=Protein AZELAIC ACID INDUCED 1; Flags: Precursor;	A0A287JIW8_HORVV SubName: Full=Uncharacterized protein {ECO:0000313|EnsemblPlants:HORVU2Hr1G114680.4};	--	GO:0048046,apoplast; GO:0005618,cell wall; GO:0009707,chloroplast outer membrane; GO:0005783,endoplasmic reticulum; GO:0009506,plasmodesma; GO:0043621,protein self-association; GO:0070417,cellular response to cold; GO:0009631,cold acclimation; GO:0050832,defense response to fungus; GO:0009682,induced systemic resistance; GO:0009626,plant-type hypersensitive response; GO:0009627,systemic acquired …	Hydrophobic seed protein	--	--	--
Cluster-31273.104468	89.97	94.02	89.58	38.26	43.64	38.45	4581.82	4628.44	4339.4	1781.42	2112.61	2409.36	-1.29426	3.86406e-94	8.99717e-91	down	2747	K02358 elongation factor Tu | (RefSeq) elongation factor Tu, chloroplastic (A)	elongation factor Tu, chloroplastic [Aegilops tauschii subsp. tauschii]	EFTU1_SOYBN RecName: Full=Elongation factor Tu, chloroplastic; Short=EF-Tu; Flags: Precursor;	A0A1D6S9T8_WHEAT RecName: Full=Elongation factor Tu {ECO:0000256|RuleBase:RU004061};	Mitochondrial translation elongation factor Tu	GO:0009507,chloroplast; GO:0005525,GTP binding; GO:0003924,GTPase activity; GO:0003746,translation elongation factor activity; GO:0000166,nucleotide binding; GO:0001882,nucleoside binding; GO:0001883,purine nucleoside binding; GO:0003674,molecular_function; GO:0005488,binding; GO:0017076,purine nucleotide binding; GO:0019001,guanyl nucleotide binding; GO:0032549,ribonucleoside binding; GO:0032550…	Elongation factor Tu GTP binding domain	--	--	--
Cluster-31273.64801	8.79	9.45	9.52	44.85	45.78	45.03	223.93	232.51	230.46	1040.81	1108.56	1411.83	2.18215	3.66254e-93	8.21209e-90	up	1497	K21351 sucrose:sucrose fructosyltransferase [EC:2.4.1.99] | (RefSeq) sucrose:sucrose 1-fructosyltransferase-like (A)	sucrose:sucrose-1-fructosyltransferase [Triticum aestivum]	SST_FESAR RecName: Full=Sucrose:sucrose 1-fructosyltransferase; EC=2.4.1.99; AltName: Full=Sucrose 1(F)-fructosyltransferase; AltName: Full=Sucrose:sucrose 1(F)-beta-D-fructosyltransferase; Flags: Precursor;	A0A165ZY72_WHEAT SubName: Full=Sucrose:sucrose-1-fructosyltransferase {ECO:0000313|EMBL:AMZ79595.1};	Beta-fructofuranosidase (invertase)	GO:0005773,vacuole; GO:0050306,sucrose 1F-fructosyltransferase activity; GO:0004575,sucrose alpha-glucosidase activity; GO:0005975,carbohydrate metabolic process; GO:0003674,molecular_function; GO:0003824,catalytic activity; GO:0016740,transferase activity; GO:0016757,transferase activity, transferring glycosyl groups; GO:0016758,transferase activity, transferring hexosyl groups; GO:0050738,fruct…	Glycosyl hydrolases family 32 N-terminal domain	--	--	--
Cluster-31273.106962	670.75	788.68	732.49	200.74	171.67	180.63	1702	1871	1713	430	411	561	-2.10503	3.03753e-92	6.56746e-89	down	369	K11294 nucleolin | (RefSeq) 28 kDa ribonucleoprotein, chloroplastic-like (A)	predicted protein [Hordeum vulgare subsp. vulgare]	ROC4_NICSY RecName: Full=31 kDa ribonucleoprotein, chloroplastic; Flags: Precursor;	A0A1D5YBJ4_WHEAT SubName: Full=Uncharacterized protein {ECO:0000313|EnsemblPlants:TRIAE_CS42_5AL_TGACv1_374059_AA1189050.1};	FOG: RRM domain	GO:0009507,chloroplast; GO:0030529,NA; GO:0003723,RNA binding; GO:0006397,mRNA processing; GO:0003674,molecular_function; GO:0003676,nucleic acid binding; GO:0005488,binding; GO:0097159,organic cyclic compound binding; GO:1901363,heterocyclic compound binding; GO:0008152,metabolic process; GO:0006139,nucleobase-containing compound metabolic process; GO:0006396,RNA processing; GO:0006725,cellular …	RNA recognition motif. (a.k.a. RRM, RBD, or RNP domain)	--	--	--
Cluster-31273.102251	227.06	229.45	235.87	120.72	126.76	118.98	7515.02	7334	7419	3645.08	3987	4845	-1.02654	1.06634e-88	2.22604e-85	down	1871	K04077 chaperonin GroEL | (RefSeq) Chaperonine 60 (A)	ruBisCO large subunit-binding protein subunit alpha, chloroplastic [Aegilops tauschii subsp. tauschii]	RUBA_WHEAT RecName: Full=RuBisCO large subunit-binding protein subunit alpha, chloroplastic; AltName: Full=60 kDa chaperonin subunit alpha; AltName: Full=CPN-60 alpha; Flags: Precursor; Fragment;	A0A1D5TJR6_WHEAT SubName: Full=Uncharacterized protein {ECO:0000313|EnsemblPlants:TRIAE_CS42_2AS_TGACv1_112371_AA0336650.1};	Mitochondrial chaperonin, Cpn60/Hsp60p	GO:0009507,chloroplast; GO:0005524,ATP binding; GO:0042026,protein refolding; GO:0000166,nucleotide binding; GO:0003674,molecular_function; GO:0005488,binding; GO:0008144,drug binding; GO:0017076,purine nucleotide binding; GO:0030554,adenyl nucleotide binding; GO:0032553,ribonucleotide binding; GO:0032555,purine ribonucleotide binding; GO:0032559,adenyl ribonucleotide binding; GO:0035639,purine r…	TCP-1/cpn60 chaperonin family	--	--	--
Cluster-31273.98390	22.74	36.63	34.62	354.01	353.99	354.18	627.79	975.82	907.55	8902.92	9284.6	12027.6	3.39837	4.25984e-87	8.59622e-84	up	1601	K21351 sucrose:sucrose fructosyltransferase [EC:2.4.1.99] | (RefSeq) sucrose:sucrose 1-fructosyltransferase (A)	sucrose:fructan-6-fructosyltransferase [Leymus racemosus]	SST_FESAR RecName: Full=Sucrose:sucrose 1-fructosyltransferase; EC=2.4.1.99; AltName: Full=Sucrose 1(F)-fructosyltransferase; AltName: Full=Sucrose:sucrose 1(F)-beta-D-fructosyltransferase; Flags: Precursor;	A0A140FX48_9POAL SubName: Full=Sucrose:fructan-6-fructosyltransferase {ECO:0000313|EMBL:AMM03226.1};	Beta-fructofuranosidase (invertase)	GO:0005773,vacuole; GO:0050306,sucrose 1F-fructosyltransferase activity; GO:0004575,sucrose alpha-glucosidase activity; GO:0005975,carbohydrate metabolic process; GO:0003674,molecular_function; GO:0003824,catalytic activity; GO:0016740,transferase activity; GO:0016757,transferase activity, transferring glycosyl groups; GO:0016758,transferase activity, transferring hexosyl groups; GO:0050738,fruct…	Glycosyl hydrolases family 32 N-terminal domain	--	--	--
Cluster-31273.73848	40.35	41.67	41.09	105.15	105.7	102.15	1480.89	1477.27	1433.56	3522.55	3686.78	4612.94	1.23865	1.9703e-86	3.84775e-83	up	2048	K13071 pheophorbide a oxygenase [EC:1.14.15.17] | (RefSeq) pheophorbide a oxygenase, chloroplastic (A)	pheophorbide a oxygenase, chloroplastic [Aegilops tauschii subsp. tauschii]	PAO_ARATH RecName: Full=Pheophorbide a oxygenase, chloroplastic; Short=AtPaO; Short=Pheide a oxygenase; EC=1.14.15.17 {ECO:0000269|PubMed:14657372}; AltName: Full=Accelerated cell death 1; AltName: Full=Lethal leaf-spot 1 homolog; Short=Lls1; Flags: Precursor;	A0A1D5Y1A5_WHEAT SubName: Full=Uncharacterized protein {ECO:0000313|EnsemblPlants:TRIAE_CS42_4DL_TGACv1_343749_AA1139150.2};	--	GO:0009507,chloroplast; GO:0009941,chloroplast envelope; GO:0009706,chloroplast inner membrane; GO:0009534,chloroplast thylakoid; GO:0009535,chloroplast thylakoid membrane; GO:0051537,2 iron, 2 sulfur cluster binding; GO:0010277,chlorophyllide a oxygenase [overall] activity; GO:0051536,iron-sulfur cluster binding; GO:0046872,metal ion binding; GO:0032441,pheophorbide a oxygenase activity; GO:0008…	Rieske [2Fe-2S] domain	--	--	--
Cluster-31273.110060	54.78	86.09	80.33	6.25	5.73	4.87	3410.51	5183.03	4758.47	356	339	373	-3.81669	5.62348e-84	1.06387e-80	down	3304	--	Protein of unknown function DUF4220 [Saccharum hybrid cultivar R570]	--	A0A059PZ42_9POAL SubName: Full=Uncharacterized protein {ECO:0000313|EMBL:AGT16387.1};	--	GO:0016021,integral component of membrane; GO:0005575,cellular_component; GO:0016020,membrane; GO:0031224,intrinsic component of membrane; GO:0044425,membrane part	Protein of unknown function, DUF594	--	--	--
Cluster-31273.96779	70.7	69.97	71.67	12.55	10.96	10.42	944.36	898.93	906.22	151.44	139	171.12	-2.76077	1.55288e-83	2.84879e-80	down	901	K09527 DnaJ homolog subfamily C member 7 | (RefSeq) hypothetical protein (A)	chaperone protein dnaJ 8, chloroplastic-like [Aegilops tauschii subsp. tauschii]	DNAJ8_ARATH RecName: Full=Chaperone protein dnaJ 8, chloroplastic; Short=AtDjC8; Short=AtJ8; Flags: Precursor;	A0A1D6CU76_WHEAT SubName: Full=Uncharacterized protein {ECO:0000313|EnsemblPlants:TRIAE_CS42_7DL_TGACv1_605019_AA2003860.1};	Molecular chaperone (DnaJ superfamily)	GO:0009507,chloroplast; GO:0009570,chloroplast stroma; GO:0005634,nucleus; GO:0009416,response to light stimulus; GO:0008150,biological_process; GO:0009314,response to radiation; GO:0009628,response to abiotic stimulus; GO:0050896,response to stimulus; GO:0005622,intracellular; GO:0005575,cellular_component; GO:0005623,cell; GO:0005737,cytoplasm; GO:0043231,intracellular membrane-bounded organell…	DnaJ domain	--	--	--
Cluster-31273.76907	79.1	80.01	60.46	3.64	3.48	2.63	1154.77	1124.13	835.97	48.06	48.24	47.27	-4.62087	2.94283e-83	5.23989e-80	down	962	K00430 peroxidase [EC:1.11.1.7] | (RefSeq) peroxidase 70-like (A)	peroxidase 6 [Triticum monococcum]	PER70_MAIZE RecName: Full=Peroxidase 70; EC=1.11.1.7; AltName: Full=Plasma membrane-bound peroxidase 2b; Short=pmPOX2b; Flags: Precursor;	W5GP51_WHEAT RecName: Full=Peroxidase {ECO:0000256|RuleBase:RU362060, ECO:0000256|SAAS:SAAS00709852}; EC=1.11.1.7 {ECO:0000256|RuleBase:RU362060, ECO:0000256|SAAS:SAAS00709852};	--	GO:0005576,extracellular region; GO:0020037,heme binding; GO:0046872,metal ion binding; GO:0004601,peroxidase activity; GO:0042744,hydrogen peroxide catabolic process; GO:0006979,response to oxidative stress; GO:0003674,molecular_function; GO:0005488,binding; GO:0046906,tetrapyrrole binding; GO:0048037,cofactor binding; GO:0097159,organic cyclic compound binding; GO:1901363,heterocyclic compound …	Peroxidase	--	--	--
Cluster-31273.34559	2.9	3.7	5.06	82.61	94.45	72.34	65.42	80.62	108.54	1697.79	2027.72	2010.71	4.31067	8.35588e-83	1.4453e-79	up	1355	K16040 trans-resveratrol di-O-methyltransferase [EC:2.1.1.240] | (RefSeq) trans-resveratrol di-O-methyltransferase (A)	O-methyltransferase [Triticum aestivum]	Y1103_ORYSJ RecName: Full=Flavonoid O-methyltransferase-like protein Os11g0303600 {ECO:0000305}; EC=2.1.1.- {ECO:0000305};	B4ERX7_WHEAT SubName: Full=O-methyltransferase {ECO:0000313|EMBL:CAP72304.1, ECO:0000313|EnsemblPlants:TRIAE_CS42_3B_TGACv1_225014_AA0804100.1};	Hydroxyindole-O-methyltransferase and related SAM-dependent methyltransferases	GO:0008171,O-methyltransferase activity; GO:0046983,protein dimerization activity; GO:0008757,S-adenosylmethionine-dependent methyltransferase activity; GO:0019438,aromatic compound biosynthetic process; GO:0003674,molecular_function; GO:0003824,catalytic activity; GO:0008168,methyltransferase activity; GO:0016740,transferase activity; GO:0016741,transferase activity, transferring one-carbon grou…	O-methyltransferase domain	--	--	--
Cluster-31273.105865	42.78	35.7	34.31	0.98	1.52	1.29	917	738	698	19	31	34	-5.00661	5.48484e-80	9.22352e-77	down	1298	--	--	--	A0A1D5TRY1_WHEAT SubName: Full=Uncharacterized protein {ECO:0000313|EnsemblPlants:TRIAE_CS42_2AS_TGACv1_115435_AA0372340.1};	--	--	--	--	--	--
Cluster-31273.127326	44.39	50.07	44.12	8.87	8.89	9.62	1011.25	1100.05	954.04	183.85	192.35	269.51	-2.44187	2.29673e-79	3.75788e-76	down	1364	K01456 peptide-N4-(N-acetyl-beta-glucosaminyl)asparagine amidase [EC:3.5.1.52] | (RefSeq) peptide-N(4)-(N-acetyl-beta- glucosaminyl)asparagine amidase isoform X1 (A)	probable aldo-keto reductase 2 [Aegilops tauschii subsp. tauschii]	AKR2_ORYSJ RecName: Full=Probable aldo-keto reductase 2; EC=1.1.1.-;	T1M831_TRIUA SubName: Full=Uncharacterized protein {ECO:0000313|EnsemblPlants:TRIUR3_13706-P1};	Voltage-gated shaker-like K+ channel, subunit beta/KCNAB	GO:0016491,oxidoreductase activity; GO:0003674,molecular_function; GO:0003824,catalytic activity	Aldo/keto reductase family	--	--	--
Cluster-31273.50286	3.15	3.35	3.64	40.02	36.02	34.14	72	74	79	833	783	961	3.33558	8.24159e-79	1.31299e-75	up	1369	K13082 bifunctional dihydroflavonol 4-reductase/flavanone 4-reductase [EC:1.1.1.219 1.1.1.234] | (RefSeq) dihydroflavonol 4-reductase (A)	dihydroflavonol 4-reductase [Aegilops tauschii subsp. tauschii]	DFRA_HORVU RecName: Full=Dihydroflavonol 4-reductase; Short=DFR; EC=1.1.1.219 {ECO:0000250|UniProtKB:Q9XES5}; AltName: Full=Dihydrokaempferol 4-reductase; AltName: Full=Flavanone 4-reductase; Short=FNR; EC=1.1.1.234 {ECO:0000250|UniProtKB:Q9XES5};	A0A1D5WCR9_WHEAT SubName: Full=Uncharacterized protein {ECO:0000313|EnsemblPlants:TRIAE_CS42_3DL_TGACv1_249124_AA0838510.1};	Flavonol reductase/cinnamoyl-CoA reductase	GO:0050662,coenzyme binding; GO:0045552,dihydrokaempferol 4-reductase activity; GO:0047890,flavanone 4-reductase activity; GO:0009718,anthocyanin-containing compound biosynthetic process; GO:0003674,molecular_function; GO:0005488,binding; GO:0048037,cofactor binding; GO:0003824,catalytic activity; GO:0016491,oxidoreductase activity; GO:0016614,oxidoreductase activity, acting on CH-OH group of don…	NAD dependent epimerase/dehydratase family	--	--	--
Cluster-31273.98970	51.19	54.77	56.14	11.04	10.37	12.01	1253.51	1293.94	1305.39	246.01	241.37	361.78	-2.38047	1.37936e-78	2.14115e-75	down	1448	K09503 DnaJ homolog subfamily A member 2 | (RefSeq) dnaJ protein homolog (A)	DnaJ protein-like protein [Triticum urartu]	DNJH_ATRNU RecName: Full=DnaJ protein homolog ANJ1; Flags: Precursor;	M8A7K2_TRIUA SubName: Full=DnaJ protein-like protein {ECO:0000313|EMBL:EMS60670.1, ECO:0000313|EnsemblPlants:TRIUR3_18192-P1};	Molecular chaperone (DnaJ superfamily)	GO:0016020,membrane; GO:0005524,ATP binding; GO:0031072,heat shock protein binding; GO:0046872,metal ion binding; GO:0051082,unfolded protein binding; GO:0006457,protein folding; GO:0009408,response to heat; GO:0000166,nucleotide binding; GO:0003674,molecular_function; GO:0005488,binding; GO:0008144,drug binding; GO:0017076,purine nucleotide binding; GO:0030554,adenyl nucleotide binding; GO:00325…	DnaJ C terminal domain	--	--	--
Cluster-31273.156970	11.65	15.46	12.67	119.51	100.48	110.4	251	321	259	2340	2056	2925	2.95251	4.76996e-78	7.21922e-75	up	1303	K24028 salicylic acid 3-hydroxylase [EC:1.14.11.-] | (RefSeq) protein DMR6-LIKE OXYGENASE 2-like (A)	probable 2-oxoglutarate-dependent dioxygenase At5g05600 [Aegilops tauschii subsp. tauschii]	DIOX5_ARATH RecName: Full=Probable 2-oxoglutarate-dependent dioxygenase At5g05600 {ECO:0000305}; EC=1.14.11.- {ECO:0000305};	R7W3T6_AEGTA SubName: Full=Gibberellin 20 oxidase 1 {ECO:0000313|EMBL:EMT01311.1, ECO:0000313|EnsemblPlants:EMT01311};	Iron/ascorbate family oxidoreductases	GO:0005829,cytosol; GO:0051213,dioxygenase activity; GO:0120091,jasmonic acid hydrolase; GO:0046872,metal ion binding; GO:0097237,cellular response to toxic substance; GO:0009813,flavonoid biosynthetic process; GO:2000022,regulation of jasmonic acid mediated signaling pathway; GO:0080167,response to karrikin; GO:0003674,molecular_function; GO:0003824,catalytic activity; GO:0016491,oxidoreductase …	2OG-Fe(II) oxygenase superfamily	--	--	--
Cluster-31273.102702	3.36	4.94	4.1	37.38	36.49	38.64	119	169	138	1209	1229	1685	3.0817	5.49151e-77	8.10855e-74	up	1986	K00161 pyruvate dehydrogenase E1 component alpha subunit [EC:1.2.4.1] | (RefSeq) pyruvate dehydrogenase E1 component subunit alpha-2, mitochondrial (A)	pyruvate dehydrogenase E1 component subunit alpha-2, mitochondrial [Aegilops tauschii subsp. tauschii]	ODPA2_ORYSJ RecName: Full=Pyruvate dehydrogenase E1 component subunit alpha-2, mitochondrial; Short=PDHE1-A; EC=1.2.4.1; Flags: Precursor;	A0A1D6CZF3_WHEAT RecName: Full=Pyruvate dehydrogenase E1 component subunit alpha {ECO:0000256|RuleBase:RU361139}; EC=1.2.4.1 {ECO:0000256|RuleBase:RU361139};	Pyruvate dehydrogenase E1, alpha subunit	GO:0005759,mitochondrial matrix; GO:0004739,pyruvate dehydrogenase (acetyl-transferring) activity; GO:0006086,acetyl-CoA biosynthetic process from pyruvate; GO:0006096,glycolytic process; GO:0003674,molecular_function; GO:0003824,catalytic activity; GO:0004738,pyruvate dehydrogenase activity; GO:0016491,oxidoreductase activity; GO:0016624,oxidoreductase activity, acting on the aldehyde or oxo gro…	Dehydrogenase E1 component	--	--	--
Cluster-31273.96353	1.98	1.55	2.74	54.64	59.13	51.74	24.85	18.68	32.59	619.59	705.2	799.26	4.5965	9.8528e-76	1.42019e-72	up	862	K21351 sucrose:sucrose fructosyltransferase [EC:2.4.1.99] | (RefSeq) sucrose:sucrose 1-fructosyltransferase (A)	6-fructosyltransferase, partial [Leymus chinensis]	SST_FESAR RecName: Full=Sucrose:sucrose 1-fructosyltransferase; EC=2.4.1.99; AltName: Full=Sucrose 1(F)-fructosyltransferase; AltName: Full=Sucrose:sucrose 1(F)-beta-D-fructosyltransferase; Flags: Precursor;	A0A173H0W8_LEYCH SubName: Full=6-fructosyltransferase {ECO:0000313|EMBL:ANI24109.1}; Flags: Fragment;	Beta-fructofuranosidase (invertase)	GO:0005773,vacuole; GO:0050306,sucrose 1F-fructosyltransferase activity; GO:0004575,sucrose alpha-glucosidase activity; GO:0005975,carbohydrate metabolic process; GO:0003674,molecular_function; GO:0003824,catalytic activity; GO:0016740,transferase activity; GO:0016757,transferase activity, transferring glycosyl groups; GO:0016758,transferase activity, transferring hexosyl groups; GO:0050738,fruct…	Glycosyl hydrolases family 32 N-terminal domain	--	--	--
Cluster-31273.62802	31.37	24.2	25.78	272.42	237.77	248.54	442	328	344	3471	3181	4306	3.10875	1.22983e-75	1.73146e-72	up	937	K16292 KDEL-tailed cysteine endopeptidase [EC:3.4.22.-] | (RefSeq) hypothetical protein (A)	predicted protein [Hordeum vulgare subsp. vulgare]	SAG39_ORYSI RecName: Full=Senescence-specific cysteine protease SAG39 {ECO:0000305}; EC=3.4.22.- {ECO:0000305}; AltName: Full=Cysteine proteinase SAG39 {ECO:0000305}; AltName: Full=Protein SENESCENCE-ASSOCIATED GENE 39 {ECO:0000250|UniProtKB:Q7XWK5}; Flags: Precursor;	F2DJL2_HORVV SubName: Full=Predicted protein {ECO:0000313|EMBL:BAJ95283.1};	Cysteine proteinase Cathepsin L	GO:0010282,senescence-associated vacuole; GO:0008234,cysteine-type peptidase activity; GO:0007568,aging; GO:0010150,leaf senescence; GO:0010623,programmed cell death involved in cell development; GO:0009737,response to abscisic acid; GO:0009723,response to ethylene; GO:0009739,response to gibberellin; GO:0003674,molecular_function; GO:0003824,catalytic activity; GO:0008233,peptidase activity; GO:…	Papain family cysteine protease	--	--	--
Cluster-31273.55423	5.12	6.12	4.6	47.12	52.31	52.25	86.34	99.51	73.54	720.94	838.48	1084.62	3.14895	1.57598e-75	2.16837e-72	up	1074	K09529 DnaJ homolog subfamily C member 9 | (RefSeq) hypothetical protein (A)	uncharacterized protein LOC109736983 [Aegilops tauschii subsp. tauschii]	DJC16_ORYSJ RecName: Full=DnaJ protein P58IPK homolog A {ECO:0000305}; Short=OsP58A {ECO:0000303|PubMed:24153418}; AltName: Full=Chaperone protein dnaJ C16 {ECO:0000305}; Short=OsDjC16 {ECO:0000303|PubMed:23160806}; Flags: Precursor;	A0A1D5YV07_WHEAT SubName: Full=Uncharacterized protein {ECO:0000313|EnsemblPlants:TRIAE_CS42_5AS_TGACv1_393876_AA1276670.1};	Molecular chaperone (DnaJ superfamily)	GO:0005788,endoplasmic reticulum lumen; GO:0005622,intracellular; GO:0005575,cellular_component; GO:0005623,cell; GO:0005737,cytoplasm; GO:0005783,endoplasmic reticulum; GO:0043231,intracellular membrane-bounded organelle; GO:0012505,endomembrane system; GO:0031974,membrane-enclosed lumen; GO:0043226,organelle; GO:0043227,membrane-bounded organelle; GO:0043229,intracellular organelle; GO:0043233,…	DnaJ domain	--	--	--
Cluster-31273.110529	35.83	34.34	36.77	129.89	148	144.71	585	540	569	1922	2295	2906	1.87262	2.10528e-74	2.83225e-71	up	1047	--	23 kDa jasmonate-induced protein [Zea mays]	JI23_HORVU RecName: Full=23 kDa jasmonate-induced protein;	A0A1D6MXJ9_MAIZE SubName: Full=OSJNBa0024J22.14-like protein {ECO:0000313|EMBL:ONM33451.1};	--	--	--	--	--	--
Cluster-31273.101239	21.4	33.03	39.01	458.02	456.38	490.19	177.83	262.9	305.69	3405.19	3597.45	5005.25	3.80797	9.77924e-72	1.26169e-68	up	653	K21351 sucrose:sucrose fructosyltransferase [EC:2.4.1.99] | (RefSeq) sucrose:sucrose 1-fructosyltransferase-like (A)	6-fructosyltransferase, partial [Leymus chinensis]	SST_FESAR RecName: Full=Sucrose:sucrose 1-fructosyltransferase; EC=2.4.1.99; AltName: Full=Sucrose 1(F)-fructosyltransferase; AltName: Full=Sucrose:sucrose 1(F)-beta-D-fructosyltransferase; Flags: Precursor;	A0A173H0W8_LEYCH SubName: Full=6-fructosyltransferase {ECO:0000313|EMBL:ANI24109.1}; Flags: Fragment;	Beta-fructofuranosidase (invertase)	GO:0005773,vacuole; GO:0050306,sucrose 1F-fructosyltransferase activity; GO:0004575,sucrose alpha-glucosidase activity; GO:0005975,carbohydrate metabolic process; GO:0003674,molecular_function; GO:0003824,catalytic activity; GO:0016740,transferase activity; GO:0016757,transferase activity, transferring glycosyl groups; GO:0016758,transferase activity, transferring hexosyl groups; GO:0050738,fruct…	Glycosyl hydrolases family 32 N-terminal domain	--	--	--
Cluster-31273.141526	4.37	6.35	6.18	95.77	72.85	72.86	147.75	207.17	198.33	2952.43	2339.32	3029.27	3.73884	9.79527e-72	1.26169e-68	up	1905	K21351 sucrose:sucrose fructosyltransferase [EC:2.4.1.99] | (RefSeq) sucrose:sucrose 1-fructosyltransferase-like (A)	sucrose:sucrose-1-fructosyltransferase [Triticum aestivum]	SST_FESAR RecName: Full=Sucrose:sucrose 1-fructosyltransferase; EC=2.4.1.99; AltName: Full=Sucrose 1(F)-fructosyltransferase; AltName: Full=Sucrose:sucrose 1(F)-beta-D-fructosyltransferase; Flags: Precursor;	A0A165ZY72_WHEAT SubName: Full=Sucrose:sucrose-1-fructosyltransferase {ECO:0000313|EMBL:AMZ79595.1};	Beta-fructofuranosidase (invertase)	GO:0005773,vacuole; GO:0050306,sucrose 1F-fructosyltransferase activity; GO:0004575,sucrose alpha-glucosidase activity; GO:0005975,carbohydrate metabolic process; GO:0003674,molecular_function; GO:0003824,catalytic activity; GO:0016740,transferase activity; GO:0016757,transferase activity, transferring glycosyl groups; GO:0016758,transferase activity, transferring hexosyl groups; GO:0050738,fruct…	Glycosyl hydrolases family 32 N-terminal domain	--	--	--
Cluster-31273.110077	37.88	47	44.92	14.31	15.3	14.81	2920.24	3504.72	3296.37	1010.22	1121.57	1404.98	-1.65088	3.41166e-70	4.21507e-67	down	4033	K14494 DELLA protein | (RefSeq) DELLA protein GAI-like (A)	hypothetical protein TRIUR3_35245 [Triticum urartu]	CIGR1_ORYSJ RecName: Full=Chitin-inducible gibberellin-responsive protein 1;	W5B1U5_WHEAT SubName: Full=Uncharacterized protein {ECO:0000313|EnsemblPlants:TRIAE_CS42_2AS_TGACv1_112732_AA0344260.1};	--	GO:0005634,nucleus; GO:0003700,DNA-binding transcription factor activity; GO:0043565,sequence-specific DNA binding; GO:0006355,regulation of transcription, DNA-templated; GO:0006351,transcription, DNA-templated; GO:0140110,transcription regulator activity; GO:0003674,molecular_function; GO:0003676,nucleic acid binding; GO:0003677,DNA binding; GO:0005488,binding; GO:0097159,organic cyclic compound…	GRAS domain family	GRAS	TF	GRAS
Cluster-31273.112126	10.68	11.74	11.3	0.72	0.71	0.71	376.39	399.6	378.54	23	23.77	30.85	-4.07935	2.30932e-68	2.79607e-65	down	1976	K11654 SWI/SNF-related matrix-associated actin-dependent regulator of chromatin subfamily A member 5 [EC:3.6.4.-] | (RefSeq) probable chromatin-remodeling complex ATPase chain isoform X2 (A)	hypothetical protein PAHAL_E02952 [Panicum hallii]	ISW2_ORYSJ RecName: Full=Probable chromatin-remodeling complex ATPase chain; EC=3.6.4.-; AltName: Full=ISW2-like; AltName: Full=Sucrose nonfermenting protein 2 homolog;	A0A1D6MT83_MAIZE RecName: Full=Chromatin-remodeling complex ATPase {ECO:0000256|RuleBase:RU363119}; EC=3.6.4.- {ECO:0000256|RuleBase:RU363119};	Chromatin remodeling complex WSTF-ISWI, small subunit	GO:0016589,NURF complex; GO:0005524,ATP binding; GO:0016887,ATPase activity; GO:0003677,DNA binding; GO:0004386,helicase activity; GO:0031491,nucleosome binding; GO:0043044,ATP-dependent chromatin remodeling; GO:0016569,covalent chromatin modification; GO:0000166,nucleotide binding; GO:0003674,molecular_function; GO:0005488,binding; GO:0008144,drug binding; GO:0017076,purine nucleotide binding; G…	SNF2 family N-terminal domain	SNF2	TR	SNF2
Cluster-31273.99998	26.15	25.1	24.79	122.32	125.06	117.28	196	180	175	818	889	1080	2.1483	4.85834e-68	5.76704e-65	up	613	--	hypothetical protein TRIUR3_05744 [Triticum urartu]	--	A0A287NJR5_HORVV SubName: Full=Uncharacterized protein {ECO:0000313|EnsemblPlants:HORVU4Hr1G024290.1};	--	--	--	--	--	--
Cluster-31273.102977	779.37	714.46	641.09	146	124.18	115.85	9902.06	8727.99	7708.41	1674.71	1497.96	1809.86	-2.57942	5.54733e-68	6.45827e-65	down	869	--	hypothetical protein TRIUR3_00666 [Triticum urartu]	PRP4_ARATH RecName: Full=Proline-rich protein 4; Short=AtPRP4; Flags: Precursor;	A0A1D5TNQ8_WHEAT SubName: Full=Uncharacterized protein {ECO:0000313|EnsemblPlants:TRIAE_CS42_2AS_TGACv1_113464_AA0356470.1};	--	GO:0005618,cell wall; GO:0005576,extracellular region; GO:0005575,cellular_component; GO:0005623,cell; GO:0030312,external encapsulating structure; GO:0044464,cell part; GO:0071944,cell periphery	Pollen proteins Ole e I like	--	--	--
Cluster-31273.141541	12.15	17.54	12.53	104.6	98.87	104.06	493.09	687.6	483.42	3875.56	3812.12	5194.18	2.76361	7.09843e-66	8.10815e-63	up	2238	K21351 sucrose:sucrose fructosyltransferase [EC:2.4.1.99] | (RefSeq) sucrose:sucrose 1-fructosyltransferase-like (A)	fructan:fructan 1-fructosyltransferase [Triticum aestivum]	SST_FESAR RecName: Full=Sucrose:sucrose 1-fructosyltransferase; EC=2.4.1.99; AltName: Full=Sucrose 1(F)-fructosyltransferase; AltName: Full=Sucrose:sucrose 1(F)-beta-D-fructosyltransferase; Flags: Precursor;	A0A1D6BUS2_WHEAT SubName: Full=Uncharacterized protein {ECO:0000313|EnsemblPlants:TRIAE_CS42_7AS_TGACv1_569629_AA1820630.1};	Beta-fructofuranosidase (invertase)	GO:0005773,vacuole; GO:0050306,sucrose 1F-fructosyltransferase activity; GO:0004575,sucrose alpha-glucosidase activity; GO:0005975,carbohydrate metabolic process; GO:0003674,molecular_function; GO:0003824,catalytic activity; GO:0016740,transferase activity; GO:0016757,transferase activity, transferring glycosyl groups; GO:0016758,transferase activity, transferring hexosyl groups; GO:0050738,fruct…	Glycosyl hydrolases family 32 N-terminal domain	--	--	--
Cluster-31273.115438	48.54	31.1	34.78	655.04	812.87	725.5	130	78	86	1487	2055	2379	4.12856	5.31363e-65	5.84876e-62	up	376	--	unnamed protein product [Triticum aestivum]	--	A0A287MQB1_HORVV SubName: Full=Uncharacterized protein {ECO:0000313|EnsemblPlants:HORVU3Hr1G112020.4};	--	GO:0006950,response to stress; GO:0008150,biological_process; GO:0050896,response to stimulus	--	--	--	--
Cluster-31273.93768	23.45	18.42	19.6	211.43	202.9	165.03	223	168	176	1805	1831	1929	3.11863	1.17828e-64	1.27379e-61	up	712	K21351 sucrose:sucrose fructosyltransferase [EC:2.4.1.99] | (RefSeq) sucrose:sucrose 1-fructosyltransferase-like (A)	6-fructosyltransferase, partial [Leymus chinensis]	SST_FESAR RecName: Full=Sucrose:sucrose 1-fructosyltransferase; EC=2.4.1.99; AltName: Full=Sucrose 1(F)-fructosyltransferase; AltName: Full=Sucrose:sucrose 1(F)-beta-D-fructosyltransferase; Flags: Precursor;	A0A173H0W8_LEYCH SubName: Full=6-fructosyltransferase {ECO:0000313|EMBL:ANI24109.1}; Flags: Fragment;	Beta-fructofuranosidase (invertase)	GO:0005773,vacuole; GO:0050306,sucrose 1F-fructosyltransferase activity; GO:0004575,sucrose alpha-glucosidase activity; GO:0005975,carbohydrate metabolic process; GO:0003674,molecular_function; GO:0003824,catalytic activity; GO:0016740,transferase activity; GO:0016757,transferase activity, transferring glycosyl groups; GO:0016758,transferase activity, transferring hexosyl groups; GO:0050738,fruct…	--	--	--	--
Cluster-31273.148762	2.18	3.79	3.68	54.82	48.18	46.87	68	114	109	1557	1426	1796	3.85797	5.03082e-64	5.34317e-61	up	1775	K00827 alanine-glyoxylate transaminase / (R)-3-amino-2-methylpropionate-pyruvate transaminase [EC:2.6.1.44 2.6.1.40] | (RefSeq) alanine--glyoxylate aminotransferase 2 homolog 3, mitochondrial-like (A)	predicted protein [Hordeum vulgare subsp. vulgare]	AGT23_ARATH RecName: Full=Alanine--glyoxylate aminotransferase 2 homolog 3, mitochondrial; EC=2.6.1.44; AltName: Full=Beta-alanine-pyruvate aminotransferase 3; Flags: Precursor;	A0A287G451_HORVV SubName: Full=Uncharacterized protein {ECO:0000313|EnsemblPlants:HORVU1Hr1G070220.4};	Alanine-glyoxylate aminotransferase AGT2	GO:0005739,mitochondrion; GO:0008453,alanine-glyoxylate transaminase activity; GO:0042802,identical protein binding; GO:0030170,pyridoxal phosphate binding; GO:0043562,cellular response to nitrogen levels; GO:0009853,photorespiration; GO:0003674,molecular_function; GO:0003824,catalytic activity; GO:0008483,transaminase activity; GO:0016740,transferase activity; GO:0016769,transferase activity, tr…	Aminotransferase class-III	--	--	--
Cluster-31273.113789	112.72	110.99	101.97	35.39	38.23	37.22	2514.92	2388.23	2159.4	718.17	810.45	1021.63	-1.66415	6.68354e-64	6.97612e-61	down	1341	K01056 peptidyl-tRNA hydrolase, PTH1 family [EC:3.1.1.29] | (RefSeq) chloroplastic group IIB intron splicing facilitator CRS2, chloroplastic-like (A)	uncharacterized protein LOC109786766 [Aegilops tauschii subsp. tauschii]	--	A0A1D5SB46_WHEAT SubName: Full=Uncharacterized protein {ECO:0000313|EnsemblPlants:TRIAE_CS42_1BL_TGACv1_031362_AA0112340.1};	START domain-containing proteins involved in steroidogenesis/phosphatidylcholine transfer	GO:0016021,integral component of membrane; GO:0008289,lipid binding; GO:0003674,molecular_function; GO:0005488,binding; GO:0005575,cellular_component; GO:0016020,membrane; GO:0031224,intrinsic component of membrane; GO:0044425,membrane part	START domain	--	--	--
Cluster-31273.79328	39	29.67	35.31	2.72	2.84	2.52	867	636	745	55	60	69	-3.80125	8.35997e-64	8.57804e-61	down	1337	K10666 E3 ubiquitin-protein ligase RNF5 [EC:2.3.2.27] | (RefSeq) E3 ubiquitin-protein ligase RMA2-like (A)	E3 ubiquitin-protein ligase RMA2-like [Aegilops tauschii subsp. tauschii]	RMA1_CAPAN RecName: Full=E3 ubiquitin-protein ligase RMA1H1; EC=2.3.2.27; AltName: Full=Protein RING membrane-anchor 1 homolog 1; AltName: Full=RING-type E3 ubiquitin transferase RMA1H1 {ECO:0000305};	A0A1D5ZI56_WHEAT SubName: Full=Uncharacterized protein {ECO:0000313|EnsemblPlants:TRIAE_CS42_5BS_TGACv1_424820_AA1391930.1};	Predicted E3 ubiquitin ligase	GO:0005789,endoplasmic reticulum membrane; GO:0016021,integral component of membrane; GO:0046872,metal ion binding; GO:0004842,ubiquitin-protein transferase activity; GO:0043161,proteasome-mediated ubiquitin-dependent protein catabolic process; GO:0016567,protein ubiquitination; GO:0009409,response to cold; GO:0009723,response to ethylene; GO:0006970,response to osmotic stress; GO:0009414,respons…	RING-type zinc-finger	--	--	--
Cluster-31273.146954	1.03	0.59	0.98	73.68	47.64	66.04	17.77	9.89	16	1153.59	781.18	1402.22	6.05257	3.51689e-63	3.54849e-60	up	1093	--	--	--	--	--	--	--	--	--	--
Cluster-31273.80194	5.36	6.24	5.82	29.36	28.04	29.92	184	207	190	920	915	1264	2.22154	1.21706e-62	1.18838e-59	up	1932	--	uncharacterized protein LOC109769403 [Aegilops tauschii subsp. tauschii]	--	W5BT71_WHEAT SubName: Full=Uncharacterized protein {ECO:0000313|EnsemblPlants:TRIAE_CS42_2DL_TGACv1_158260_AA0513910.1};	--	--	BRO1-like domain	--	--	--
Cluster-31273.114254	249.28	251.42	228.35	74.89	68.16	77.1	9879.05	9626.47	8603.76	2710.41	2567.43	3759.47	-1.83304	1.7478e-62	1.67952e-59	down	2192	--	strigolactone esterase D14 [Aegilops tauschii subsp. tauschii]	D14_ORYSJ RecName: Full=Strigolactone esterase D14; EC=3.1.-.-; AltName: Full=Protein DWARF 14; AltName: Full=Protein DWARF 88; AltName: Full=Protein HIGH-TILLERING DWARF 2;	A0A1D5XPC9_WHEAT SubName: Full=Uncharacterized protein {ECO:0000313|EnsemblPlants:TRIAE_CS42_4BS_TGACv1_327881_AA1077600.1};	--	GO:0005737,cytoplasm; GO:0005634,nucleus; GO:0016787,hydrolase activity; GO:1902348,cellular response to strigolactone; GO:0010223,secondary shoot formation; GO:1901601,strigolactone biosynthetic process; GO:0003674,molecular_function; GO:0003824,catalytic activity; GO:0008150,biological_process; GO:0009719,response to endogenous stimulus; GO:0009725,response to hormone; GO:0009987,cellular proce…	Alpha/beta hydrolase family	--	--	--
Cluster-31273.123542	30.95	31.95	36.11	7.13	8.31	8.46	1381.42	1378.08	1532.85	290.64	352.74	464.61	-2.1541	5.41831e-62	5.1253e-59	down	2438	K01810 glucose-6-phosphate isomerase [EC:5.3.1.9] | (RefSeq) glucose-6-phosphate isomerase, cytosolic (A)	glucose-6-phosphate isomerase [Triticum aestivum]	G6PI_MAIZE RecName: Full=Glucose-6-phosphate isomerase, cytosolic; Short=GPI; EC=5.3.1.9; AltName: Full=Phosphoglucose isomerase; Short=PGI; AltName: Full=Phosphohexose isomerase; Short=PHI;	Q1PBI3_WHEAT RecName: Full=Glucose-6-phosphate isomerase {ECO:0000256|RuleBase:RU000612}; EC=5.3.1.9 {ECO:0000256|RuleBase:RU000612};	Glucose-6-phosphate isomerase	GO:0005737,cytoplasm; GO:0004347,glucose-6-phosphate isomerase activity; GO:0006094,gluconeogenesis; GO:0006096,glycolytic process; GO:0003674,molecular_function; GO:0003824,catalytic activity; GO:0016853,isomerase activity; GO:0016860,intramolecular oxidoreductase activity; GO:0016861,intramolecular oxidoreductase activity, interconverting aldoses and ketoses; GO:0008152,metabolic process; GO:00…	Phosphoglucose isomerase	--	--	--
Cluster-31273.104744	96.08	118.12	115.26	31.14	27.92	32	7057.77	8391.65	8056.98	2094.4	1949.95	2892.99	-1.95576	8.55256e-61	7.96559e-58	down	3854	K25108 licheninase [EC:3.2.1.73] | (RefSeq) lichenase-2 (A)	lichenase [Hordeum vulgare subsp. vulgare]	GUB2_HORVU RecName: Full=Lichenase-2; EC=3.2.1.73; AltName: Full=(1->3,1->4)-beta-glucanase isoenzyme EII; AltName: Full=Endo-beta-1,3-1,4 glucanase II; AltName: Full=Lichenase II; Flags: Precursor; Fragment;	Q7DM44_HORVU SubName: Full=Lichenase {ECO:0000313|EMBL:CAB41402.1}; EC=3.2.1.73 {ECO:0000313|EMBL:CAB41402.1};	--	GO:0042972,licheninase activity; GO:0005975,carbohydrate metabolic process; GO:0003674,molecular_function; GO:0003824,catalytic activity; GO:0004553,hydrolase activity, hydrolyzing O-glycosyl compounds; GO:0016787,hydrolase activity; GO:0016798,hydrolase activity, acting on glycosyl bonds; GO:0008152,metabolic process; GO:0008150,biological_process; GO:0044238,primary metabolic process; GO:007170…	Glycosyl hydrolases family 17	--	--	--
Cluster-31273.104035	198.67	168.17	146.96	19.37	13.58	14.16	6159.18	5033.86	4328.73	547.7	400.19	540.09	-3.55582	5.77312e-60	5.29544e-57	down	1768	K01193 beta-fructofuranosidase [EC:3.2.1.26] | (RefSeq) LOW QUALITY PROTEIN: beta-fructofuranosidase, insoluble isoenzyme 7-like (A)	fructan 6-exohydrolase-like isoform X2 [Aegilops tauschii subsp. tauschii]	6FEH_WHEAT RecName: Full=Fructan 6-exohydrolase {ECO:0000312|EMBL:CAJ28591.1}; EC=3.2.1.154; Flags: Precursor;	A0A1D5UJM4_WHEAT SubName: Full=Uncharacterized protein {ECO:0000313|EnsemblPlants:TRIAE_CS42_2DL_TGACv1_158494_AA0520130.4};	Beta-fructofuranosidase (invertase)	GO:0033949,fructan beta-(2,6)-fructosidase activity; GO:0005975,carbohydrate metabolic process; GO:0003674,molecular_function; GO:0003824,catalytic activity; GO:0004553,hydrolase activity, hydrolyzing O-glycosyl compounds; GO:0016787,hydrolase activity; GO:0016798,hydrolase activity, acting on glycosyl bonds; GO:0008152,metabolic process; GO:0008150,biological_process; GO:0044238,primary metaboli…	Glycosyl hydrolases family 32 N-terminal domain	--	--	--
Cluster-31273.113371	150.7	112.99	97.69	7.52	7.15	8.32	2019	1456	1239	91	91	137	-4.08683	1.13519e-59	1.02572e-56	down	903	--	--	--	--	--	--	--	--	--	--
Cluster-31273.95903	164.09	130.51	145.17	875.99	779.46	867.53	2331.91	1784.65	1953.76	11259.5	10518.6	15160.6	2.40905	1.94505e-59	1.73164e-56	up	943	--	predicted protein [Hordeum vulgare subsp. vulgare]	40G3_ORYSJ RecName: Full=Ricin B-like lectin R40G3 {ECO:0000305}; AltName: Full=Osr40g3 {ECO:0000303|PubMed:9265787};	F2DWC8_HORVV SubName: Full=Predicted protein {ECO:0000313|EMBL:BAJ99399.1, ECO:0000313|EnsemblPlants:HORVU2Hr1G017420.1};	--	GO:0030246,carbohydrate binding; GO:0003674,molecular_function; GO:0005488,binding	Ricin-type beta-trefoil lectin domain-like	--	--	--
Cluster-31273.112194	20.14	22.43	24.53	148.5	126.06	115.38	440.81	473.3	509.43	2954.85	2620.76	3106.06	2.43392	4.66236e-59	4.09065e-56	up	1320	K13051 L-asparaginase / beta-aspartyl-peptidase [EC:3.5.1.1 3.4.19.5] | (RefSeq) probable isoaspartyl peptidase/L-asparaginase 2 (A)	probable isoaspartyl peptidase/L-asparaginase 2 [Aegilops tauschii subsp. tauschii]	ASPGB_ARATH RecName: Full=Probable isoaspartyl peptidase/L-asparaginase 2; EC=3.4.19.5; AltName: Full=L-asparagine amidohydrolase 2; Contains: RecName: Full=Isoaspartyl peptidase/L-asparaginase 2 subunit alpha; Contains: RecName: Full=Isoaspartyl peptidase/L-asparaginase 2 subunit beta; Flags: Precursor;	W5B6Q4_WHEAT SubName: Full=Uncharacterized protein {ECO:0000313|EnsemblPlants:TRIAE_CS42_2BL_TGACv1_129317_AA0378360.1};	Asparaginase	GO:0004067,asparaginase activity; GO:0008798,beta-aspartyl-peptidase activity; GO:0003674,molecular_function; GO:0003824,catalytic activity; GO:0016787,hydrolase activity; GO:0016810,hydrolase activity, acting on carbon-nitrogen (but not peptide) bonds; GO:0016811,hydrolase activity, acting on carbon-nitrogen (but not peptide) bonds, in linear amides; GO:0008233,peptidase activity; GO:0008238,exo…	Asparaginase	--	--	--
Cluster-31273.157917	1.2	1.49	0.93	19.31	27.08	22.87	38	45.62	27.86	557.67	815.19	891.31	4.14068	1.00324e-57	8.67641e-55	up	1801	K22683 aspartyl protease family protein [EC:3.4.23.-] | (RefSeq) aspartic proteinase nepenthesin-2-like precursor (A)	aspartic proteinase nepenthesin-1-like [Aegilops tauschii subsp. tauschii]	NEP1_NEPGR RecName: Full=Aspartic proteinase nepenthesin-1; EC=3.4.23.12; AltName: Full=Nepenthesin-I; Flags: Precursor;	A0A1D5X9G5_WHEAT SubName: Full=Uncharacterized protein {ECO:0000313|EnsemblPlants:TRIAE_CS42_4AL_TGACv1_292703_AA0999530.1};	Aspartyl protease	GO:0005576,extracellular region; GO:0004190,aspartic-type endopeptidase activity; GO:0003674,molecular_function; GO:0003824,catalytic activity; GO:0004175,endopeptidase activity; GO:0008233,peptidase activity; GO:0070011,peptidase activity, acting on L-amino acid peptides; GO:0016787,hydrolase activity; GO:0070001,aspartic-type peptidase activity; GO:0140096,catalytic activity, acting on a protei…	Xylanase inhibitor N-terminal	--	--	--
Cluster-31273.82898	47.36	43.61	48.4	8.67	10.53	8.87	821.43	728.62	795.88	136.39	173.55	189.32	-2.4253	1.69006e-57	1.44105e-54	down	1097	K24104 GPN-loop GTPase | (RefSeq) LOW QUALITY PROTEIN: uncharacterized protein LOC104799061 (A)	Cysteine-rich receptor-like protein kinase 25 [Triticum urartu]	CRK6_ORYSJ RecName: Full=Cysteine-rich receptor-like protein kinase 6 {ECO:0000305}; Short=Cysteine-rich RLK6 {ECO:0000305}; EC=2.7.11.- {ECO:0000305}; Flags: Precursor;	M7YNN2_TRIUA SubName: Full=Cysteine-rich receptor-like protein kinase 25 {ECO:0000313|EMBL:EMS48987.1, ECO:0000313|EnsemblPlants:TRIUR3_02761-P1};	--	GO:0016021,integral component of membrane; GO:0005886,plasma membrane; GO:0005524,ATP binding; GO:0004672,protein kinase activity; GO:0004674,protein serine/threonine kinase activity; GO:0042742,defense response to bacterium; GO:0000166,nucleotide binding; GO:0003674,molecular_function; GO:0005488,binding; GO:0008144,drug binding; GO:0017076,purine nucleotide binding; GO:0030554,adenyl nucleotide…	Protein kinase domain	--	--	--
Cluster-31273.97936	54.45	53.79	59.75	261.34	222.86	261.4	1509.48	1439.37	1573.4	6601.52	5871.16	8916.22	2.0462	3.04566e-57	2.56085e-54	up	1607	--	ricin B-like lectin R40G2 [Aegilops tauschii subsp. tauschii]	40G2_ORYSJ RecName: Full=Ricin B-like lectin R40G2 {ECO:0000305}; AltName: Full=Osr40g2 {ECO:0000303|PubMed:9265787};	M8A2R3_TRIUA SubName: Full=Uncharacterized protein {ECO:0000313|EMBL:EMS66642.1, ECO:0000313|EnsemblPlants:TRIUR3_14708-P1};	--	GO:0030246,carbohydrate binding; GO:0003674,molecular_function; GO:0005488,binding	Ricin-type beta-trefoil lectin domain-like	--	--	--
Cluster-31273.172957	1.29	1.09	2.31	51.47	45.95	45.42	20.54	16.79	35	745.22	697.51	892.71	4.81246	4.38703e-57	3.63817e-54	up	1030	--	outer envelope pore protein 16-2, chloroplastic-like [Aegilops tauschii subsp. tauschii]	OP162_ARATH RecName: Full=Outer envelope pore protein 16-2, chloroplastic; AltName: Full=Chloroplastic outer envelope pore protein of 16 kDa 2; Short=AtOEP16-2; Short=OEP16-2; AltName: Full=Outer plastid envelope protein 16-S; Short=AtOEP16-S; Short=Seeds outer plastid envelope protein 16;	A0A287QBI1_HORVV SubName: Full=Uncharacterized protein {ECO:0000313|EnsemblPlants:HORVU5Hr1G010330.1};	--	GO:0031359,integral component of chloroplast outer membrane; GO:0031305,integral component of mitochondrial inner membrane; GO:0005744,TIM23 mitochondrial import inner membrane translocase complex; GO:0009527,plastid outer membrane; GO:0046930,pore complex; GO:0015171,amino acid transmembrane transporter activity; GO:0015288,porin activity; GO:0015266,NA; GO:0042803,protein homodimerization activ…	Tim17/Tim22/Tim23/Pmp24 family	--	--	--
Cluster-31273.126991	83.87	93.04	89.09	45.02	44.27	44.87	3102	3324	3132	1520	1556	2042	-1.09279	1.99668e-56	1.63347e-53	down	2062	K03319 divalent anion:Na+ symporter, DASS family | (RefSeq) hypothetical protein (A)	dicarboxylate transporter 1, chloroplastic [Aegilops tauschii subsp. tauschii]	DIT1_SPIOL RecName: Full=Dicarboxylate transporter 1, chloroplastic; Short=SODIT1; AltName: Full=2-oxoglutarate/malate translocator; Flags: Precursor;	F2DZ45_HORVV SubName: Full=Predicted protein {ECO:0000313|EMBL:BAK00367.1};	--	GO:0009706,chloroplast inner membrane; GO:0016021,integral component of membrane; GO:0015139,alpha-ketoglutarate transmembrane transporter activity; GO:0015140,malate transmembrane transporter activity; GO:0015742,alpha-ketoglutarate transport; GO:0015743,malate transport; GO:0006814,sodium ion transport; GO:0003674,molecular_function; GO:0005215,transporter activity; GO:0022857,transmembrane tra…	Sodium:sulfate symporter transmembrane region	--	--	--
Cluster-31273.130383	19.24	18.1	19.87	57.49	60.8	54.83	658.96	598.79	646.97	1797.04	1979.48	2311.05	1.48715	1.02144e-55	8.24489e-53	up	1928	K00122 formate dehydrogenase [EC:1.17.1.9] | (RefSeq) formate dehydrogenase, mitochondrial (A)	predicted protein [Hordeum vulgare subsp. vulgare]	FDH_HORVU RecName: Full=Formate dehydrogenase, mitochondrial {ECO:0000255|HAMAP-Rule:MF_03210, ECO:0000303|PubMed:9489019}; Short=FDH {ECO:0000255|HAMAP-Rule:MF_03210}; EC=1.17.1.9 {ECO:0000255|HAMAP-Rule:MF_03210}; AltName: Full=NAD-dependent formate dehydrogenase {ECO:0000255|HAMAP-Rule:MF_03210}; Flags: Precursor;	F2CWR0_HORVV RecName: Full=Formate dehydrogenase, mitochondrial {ECO:0000256|HAMAP-Rule:MF_03210}; Short=FDH {ECO:0000256|HAMAP-Rule:MF_03210}; EC=1.17.1.9 {ECO:0000256|HAMAP-Rule:MF_03210}; AltName: Full=NAD-dependent formate dehydrogenase {ECO:0000256|HAMAP-Rule:MF_03210};	Glyoxylate/hydroxypyruvate reductase (D-isomer-specific 2-hydroxy acid dehydrogenase superfamily)	GO:0005739,mitochondrion; GO:0008863,formate dehydrogenase (NAD+) activity; GO:0051287,NAD binding; GO:0016616,oxidoreductase activity, acting on the CH-OH group of donors, NAD or NADP as acceptor; GO:0003674,molecular_function; GO:0003824,catalytic activity; GO:0016491,oxidoreductase activity; GO:0016620,oxidoreductase activity, acting on the aldehyde or oxo group of donors, NAD or NADP as accep…	D-isomer specific 2-hydroxyacid dehydrogenase, NAD binding domain	--	--	--
Cluster-31273.109997	44.21	36.77	47.55	2.19	1.83	1.29	559	447	569	25	22	20	-4.73056	1.04863e-55	8.35299e-53	down	866	--	--	--	A0A1D5XET5_WHEAT SubName: Full=Uncharacterized protein {ECO:0000313|EnsemblPlants:TRIAE_CS42_4AS_TGACv1_308902_AA1029890.1};	--	GO:0016021,integral component of membrane; GO:0005575,cellular_component; GO:0016020,membrane; GO:0031224,intrinsic component of membrane; GO:0044425,membrane part	--	--	--	--
Cluster-31273.80407	11.09	13.58	11.85	0.49	0.65	0.67	323	382	328	13	18	24	-4.42796	3.31071e-55	2.60295e-52	down	1676	--	putative agglutinin [Triticum aestivum]	--	A0A172GYI7_WHEAT SubName: Full=Putative agglutinin {ECO:0000313|EMBL:AML47770.1}; SubName: Full=Putative agglutinin protein {ECO:0000313|EMBL:AOZ21512.1};	--	--	Agglutinin domain	--	--	--
Cluster-31273.49749	10.07	8.06	8.12	62.71	60.81	61.46	161	124	123	908	923	1208	2.70422	9.00225e-55	6.98702e-52	up	1030	--	universal stress protein 5327 [Hordeum vulgare subsp. vulgare]	PHO32_ARATH RecName: Full=Universal stress protein PHOS32 {ECO:0000303|PubMed:12644671}; AltName: Full=Phosphorylated protein of 32 kDa {ECO:0000303|PubMed:18285339}; Short=AtPHOS32 {ECO:0000303|PubMed:18285339}; Flags: Precursor;	D2XV78_HORVV SubName: Full=Predicted protein {ECO:0000313|EMBL:BAJ99530.1}; SubName: Full=Universal stress protein 5327 {ECO:0000313|EMBL:ADB54812.1};	--	GO:0009507,chloroplast; GO:0005829,cytosol; GO:0005634,nucleus; GO:0005886,plasma membrane; GO:0005524,ATP binding; GO:0002238,response to molecule of fungal origin; GO:0006950,response to stress; GO:0000166,nucleotide binding; GO:0003674,molecular_function; GO:0005488,binding; GO:0008144,drug binding; GO:0017076,purine nucleotide binding; GO:0030554,adenyl nucleotide binding; GO:0032553,ribonucl…	Universal stress protein family	--	--	--
Cluster-31273.131003	22.64	27.65	29.32	136.48	118.57	117.79	708.2	835.25	871.6	3894	3525.24	4534.02	2.12497	1.36316e-54	1.04461e-51	up	1782	K00522 ferritin heavy chain [EC:1.16.3.2] | (RefSeq) ferritin-1, chloroplastic-like (A)	ferritin-1, chloroplastic-like [Aegilops tauschii subsp. tauschii]	FRI1_MAIZE RecName: Full=Ferritin-1, chloroplastic; EC=1.16.3.1; AltName: Full=ZmFer1; Flags: Precursor;	B6UZ79_WHEAT RecName: Full=Ferritin {ECO:0000256|RuleBase:RU361145}; EC=1.16.3.1 {ECO:0000256|RuleBase:RU361145};	Ferritin	GO:0009507,chloroplast; GO:0008199,ferric iron binding; GO:0004322,ferroxidase activity; GO:0006879,cellular iron ion homeostasis; GO:0006826,iron ion transport; GO:0003674,molecular_function; GO:0005488,binding; GO:0046872,metal ion binding; GO:0005506,iron ion binding; GO:0043167,ion binding; GO:0043169,cation binding; GO:0046914,transition metal ion binding; GO:0003824,catalytic activity; GO:0…	Ferritin-like domain	--	--	--
Cluster-31273.99610	8.7	10.16	10.74	48.13	43.96	50.97	376.71	425.21	442.24	1903.76	1808.76	2715.13	2.17123	6.57165e-54	4.97302e-51	up	2372	K21351 sucrose:sucrose fructosyltransferase [EC:2.4.1.99] | (RefSeq) sucrose:sucrose 1-fructosyltransferase-like (A)	sucrose:sucrose 1-fructosyltransferase-like [Aegilops tauschii subsp. tauschii]	SST_FESAR RecName: Full=Sucrose:sucrose 1-fructosyltransferase; EC=2.4.1.99; AltName: Full=Sucrose 1(F)-fructosyltransferase; AltName: Full=Sucrose:sucrose 1(F)-beta-D-fructosyltransferase; Flags: Precursor;	R7WD13_AEGTA SubName: Full=Beta-fructofuranosidase 1 {ECO:0000313|EMBL:EMT19913.1, ECO:0000313|EnsemblPlants:EMT19913};	Beta-fructofuranosidase (invertase)	GO:0005773,vacuole; GO:0050306,sucrose 1F-fructosyltransferase activity; GO:0004575,sucrose alpha-glucosidase activity; GO:0005975,carbohydrate metabolic process; GO:0003674,molecular_function; GO:0003824,catalytic activity; GO:0016740,transferase activity; GO:0016757,transferase activity, transferring glycosyl groups; GO:0016758,transferase activity, transferring hexosyl groups; GO:0050738,fruct…	Glycosyl hydrolases family 32 N-terminal domain	--	--	--
Cluster-31273.75923	17.16	18.61	19.13	55.42	58.63	53.71	329	344	348	965	1068	1267	1.50307	2.14267e-53	1.60142e-50	up	1187	K07198 5'-AMP-activated protein kinase, catalytic alpha subunit [EC:2.7.11.11] | (RefSeq) CBL-interacting protein kinase 5 (A)	predicted protein [Hordeum vulgare subsp. vulgare]	CIPK5_ORYSJ RecName: Full=CBL-interacting protein kinase 5; EC=2.7.11.1; AltName: Full=OsCIPK05;	M0ZFA2_HORVV RecName: Full=Non-specific serine/threonine protein kinase {ECO:0000256|SAAS:SAAS00351747}; EC=2.7.11.1 {ECO:0000256|SAAS:SAAS00351747};	Serine/threonine protein kinase	GO:0005829,cytosol; GO:0005524,ATP binding; GO:0004674,protein serine/threonine kinase activity; GO:0035556,intracellular signal transduction; GO:0018105,peptidyl-serine phosphorylation; GO:0018107,peptidyl-threonine phosphorylation; GO:0000166,nucleotide binding; GO:0003674,molecular_function; GO:0005488,binding; GO:0008144,drug binding; GO:0017076,purine nucleotide binding; GO:0030554,adenyl nu…	Protein kinase domain	--	--	--
Cluster-31273.105712	12.23	11.61	12.43	75.45	61.99	68.14	266.18	243.57	256.66	1492.9	1281.68	1824.08	2.39594	1.13091e-52	8.34928e-50	up	1314	K12173 BRCA1-A complex subunit BRE | (RefSeq) BRISC and BRCA1-A complex member 2 (A)	thaumatin-like protein TLP7 [Hordeum vulgare]	TLP_ACTDE RecName: Full=Thaumatin-like protein; AltName: Allergen=Act d 2; Flags: Precursor;	F2CTV7_HORVV SubName: Full=Predicted protein {ECO:0000313|EMBL:BAJ86278.1};	--	GO:0005576,extracellular region; GO:0050832,defense response to fungus; GO:0031640,killing of cells of other organism; GO:0006952,defense response; GO:0006950,response to stress; GO:0008150,biological_process; GO:0009605,response to external stimulus; GO:0009607,response to biotic stimulus; GO:0051707,response to other organism; GO:0009620,response to fungus; GO:0043207,response to external bioti…	Thaumatin family	--	--	--
Cluster-31273.139409	10.74	8.87	7.43	118.36	111.2	109.99	51	40	33	493	500	641	3.52989	1.97666e-52	1.44175e-49	up	478	K21351 sucrose:sucrose fructosyltransferase [EC:2.4.1.99] | (RefSeq) sucrose:sucrose 1-fructosyltransferase (A)	6-fructosyltransferase, partial [Leymus chinensis]	SST_FESAR RecName: Full=Sucrose:sucrose 1-fructosyltransferase; EC=2.4.1.99; AltName: Full=Sucrose 1(F)-fructosyltransferase; AltName: Full=Sucrose:sucrose 1(F)-beta-D-fructosyltransferase; Flags: Precursor;	A0A1D5X5R6_WHEAT SubName: Full=Uncharacterized protein {ECO:0000313|EnsemblPlants:TRIAE_CS42_4AL_TGACv1_290078_AA0981380.2};	Beta-fructofuranosidase (invertase)	GO:0005773,vacuole; GO:0050306,sucrose 1F-fructosyltransferase activity; GO:0004575,sucrose alpha-glucosidase activity; GO:0005975,carbohydrate metabolic process; GO:0003674,molecular_function; GO:0003824,catalytic activity; GO:0016740,transferase activity; GO:0016757,transferase activity, transferring glycosyl groups; GO:0016758,transferase activity, transferring hexosyl groups; GO:0050738,fruct…	Glycosyl hydrolases family 32 C terminal	--	--	--
Cluster-31273.94052	3.23	1.61	2.92	53.75	68.53	57.09	77	37	66	1166	1552	1674	4.41065	2.20595e-52	1.58983e-49	up	1416	K13356 alcohol-forming fatty acyl-CoA reductase [EC:1.2.1.84] | (RefSeq) fatty acyl-CoA reductase 1-like (A)	Fatty acyl-CoA reductase 3 [Triticum urartu]	FACR1_ARATH RecName: Full=Fatty acyl-CoA reductase 1 {ECO:0000305}; EC=1.2.1.84 {ECO:0000269|PubMed:19062129, ECO:0000269|PubMed:20571114};	A0A1D6CAJ3_WHEAT RecName: Full=Fatty acyl-CoA reductase {ECO:0000256|RuleBase:RU363097}; EC=1.2.1.84 {ECO:0000256|RuleBase:RU363097};	Acyl-CoA reductase	GO:0009507,chloroplast; GO:0005886,plasma membrane; GO:0102965,alcohol-forming fatty acyl-CoA reductase activity; GO:0080019,fatty-acyl-CoA reductase (alcohol-forming) activity; GO:0050062,long-chain-fatty-acyl-CoA reductase activity; GO:0006629,lipid metabolic process; GO:0035336,long-chain fatty-acyl-CoA metabolic process; GO:0009651,response to salt stress; GO:0009611,response to wounding; GO:…	Male sterility protein	--	--	--
Cluster-31273.28879	3.62	2.71	2.21	51.2	50.83	43.93	47.56	34.2	27.46	607.41	633.74	709.45	3.97933	2.78111e-52	1.98077e-49	up	890	K05765 cofilin | (RefSeq) actin-depolymerizing factor 3-like (A)	actin-depolymerizing factor 3-like [Aegilops tauschii subsp. tauschii]	ADF3_ORYSJ RecName: Full=Actin-depolymerizing factor 3; Short=ADF-3; Short=OsADF3;	A0A1D5YH33_WHEAT SubName: Full=Uncharacterized protein {ECO:0000313|EnsemblPlants:TRIAE_CS42_5AL_TGACv1_375015_AA1213980.1};	Actin depolymerizing factor	GO:0015629,actin cytoskeleton; GO:0003779,actin binding; GO:0030042,actin filament depolymerization; GO:0005515,protein binding; GO:0003674,molecular_function; GO:0005488,binding; GO:0008092,cytoskeletal protein binding; GO:0030036,actin cytoskeleton organization; GO:0007010,cytoskeleton organization; GO:0006996,organelle organization; GO:0007015,actin filament organization; GO:0008150,biological…	Cofilin/tropomyosin-type actin-binding protein	--	--	--
Cluster-31273.83793	6.61	6.36	7.26	65.93	49.92	56.28	140	130	146	1270	1005	1467	2.98439	4.91087e-52	3.45697e-49	up	1286	--	uncharacterized protein LOC109751400 [Aegilops tauschii subsp. tauschii]	MARD1_ARATH RecName: Full=Protein MARD1 {ECO:0000303|PubMed:15159630}; AltName: Full=Mediator of ABA-regulated dormancy1 {ECO:0000303|PubMed:15159630}; AltName: Full=Senescence-associated protein SAG102 {ECO:0000303|PubMed:11402199};	M0YY53_HORVV SubName: Full=Uncharacterized protein {ECO:0000313|EnsemblPlants:HORVU5Hr1G063320.4};	--	GO:0010494,cytoplasmic stress granule; GO:0000932,P-body; GO:0046872,metal ion binding; GO:0009737,response to abscisic acid; GO:0010162,seed dormancy process; GO:0003674,molecular_function; GO:0005488,binding; GO:0043167,ion binding; GO:0043169,cation binding; GO:0001101,response to acid chemical; GO:0008150,biological_process; GO:0009719,response to endogenous stimulus; GO:0009725,response to h…	zinc-finger of the FCS-type, C2-C2	--	--	--
Cluster-31273.57844	7.85	5.56	9.95	96.61	99.5	101.75	158	108	190	1767	1903	2520	3.56191	8.78176e-52	6.04135e-49	up	1234	K08099 chlorophyllase [EC:3.1.1.14] | (RefSeq) chlorophyllase-2, chloroplastic-like (A)	chlorophyllase-2, chloroplastic-like [Aegilops tauschii subsp. tauschii]	CLH2_ARATH RecName: Full=Chlorophyllase-2, chloroplastic; Short=AtCLH2; EC=3.1.1.14; AltName: Full=Chlorophyll-chlorophyllido hydrolase 2; Short=Chlase 2; Flags: Precursor;	A0A1D5ZJT9_WHEAT SubName: Full=Uncharacterized protein {ECO:0000313|EnsemblPlants:TRIAE_CS42_5DL_TGACv1_433072_AA1400860.1};	--	GO:0009507,chloroplast; GO:0031969,chloroplast membrane; GO:0047746,chlorophyllase activity; GO:0102293,pheophytinase b activity; GO:0015996,chlorophyll catabolic process; GO:0003674,molecular_function; GO:0003824,catalytic activity; GO:0016787,hydrolase activity; GO:0016788,hydrolase activity, acting on ester bonds; GO:0052689,carboxylic ester hydrolase activity; GO:0008152,metabolic process; GO…	Chlorophyllase enzyme	--	--	--
Cluster-31273.142582	28.21	30.97	30.59	11.79	11.22	10.86	1048.35	1111.9	1080.72	400.19	396.21	496.67	-1.51332	5.56676e-51	3.78658e-48	down	2071	K15639 PHYB activation tagged suppressor 1 [EC:1.14.-.-] | (RefSeq) cytochrome P450 734A1 (A)	Secologanin synthase [Triticum urartu]	C734A_ARATH RecName: Full=Cytochrome P450 734A1; EC=1.14.-.-; AltName: Full=Protein PHYB ACTIVATION-TAGGED SUPPRESSOR 1;	M8AQ88_TRIUA SubName: Full=Secologanin synthase {ECO:0000313|EMBL:EMS67275.1, ECO:0000313|EnsemblPlants:TRIUR3_04117-P1};	Cytochrome P450 CYP4/CYP19/CYP26 subfamilies	GO:0016021,integral component of membrane; GO:0020037,heme binding; GO:0005506,iron ion binding; GO:0016705,oxidoreductase activity, acting on paired donors, with incorporation or reduction of molecular oxygen; GO:0008395,steroid hydroxylase activity; GO:0010268,brassinosteroid homeostasis; GO:0016131,brassinosteroid metabolic process; GO:0040008,regulation of growth; GO:0009741,response to brass…	Cytochrome P450	--	--	--
Cluster-31273.96355	2.05	3.13	2.69	90.09	90.4	76.07	9	13	11	345	375	409	4.9152	6.6232e-51	4.45513e-48	up	460	K21351 sucrose:sucrose fructosyltransferase [EC:2.4.1.99] | (RefSeq) sucrose:sucrose 1-fructosyltransferase (A)	fructosyltransferase [Phleum pratense]	SST_FESAR RecName: Full=Sucrose:sucrose 1-fructosyltransferase; EC=2.4.1.99; AltName: Full=Sucrose 1(F)-fructosyltransferase; AltName: Full=Sucrose:sucrose 1(F)-beta-D-fructosyltransferase; Flags: Precursor;	A0A1D5X5R8_WHEAT SubName: Full=Uncharacterized protein {ECO:0000313|EnsemblPlants:TRIAE_CS42_4AL_TGACv1_290078_AA0981380.4};	Beta-fructofuranosidase (invertase)	GO:0005773,vacuole; GO:0050306,sucrose 1F-fructosyltransferase activity; GO:0004575,sucrose alpha-glucosidase activity; GO:0005975,carbohydrate metabolic process; GO:0003674,molecular_function; GO:0003824,catalytic activity; GO:0016740,transferase activity; GO:0016757,transferase activity, transferring glycosyl groups; GO:0016758,transferase activity, transferring hexosyl groups; GO:0050738,fruct…	Glycosyl hydrolases family 32 N-terminal domain	--	--	--
Cluster-31273.165438	14.42	14.64	16.67	140.21	155.18	147.59	43	41	46	357	437	539	3.15986	1.22137e-50	8.03702e-48	up	391	K15397 3-ketoacyl-CoA synthase [EC:2.3.1.199] | (RefSeq) 3-ketoacyl-CoA synthase 17-like (A)	protein RADIALIS-like 3 [Aegilops tauschii subsp. tauschii]	RADL3_ARATH RecName: Full=Protein RADIALIS-like 3; Short=AtRL3; Short=Protein RAD-like 3;	A0A1D5SQA3_WHEAT SubName: Full=Uncharacterized protein {ECO:0000313|EnsemblPlants:TRIAE_CS42_1DL_TGACv1_061147_AA0186960.1};	Zuotin and related molecular chaperones (DnaJ superfamily), contains DNA-binding domains	GO:0005634,nucleus; GO:0003677,DNA binding; GO:0003700,DNA-binding transcription factor activity; GO:0006351,transcription, DNA-templated; GO:0003674,molecular_function; GO:0003676,nucleic acid binding; GO:0005488,binding; GO:0097159,organic cyclic compound binding; GO:1901363,heterocyclic compound binding; GO:0140110,transcription regulator activity; GO:0008152,metabolic process; GO:0006139,nucl…	--	MYB-related	TF	MYB->MYB-related
Cluster-31273.84877	56.64	63.9	64.75	21.54	26.16	21.12	1902.37	2072.55	2066.69	659.93	834.87	872.86	-1.53905	2.55401e-50	1.66255e-47	down	1895	K13430 serine/threonine-protein kinase PBS1 [EC:2.7.11.1] | (RefSeq) serine/threonine-protein kinase PBS1-like (A)	serine/threonine protein kinase Stpk-B [Triticum aestivum]	CRPK1_ARATH RecName: Full=Cold-responsive protein kinase 1 {ECO:0000303|PubMed:28344081}; EC=2.7.11.1 {ECO:0000255|PROSITE-ProRule:PRU00159, ECO:0000269|PubMed:28344081};	F6LWC1_WHEAT SubName: Full=Serine/threonine protein kinase Stpk-B {ECO:0000313|EMBL:AEF30550.1};	Serine/threonine protein kinase	GO:0005886,plasma membrane; GO:0005524,ATP binding; GO:0004674,protein serine/threonine kinase activity; GO:0033160,positive regulation of protein import into nucleus, translocation; GO:0046777,protein autophosphorylation; GO:0009409,response to cold; GO:0050826,response to freezing; GO:0009625,response to insect; GO:0002237,response to molecule of bacterial origin; GO:0000166,nucleotide binding;…	Protein kinase domain	--	--	--
Cluster-31273.104135	123.05	98.57	91.13	12.14	13.27	10.11	1308	1006.04	915.45	116.12	133.84	132.16	-3.26067	3.34844e-50	2.1338e-47	down	767	K16292 KDEL-tailed cysteine endopeptidase [EC:3.4.22.-] | (RefSeq) senescence-specific cysteine protease SAG39 (A)	papain-like cysteine proteinase [Hordeum vulgare subsp. vulgare]	CYSEP_PHAVU RecName: Full=Vignain; EC=3.4.22.-; AltName: Full=Bean endopeptidase; AltName: Full=Cysteine proteinase EP-C1; Flags: Precursor;	A0A1D6C2Y4_WHEAT SubName: Full=Uncharacterized protein {ECO:0000313|EnsemblPlants:TRIAE_CS42_7BL_TGACv1_576946_AA1860790.1};	Cysteine proteinase Cathepsin L	GO:0005788,endoplasmic reticulum lumen; GO:0008234,cysteine-type peptidase activity; GO:0003674,molecular_function; GO:0003824,catalytic activity; GO:0008233,peptidase activity; GO:0070011,peptidase activity, acting on L-amino acid peptides; GO:0016787,hydrolase activity; GO:0140096,catalytic activity, acting on a protein; GO:0005622,intracellular; GO:0005575,cellular_component; GO:0005623,cell; …	Papain family cysteine protease	--	--	--
Cluster-31273.95725	38.26	37.55	30.25	5.93	6.29	6.56	1130.74	1071.58	849.3	159.73	176.69	238.47	-2.60488	4.18564e-50	2.63952e-47	down	1697	K20624 12-hydroxyjasmonoyl-L-amino acid 12-hydroxylase / fatty acid hydroxylase [EC:1.14.14.49] | (RefSeq) cytochrome P450 94C1-like (A)	predicted protein [Hordeum vulgare subsp. vulgare]	C94C1_ARATH RecName: Full=Cytochrome P450 94C1 {ECO:0000305}; EC=1.14.14.49 {ECO:0000269|PubMed:22215670, ECO:0000269|PubMed:26164240}; AltName: Full=12-hydroxyjasmonoyl-L-amino acid 12-hydroxylase {ECO:0000303|PubMed:22215670};	F2D158_HORVV SubName: Full=Predicted protein {ECO:0000313|EMBL:BAJ88829.1, ECO:0000313|EnsemblPlants:HORVU5Hr1G042030.1};	Cytochrome P450 CYP4/CYP19/CYP26 subfamilies	GO:0005789,endoplasmic reticulum membrane; GO:0016021,integral component of membrane; GO:0043231,intracellular membrane-bounded organelle; GO:0018685,alkane 1-monooxygenase activity; GO:0020037,heme binding; GO:0005506,iron ion binding; GO:0009611,response to wounding; GO:0003674,molecular_function; GO:0003824,catalytic activity; GO:0004497,monooxygenase activity; GO:0016491,oxidoreductase activi…	Cytochrome P450	--	--	--
Cluster-31273.83314	1.41	2.46	2.32	24.05	27.81	21.6	60	101	94	935	1125	1131	3.46595	6.45409e-50	4.02808e-47	up	2336	K00615 transketolase [EC:2.2.1.1] | (RefSeq) transketolase, chloroplastic-like (A)	transketolase, chloroplastic-like [Aegilops tauschii subsp. tauschii]	TKTC_MAIZE RecName: Full=Transketolase, chloroplastic; Short=TK; EC=2.2.1.1;	A0A1D5TLG4_WHEAT SubName: Full=Uncharacterized protein {ECO:0000313|EnsemblPlants:TRIAE_CS42_2AS_TGACv1_112777_AA0345080.1};	Transketolase	GO:0009535,chloroplast thylakoid membrane; GO:0005509,calcium ion binding; GO:0050897,cobalt ion binding; GO:0030145,manganese ion binding; GO:0004802,transketolase activity; GO:0019253,reductive pentose-phosphate cycle; GO:0003674,molecular_function; GO:0005488,binding; GO:0046872,metal ion binding; GO:0043167,ion binding; GO:0043169,cation binding; GO:0046914,transition metal ion binding; GO:00…	Transketolase, thiamine diphosphate binding domain	--	--	--
Cluster-31273.36091	1.8	2.14	1.43	22.37	20.59	21.61	41	47	31	464	446	606	3.48193	1.47347e-49	9.10229e-47	up	1365	K05909 laccase [EC:1.10.3.2] | (RefSeq) putative laccase-9 (A)	putative laccase-9 [Aegilops tauschii subsp. tauschii]	LAC9_ORYSJ RecName: Full=Putative laccase-9; EC=1.10.3.2; AltName: Full=Benzenediol:oxygen oxidoreductase 9; AltName: Full=Diphenol oxidase 9; AltName: Full=Urishiol oxidase 9; Flags: Precursor;	T1MXB1_TRIUA RecName: Full=Laccase {ECO:0000256|RuleBase:RU361119}; EC=1.10.3.2 {ECO:0000256|RuleBase:RU361119}; AltName: Full=Benzenediol:oxygen oxidoreductase {ECO:0000256|RuleBase:RU361119}; AltName: Full=Diphenol oxidase {ECO:0000256|RuleBase:RU361119}; AltName: Full=Urishiol oxidase {ECO:0000256|RuleBase:RU361119};	Multicopper oxidases	GO:0048046,apoplast; GO:0005507,copper ion binding; GO:0052716,hydroquinone:oxygen oxidoreductase activity; GO:0016722,oxidoreductase activity, oxidizing metal ions; GO:0046274,lignin catabolic process; GO:0003674,molecular_function; GO:0005488,binding; GO:0046872,metal ion binding; GO:0043167,ion binding; GO:0043169,cation binding; GO:0046914,transition metal ion binding; GO:0003824,catalytic ac…	Multicopper oxidase	--	--	--
Cluster-31273.97883	142.54	77.56	75.4	1.11	1.9	1.32	1578.98	825.2	789.67	11.07	19.99	18.01	-6.22386	2.71733e-49	1.66166e-46	down	789	--	--	--	--	--	--	--	--	--	--
Cluster-31273.44565	1.17	1.95	1.63	64.44	43.66	40.17	20	31.97	26.32	995.71	706.64	841.93	4.87053	1.18981e-48	7.20301e-46	up	1082	K13993 HSP20 family protein | (RefSeq) small heat shock protein, chloroplastic (A)	26.4kDa heat-shock protein [Triticum dicoccoides]	HS21C_WHEAT RecName: Full=Small heat shock protein, chloroplastic; AltName: Full=Heat shock protein 26.6; Flags: Precursor;	A5A8U9_TRIDC SubName: Full=26.4kDa heat-shock protein {ECO:0000313|EMBL:CAI96512.1};	Molecular chaperone (small heat-shock protein Hsp26/Hsp42)	GO:0009507,chloroplast; GO:0005622,intracellular; GO:0005575,cellular_component; GO:0005623,cell; GO:0005737,cytoplasm; GO:0043231,intracellular membrane-bounded organelle; GO:0009536,plastid; GO:0043226,organelle; GO:0043227,membrane-bounded organelle; GO:0043229,intracellular organelle; GO:0044424,intracellular part; GO:0044444,cytoplasmic part; GO:0044464,cell part	Hsp20/alpha crystallin family	--	--	--
Cluster-31273.81371	171.66	100.56	106.64	1.84	2.8	2.43	1035.15	578.47	604.01	9.81	16	17.98	-5.85785	1.72388e-48	1.03329e-45	down	541	--	hypothetical protein BRADI_5g02205v3, partial [Brachypodium distachyon]	--	A0A0Q3NZ14_BRADI SubName: Full=Uncharacterized protein {ECO:0000313|EMBL:KQJ81673.1};	--	--	--	--	--	--
Cluster-31273.102569	293.27	303.02	290.53	89.45	71.27	68.69	2609.96	2585.08	2439.8	713.48	601.8	751.27	-2.06249	1.99145e-48	1.18197e-45	down	682	K08912 light-harvesting complex II chlorophyll a/b binding protein 1 | (RefSeq) chlorophyll a-b binding protein of LHCII type 1-like (A)	chlorophyll a-b binding protein of LHCII type 1-like [Aegilops tauschii subsp. tauschii]	CB21_WHEAT RecName: Full=Chlorophyll a-b binding protein, chloroplastic; AltName: Full=LHCII type I CAB; Short=LHCP; Flags: Precursor;	A0A287GMW8_HORVV RecName: Full=Chlorophyll a-b binding protein, chloroplastic {ECO:0000256|RuleBase:RU363080};	--	GO:0009535,chloroplast thylakoid membrane; GO:0016021,integral component of membrane; GO:0009522,photosystem I; GO:0009523,photosystem II; GO:0016168,chlorophyll binding; GO:0046872,metal ion binding; GO:0009765,photosynthesis, light harvesting; GO:0018298,protein-chromophore linkage; GO:0003674,molecular_function; GO:0005488,binding; GO:0043167,ion binding; GO:0043168,anion binding; GO:0046906,t…	Chlorophyll A-B binding protein	--	--	--
Cluster-31273.96481	34.87	40.47	37.6	8.04	10.34	9.84	763	854	781	160	215	265	-2.1051	2.72713e-48	1.60289e-45	down	1320	K05909 laccase [EC:1.10.3.2] | (RefSeq) laccase-13-like (A)	laccase-13-like [Aegilops tauschii subsp. tauschii]	LAC12_ORYSJ RecName: Full=Laccase-12; EC=1.10.3.2; AltName: Full=Benzenediol:oxygen oxidoreductase 12; AltName: Full=Diphenol oxidase 12; AltName: Full=Urishiol oxidase 12; Flags: Precursor;	A0A1D5SEG6_WHEAT RecName: Full=Laccase {ECO:0000256|RuleBase:RU361119}; EC=1.10.3.2 {ECO:0000256|RuleBase:RU361119}; AltName: Full=Benzenediol:oxygen oxidoreductase {ECO:0000256|RuleBase:RU361119}; AltName: Full=Diphenol oxidase {ECO:0000256|RuleBase:RU361119}; AltName: Full=Urishiol oxidase {ECO:0000256|RuleBase:RU361119};	Multicopper oxidases	GO:0048046,apoplast; GO:0005507,copper ion binding; GO:0052716,hydroquinone:oxygen oxidoreductase activity; GO:0046274,lignin catabolic process; GO:0003674,molecular_function; GO:0005488,binding; GO:0046872,metal ion binding; GO:0043167,ion binding; GO:0043169,cation binding; GO:0046914,transition metal ion binding; GO:0003824,catalytic activity; GO:0016491,oxidoreductase activity; GO:0016682,oxi…	Multicopper oxidase	--	--	--
Cluster-31273.117883	50.35	59.92	55.52	17.85	18.07	18.85	882.52	1011.81	922.71	283.85	300.84	406.49	-1.702	2.96598e-48	1.72652e-45	down	1106	K10775 phenylalanine ammonia-lyase [EC:4.3.1.24] | (RefSeq) phenylalanine ammonia-lyase-like (A)	phenylalanine ammonia-lyase-like [Aegilops tauschii subsp. tauschii]	PALY_WHEAT RecName: Full=Phenylalanine ammonia-lyase; EC=4.3.1.24;	A0A287HR72_HORVV RecName: Full=Phenylalanine ammonia-lyase {ECO:0000256|RuleBase:RU003955}; EC=4.3.1.24 {ECO:0000256|RuleBase:RU003955};	Phenylalanine and histidine ammonia-lyase	GO:0005737,cytoplasm; GO:0045548,phenylalanine ammonia-lyase activity; GO:0009800,cinnamic acid biosynthetic process; GO:0006559,L-phenylalanine catabolic process; GO:0003674,molecular_function; GO:0003824,catalytic activity; GO:0016829,lyase activity; GO:0016840,carbon-nitrogen lyase activity; GO:0016841,ammonia-lyase activity; GO:0008152,metabolic process; GO:0006082,organic acid metabolic proc…	Aromatic amino acid lyase	--	--	--
Cluster-31273.96254	42.45	40.39	38.74	167.98	144.05	151.35	1087	998	942.11	3916.76	3505	4768.09	1.82307	1.22003e-47	7.03423e-45	up	1503	--	hypothetical protein TRIUR3_29100 [Triticum urartu]	40C1_ORYSJ RecName: Full=Ricin B-like lectin R40C1 {ECO:0000305}; AltName: Full=Osr40c1 {ECO:0000303|PubMed:9265787};	M8BEB8_AEGTA SubName: Full=Uncharacterized protein {ECO:0000313|EMBL:EMT12296.1, ECO:0000313|EnsemblPlants:EMT12296};	--	GO:0030246,carbohydrate binding; GO:0003674,molecular_function; GO:0005488,binding	Ricin-type beta-trefoil lectin domain-like	--	--	--
Cluster-31273.125194	85.34	88.63	81.36	31.76	27.72	27.02	2776	2783.87	2514.85	942.27	856.94	1081.25	-1.66926	1.75612e-47	1.00296e-44	down	1843	K08726 soluble epoxide hydrolase / lipid-phosphate phosphatase [EC:3.3.2.10 3.1.3.76] | (RefSeq) epoxide hydrolase A (A)	uncharacterized protein LOC109763498 isoform X1 [Aegilops tauschii subsp. tauschii]	--	A0A1D6BYG4_WHEAT SubName: Full=Uncharacterized protein {ECO:0000313|EnsemblPlants:TRIAE_CS42_7AS_TGACv1_570557_AA1837610.1};	Soluble epoxide hydrolase	GO:0003824,catalytic activity; GO:0003674,molecular_function	alpha/beta hydrolase fold	--	--	--
Cluster-31273.128525	153.02	159.78	158.79	69.81	62.96	66.62	2819.22	2836.8	2774.57	1167.26	1101.88	1509.64	-1.34839	1.88606e-47	1.0671e-44	down	1150	K01184 polygalacturonase [EC:3.2.1.15] | (RefSeq) polygalacturonase QRT2-like (A)	predicted protein [Hordeum vulgare subsp. vulgare]	TET7_ARATH RecName: Full=Tetraspanin-7;	A0A0C4BJT2_WHEAT SubName: Full=Uncharacterized protein {ECO:0000313|EnsemblPlants:TRIAE_CS42_5BL_TGACv1_407007_AA1352460.1};	--	GO:0016021,integral component of membrane; GO:0009506,plasmodesma; GO:0005575,cellular_component; GO:0016020,membrane; GO:0031224,intrinsic component of membrane; GO:0044425,membrane part; GO:0005911,cell-cell junction; GO:0030054,cell junction; GO:0055044,symplast	Tetraspanin family	--	--	--
Cluster-31273.104839	25.4	28.17	26.84	6.79	9.04	7.47	925	991	929	225.69	313	334.9	-1.89572	2.6244e-47	1.4711e-44	down	2034	--	transcription factor BHLH148 isoform X2 [Aegilops tauschii subsp. tauschii]	BH148_ORYSJ RecName: Full=Transcription factor BHLH148 {ECO:0000305}; AltName: Full=Basic helix-loop-helix protein 148 {ECO:0000303|PubMed:20472752}; Short=OsbHLH148 {ECO:0000303|PubMed:20472752}; AltName: Full=bHLH transcription factor bHLH148 {ECO:0000305};	M0Z019_HORVV SubName: Full=Uncharacterized protein {ECO:0000313|EnsemblPlants:HORVU5Hr1G093960.7};	--	GO:0005634,nucleus; GO:0003677,DNA binding; GO:0046983,protein dimerization activity; GO:0006355,regulation of transcription, DNA-templated; GO:0009414,response to water deprivation; GO:0006351,transcription, DNA-templated; GO:0003674,molecular_function; GO:0003676,nucleic acid binding; GO:0005488,binding; GO:0097159,organic cyclic compound binding; GO:1901363,heterocyclic compound binding; GO:00…	Helix-loop-helix DNA-binding domain	bHLH	TF	bHLH
Cluster-31273.163345	3.88	3.79	3.28	30.16	35.22	32.37	50	47	40	351	431	513	3.04564	4.29193e-47	2.38375e-44	up	878	--	chemocyanin-like [Aegilops tauschii subsp. tauschii]	BABL_LILLO RecName: Full=Chemocyanin; AltName: Full=Basic blue protein; AltName: Full=Plantacyanin; Flags: Precursor;	I3NM69_AEGTA SubName: Full=Chemocyanin {ECO:0000313|EMBL:EMT13062.1, ECO:0000313|EnsemblPlants:EMT13062}; SubName: Full=Cu_bind_like domain-containing protein {ECO:0000313|EMBL:ADP02231.1};	--	GO:0009055,electron transfer activity; GO:0046872,metal ion binding; GO:0003674,molecular_function; GO:0003824,catalytic activity; GO:0016491,oxidoreductase activity; GO:0005488,binding; GO:0043167,ion binding; GO:0043169,cation binding	Plastocyanin-like domain	--	--	--
Cluster-31273.103338	23.71	17.4	21.22	1.62	1.87	1.26	721	511	613	45	54	47	-3.8397	5.54041e-47	3.04919e-44	down	1739	K13430 serine/threonine-protein kinase PBS1 [EC:2.7.11.1] | (GenBank) receptor Serine/Threonine kinase (A)	putative serine/threonine-protein kinase-like protein CCR3 [Aegilops tauschii subsp. tauschii]	ACCR3_ARATH RecName: Full=Putative serine/threonine-protein kinase-like protein CCR3; EC=2.7.11.1; AltName: Full=Protein CRINKLY 4 RELATED 3; Short=AtCRR3; Flags: Precursor;	M0UI34_HORVV SubName: Full=Uncharacterized protein {ECO:0000313|EnsemblPlants:HORVU5Hr1G107430.1};	Serine/threonine protein kinase	GO:0016021,integral component of membrane; GO:0005524,ATP binding; GO:0042803,protein homodimerization activity; GO:0004674,protein serine/threonine kinase activity; GO:0000166,nucleotide binding; GO:0003674,molecular_function; GO:0005488,binding; GO:0008144,drug binding; GO:0017076,purine nucleotide binding; GO:0030554,adenyl nucleotide binding; GO:0032553,ribonucleotide binding; GO:0032555,puri…	Protein kinase domain	--	--	--
Cluster-31273.63972	2.92	3.21	3.82	15.15	19.31	16.96	212.09	225.5	263.73	1007.73	1333.49	1516.54	2.26114	6.39564e-47	3.48816e-44	up	3814	K03147 phosphomethylpyrimidine synthase [EC:4.1.99.17] | (RefSeq) phosphomethylpyrimidine synthase, chloroplastic (A)	phosphomethylpyrimidine synthase, chloroplastic [Aegilops tauschii subsp. tauschii]	THIC_ARATH RecName: Full=Phosphomethylpyrimidine synthase, chloroplastic; EC=4.1.99.17; AltName: Full=Hydroxymethylpyrimidine phosphate synthase; Short=HMP-P synthase; Short=HMP-phosphate synthase; Short=HMPP synthase; AltName: Full=Protein PYRIMIDINE REQUIRING; AltName: Full=Thiamine biosynthesis protein ThiC; Short=Protein THIAMINE C; Flags: Precursor;	A0A287MYS7_HORVV SubName: Full=Uncharacterized protein {ECO:0000313|EnsemblPlants:HORVU4Hr1G003580.15};	--	GO:0009507,chloroplast; GO:0009570,chloroplast stroma; GO:0009536,plastid; GO:0051539,4 iron, 4 sulfur cluster binding; GO:0080041,ADP-ribose pyrophosphohydrolase activity; GO:0016830,carbon-carbon lyase activity; GO:0051536,iron-sulfur cluster binding; GO:0046872,metal ion binding; GO:0019904,protein domain specific binding; GO:0010266,response to vitamin B1; GO:0009228,thiamine biosynthetic pro…	Radical SAM ThiC family	--	--	--
Cluster-31273.35510	1.36	1.32	1.5	15.14	20.35	15.41	37.78	35.34	39.44	382.39	536.08	525.52	3.49911	6.66838e-47	3.60444e-44	up	1607	K01206 alpha-L-fucosidase [EC:3.2.1.51] | (RefSeq) FXG1; alpha-fucosidase 1 (A)	conserved hypothetical protein, expressed [Triticum aestivum]	GDL53_ARATH RecName: Full=GDSL esterase/lipase At3g26430; EC=3.1.1.-; AltName: Full=Extracellular lipase At3g26430; Flags: Precursor;	A0A1D6RRN0_WHEAT SubName: Full=Uncharacterized protein {ECO:0000313|EnsemblPlants:TRIAE_CS42_3AS_TGACv1_212070_AA0697360.1};	--	GO:0005576,extracellular region; GO:0016298,lipase activity; GO:0016042,lipid catabolic process; GO:0003674,molecular_function; GO:0003824,catalytic activity; GO:0016787,hydrolase activity; GO:0016788,hydrolase activity, acting on ester bonds; GO:0008152,metabolic process; GO:0006629,lipid metabolic process; GO:0008150,biological_process; GO:0009056,catabolic process; GO:0044238,primary metabolic…	GDSL-like Lipase/Acylhydrolase	--	--	--
Cluster-31273.103958	9.96	11.79	11.27	1.59	1.84	2.21	738.3	845.6	795.49	108.21	129.9	202.12	-2.6442	7.91461e-47	4.2402e-44	down	3888	K14297 nuclear pore complex protein Nup98-Nup96 | (RefSeq) nuclear pore complex protein NUP98A-like isoform X1 (A)	protein PLASTID TRANSCRIPTIONALLY ACTIVE 14 [Aegilops tauschii subsp. tauschii]	PTA14_ARATH RecName: Full=Protein PLASTID TRANSCRIPTIONALLY ACTIVE 14 {ECO:0000303|PubMed:16326926}; Short=pTAC14 {ECO:0000303|PubMed:16326926}; EC=2.1.1.- {ECO:0000255|PROSITE-ProRule:PRU00190}; AltName: Full=Plastid-encoded RNA polymerase-associated protein 7 {ECO:0000303|PubMed:21949211}; Short=PEP-associated protein 7 {ECO:0000303|PubMed:21949211}; Flags: Precursor;	W5AMQ8_WHEAT SubName: Full=Uncharacterized protein {ECO:0000313|EnsemblPlants:TRIAE_CS42_1DS_TGACv1_081232_AA0258960.1};	--	GO:0009507,chloroplast; GO:0009534,chloroplast thylakoid; GO:0009295,nucleoid; GO:0009508,plastid chromosome; GO:0000427,plastid-encoded plastid RNA polymerase complex; GO:0016279,protein-lysine N-methyltransferase activity; GO:0009658,chloroplast organization; GO:0018026,peptidyl-lysine monomethylation; GO:0006355,regulation of transcription, DNA-templated; GO:0009416,response to light stimulus;…	SET domain	SET	TR	SET
Cluster-31273.101012	37.05	42.31	42.6	5.85	5.78	7.33	513.72	564.37	559.24	73.31	76.11	125.02	-2.78369	8.17639e-47	4.34202e-44	down	926	K02291 15-cis-phytoene synthase [EC:2.5.1.32] | (RefSeq) phytoene synthase 2, chloroplastic-like (A)	phytoene synthase 2, chloroplastic-like [Aegilops tauschii subsp. tauschii]	PSY2_SOLLC RecName: Full=Phytoene synthase 2, chloroplastic; EC=2.5.1.32; Flags: Precursor; Fragment;	A0A1D6A2V6_WHEAT SubName: Full=Uncharacterized protein {ECO:0000313|EnsemblPlants:TRIAE_CS42_5DS_TGACv1_457369_AA1485620.1};	Squalene synthetase	GO:0009507,chloroplast; GO:0004310,farnesyl-diphosphate farnesyltransferase activity; GO:0016767,geranylgeranyl-diphosphate geranylgeranyltransferase activity; GO:0051996,squalene synthase activity; GO:0016117,carotenoid biosynthetic process; GO:0006696,ergosterol biosynthetic process; GO:0003674,molecular_function; GO:0003824,catalytic activity; GO:0004311,farnesyltranstransferase activity; GO:0…	Squalene/phytoene synthase	--	--	--
Cluster-31273.105973	907.52	784.44	811.79	261.03	221.62	227.79	10810	8980	9147	2804	2506	3336	-1.92875	8.86843e-47	4.66857e-44	down	830	K11855 ubiquitin carboxyl-terminal hydrolase 36/42 [EC:3.4.19.12] | (RefSeq) ubiquitin carboxyl-terminal hydrolase 36 (A)	putative lipid-binding protein AIR1B [Aegilops tauschii subsp. tauschii]	ERLL1_ARATH RecName: Full=pEARLI1-like lipid transfer protein 1; AltName: Full=Protein AZELAIC ACID INDUCED 1; Flags: Precursor;	A0A1D5YP02_WHEAT SubName: Full=Uncharacterized protein {ECO:0000313|EnsemblPlants:TRIAE_CS42_5AL_TGACv1_377055_AA1243620.1};	--	GO:0048046,apoplast; GO:0005618,cell wall; GO:0009707,chloroplast outer membrane; GO:0005783,endoplasmic reticulum; GO:0009506,plasmodesma; GO:0043621,protein self-association; GO:0070417,cellular response to cold; GO:0009631,cold acclimation; GO:0050832,defense response to fungus; GO:0009682,induced systemic resistance; GO:0009626,plant-type hypersensitive response; GO:0009627,systemic acquired …	Hydrophobic seed protein	--	--	--
Cluster-31273.100660	4.9	8.59	10.09	106.62	102.31	104.92	135.75	229.76	265.76	2693.24	2695.19	3578.72	3.63584	1.14267e-46	5.96344e-44	up	1607	K21351 sucrose:sucrose fructosyltransferase [EC:2.4.1.99] | (RefSeq) sucrose:sucrose 1-fructosyltransferase (A)	sucrose:fructan-6-fructosyltransferase [Leymus racemosus]	SST_FESAR RecName: Full=Sucrose:sucrose 1-fructosyltransferase; EC=2.4.1.99; AltName: Full=Sucrose 1(F)-fructosyltransferase; AltName: Full=Sucrose:sucrose 1(F)-beta-D-fructosyltransferase; Flags: Precursor;	A0A140FX48_9POAL SubName: Full=Sucrose:fructan-6-fructosyltransferase {ECO:0000313|EMBL:AMM03226.1};	Beta-fructofuranosidase (invertase)	GO:0005773,vacuole; GO:0050306,sucrose 1F-fructosyltransferase activity; GO:0004575,sucrose alpha-glucosidase activity; GO:0005975,carbohydrate metabolic process; GO:0003674,molecular_function; GO:0003824,catalytic activity; GO:0016740,transferase activity; GO:0016757,transferase activity, transferring glycosyl groups; GO:0016758,transferase activity, transferring hexosyl groups; GO:0050738,fruct…	Glycosyl hydrolases family 32 N-terminal domain	--	--	--
Cluster-31273.114156	7.26	10.43	12.22	126.15	107.85	116.2	38	52	60	582	535	747	3.44529	3.86108e-46	1.9809e-43	up	502	--	predicted protein [Hordeum vulgare subsp. vulgare]	--	A0A287GUM0_HORVV SubName: Full=Uncharacterized protein {ECO:0000313|EnsemblPlants:HORVU1Hr1G095410.4};	--	GO:0005634,nucleus; GO:0003677,DNA binding; GO:0006355,regulation of transcription, DNA-templated; GO:0003674,molecular_function; GO:0003676,nucleic acid binding; GO:0005488,binding; GO:0097159,organic cyclic compound binding; GO:1901363,heterocyclic compound binding; GO:0008152,metabolic process; GO:0006139,nucleobase-containing compound metabolic process; GO:0006351,transcription, DNA-templated…	CCT motif	Others	TR	Others
Cluster-31273.80522	0.81	1.24	1.22	25.23	22.62	27.53	13.28	19.63	19	377.03	354.25	558.26	4.43133	4.09451e-46	2.08301e-43	up	1055	K22683 aspartyl protease family protein [EC:3.4.23.-] | (RefSeq) aspartyl protease family protein 2-like isoform X1 (A)	aspartic proteinase nepenthesin-1-like [Aegilops tauschii subsp. tauschii]	NEP1_NEPGR RecName: Full=Aspartic proteinase nepenthesin-1; EC=3.4.23.12; AltName: Full=Nepenthesin-I; Flags: Precursor;	W5FNE6_WHEAT SubName: Full=Uncharacterized protein {ECO:0000313|EnsemblPlants:TRIAE_CS42_5BS_TGACv1_423982_AA1385770.1};	Aspartyl protease	GO:0005576,extracellular region; GO:0004190,aspartic-type endopeptidase activity; GO:0003674,molecular_function; GO:0003824,catalytic activity; GO:0004175,endopeptidase activity; GO:0008233,peptidase activity; GO:0070011,peptidase activity, acting on L-amino acid peptides; GO:0016787,hydrolase activity; GO:0070001,aspartic-type peptidase activity; GO:0140096,catalytic activity, acting on a protei…	Disintegrin	--	--	--
Cluster-31273.84114	25.93	23.51	25.33	92.29	83.63	87.09	793.79	695	736.75	2576.14	2432.93	3280.52	1.70649	6.86453e-46	3.4631e-43	up	1749	K05277 anthocyanidin synthase [EC:1.14.20.4] | (RefSeq) leucoanthocyanidin dioxygenase (A)	uncharacterized protein LOC109750554 [Aegilops tauschii subsp. tauschii]	--	A0A1D6B9W2_WHEAT SubName: Full=Uncharacterized protein {ECO:0000313|EnsemblPlants:TRIAE_CS42_6DL_TGACv1_528251_AA1712810.1};	--	--	non-haem dioxygenase in morphine synthesis N-terminal	--	--	--
Cluster-31273.49792	0.54	0.32	0.65	24.07	17.44	20.26	14	8	16	569	430	646.85	5.251	9.93364e-46	4.97002e-43	up	1520	K00475 naringenin 3-dioxygenase [EC:1.14.11.9] | (RefSeq) naringenin,2-oxoglutarate 3-dioxygenase (A)	flavanone 3-dioxygenase [Triticum aestivum]	FL3H_HORVU RecName: Full=Naringenin,2-oxoglutarate 3-dioxygenase; EC=1.14.11.9 {ECO:0000250|UniProtKB:Q7XZQ7}; AltName: Full=FHT; AltName: Full=Flavanone-3-hydroxylase; Short=F3H;	W5ATQ7_WHEAT SubName: Full=Uncharacterized protein {ECO:0000313|EnsemblPlants:TRIAE_CS42_2AL_TGACv1_094172_AA0293670.1};	Iron/ascorbate family oxidoreductases	GO:0031418,L-ascorbic acid binding; GO:0046872,metal ion binding; GO:0045486,naringenin 3-dioxygenase activity; GO:0009813,flavonoid biosynthetic process; GO:0003674,molecular_function; GO:0030246,carbohydrate binding; GO:0005488,binding; GO:0019842,vitamin binding; GO:0031406,carboxylic acid binding; GO:0036094,small molecule binding; GO:0043167,ion binding; GO:0043168,anion binding; GO:0043177,…	2OG-Fe(II) oxygenase superfamily	--	--	--
Cluster-31273.129089	3.15	5.78	5.62	73.66	57.4	59.92	141.03	250.37	239.59	3018.37	2446.58	3305.98	3.62077	1.95393e-45	9.6958e-43	up	2448	K03265 peptide chain release factor subunit 1 | (RefSeq) eukaryotic peptide chain release factor subunit 1-2 (A)	Eukaryotic peptide chain release factor subunit 1-2 [Triticum urartu]	ERF1Y_ARATH RecName: Full=Eukaryotic peptide chain release factor subunit 1-2; Short=Eukaryotic release factor 1-2; Short=eRF1-2; AltName: Full=Omnipotent suppressor protein 1 homolog 2; Short=SUP1 homolog 2;	W5A2T0_WHEAT SubName: Full=Uncharacterized protein {ECO:0000313|EnsemblPlants:TRIAE_CS42_1BL_TGACv1_030290_AA0085570.1};	Peptide chain release factor 1 (eRF1)	GO:0005829,cytosol; GO:0005886,plasma membrane; GO:0003747,translation release factor activity; GO:0040008,regulation of growth; GO:0006415,translational termination; GO:0003674,molecular_function; GO:0003676,nucleic acid binding; GO:0003723,RNA binding; GO:0005488,binding; GO:0008079,translation termination factor activity; GO:0008135,translation factor activity, RNA binding; GO:0097159,organic …	eRF1 domain 2	--	--	--
Cluster-31273.83282	322.51	266.5	282.3	87.24	93.15	80.45	4950.9	3938.33	4105.91	1212.68	1357.98	1518.8	-1.85506	2.98245e-45	1.46793e-42	down	999	K08360 transmembrane ascorbate-dependent reductase [EC:7.2.1.3] | (RefSeq) probable ascorbate-specific transmembrane electron transporter 1 (A)	predicted protein, partial [Hordeum vulgare subsp. vulgare]	ACET1_ORYSJ RecName: Full=Probable ascorbate-specific transmembrane electron transporter 1; EC=1.-.-.-; AltName: Full=Cytochrome b561-1;	A0A287UD09_HORVV SubName: Full=Uncharacterized protein {ECO:0000313|EnsemblPlants:HORVU6Hr1G060720.1};	Cytochrome b	GO:0016021,integral component of membrane; GO:0046872,metal ion binding; GO:0016491,oxidoreductase activity; GO:0055114,oxidation-reduction process; GO:0003674,molecular_function; GO:0005488,binding; GO:0043167,ion binding; GO:0043169,cation binding; GO:0003824,catalytic activity; GO:0008152,metabolic process; GO:0008150,biological_process; GO:0005575,cellular_component; GO:0016020,membrane; GO:0…	Eukaryotic cytochrome b561	--	--	--
Cluster-31273.167254	2.32	3.11	2.69	18.24	21.01	21.07	58	75	63.75	414.37	498.16	646.77	2.78495	4.03242e-45	1.9687e-42	up	1471	K22683 aspartyl protease family protein [EC:3.4.23.-] | (RefSeq) aspartyl protease family protein 2 (A)	aspartic proteinase nepenthesin-1-like [Aegilops tauschii subsp. tauschii]	NEP1_NEPGR RecName: Full=Aspartic proteinase nepenthesin-1; EC=3.4.23.12; AltName: Full=Nepenthesin-I; Flags: Precursor;	N1QZ60_AEGTA SubName: Full=Aspartic proteinase nepenthesin-1 {ECO:0000313|EMBL:EMT16228.1, ECO:0000313|EnsemblPlants:EMT16228};	Aspartyl protease	GO:0005576,extracellular region; GO:0004190,aspartic-type endopeptidase activity; GO:0003674,molecular_function; GO:0003824,catalytic activity; GO:0004175,endopeptidase activity; GO:0008233,peptidase activity; GO:0070011,peptidase activity, acting on L-amino acid peptides; GO:0016787,hydrolase activity; GO:0070001,aspartic-type peptidase activity; GO:0140096,catalytic activity, acting on a protei…	Xylanase inhibitor N-terminal	--	--	--
Cluster-31273.107903	71.49	70.33	79.25	33.67	34.79	32.39	2936.29	2791.32	3094.89	1263.33	1358.2	1636.9	-1.24093	4.69842e-45	2.2755e-42	down	2263	K23025 H+-translocating diphosphatase [EC:7.1.3.1] | (RefSeq) pyrophosphate-energized vacuolar membrane proton pump-like (A)	Pyrophosphate-energized vacuolar membrane proton pump 1 [Triticum urartu]	AVP1_ARATH RecName: Full=Pyrophosphate-energized vacuolar membrane proton pump 1; EC=3.6.1.1; AltName: Full=Pyrophosphate-energized inorganic pyrophosphatase 1; Short=H(+)-PPase 1; AltName: Full=Vacuolar proton pyrophosphatase 1; AltName: Full=Vacuolar proton pyrophosphatase 3;	A0A1D6C5Q3_WHEAT SubName: Full=Uncharacterized protein {ECO:0000313|EnsemblPlants:TRIAE_CS42_7BL_TGACv1_577494_AA1876920.2};	--	GO:0009507,chloroplast; GO:0009941,chloroplast envelope; GO:0010008,endosome membrane; GO:0005794,Golgi apparatus; GO:0016021,integral component of membrane; GO:0016020,membrane; GO:0005739,mitochondrion; GO:0000325,plant-type vacuole; GO:0009705,plant-type vacuole membrane; GO:0005886,plasma membrane; GO:0005774,vacuolar membrane; GO:0005773,vacuole; GO:0009678,hydrogen-translocating pyrophospha…	Inorganic H+ pyrophosphatase	--	--	--
Cluster-31273.103096	225.89	186.41	175.3	47.3	47.11	49.47	5816.92	4632	4286.67	1109.16	1152.71	1567.07	-2.14137	6.33624e-45	3.04436e-42	down	1510	K21994 LOB domain-containing protein 18 | (RefSeq) LOB domain-containing protein 19-like (A)	predicted protein [Hordeum vulgare subsp. vulgare]	LBD37_ARATH RecName: Full=LOB domain-containing protein 37; AltName: Full=ASYMMETRIC LEAVES 2-like protein 39; Short=AS2-like protein 39;	W5EA81_WHEAT SubName: Full=Uncharacterized protein {ECO:0000313|EnsemblPlants:TRIAE_CS42_4BS_TGACv1_328507_AA1089110.1};	--	GO:0006807,nitrogen compound metabolic process; GO:0060776,simple leaf morphogenesis; GO:0008152,metabolic process; GO:0008150,biological_process; GO:0007275,multicellular organism development; GO:0009653,anatomical structure morphogenesis; GO:0009965,leaf morphogenesis; GO:0010016,shoot system morphogenesis; GO:0032501,multicellular organismal process; GO:0032502,developmental process; GO:004836…	Lateral organ boundaries (LOB) domain	LOB	TF	LOB
Cluster-31273.103171	454.49	457.52	514.42	166.76	180.26	176.04	1511.46	1433.93	1588.49	477.09	566.63	717.58	-1.5618	7.19575e-45	3.43011e-42	down	408	K08912 light-harvesting complex II chlorophyll a/b binding protein 1 | (RefSeq) chlorophyll a-b binding protein of LHCII type 1-like (A)	predicted protein [Hordeum vulgare subsp. vulgare]	CB21_WHEAT RecName: Full=Chlorophyll a-b binding protein, chloroplastic; AltName: Full=LHCII type I CAB; Short=LHCP; Flags: Precursor;	A0A287GMW8_HORVV RecName: Full=Chlorophyll a-b binding protein, chloroplastic {ECO:0000256|RuleBase:RU363080};	--	GO:0009535,chloroplast thylakoid membrane; GO:0016021,integral component of membrane; GO:0009522,photosystem I; GO:0009523,photosystem II; GO:0016168,chlorophyll binding; GO:0046872,metal ion binding; GO:0009765,photosynthesis, light harvesting; GO:0018298,protein-chromophore linkage; GO:0003674,molecular_function; GO:0005488,binding; GO:0043167,ion binding; GO:0043168,anion binding; GO:0046906,t…	Chlorophyll A-B binding protein	--	--	--
Cluster-31273.97213	7.63	10.56	4.39	192.87	164.75	171.53	39.49	51.99	21.29	879.01	807.69	1089.78	4.4494	9.24668e-45	4.37332e-42	up	499	K21351 sucrose:sucrose fructosyltransferase [EC:2.4.1.99] | (RefSeq) sucrose:sucrose 1-fructosyltransferase (A)	6-fructosyltransferase, partial [Leymus chinensis]	SST_FESAR RecName: Full=Sucrose:sucrose 1-fructosyltransferase; EC=2.4.1.99; AltName: Full=Sucrose 1(F)-fructosyltransferase; AltName: Full=Sucrose:sucrose 1(F)-beta-D-fructosyltransferase; Flags: Precursor;	A0A173H0W8_LEYCH SubName: Full=6-fructosyltransferase {ECO:0000313|EMBL:ANI24109.1}; Flags: Fragment;	Beta-fructofuranosidase (invertase)	GO:0005773,vacuole; GO:0050306,sucrose 1F-fructosyltransferase activity; GO:0004575,sucrose alpha-glucosidase activity; GO:0005975,carbohydrate metabolic process; GO:0003674,molecular_function; GO:0003824,catalytic activity; GO:0016740,transferase activity; GO:0016757,transferase activity, transferring glycosyl groups; GO:0016758,transferase activity, transferring hexosyl groups; GO:0050738,fruct…	--	--	--	--
Cluster-31273.104820	522.55	629.31	580.43	162.34	130.69	167.26	21198	24666	22387	6015	5039	8349	-2.01154	1.04602e-44	4.90891e-42	down	2238	--	root phototropism protein 2 [Aegilops tauschii subsp. tauschii]	RPT2_ARATH RecName: Full=Root phototropism protein 2; AltName: Full=BTB/POZ domain-containing protein RPT2;	W5EPF0_WHEAT SubName: Full=Uncharacterized protein {ECO:0000313|EnsemblPlants:TRIAE_CS42_4DS_TGACv1_361424_AA1167750.3};	--	GO:0005737,cytoplasm; GO:0005634,nucleus; GO:0004871,NA; GO:0009638,phototropism; GO:0016567,protein ubiquitination; GO:0008150,biological_process; GO:0009314,response to radiation; GO:0009416,response to light stimulus; GO:0009605,response to external stimulus; GO:0009606,tropism; GO:0009628,response to abiotic stimulus; GO:0009637,response to blue light; GO:0050896,response to stimulus; GO:0008…	NPH3 family	--	--	--
Cluster-31273.102700	32.97	29.44	27.39	4.08	2.74	3.25	949	818	749	107	75	115	-3.26505	1.1124e-44	5.18029e-42	down	1659	K22683 aspartyl protease family protein [EC:3.4.23.-] | (RefSeq) aspartyl protease family protein 2 (A)	aspartyl protease 25 [Aegilops tauschii subsp. tauschii]	AP25_ORYSJ RecName: Full=Aspartyl protease 25 {ECO:0000305}; EC=3.4.23.- {ECO:0000305}; AltName: Full=Protein RICE ANTHER DOWN-REGULATED BY CHILLING 1 {ECO:0000303|PubMed:15215597}; Flags: Precursor;	A0A1D5Y1E2_WHEAT SubName: Full=Uncharacterized protein {ECO:0000313|EnsemblPlants:TRIAE_CS42_4DL_TGACv1_343786_AA1139630.1};	Aspartyl protease	GO:0048046,apoplast; GO:0009505,plant-type cell wall; GO:0004190,aspartic-type endopeptidase activity; GO:0030163,protein catabolic process; GO:0006508,proteolysis; GO:0043067,regulation of programmed cell death; GO:0009627,systemic acquired resistance; GO:0003674,molecular_function; GO:0003824,catalytic activity; GO:0004175,endopeptidase activity; GO:0008233,peptidase activity; GO:0070011,peptid…	Xylanase inhibitor C-terminal	--	--	--
Cluster-31273.114157	3.41	3.61	4.42	31.9	29.84	32.26	50.62	51.61	62.16	428.53	420.65	588.73	2.92937	2.71262e-44	1.25358e-41	up	974	--	hypothetical protein TRIUR3_20859 [Triticum urartu]	--	M8AE29_TRIUA SubName: Full=Uncharacterized protein {ECO:0000313|EMBL:EMS63055.1, ECO:0000313|EnsemblPlants:TRIUR3_20859-P1};	--	--	--	--	--	--
Cluster-31273.115440	43.09	38.39	40.17	185.86	171.5	212.09	779.81	669.42	689.42	3052.34	2948.21	4721.24	2.12004	1.09651e-43	5.02893e-41	up	1134	--	homeotic protein female sterile-like [Aegilops tauschii subsp. tauschii]	ASR1_SOLLC RecName: Full=Abscisic stress-ripening protein 1;	A0A1D5V6R0_WHEAT SubName: Full=Uncharacterized protein {ECO:0000313|EnsemblPlants:TRIAE_CS42_3AL_TGACv1_194141_AA0627340.1};	--	GO:0005622,intracellular; GO:0005634,nucleus; GO:0043234,NA; GO:0042803,protein homodimerization activity; GO:0008270,zinc ion binding; GO:0009414,response to water deprivation; GO:0005515,protein binding; GO:0003674,molecular_function; GO:0005488,binding; GO:0046983,protein dimerization activity; GO:0042802,identical protein binding; GO:0046872,metal ion binding; GO:0043167,ion binding; GO:00431…	ABA/WDS induced protein	--	--	--
Cluster-31273.108058	118.24	75.89	87.41	970.66	1019.81	929.35	218	129.36	147	1472	1768.99	2091.84	3.23505	1.5491e-43	7.04356e-41	up	334	K21351 sucrose:sucrose fructosyltransferase [EC:2.4.1.99] | (RefSeq) sucrose:sucrose 1-fructosyltransferase-like (A)	sucrose:fructan 6-fructosyltransferase, partial [Psathyrostachys juncea]	SST_FESAR RecName: Full=Sucrose:sucrose 1-fructosyltransferase; EC=2.4.1.99; AltName: Full=Sucrose 1(F)-fructosyltransferase; AltName: Full=Sucrose:sucrose 1(F)-beta-D-fructosyltransferase; Flags: Precursor;	Q9FV38_PSAJU SubName: Full=Sucrose:fructan 6-fructosyltransferase {ECO:0000313|EMBL:AAG24787.1}; Flags: Fragment;	Beta-fructofuranosidase (invertase)	GO:0005773,vacuole; GO:0050306,sucrose 1F-fructosyltransferase activity; GO:0004575,sucrose alpha-glucosidase activity; GO:0005975,carbohydrate metabolic process; GO:0003674,molecular_function; GO:0003824,catalytic activity; GO:0016740,transferase activity; GO:0016757,transferase activity, transferring glycosyl groups; GO:0016758,transferase activity, transferring hexosyl groups; GO:0050738,fruct…	Glycosyl hydrolases family 32 C terminal	--	--	--
Cluster-31273.79447	57.15	66.43	62.88	12.42	9.42	12.66	1072.63	1201.68	1119.43	211.57	168.01	292.35	-2.53309	1.55906e-43	7.04356e-41	down	1167	K13065 shikimate O-hydroxycinnamoyltransferase [EC:2.3.1.133] | (RefSeq) putrescine hydroxycinnamoyltransferase 1-like (A)	putrescine hydroxycinnamoyltransferase 1-like [Aegilops tauschii subsp. tauschii]	PHT1_ORYSJ RecName: Full=Putrescine hydroxycinnamoyltransferase 1 {ECO:0000305}; Short=OsPHT1 {ECO:0000303|PubMed:27354554}; EC=2.3.1.- {ECO:0000305}; AltName: Full=BAHD-like hydroxycinnamoyl transferase HCT3 {ECO:0000305}; AltName: Full=Hydroxycinnamoyltransferase 3 {ECO:0000305}; Short=OsHCT3 {ECO:0000303|PubMed:22285622};	F2DFY1_HORVV SubName: Full=Predicted protein {ECO:0000313|EMBL:BAJ94002.1, ECO:0000313|EnsemblPlants:HORVU7Hr1G118090.1};	--	GO:0050734,hydroxycinnamoyltransferase activity; GO:0003674,molecular_function; GO:0003824,catalytic activity; GO:0016740,transferase activity; GO:0016746,transferase activity, transferring acyl groups; GO:0016747,transferase activity, transferring acyl groups other than amino-acyl groups	Transferase family	--	--	--
Cluster-31273.52189	1.4	0.84	0.76	37.13	28.45	35.65	22	12.75	11.29	527.9	424.09	688.22	4.96134	1.63877e-43	7.34883e-41	up	1016	K22068 iron-sulfur cluster assembly enzyme ISCU, mitochondrial | (RefSeq) uncharacterized protein LOC100837072 (A)	PREDICTED: iron-sulfur cluster assembly scaffold protein IscU [Brachypodium distachyon]	ISU1_ARATH RecName: Full=Iron-sulfur cluster assembly protein 1; Short=AtISU1; Short=Protein ISCU-LIKE 1; AltName: Full=NifU-like N-terminal domain-containing protein ISU1; AltName: Full=NifU-like protein ISU1; Flags: Precursor;	A0A1D5RY00_WHEAT RecName: Full=Iron-sulfur cluster assembly protein {ECO:0000256|RuleBase:RU362089};	Iron binding protein involved in Fe-S cluster formation	GO:0005759,mitochondrial matrix; GO:0005739,mitochondrion; GO:0051537,2 iron, 2 sulfur cluster binding; GO:0051539,4 iron, 4 sulfur cluster binding; GO:0008198,ferrous iron binding; GO:0036455,iron-sulfur transferase activity; GO:0005198,structural molecule activity; GO:0006879,cellular iron ion homeostasis; GO:0016226,iron-sulfur cluster assembly; GO:0097428,protein maturation by iron-sulfur clu…	NifU-like N terminal domain	--	--	--
Cluster-31273.106496	61.56	64.09	66.28	29.21	27.73	26.45	1386.12	1391.67	1416.51	598.14	593.11	732.52	-1.31151	1.65537e-43	7.36869e-41	down	1351	K12173 BRCA1-A complex subunit BRE | (RefSeq) BRISC and BRCA1-A complex member 2 (A)	thaumatin-like protein 1 precursor [Secale cereale]	PR1C_HORVU RecName: Full=Pathogenesis-related protein 1C; Flags: Precursor;	Q9S776_SECCE SubName: Full=Thaumatin-like protein 1 {ECO:0000313|EMBL:AAC67259.1}; SubName: Full=Thaumatin-like protein 2 {ECO:0000313|EMBL:AAC83830.1}; SubName: Full=Thaumatin-like protein 3 {ECO:0000313|EMBL:AAC83829.1};	--	GO:0006952,defense response; GO:0009607,response to biotic stimulus; GO:0006950,response to stress; GO:0008150,biological_process; GO:0050896,response to stimulus	Thaumatin family	--	--	--
Cluster-31273.90155	6.82	6.5	9.58	112.93	79.41	89.66	97	89.04	129.1	1453.7	1073.19	1569.18	3.51948	1.78762e-43	7.89932e-41	up	944	K00422 polyphenol oxidase [EC:1.10.3.1] | (RefSeq) polyphenol oxidase, chloroplastic-like (A)	polyphenol oxidase [Triticum aestivum]	PPO_MALDO RecName: Full=Polyphenol oxidase, chloroplastic; Short=PPO; EC=1.10.3.1; AltName: Full=Catechol oxidase; Flags: Precursor;	H2DPU3_WHEAT SubName: Full=Polyphenol oxidase {ECO:0000313|EMBL:AEY79826.1};	--	GO:0009543,chloroplast thylakoid lumen; GO:0004097,catechol oxidase activity; GO:0046872,metal ion binding; GO:0046148,pigment biosynthetic process; GO:0003674,molecular_function; GO:0003824,catalytic activity; GO:0016491,oxidoreductase activity; GO:0016682,oxidoreductase activity, acting on diphenols and related substances as donors, oxygen as acceptor; GO:0016679,oxidoreductase activity, acting…	Common central domain of tyrosinase	--	--	--
Cluster-31273.150758	27.21	28.44	30.87	10.29	10.04	9.82	823.56	831.24	887.68	283.93	288.89	365.74	-1.62752	2.7004e-43	1.18463e-40	down	1732	K15015 solute carrier family 32 (vesicular inhibitory amino acid transporter) | (RefSeq) vacuolar amino acid transporter 1-like isoform X1 (A)	vacuolar amino acid transporter 1-like isoform X1 [Aegilops tauschii subsp. tauschii]	AVT1C_ARATH RecName: Full=Amino acid transporter AVT1C {ECO:0000305}; Short=AtAvt1C {ECO:0000303|PubMed:27925655};	A0A1D5TPE8_WHEAT SubName: Full=Uncharacterized protein {ECO:0000313|EnsemblPlants:TRIAE_CS42_2AS_TGACv1_113713_AA0359760.1};	Amino acid transporters	GO:0016021,integral component of membrane; GO:0005774,vacuolar membrane; GO:0015171,amino acid transmembrane transporter activity; GO:0003333,amino acid transmembrane transport; GO:0003674,molecular_function; GO:0005215,transporter activity; GO:0022857,transmembrane transporter activity; GO:0005342,organic acid transmembrane transporter activity; GO:0008509,anion transmembrane transporter activit…	Transmembrane amino acid transporter protein	--	--	--
Cluster-31273.103941	576.43	443.62	484.73	79.16	69.83	95.53	8426.51	6241.13	6711.9	1047.12	969.41	1717.39	-2.73064	3.21112e-43	1.39855e-40	down	963	K02638 plastocyanin | (RefSeq) plastocyanin, chloroplastic (A)	plastocyanin [Klebsiella pneumoniae]	PLAS_HORVU RecName: Full=Plastocyanin, chloroplastic; Flags: Precursor;	A0A1D6D5D4_WHEAT RecName: Full=Plastocyanin {ECO:0000256|RuleBase:RU363020};	--	GO:0009535,chloroplast thylakoid membrane; GO:0005507,copper ion binding; GO:0009055,electron transfer activity; GO:0003674,molecular_function; GO:0005488,binding; GO:0046872,metal ion binding; GO:0043167,ion binding; GO:0043169,cation binding; GO:0046914,transition metal ion binding; GO:0003824,catalytic activity; GO:0016491,oxidoreductase activity; GO:0005622,intracellular; GO:0005575,cellular_…	Copper binding proteins, plastocyanin/azurin family	--	--	--
Cluster-31273.150274	9.22	12.77	11.2	1.91	2.46	2.03	689	923	797	131	175	187	-2.47845	4.18132e-43	1.80809e-40	down	3918	K15078 structure-specific endonuclease subunit SLX1 [EC:3.6.1.-] | (RefSeq) putative disease resistance protein RGA3 (A)	putative disease resistance protein RGA1 [Setaria italica]	RGA3_SOLBU RecName: Full=Putative disease resistance protein RGA3; AltName: Full=Blight resistance protein B149; AltName: Full=RGA1-blb;	A0A1E5V3K3_9POAL SubName: Full=Putative disease resistance protein RGA4 {ECO:0000313|EMBL:OEL19678.1};	Apoptotic ATPase	GO:0043531,ADP binding; GO:0005524,ATP binding; GO:0006952,defense response; GO:0000166,nucleotide binding; GO:0003674,molecular_function; GO:0005488,binding; GO:0017076,purine nucleotide binding; GO:0030554,adenyl nucleotide binding; GO:0032553,ribonucleotide binding; GO:0032555,purine ribonucleotide binding; GO:0032559,adenyl ribonucleotide binding; GO:0036094,small molecule binding; GO:0043167…	NB-ARC domain	--	--	--
Cluster-31273.179574	2.13	2.27	1.73	21.41	20.05	20.94	39	40	30	356	349	472	3.24174	7.02463e-43	3.01606e-40	up	1145	--	uncharacterized protein LOC109775473 [Aegilops tauschii subsp. tauschii]	--	A0A1D6C1Z8_WHEAT SubName: Full=Uncharacterized protein {ECO:0000313|EnsemblPlants:TRIAE_CS42_7BL_TGACv1_576804_AA1855360.1};	--	--	Cotton fibre expressed protein	--	--	--
Cluster-31273.105791	76.29	67.81	66.28	21.36	21.16	19.75	1445.9	1238.61	1191.5	367.62	381.04	460.52	-1.86801	1.55578e-42	6.63279e-40	down	1176	K11145 ribonuclease III family protein [EC:3.1.26.-] | (RefSeq) uncharacterized protein LOC100826428 isoform X2 (A)	unnamed protein product [Triticum aestivum]	--	W5CT52_WHEAT SubName: Full=Uncharacterized protein {ECO:0000313|EMBL:CDM81541.1, ECO:0000313|EnsemblPlants:TRIAE_CS42_3B_TGACv1_224881_AA0802720.1};	--	GO:0004525,ribonuclease III activity; GO:0006396,RNA processing; GO:0003674,molecular_function; GO:0003824,catalytic activity; GO:0004518,nuclease activity; GO:0004519,endonuclease activity; GO:0004521,endoribonuclease activity; GO:0004540,ribonuclease activity; GO:0016787,hydrolase activity; GO:0016788,hydrolase activity, acting on ester bonds; GO:0016891,endoribonuclease activity, producing 5'-…	Ribonuclease III domain	--	--	--
Cluster-31273.127358	28.63	20.39	25.2	0.47	0.18	0.5	513	352	428.17	7.61	3	10.95	-6.07834	2.22731e-42	9.42929e-40	down	1125	--	--	--	--	--	--	--	--	--	--
Cluster-31273.133415	51.14	42.1	50.48	3	3.76	4.15	401	316	373	21	28	40	-3.82086	2.88193e-42	1.21159e-39	down	630	--	--	--	A0A1D6AR04_WHEAT SubName: Full=Uncharacterized protein {ECO:0000313|EnsemblPlants:TRIAE_CS42_6BL_TGACv1_500879_AA1611210.1};	--	--	--	--	--	--
Cluster-31273.113992	7.2	8.08	9.33	52.57	44.55	56.46	205.21	222.41	252.81	1366.39	1207.15	1980.89	2.54203	4.25332e-42	1.7758e-39	up	1646	K14431 transcription factor TGA | (RefSeq) transcription factor TGAL6-like isoform X1 (A)	predicted protein [Hordeum vulgare subsp. vulgare]	TGAL6_ORYSJ RecName: Full=Transcription factor TGAL6 {ECO:0000305}; AltName: Full=bZIP transcription factor 37 {ECO:0000303|PubMed:18065552}; Short=OsbZIP37 {ECO:0000303|PubMed:18065552};	F2DLH8_HORVV SubName: Full=Predicted protein {ECO:0000313|EMBL:BAJ95949.1};	--	GO:0005634,nucleus; GO:0003700,DNA-binding transcription factor activity; GO:0043565,sequence-specific DNA binding; GO:0006952,defense response; GO:0006351,transcription, DNA-templated; GO:0140110,transcription regulator activity; GO:0003674,molecular_function; GO:0003676,nucleic acid binding; GO:0003677,DNA binding; GO:0005488,binding; GO:0097159,organic cyclic compound binding; GO:1901363,heter…	Seed dormancy control	bZIP	TF	bZIP
Cluster-31273.105962	106.58	104.16	117.59	651.27	468.6	573.38	2351.95	2216.72	2462.72	13068.4	9824.02	15564.6	2.26335	5.37216e-42	2.22757e-39	up	1329	K20547 basic endochitinase B [EC:3.2.1.14] | (RefSeq) 26 kDa endochitinase 1-like (A)	26 kDa endochitinase 1-like [Aegilops tauschii subsp. tauschii]	CHIA_SECCE RecName: Full=Basic endochitinase A; EC=3.2.1.14; AltName: Full=Rye seed chitinase-a; Short=RSC-a; Flags: Precursor;	W5BRM7_WHEAT SubName: Full=Uncharacterized protein {ECO:0000313|EnsemblPlants:TRIAE_CS42_2DL_TGACv1_159104_AA0532500.1};	Predicted chitinase	GO:0005576,extracellular region; GO:0008061,chitin binding; GO:0004568,chitinase activity; GO:0016998,cell wall macromolecule catabolic process; GO:0006032,chitin catabolic process; GO:0050832,defense response to fungus; GO:0031640,killing of cells of other organism; GO:0000272,polysaccharide catabolic process; GO:0003674,molecular_function; GO:0005488,binding; GO:0008144,drug binding; GO:0097367…	Chitinase class I	--	--	--
Cluster-31273.85824	28.8	31.46	25.75	94.04	100.28	101.08	411	432	348	1214	1359	1774	1.67182	5.45382e-42	2.24605e-39	up	946	--	--	--	--	--	--	--	--	--	--
Cluster-31273.56852	14.86	18.81	17.95	91.28	75.04	81.27	269	328	308	1499	1290	1809	2.15982	6.46766e-42	2.64558e-39	up	1134	--	uncharacterized protein LOC109733399 [Aegilops tauschii subsp. tauschii]	--	W5E4E7_WHEAT SubName: Full=Uncharacterized protein {ECO:0000313|EnsemblPlants:TRIAE_CS42_4BL_TGACv1_322932_AA1073430.2};	--	--	Protein of unknown function (DUF3110)	--	--	--
Cluster-31273.106653	100.16	75	75.77	9.99	8.97	11.85	1843.3	1330.05	1322.42	166.88	156.76	268.28	-3.13343	7.15383e-42	2.90662e-39	down	1149	K11855 ubiquitin carboxyl-terminal hydrolase 36/42 [EC:3.4.19.12] | (RefSeq) ubiquitin carboxyl-terminal hydrolase 36 (A)	36.4 kDa proline-rich protein-like isoform X2 [Aegilops tauschii subsp. tauschii]	ERLL1_ARATH RecName: Full=pEARLI1-like lipid transfer protein 1; AltName: Full=Protein AZELAIC ACID INDUCED 1; Flags: Precursor;	A0A1D5UQ48_WHEAT SubName: Full=Uncharacterized protein {ECO:0000313|EnsemblPlants:TRIAE_CS42_2DL_TGACv1_159978_AA0545140.1};	--	GO:0048046,apoplast; GO:0005618,cell wall; GO:0009707,chloroplast outer membrane; GO:0005783,endoplasmic reticulum; GO:0009506,plasmodesma; GO:0043621,protein self-association; GO:0070417,cellular response to cold; GO:0009631,cold acclimation; GO:0050832,defense response to fungus; GO:0009682,induced systemic resistance; GO:0009626,plant-type hypersensitive response; GO:0009627,systemic acquired …	Hydrophobic seed protein	--	--	--
Cluster-31273.168396	3.93	5.54	4.88	26.28	27.85	29.66	100.24	136.55	118.22	610.71	675.45	931.52	2.44442	8.12392e-42	3.27876e-39	up	1499	K14497 protein phosphatase 2C [EC:3.1.3.16] | (RefSeq) probable protein phosphatase 2C 50 (A)	predicted protein [Hordeum vulgare subsp. vulgare]	P2C50_ORYSJ RecName: Full=Probable protein phosphatase 2C 50; Short=OsPP2C50; EC=3.1.3.16;	F2CWR3_HORVV SubName: Full=Predicted protein {ECO:0000313|EMBL:BAJ87284.1};	Serine/threonine protein phosphatase	GO:0046872,metal ion binding; GO:0004722,protein serine/threonine phosphatase activity; GO:0003674,molecular_function; GO:0005488,binding; GO:0043167,ion binding; GO:0043169,cation binding; GO:0003824,catalytic activity; GO:0004721,phosphoprotein phosphatase activity; GO:0016787,hydrolase activity; GO:0016788,hydrolase activity, acting on ester bonds; GO:0016791,phosphatase activity; GO:0042578,p…	Protein phosphatase 2C	--	--	--
Cluster-31273.69838	1.95	2.39	1.71	16.34	13.75	15.55	102	121	85	781	683	1000	2.81144	1.23519e-41	4.95212e-39	up	2813	--	thaumatin-like protein 1 [Aegilops tauschii subsp. tauschii]	TLP1_PRUPE RecName: Full=Thaumatin-like protein 1; AltName: Full=PpAZ44; Flags: Precursor;	M8BL56_AEGTA SubName: Full=Uncharacterized protein {ECO:0000313|EMBL:EMT03732.1, ECO:0000313|EnsemblPlants:EMT03732};	--	GO:0005576,extracellular region; GO:0006952,defense response; GO:0006950,response to stress; GO:0008150,biological_process; GO:0050896,response to stimulus; GO:0005575,cellular_component	Thaumatin family	--	--	--
Cluster-31273.101904	486.24	397.46	377.02	110.78	101.47	92.37	7088.16	5576.13	5205.86	1461.17	1404.62	1655.9	-2.16364	3.84116e-41	1.52987e-38	down	961	K02935 large subunit ribosomal protein L7/L12 | (RefSeq) 50S ribosomal protein L12-2, chloroplastic (A)	predicted protein [Hordeum vulgare subsp. vulgare]	RK121_SECCE RecName: Full=50S ribosomal protein L12-1, chloroplastic; AltName: Full=CL12-1; Flags: Precursor;	A0A287L8S5_HORVV SubName: Full=Uncharacterized protein {ECO:0000313|EnsemblPlants:HORVU3Hr1G059810.3};	Mitochondrial/chloroplast ribosomal protein L12	GO:0009507,chloroplast; GO:0005840,ribosome; GO:0003735,structural constituent of ribosome; GO:0006412,translation; GO:0003674,molecular_function; GO:0005198,structural molecule activity; GO:0008152,metabolic process; GO:0006518,peptide metabolic process; GO:0006807,nitrogen compound metabolic process; GO:0008150,biological_process; GO:0009058,biosynthetic process; GO:0009059,macromolecule biosyn…	Ribosomal protein L7/L12 C-terminal domain	--	--	--
Cluster-31273.104196	1800.51	1602.36	1468.91	242.53	219.21	247.6	1002.08	792.45	717.97	100.54	112.89	165.63	-2.92981	4.31897e-41	1.70893e-38	down	258	K08912 light-harvesting complex II chlorophyll a/b binding protein 1 | (RefSeq) chlorophyll a-b binding protein of LHCII type 1 (A)	predicted protein [Hordeum vulgare subsp. vulgare]	CB21_TOBAC RecName: Full=Chlorophyll a-b binding protein 16, chloroplastic; AltName: Full=LHCII type I CAB-16; Short=LHCP; Flags: Precursor;	I1I9D2_BRADI RecName: Full=Chlorophyll a-b binding protein, chloroplastic {ECO:0000256|RuleBase:RU363080};	--	GO:0009535,chloroplast thylakoid membrane; GO:0016021,integral component of membrane; GO:0009522,photosystem I; GO:0009523,photosystem II; GO:0016168,chlorophyll binding; GO:0046872,metal ion binding; GO:0009765,photosynthesis, light harvesting; GO:0018298,protein-chromophore linkage; GO:0003674,molecular_function; GO:0005488,binding; GO:0043167,ion binding; GO:0043168,anion binding; GO:0046906,t…	--	--	--	--
Cluster-31273.93476	148.69	154.69	176.29	63.44	57.74	53.94	3583.82	3596.83	4033.95	1391.59	1322.23	1599.48	-1.56108	4.6691e-41	1.83547e-38	down	1429	K09503 DnaJ homolog subfamily A member 2 | (RefSeq) dnaJ protein homolog (A)	DnaJ protein-like protein [Triticum urartu]	DNJH1_ALLPO RecName: Full=DnaJ protein homolog 1; Short=DNAJ-1; Flags: Precursor; Fragment;	M8A7K2_TRIUA SubName: Full=DnaJ protein-like protein {ECO:0000313|EMBL:EMS60670.1, ECO:0000313|EnsemblPlants:TRIUR3_18192-P1};	Molecular chaperone (DnaJ superfamily)	GO:0016020,membrane; GO:0031072,heat shock protein binding; GO:0046872,metal ion binding; GO:0051082,unfolded protein binding; GO:0006457,protein folding; GO:0005515,protein binding; GO:0003674,molecular_function; GO:0005488,binding; GO:0043167,ion binding; GO:0043169,cation binding; GO:0008150,biological_process; GO:0009987,cellular process; GO:0005575,cellular_component	DnaJ C terminal domain	--	--	--
Cluster-31273.101034	409.95	425.05	432.73	213.63	217.18	234.35	13727	13745	13770	6526	6911	9655	-1.0364	4.94571e-41	1.93167e-38	down	1890	K15400 omega-hydroxypalmitate O-feruloyl transferase [EC:2.3.1.188] | (RefSeq) omega-hydroxypalmitate O-feruloyl transferase (A)	omega-hydroxypalmitate O-feruloyl transferase-like [Aegilops tauschii subsp. tauschii]	HHT1_ARATH RecName: Full=Omega-hydroxypalmitate O-feruloyl transferase; EC=2.3.1.188; AltName: Full=Omega-hydroxyacid hydroxycinnamoyltransferase; AltName: Full=Protein ALIPHATIC SUBERIN FERULOYL TRANSFERASE;	W5EFY3_WHEAT SubName: Full=Uncharacterized protein {ECO:0000313|EnsemblPlants:TRIAE_CS42_4DL_TGACv1_343476_AA1134970.1};	--	GO:0050734,hydroxycinnamoyltransferase activity; GO:0102406,omega-hydroxypalmitate O-sinapoyl transferase activity; GO:0052325,cell wall pectin biosynthetic process; GO:0010345,suberin biosynthetic process; GO:0003674,molecular_function; GO:0003824,catalytic activity; GO:0016740,transferase activity; GO:0016746,transferase activity, transferring acyl groups; GO:0016747,transferase activity, trans…	Transferase family	--	--	--
Cluster-31273.123460	40.8	40.7	40.29	18.54	21.48	17.97	2155.03	2078.11	2024.13	895.3	1078.47	1167.7	-1.18229	5.29066e-41	2.05315e-38	down	2840	K01102 pyruvate dehydrogenase phosphatase [EC:3.1.3.43] | (RefSeq) putative protein phosphatase 2C 46 (A)	predicted protein [Hordeum vulgare subsp. vulgare]	P2C39_ORYSJ RecName: Full=Probable protein phosphatase 2C 39; Short=OsPP2C39; EC=3.1.3.16;	M0X0N6_HORVV SubName: Full=Uncharacterized protein {ECO:0000313|EnsemblPlants:HORVU2Hr1G071850.6};	Protein phosphatase 2C/pyruvate dehydrogenase (lipoamide) phosphatase	GO:0046872,metal ion binding; GO:0004722,protein serine/threonine phosphatase activity; GO:0003674,molecular_function; GO:0005488,binding; GO:0043167,ion binding; GO:0043169,cation binding; GO:0003824,catalytic activity; GO:0004721,phosphoprotein phosphatase activity; GO:0016787,hydrolase activity; GO:0016788,hydrolase activity, acting on ester bonds; GO:0016791,phosphatase activity; GO:0042578,p…	Protein phosphatase 2C	--	--	--
Cluster-31273.70464	12.74	17.42	15.13	0.97	0.77	1.27	330.77	436.41	372.8	23.02	19.06	40.46	-4.00161	7.63066e-41	2.94237e-38	down	1520	K00679 phospholipid:diacylglycerol acyltransferase [EC:2.3.1.158] | (RefSeq) hypothetical protein (A)	unnamed protein product [Triticum aestivum]	GDL82_ARATH RecName: Full=GDSL esterase/lipase At5g45670; EC=3.1.1.-; AltName: Full=Extracellular lipase At5g45670; Flags: Precursor;	W5D1D6_WHEAT SubName: Full=Uncharacterized protein {ECO:0000313|EMBL:CDM84214.1, ECO:0000313|EnsemblPlants:TRIAE_CS42_3B_TGACv1_226756_AA0819260.1};	--	GO:0005576,extracellular region; GO:0016788,hydrolase activity, acting on ester bonds; GO:0016042,lipid catabolic process; GO:0003674,molecular_function; GO:0003824,catalytic activity; GO:0016787,hydrolase activity; GO:0008152,metabolic process; GO:0006629,lipid metabolic process; GO:0008150,biological_process; GO:0009056,catabolic process; GO:0044238,primary metabolic process; GO:0071704,organic…	GDSL-like Lipase/Acylhydrolase	--	--	--
Cluster-31273.94327	168.37	165.08	154.12	73.76	70.29	64.35	4650.87	4401.36	4043.68	1856.39	1844.88	2187.01	-1.33607	9.46045e-41	3.62485e-38	down	1602	K20536 mitogen-activated protein kinase 3 [EC:2.7.11.24] | (RefSeq) mitogen-activated protein kinase 5 (A)	MAP KINASE [Avena sativa]	MPK5_ORYSI RecName: Full=Mitogen-activated protein kinase 5; Short=MAP kinase 5; EC=2.7.11.24; AltName: Full=Benzothiadiazole-induced MAP kinase 1; AltName: Full=MAP kinase 2; AltName: Full=Multiple stress-responsive MAP kinase 2; AltName: Full=OsBIMK1; AltName: Full=OsMAP1; AltName: Full=OsMAPK2; AltName: Full=OsMAPK5; AltName: Full=OsMPK3; AltName: Full=OsMSRMK2;	M0V3Q0_HORVV RecName: Full=Mitogen-activated protein kinase {ECO:0000256|RuleBase:RU361165, ECO:0000256|SAAS:SAAS00652812}; EC=2.7.11.24 {ECO:0000256|RuleBase:RU361165, ECO:0000256|SAAS:SAAS00652812};	Mitogen-activated protein kinase	GO:0005622,intracellular; GO:0005524,ATP binding; GO:0004707,MAP kinase activity; GO:0006952,defense response; GO:0000166,nucleotide binding; GO:0003674,molecular_function; GO:0005488,binding; GO:0008144,drug binding; GO:0017076,purine nucleotide binding; GO:0030554,adenyl nucleotide binding; GO:0032553,ribonucleotide binding; GO:0032555,purine ribonucleotide binding; GO:0032559,adenyl ribonucleo…	Protein kinase domain	--	--	--
Cluster-31273.59079	6.84	7.97	7.53	0.25	0.12	0.21	239	269	250	8	4	9	-5.3634	1.18931e-40	4.52828e-38	down	1962	K15803 (-)-germacrene D synthase [EC:4.2.3.75] | (RefSeq) beta-sesquiphellandrene synthase (A)	predicted protein [Hordeum vulgare subsp. vulgare]	TPSBE_ZINZE RecName: Full=Beta-eudesmol synthase; EC=4.2.3.68; AltName: Full=10-epi-gamma-eudesmol synthase; EC=4.2.3.84; AltName: Full=Alpha-eudesmol synthase; EC=4.2.3.85;	M0VHV6_HORVV SubName: Full=Uncharacterized protein {ECO:0000313|EnsemblPlants:HORVU3Hr1G001260.13};	--	GO:0005737,cytoplasm; GO:0000287,magnesium ion binding; GO:0010333,terpene synthase activity; GO:0006952,defense response; GO:0016114,terpenoid biosynthetic process; GO:0003674,molecular_function; GO:0005488,binding; GO:0046872,metal ion binding; GO:0043167,ion binding; GO:0043169,cation binding; GO:0003824,catalytic activity; GO:0016829,lyase activity; GO:0016835,carbon-oxygen lyase activity; GO…	Terpene synthase family, metal binding domain	--	--	--
Cluster-31273.130443	2.87	3.62	2.19	31.35	30.29	26.82	51	62	37	506	512	587	3.24094	1.77266e-40	6.70719e-38	up	1119	--	--	--	A0A1D6C2K6_WHEAT SubName: Full=Uncharacterized protein {ECO:0000313|EnsemblPlants:TRIAE_CS42_7BL_TGACv1_576896_AA1859040.1};	--	GO:0016021,integral component of membrane; GO:0005575,cellular_component; GO:0016020,membrane; GO:0031224,intrinsic component of membrane; GO:0044425,membrane part	--	--	--	--
Cluster-31273.131883	12.27	12.62	13.13	1.12	1.22	0.82	254	252	258	21	24	21	-3.71455	2.22273e-40	8.35787e-38	down	1262	K20893 probable galacturonosyltransferase-like 1 [EC:2.4.1.-] | (RefSeq) probable galacturonosyltransferase-like 1 (A)	probable galacturonosyltransferase-like 4 [Aegilops tauschii subsp. tauschii]	GATL4_ARATH RecName: Full=Probable galacturonosyltransferase-like 4; EC=2.4.1.-; AltName: Full=Galactinol synthase 9; Short=AtGolS9; Short=GolS-9;	A0A1D5UAZ2_WHEAT RecName: Full=Hexosyltransferase {ECO:0000256|RuleBase:RU362027}; EC=2.4.1.- {ECO:0000256|RuleBase:RU362027};	--	GO:0005794,Golgi apparatus; GO:0000139,Golgi membrane; GO:0016021,integral component of membrane; GO:0090406,pollen tube; GO:0047262,polygalacturonate 4-alpha-galacturonosyltransferase activity; GO:0016757,transferase activity, transferring glycosyl groups; GO:0071555,cell wall organization; GO:0045489,pectin biosynthetic process; GO:0000271,polysaccharide biosynthetic process; GO:0003674,molecul…	Glycosyl transferase family 8	--	--	--
Cluster-31273.104034	38.94	38.75	44.91	4.36	2.29	2.34	3816.25	3674.05	4189.72	391.64	213.31	282.48	-3.87041	2.26462e-40	8.46284e-38	down	5060	K01193 beta-fructofuranosidase [EC:3.2.1.26] | (RefSeq) LOW QUALITY PROTEIN: beta-fructofuranosidase, insoluble isoenzyme 7-like (A)	fructan 6-exohydrolase-like isoform X2 [Aegilops tauschii subsp. tauschii]	6FEH_WHEAT RecName: Full=Fructan 6-exohydrolase {ECO:0000312|EMBL:CAJ28591.1}; EC=3.2.1.154; Flags: Precursor;	A0A1D5UJM4_WHEAT SubName: Full=Uncharacterized protein {ECO:0000313|EnsemblPlants:TRIAE_CS42_2DL_TGACv1_158494_AA0520130.4};	Beta-fructofuranosidase (invertase)	GO:0033949,fructan beta-(2,6)-fructosidase activity; GO:0005975,carbohydrate metabolic process; GO:0003674,molecular_function; GO:0003824,catalytic activity; GO:0004553,hydrolase activity, hydrolyzing O-glycosyl compounds; GO:0016787,hydrolase activity; GO:0016798,hydrolase activity, acting on glycosyl bonds; GO:0008152,metabolic process; GO:0008150,biological_process; GO:0044238,primary metaboli…	Glycosyl hydrolases family 32 N-terminal domain	--	--	--
Cluster-31273.122709	30.99	35.78	37.07	74.97	77.45	73.26	2108.33	2354.64	2399.98	4669.14	5009.49	6134.15	1.01453	3.09284e-40	1.1487e-37	up	3588	K01177 beta-amylase [EC:3.2.1.2] | (RefSeq) beta-amylase (A)	beta-amylase [Aegilops tauschii subsp. tauschii]	AMYB_WHEAT RecName: Full=Beta-amylase; EC=3.2.1.2; AltName: Full=1,4-alpha-D-glucan maltohydrolase;	M8D3H3_AEGTA RecName: Full=Beta-amylase {ECO:0000256|RuleBase:RU000509}; EC=3.2.1.2 {ECO:0000256|RuleBase:RU000509};	--	GO:0102229,amylopectin maltohydrolase activity; GO:0016161,beta-amylase activity; GO:0000272,polysaccharide catabolic process; GO:0003674,molecular_function; GO:0003824,catalytic activity; GO:0004553,hydrolase activity, hydrolyzing O-glycosyl compounds; GO:0016787,hydrolase activity; GO:0016798,hydrolase activity, acting on glycosyl bonds; GO:0016160,amylase activity; GO:0008152,metabolic process…	Glycosyl hydrolase family 14	--	--	--
Cluster-31273.102311	44.61	43.24	44.11	99.95	100.42	93.39	1439.39	1347.25	1352.25	2941.37	3078.8	3707.07	1.04546	3.98905e-40	1.47252e-37	up	1830	K03696 ATP-dependent Clp protease ATP-binding subunit ClpC | (RefSeq) chaperone protein ClpD1, chloroplastic-like (A)	ERD1 protein, chloroplastic [Triticum urartu]	CLPD1_ORYSJ RecName: Full=Chaperone protein ClpD1, chloroplastic {ECO:0000305}; AltName: Full=ATP-dependent Clp protease ATP-binding subunit ClpD homolog 1 {ECO:0000305}; AltName: Full=Casein lytic proteinase D1 {ECO:0000303|PubMed:27457985}; Flags: Precursor;	A0A1D5Z2K7_WHEAT SubName: Full=Uncharacterized protein {ECO:0000313|EnsemblPlants:TRIAE_CS42_5BL_TGACv1_404911_AA1314640.1};	Chaperone HSP104 and related ATP-dependent Clp proteases	GO:0009941,chloroplast envelope; GO:0009570,chloroplast stroma; GO:0005524,ATP binding; GO:0016887,ATPase activity; GO:0042803,protein homodimerization activity; GO:0034605,cellular response to heat; GO:1901002,positive regulation of response to salt stress; GO:1902584,positive regulation of response to water deprivation; GO:0034214,protein hexamerization; GO:0019538,protein metabolic process; GO…	AAA domain (Cdc48 subfamily)	--	--	--
Cluster-31273.120637	7.98	8.84	9.57	41.14	38.71	34.23	181.74	194.29	206.88	852.42	837.83	959.13	2.00405	4.10269e-40	1.50529e-37	up	1364	--	endonuclease 2-like isoform X3 [Aegilops tauschii subsp. tauschii]	ENDO4_ARATH RecName: Full=Endonuclease 4; Short=AtENDO4; EC=3.1.30.1; AltName: Full=Deoxyribonuclease ENDO4; AltName: Full=Single-stranded-nucleate endonuclease ENDO4; Flags: Precursor;	A0A1D5WTM8_WHEAT SubName: Full=Uncharacterized protein {ECO:0000313|EnsemblPlants:TRIAE_CS42_3DS_TGACv1_272268_AA0918110.1};	--	GO:0004519,endonuclease activity; GO:0046872,metal ion binding; GO:0003676,nucleic acid binding; GO:0006308,DNA catabolic process; GO:0003674,molecular_function; GO:0003824,catalytic activity; GO:0004518,nuclease activity; GO:0016787,hydrolase activity; GO:0016788,hydrolase activity, acting on ester bonds; GO:0005488,binding; GO:0043167,ion binding; GO:0043169,cation binding; GO:0097159,organic c…	Domain of unknown function (DUF4281)	--	--	--
Cluster-31273.140312	6	5.39	6.12	43.51	34.24	35.57	149.7	129.64	144.94	987.61	811.25	1091.24	2.58443	8.67027e-40	3.16198e-37	up	1470	K13260 isoflavone/4'-methoxyisoflavone 2'-hydroxylase [EC:1.14.14.90 1.14.14.89] | (RefSeq) cytochrome P450 81D11-like (A)	isoflavone 2'-hydroxylase-like [Aegilops tauschii subsp. tauschii]	C81E1_GLYEC RecName: Full=Isoflavone 2'-hydroxylase; EC=1.14.13.89; AltName: Full=CYP GE-3; AltName: Full=Cytochrome P450 81E1; AltName: Full=Cytochrome P450 91A4;	A0A1D5URM4_WHEAT SubName: Full=Uncharacterized protein {ECO:0000313|EnsemblPlants:TRIAE_CS42_2DL_TGACv1_160509_AA0551280.1};	Cytochrome P450 CYP2 subfamily	GO:0016020,membrane; GO:0020037,heme binding; GO:0005506,iron ion binding; GO:0033773,isoflavone 2'-hydroxylase activity; GO:0003674,molecular_function; GO:0005488,binding; GO:0046906,tetrapyrrole binding; GO:0048037,cofactor binding; GO:0097159,organic cyclic compound binding; GO:1901363,heterocyclic compound binding; GO:0046872,metal ion binding; GO:0043167,ion binding; GO:0043169,cation bindin…	Cytochrome P450	--	--	--
Cluster-31273.169947	0	0.21	0.64	348.13	254	328.81	0	1	3	1534.62	1205.94	2023.2	10.0231	1.00617e-39	3.64746e-37	up	491	--	Dhn4 [Hordeum vulgare subsp. vulgare]	DHN4_HORVU RecName: Full=Dehydrin DHN4; AltName: Full=B18;	A0A287UZS8_HORVV SubName: Full=Deyhydrin 4 {ECO:0000313|EnsemblPlants:HORVU6Hr1G084070.12};	--	GO:0006950,response to stress; GO:0009415,response to water; GO:0008150,biological_process; GO:0050896,response to stimulus; GO:0001101,response to acid chemical; GO:0009628,response to abiotic stimulus; GO:0010035,response to inorganic substance; GO:0042221,response to chemical; GO:1901700,response to oxygen-containing compound	Dehydrin	--	--	--
Cluster-31273.88784	20.15	22.02	19.79	7.57	8.8	7.53	875.09	924.26	817.49	300.53	363.38	402.29	-1.48389	1.34911e-39	4.86153e-37	down	2379	K22827 calcium uptake protein 1, mitochondrial | (RefSeq) calcium uptake protein, mitochondrial-like (A)	calcium uptake protein, mitochondrial-like [Aegilops tauschii subsp. tauschii]	MICU_ARATH RecName: Full=Calcium uptake protein, mitochondrial {ECO:0000250|UniProtKB:Q9BPX6}; AltName: Full=Mitochondrial calcium uniporter {ECO:0000303|PubMed:26530087}; Flags: Precursor;	A0A1D5UIR9_WHEAT SubName: Full=Uncharacterized protein {ECO:0000313|EnsemblPlants:TRIAE_CS42_2DL_TGACv1_158349_AA0516350.1};	Ca2+ binding protein, contains EF-hand motifs	GO:0005743,mitochondrial inner membrane; GO:0005758,mitochondrial intermembrane space; GO:0005739,mitochondrion; GO:0005509,calcium ion binding; GO:0006816,calcium ion transport; GO:0051562,negative regulation of mitochondrial calcium ion concentration; GO:0003674,molecular_function; GO:0005488,binding; GO:0046872,metal ion binding; GO:0043167,ion binding; GO:0043169,cation binding; GO:0006810,tr…	EF hand	--	--	--
Cluster-31273.75081	0.22	0.28	0.23	17.68	16.95	18.44	4	5	4	298	299	421	6.09518	2.10125e-39	7.52708e-37	up	1157	K23260 scopoletin glucosyltransferase [EC:2.4.1.128] | (RefSeq) scopoletin glucosyltransferase-like (A)	UDP-glycosyltransferase 73B4 [Triticum urartu]	SCGT_TOBAC RecName: Full=Scopoletin glucosyltransferase; EC=2.4.1.128; AltName: Full=Phenylpropanoid:glucosyltransferase 1;	A0A1D6BHP0_WHEAT RecName: Full=Glycosyltransferase {ECO:0000256|RuleBase:RU362057}; EC=2.4.1.- {ECO:0000256|RuleBase:RU362057};	UDP-glucuronosyl and UDP-glucosyl transferase	GO:0042802,identical protein binding; GO:0050275,scopoletin glucosyltransferase activity; GO:0008152,metabolic process; GO:0005515,protein binding; GO:0003674,molecular_function; GO:0005488,binding; GO:0003824,catalytic activity; GO:0008194,UDP-glycosyltransferase activity; GO:0016740,transferase activity; GO:0016757,transferase activity, transferring glycosyl groups; GO:0016758,transferase activ…	Chloramphenicol phosphotransferase-like protein	--	--	--
Cluster-31273.105451	39.55	41.38	44.02	90.47	95.88	87.57	806	813	851	1675	1856	2195	1.02345	3.04267e-39	1.08353e-36	up	1246	K11778 ditrans,polycis-polyprenyl diphosphate synthase [EC:2.5.1.87] | (RefSeq) dehydrodolichyl diphosphate synthase 6-like (A)	dehydrodolichyl diphosphate synthase 6-like [Aegilops tauschii subsp. tauschii]	DDPS6_ARATH RecName: Full=Dehydrodolichyl diphosphate synthase 6; Short=Dedol-PP synthase 6; EC=2.5.1.-;	A0A1D6CFW6_WHEAT RecName: Full=Alkyl transferase {ECO:0000256|RuleBase:RU363018}; EC=2.5.1.- {ECO:0000256|RuleBase:RU363018};	Cis-prenyltransferase	GO:0002094,polyprenyltransferase activity; GO:0016094,polyprenol biosynthetic process; GO:0006486,protein glycosylation; GO:0003674,molecular_function; GO:0003824,catalytic activity; GO:0004659,prenyltransferase activity; GO:0016740,transferase activity; GO:0016765,transferase activity, transferring alkyl or aryl (other than methyl) groups; GO:0008152,metabolic process; GO:0006066,alcohol metabol…	Acyltransferase family	--	--	--
Cluster-31273.117882	50.64	60.33	58.1	24.61	28.31	23.33	2281.98	2627.37	2489.73	1013.27	1212.55	1293.9	-1.25722	3.30642e-39	1.17057e-36	down	2459	K10775 phenylalanine ammonia-lyase [EC:4.3.1.24] | (RefSeq) phenylalanine ammonia-lyase-like (A)	phenylalanine ammonia-lyase-like [Aegilops tauschii subsp. tauschii]	PALY_WHEAT RecName: Full=Phenylalanine ammonia-lyase; EC=4.3.1.24;	A0A1D5UB52_WHEAT RecName: Full=Phenylalanine ammonia-lyase {ECO:0000256|RuleBase:RU003955}; EC=4.3.1.24 {ECO:0000256|RuleBase:RU003955};	Phenylalanine and histidine ammonia-lyase	GO:0005737,cytoplasm; GO:0045548,phenylalanine ammonia-lyase activity; GO:0009800,cinnamic acid biosynthetic process; GO:0006559,L-phenylalanine catabolic process; GO:0003674,molecular_function; GO:0003824,catalytic activity; GO:0016829,lyase activity; GO:0016840,carbon-nitrogen lyase activity; GO:0016841,ammonia-lyase activity; GO:0008152,metabolic process; GO:0006082,organic acid metabolic proc…	Aromatic amino acid lyase	--	--	--
Cluster-31273.169180	0.23	0.27	0.25	5.88	5.78	5.32	10.32	11.87	10.85	246.52	251.94	300.17	4.4133	4.91513e-39	1.71998e-36	up	2497	K20660 cytochrome P450 family 709 | (RefSeq) cytochrome P450 709B2-like (A)	cytochrome P450 709B2-like [Aegilops tauschii subsp. tauschii]	C70B2_ARATH RecName: Full=Cytochrome P450 709B2 {ECO:0000305}; EC=1.14.-.- {ECO:0000305};	A0A1D6AWR0_WHEAT SubName: Full=Uncharacterized protein {ECO:0000313|EnsemblPlants:TRIAE_CS42_6BS_TGACv1_513542_AA1644590.2};	Cytochrome P450 CYP4/CYP19/CYP26 subfamilies	GO:0016021,integral component of membrane; GO:0020037,heme binding; GO:0005506,iron ion binding; GO:0004497,monooxygenase activity; GO:0016705,oxidoreductase activity, acting on paired donors, with incorporation or reduction of molecular oxygen; GO:0003674,molecular_function; GO:0005488,binding; GO:0046906,tetrapyrrole binding; GO:0048037,cofactor binding; GO:0097159,organic cyclic compound bindi…	Cytochrome P450	--	--	--
Cluster-31273.105536	276.85	279.04	291.71	83.6	62.6	71.52	1050	1000.67	1030.48	274.94	224.58	332.64	-2.07559	7.91236e-39	2.75291e-36	down	431	K23452 UDP-glucosyltransferase 85A [EC:2.4.1.-] | (RefSeq) UDP-glycosyltransferase 85A2 isoform X1 (A)	7-deoxyloganetin glucosyltransferase-like [Aegilops tauschii subsp. tauschii]	UGT2_GARJA RecName: Full=7-deoxyloganetin glucosyltransferase; EC=2.4.1.324; AltName: Full=Genipin glucosyltransferase; AltName: Full=UDP-glucose glucosyltransferase 2; Short=GjUGT2; AltName: Full=UDP-glycosyltransferase 85A24;	M8C9D7_AEGTA RecName: Full=Glycosyltransferase {ECO:0000256|RuleBase:RU362057}; EC=2.4.1.- {ECO:0000256|RuleBase:RU362057};	UDP-glucuronosyl and UDP-glucosyl transferase	GO:0035251,UDP-glucosyltransferase activity; GO:0008152,metabolic process; GO:0003674,molecular_function; GO:0003824,catalytic activity; GO:0008194,UDP-glycosyltransferase activity; GO:0016740,transferase activity; GO:0016757,transferase activity, transferring glycosyl groups; GO:0016758,transferase activity, transferring hexosyl groups; GO:0046527,glucosyltransferase activity; GO:0008150,biologi…	UDP-glucoronosyl and UDP-glucosyl transferase	--	--	--
Cluster-31273.105969	9.39	20.41	24.08	348.23	380.61	452.53	36	74	86	1158.21	1380.18	2127.4	4.35925	1.39856e-38	4.81064e-36	up	433	K01193 beta-fructofuranosidase [EC:3.2.1.26] | (RefSeq) 6(G)-fructosyltransferase-like (A)	sucrose:fructan 6-fructosyltransferase [Agropyron cristatum]	SST_FESAR RecName: Full=Sucrose:sucrose 1-fructosyltransferase; EC=2.4.1.99; AltName: Full=Sucrose 1(F)-fructosyltransferase; AltName: Full=Sucrose:sucrose 1(F)-beta-D-fructosyltransferase; Flags: Precursor;	Q9AUH1_AGRCR SubName: Full=Sucrose:fructan 6-fructosyltransferase {ECO:0000313|EMBL:AAK27319.1};	Beta-fructofuranosidase (invertase)	GO:0005773,vacuole; GO:0050306,sucrose 1F-fructosyltransferase activity; GO:0004575,sucrose alpha-glucosidase activity; GO:0005975,carbohydrate metabolic process; GO:0003674,molecular_function; GO:0003824,catalytic activity; GO:0016740,transferase activity; GO:0016757,transferase activity, transferring glycosyl groups; GO:0016758,transferase activity, transferring hexosyl groups; GO:0050738,fruct…	Glycosyl hydrolases family 32 N-terminal domain	--	--	--
Cluster-31273.123038	20.79	18.33	14.44	0.31	0.36	0.37	369	313.43	243	5	6	8	-5.79979	1.49084e-38	5.09909e-36	down	1117	K01247 DNA-3-methyladenine glycosylase II [EC:3.2.2.21] | (RefSeq) uncharacterized protein LOC101783346 (A)	uncharacterized protein LOC109742007 [Aegilops tauschii subsp. tauschii]	--	A0A1D5TUC5_WHEAT SubName: Full=Uncharacterized protein {ECO:0000313|EnsemblPlants:TRIAE_CS42_2BL_TGACv1_129467_AA0384970.1};	--	--	Myb/SANT-like DNA-binding domain	--	--	--
Cluster-31273.125973	51.86	52.92	52.15	22.63	21.51	19.1	1309	1289	1250	520	516	593	-1.42209	1.58418e-38	5.38789e-36	down	1485	--	MYB-related protein [Triticum aestivum]	--	A0A287Y0Y1_HORVV SubName: Full=Uncharacterized protein {ECO:0000313|EnsemblPlants:HORVU7Hr1G121210.3};	--	--	--	--	--	--
Cluster-31273.101777	213.6	173.04	154.48	18.93	12.86	10.48	1262	975	857	99	72	76	-3.80668	1.86472e-38	6.30662e-36	down	535	--	hypothetical protein TRIUR3_08441 [Triticum urartu]	--	M7Z6T4_TRIUA SubName: Full=Uncharacterized protein {ECO:0000313|EMBL:EMS55692.1, ECO:0000313|EnsemblPlants:TRIUR3_08441-P1};	--	--	--	--	--	--
Cluster-31273.162922	1.26	1.84	1.33	27.98	25.78	22.71	15	21	15	300	291	332	4.00087	2.68945e-38	9.04538e-36	up	829	K17506 protein phosphatase 1L [EC:3.1.3.16] | (RefSeq) probable protein phosphatase 2C 59 (A)	predicted protein [Hordeum vulgare subsp. vulgare]	P2C59_ORYSJ RecName: Full=Probable protein phosphatase 2C 59; Short=OsPP2C59; EC=3.1.3.16; Flags: Precursor;	A0A1D6C7B5_WHEAT SubName: Full=Uncharacterized protein {ECO:0000313|EnsemblPlants:TRIAE_CS42_7BL_TGACv1_577927_AA1886320.1};	Serine/threonine protein phosphatase	GO:0046872,metal ion binding; GO:0004722,protein serine/threonine phosphatase activity; GO:0003674,molecular_function; GO:0005488,binding; GO:0043167,ion binding; GO:0043169,cation binding; GO:0003824,catalytic activity; GO:0004721,phosphoprotein phosphatase activity; GO:0016787,hydrolase activity; GO:0016788,hydrolase activity, acting on ester bonds; GO:0016791,phosphatase activity; GO:0042578,p…	Protein phosphatase 2C	--	--	--
Cluster-31273.117870	13.65	13.26	17.45	150.58	110.53	133.11	83.42	77.35	100.18	815.68	640.29	999.08	3.04883	5.26633e-38	1.76143e-35	up	545	--	dehydrin DHN3 isoform X1 [Aegilops tauschii subsp. tauschii]	DHN3_HORVU RecName: Full=Dehydrin DHN3; AltName: Full=B17;	M8BST0_AEGTA SubName: Full=Dehydrin DHN3 {ECO:0000313|EMBL:EMT24838.1, ECO:0000313|EnsemblPlants:EMT24838};	--	GO:0006950,response to stress; GO:0009415,response to water; GO:0008150,biological_process; GO:0050896,response to stimulus; GO:0001101,response to acid chemical; GO:0009628,response to abiotic stimulus; GO:0010035,response to inorganic substance; GO:0042221,response to chemical; GO:1901700,response to oxygen-containing compound	Dehydrin	--	--	--
Cluster-31273.170569	1.19	0.68	0.69	16.26	14.56	16.09	36	20	20	450	420	601	4.0794	5.61569e-38	1.86796e-35	up	1736	K13029 4-hydroxyphenylacetaldehyde oxime monooxygenase [EC:1.14.14.37] | (RefSeq) 4-hydroxyphenylacetaldehyde oxime monooxygenase-like (A)	cytochrome P450 [Triticum aestivum]	C71E1_SORBI RecName: Full=4-hydroxyphenylacetaldehyde oxime monooxygenase; EC=1.14.14.37 {ECO:0000269|PubMed:26361733}; AltName: Full=Cytochrome P450 71E1;	E7CWB4_WHEAT SubName: Full=Cytochrome P450 {ECO:0000313|EMBL:ADK62372.1};	Cytochrome P450 CYP2 subfamily	GO:0005789,endoplasmic reticulum membrane; GO:0016021,integral component of membrane; GO:0020037,heme binding; GO:0005506,iron ion binding; GO:0004497,monooxygenase activity; GO:0016705,oxidoreductase activity, acting on paired donors, with incorporation or reduction of molecular oxygen; GO:0010132,dhurrin biosynthetic process; GO:0003674,molecular_function; GO:0005488,binding; GO:0046906,tetrapy…	Cytochrome P450	--	--	--
Cluster-31273.104017	396.11	397.77	382.53	178.97	166.63	185.29	6395	6184	5853	2618	2555	3679	-1.2548	5.83139e-38	1.92911e-35	down	1038	K02879 large subunit ribosomal protein L17 | (RefSeq) uncharacterized protein LOC109760244 (A)	predicted protein [Hordeum vulgare subsp. vulgare]	RK17_TOBAC RecName: Full=50S ribosomal protein L17, chloroplastic; AltName: Full=CL17; Flags: Precursor;	W5FG89_WHEAT SubName: Full=Uncharacterized protein {ECO:0000313|EnsemblPlants:TRIAE_CS42_5BL_TGACv1_404922_AA1315130.2};	Mitochondrial/chloroplast ribosomal protein L17	GO:0009507,chloroplast; GO:0005840,ribosome; GO:0019843,rRNA binding; GO:0003735,structural constituent of ribosome; GO:0006412,translation; GO:0003674,molecular_function; GO:0003676,nucleic acid binding; GO:0003723,RNA binding; GO:0005488,binding; GO:0097159,organic cyclic compound binding; GO:1901363,heterocyclic compound binding; GO:0005198,structural molecule activity; GO:0008152,metabolic pr…	Ribosomal protein L17	--	--	--
Cluster-31273.96451	76.67	82.29	76.53	37.77	39.55	37.68	1080.22	1115.57	1021.08	481.19	529.13	652.79	-1.14316	6.0415e-38	1.98775e-35	down	937	K02717 photosystem II oxygen-evolving enhancer protein 2 | (RefSeq) psbP-like protein 1, chloroplastic (A)	predicted protein [Hordeum vulgare subsp. vulgare]	PPL1_ARATH RecName: Full=PsbP-like protein 1, chloroplastic; AltName: Full=OEC23-like protein 4; AltName: Full=PsbP-related thylakoid lumenal protein 2; Flags: Precursor;	A0A287MVH2_HORVV SubName: Full=Uncharacterized protein {ECO:0000313|EnsemblPlants:HORVU4Hr1G000230.3};	--	GO:0009507,chloroplast; GO:0009543,chloroplast thylakoid lumen; GO:0019898,extrinsic component of membrane; GO:0009654,photosystem II oxygen evolving complex; GO:0009579,thylakoid; GO:0031977,thylakoid lumen; GO:0005509,calcium ion binding; GO:0015979,photosynthesis; GO:0003674,molecular_function; GO:0005488,binding; GO:0046872,metal ion binding; GO:0043167,ion binding; GO:0043169,cation binding;…	PsbP	--	--	--
Cluster-31273.103634	11.04	12.79	15.94	65.32	96.03	76.34	451.87	505.89	620.25	2442.01	3735.85	3845.25	2.46901	6.96756e-38	2.28005e-35	up	2256	K05929 phosphoethanolamine N-methyltransferase [EC:2.1.1.103] | (RefSeq) phosphomethylethanolamine N-methyltransferase-like (A)	phosphomethylethanolamine N-methyltransferase-like [Aegilops tauschii subsp. tauschii]	PEAM2_ARATH RecName: Full=Phosphomethylethanolamine N-methyltransferase; Short=AtPMEAMT; EC=2.1.1.-; AltName: Full=Phosphoethanolamine N-methyltransferase 2;	A0A1D5RSA7_WHEAT SubName: Full=Uncharacterized protein {ECO:0000313|EnsemblPlants:TRIAE_CS42_1AL_TGACv1_000734_AA0018090.1};	SAM-dependent methyltransferases	GO:0005737,cytoplasm; GO:0000234,phosphoethanolamine N-methyltransferase activity; GO:0052667,phosphomethylethanolamine N-methyltransferase activity; GO:0006656,phosphatidylcholine biosynthetic process; GO:0003674,molecular_function; GO:0003824,catalytic activity; GO:0008168,methyltransferase activity; GO:0008170,N-methyltransferase activity; GO:0008757,S-adenosylmethionine-dependent methyltransf…	Methyltransferase domain	--	--	--
Cluster-31273.168879	0	0	0	613.38	591.34	511.63	0	0	0	7139	7236	8108	15.1351	2.06245e-37	6.71284e-35	up	878	--	protein GOS9 isoform X1 [Setaria italica]	LECH_HORVU RecName: Full=Horcolin {ECO:0000312|EMBL:AAV39531.1}; AltName: Full=Agglutinin {ECO:0000250|UniProtKB:P82953}; AltName: Full=Mannose-specific lectin {ECO:0000250|UniProtKB:P82953};	K4AEZ1_SETIT SubName: Full=Uncharacterized protein {ECO:0000313|EMBL:KQK90509.1, ECO:0000313|EnsemblPlants:Si037448m};	--	GO:0048046,apoplast; GO:0005537,mannose binding; GO:0003674,molecular_function; GO:0030246,carbohydrate binding; GO:0005488,binding; GO:0036094,small molecule binding; GO:0048029,monosaccharide binding; GO:0005575,cellular_component; GO:0005576,extracellular region	Jacalin-like lectin domain	--	--	--
Cluster-31273.124266	19.53	23.55	19.31	7.93	8.68	7.72	1418.71	1655.01	1335.28	527.8	599.76	689.99	-1.46496	2.705e-37	8.75712e-35	down	3815	K00799 glutathione S-transferase [EC:2.5.1.18] | (RefSeq) glutathione S-transferase T1-like (A)	uncharacterized protein LOC109769856 [Aegilops tauschii subsp. tauschii]	GSTT1_ARATH RecName: Full=Glutathione S-transferase T1; Short=AtGSTT1; EC=2.5.1.18; AltName: Full=GST class-theta member 1; AltName: Full=Glutathione S-transferase 10;	W5FJW3_WHEAT SubName: Full=Uncharacterized protein {ECO:0000313|EnsemblPlants:TRIAE_CS42_5BL_TGACv1_405825_AA1335890.2};	--	GO:0005737,cytoplasm; GO:0005634,nucleus; GO:0005777,peroxisome; GO:0004364,glutathione transferase activity; GO:0004601,peroxidase activity; GO:0006749,glutathione metabolic process; GO:0009407,toxin catabolic process; GO:0003674,molecular_function; GO:0003824,catalytic activity; GO:0016740,transferase activity; GO:0016765,transferase activity, transferring alkyl or aryl (other than methyl) grou…	Glutathione S-transferase, N-terminal domain	--	--	--
Cluster-31273.103952	81.68	76.89	71.25	26.52	29.59	22.54	4196.34	3818.52	3481.84	1245.54	1444.84	1424.68	-1.6606	3.45234e-37	1.11171e-34	down	2769	K09419 heat shock transcription factor, other eukaryote | (RefSeq) heat stress transcription factor A-2c-like isoform X1 (A)	Heat stress transcription factor A-2c [Triticum urartu]	HFA2C_ORYSJ RecName: Full=Heat stress transcription factor A-2c; AltName: Full=Heat stress transcription factor 25; Short=OsHsf-25; AltName: Full=Heat stress transcription factor 6; Short=OsHSF6; Short=rHsf6;	M7ZAH6_TRIUA SubName: Full=Heat stress transcription factor A-2c {ECO:0000313|EMBL:EMS45094.1, ECO:0000313|EnsemblPlants:TRIUR3_12099-P1};	Heat shock transcription factor	GO:0005737,cytoplasm; GO:0005634,nucleus; GO:0003700,DNA-binding transcription factor activity; GO:0042802,identical protein binding; GO:0043565,sequence-specific DNA binding; GO:0006351,transcription, DNA-templated; GO:0140110,transcription regulator activity; GO:0003674,molecular_function; GO:0005515,protein binding; GO:0005488,binding; GO:0003676,nucleic acid binding; GO:0003677,DNA binding; G…	--	--	--	--
Cluster-31273.24373	0.18	0.31	0.12	4.81	6.6	5.07	16	26	10	382	544	541	4.6325	4.61163e-37	1.47716e-34	up	4505	K08711 ATP-binding cassette, subfamily G (WHITE), member 2, PDR | (RefSeq) ZEB2-regulated ABC transporter 1-like (A)	ABC transporter G family member 50 [Aegilops tauschii subsp. tauschii]	AB50G_ORYSJ RecName: Full=ABC transporter G family member 50 {ECO:0000303|PubMed:18299247}; Short=OsABCG50 {ECO:0000303|PubMed:18299247}; AltName: Full=Pleiotropic drug resistance protein 23 {ECO:0000303|PubMed:16506311}; Short=OsPDR23 {ECO:0000303|PubMed:16506311};	B8XSN2_WHEAT SubName: Full=Uncharacterized protein {ECO:0000313|EMBL:ACL36478.1}; Flags: Fragment;	Pleiotropic drug resistance proteins (PDR1-15), ABC superfamily	GO:0016021,integral component of membrane; GO:0005886,plasma membrane; GO:0005524,ATP binding; GO:0042626,ATPase activity, coupled to transmembrane movement of substances; GO:0000166,nucleotide binding; GO:0003674,molecular_function; GO:0005488,binding; GO:0008144,drug binding; GO:0017076,purine nucleotide binding; GO:0030554,adenyl nucleotide binding; GO:0032553,ribonucleotide binding; GO:003255…	ABC-2 type transporter	--	--	--
Cluster-31273.147118	37.37	36.2	37.98	18.61	19.69	18.73	1709	1600	1652	778	856	1054	-1.07642	5.91624e-37	1.88507e-34	down	2492	K15920 xylan 1,4-beta-xylosidase [EC:3.2.1.37] | (RefSeq) hypothetical protein (A)	probable beta-D-xylosidase 6 [Aegilops tauschii subsp. tauschii]	BXL6_ARATH RecName: Full=Probable beta-D-xylosidase 6; Short=AtBXL6; EC=3.2.1.-; Flags: Precursor;	A0A1D5URN5_WHEAT SubName: Full=Uncharacterized protein {ECO:0000313|EnsemblPlants:TRIAE_CS42_2DL_TGACv1_160536_AA0551510.1};	--	GO:0005578,NA; GO:0005774,vacuolar membrane; GO:0005773,vacuole; GO:0009044,xylan 1,4-beta-xylosidase activity; GO:0005975,carbohydrate metabolic process; GO:0003674,molecular_function; GO:0003824,catalytic activity; GO:0004553,hydrolase activity, hydrolyzing O-glycosyl compounds; GO:0016787,hydrolase activity; GO:0016798,hydrolase activity, acting on glycosyl bonds; GO:0097599,xylanase activity;…	Glycosyl hydrolase family 3 C-terminal domain	--	--	--
Cluster-31273.110715	32.89	18.02	21.85	260.49	248.72	227.05	1254.51	664.09	792.21	9072.2	9016.93	10656.8	3.21993	6.39265e-37	2.0262e-34	up	2119	K16297 serine carboxypeptidase-like clade II [EC:3.4.16.-] | (RefSeq) serine carboxypeptidase-like 34 (A)	glutathione S-transferase T3-like [Aegilops tauschii subsp. tauschii]	--	M8BUY4_AEGTA SubName: Full=Uncharacterized protein {ECO:0000313|EMBL:EMT25638.1, ECO:0000313|EnsemblPlants:EMT25638};	--	--	--	--	--	--
Cluster-31273.71512	42.43	34.84	30.55	2.06	1.44	0.92	527	416	359	23.04	17	14	-4.75142	7.25404e-37	2.28725e-34	down	855	--	ACT domain-containing protein ACR4-like [Aegilops tauschii subsp. tauschii]	ACR4_ARATH RecName: Full=ACT domain-containing protein ACR4 {ECO:0000305}; AltName: Full=Protein ACT DOMAIN REPEATS 4 {ECO:0000303|PubMed:12481063};	M8B0Y1_AEGTA SubName: Full=(Protein-PII) uridylyltransferase {ECO:0000313|EMBL:EMT10422.1, ECO:0000313|EnsemblPlants:EMT10422};	--	GO:0009506,plasmodesma; GO:0005575,cellular_component; GO:0005911,cell-cell junction; GO:0030054,cell junction; GO:0055044,symplast	ACT domain	--	--	--
Cluster-31273.113999	62.56	73.66	74.7	28.97	26.93	23.36	3343.82	3805.99	3797.95	1416.04	1368.04	1536.2	-1.51809	8.11228e-37	2.54461e-34	down	2871	K20538 mitogen-activated protein kinase 8 [EC:2.7.11.24] | (RefSeq) mitogen-activated protein kinase 8-like isoform X1 (A)	mitogen-activated protein kinase [Triticum aestivum]	MPK12_ORYSJ RecName: Full=Mitogen-activated protein kinase 12; Short=MAP kinase 12; EC=2.7.11.24; AltName: Full=Blast- and wound-induced MAP kinase 1; AltName: Full=MAP kinase 1; AltName: Full=OsBWMK1; AltName: Full=OsMAPK1;	A0A1D6BJS9_WHEAT RecName: Full=Mitogen-activated protein kinase {ECO:0000256|SAAS:SAAS00652812}; EC=2.7.11.24 {ECO:0000256|SAAS:SAAS00652812};	Mitogen-activated protein kinase	GO:0005737,cytoplasm; GO:0005634,nucleus; GO:0005524,ATP binding; GO:0004707,MAP kinase activity; GO:0006952,defense response; GO:0010468,regulation of gene expression; GO:0000166,nucleotide binding; GO:0003674,molecular_function; GO:0005488,binding; GO:0008144,drug binding; GO:0017076,purine nucleotide binding; GO:0030554,adenyl nucleotide binding; GO:0032553,ribonucleotide binding; GO:0032555,p…	Protein kinase domain	--	--	--
Cluster-31273.102416	144.12	145.05	108.82	22.15	24.62	21.34	742.96	711.55	525.65	100.52	120.21	135.06	-2.66471	9.1621e-37	2.8591e-34	down	498	--	hypothetical protein TRIUR3_00672 [Triticum urartu]	PRP4_ARATH RecName: Full=Proline-rich protein 4; Short=AtPRP4; Flags: Precursor;	W5C627_WHEAT SubName: Full=Uncharacterized protein {ECO:0000313|EnsemblPlants:TRIAE_CS42_2DS_TGACv1_178152_AA0591960.1};	--	GO:0005618,cell wall; GO:0005576,extracellular region; GO:0005575,cellular_component; GO:0005623,cell; GO:0030312,external encapsulating structure; GO:0044464,cell part; GO:0071944,cell periphery	Pollen proteins Ole e I like	--	--	--
Cluster-31273.168220	5.98	4.65	7.14	51.47	62.86	50.12	55	41	62	425	549	567	3.0953	2.28866e-36	7.1053e-34	up	697	--	non-specific lipid-transfer protein 4-like [Aegilops tauschii subsp. tauschii]	--	A0A1D5UG19_WHEAT SubName: Full=Uncharacterized protein {ECO:0000313|EnsemblPlants:TRIAE_CS42_2DL_TGACv1_157922_AA0501820.1};	--	--	Probable lipid transfer	--	--	--
Cluster-31273.106275	32.58	34.59	38.1	3.1	3.51	5.35	986.67	1011.64	1096.32	85.56	101.16	199.4	-3.23265	3.19718e-36	9.87522e-34	down	1733	K00765 ATP phosphoribosyltransferase [EC:2.4.2.17] | (RefSeq) ATP phosphoribosyltransferase, chloroplastic-like (A)	predicted protein [Hordeum vulgare subsp. vulgare]	HIS1_ORYSJ RecName: Full=ATP phosphoribosyltransferase, chloroplastic; Short=ATP-PRTase; Short=AtATP-PRT; EC=2.4.2.17; Flags: Precursor;	A0A1D5XH03_WHEAT SubName: Full=Uncharacterized protein {ECO:0000313|EnsemblPlants:TRIAE_CS42_4BL_TGACv1_320503_AA1041780.1};	ATP phosphoribosyltransferase	GO:0009570,chloroplast stroma; GO:0003879,ATP phosphoribosyltransferase activity; GO:0000287,magnesium ion binding; GO:0000105,histidine biosynthetic process; GO:0003674,molecular_function; GO:0003824,catalytic activity; GO:0016740,transferase activity; GO:0016757,transferase activity, transferring glycosyl groups; GO:0016763,transferase activity, transferring pentosyl groups; GO:0005488,binding;…	ATP phosphoribosyltransferase	--	--	--
Cluster-31273.98896	61.4	35.35	31.31	650.91	609.98	549.01	454	250	218	4292	4277	4987	3.69396	3.89344e-36	1.19647e-33	up	608	K21351 sucrose:sucrose fructosyltransferase [EC:2.4.1.99] | (RefSeq) sucrose:sucrose 1-fructosyltransferase-like (A)	sucrose:fructan 6-fructosyltransferase [Agropyron cristatum]	SST_FESAR RecName: Full=Sucrose:sucrose 1-fructosyltransferase; EC=2.4.1.99; AltName: Full=Sucrose 1(F)-fructosyltransferase; AltName: Full=Sucrose:sucrose 1(F)-beta-D-fructosyltransferase; Flags: Precursor;	Q9AUH1_AGRCR SubName: Full=Sucrose:fructan 6-fructosyltransferase {ECO:0000313|EMBL:AAK27319.1};	Beta-fructofuranosidase (invertase)	GO:0005773,vacuole; GO:0050306,sucrose 1F-fructosyltransferase activity; GO:0004575,sucrose alpha-glucosidase activity; GO:0005975,carbohydrate metabolic process; GO:0003674,molecular_function; GO:0003824,catalytic activity; GO:0016740,transferase activity; GO:0016757,transferase activity, transferring glycosyl groups; GO:0016758,transferase activity, transferring hexosyl groups; GO:0050738,fruct…	--	--	--	--
Cluster-31273.97610	84.81	90.28	100.02	235.44	235.98	206.64	1809.33	1857.29	2024.97	4566.01	4782.72	5422.87	1.19316	4.46593e-36	1.35861e-33	up	1293	K01363 cathepsin B [EC:3.4.22.1] | (RefSeq) cathepsin B-like (A)	cathepsin B-like [Aegilops tauschii subsp. tauschii]	CATB2_ARATH RecName: Full=Cathepsin B-like protease 2 {ECO:0000305}; EC=3.4.22.- {ECO:0000305}; AltName: Full=Cathepsin B2 {ECO:0000305}; Short=AtCathB2 {ECO:0000303|PubMed:19453434}; Flags: Precursor;	W5EB36_WHEAT SubName: Full=Uncharacterized protein {ECO:0000313|EnsemblPlants:TRIAE_CS42_4BS_TGACv1_328818_AA1094100.1};	Cysteine proteinase Cathepsin L	GO:0005615,extracellular space; GO:0005764,lysosome; GO:0005773,vacuole; GO:0004197,cysteine-type endopeptidase activity; GO:0006952,defense response; GO:0051603,proteolysis involved in cellular protein catabolic process; GO:0050790,regulation of catalytic activity; GO:0003674,molecular_function; GO:0003824,catalytic activity; GO:0004175,endopeptidase activity; GO:0008234,cysteine-type peptidase …	Papain family cysteine protease	--	--	--
Cluster-31273.111765	58.93	59.63	66.32	147.01	176.99	171.14	1485	1450	1587	3373	4238	5306	1.31233	4.71122e-36	1.42606e-33	up	1483	--	uncharacterized protein LOC109774032 [Aegilops tauschii subsp. tauschii]	--	W5BQL4_WHEAT SubName: Full=Uncharacterized protein {ECO:0000313|EnsemblPlants:TRIAE_CS42_2DL_TGACv1_160265_AA0548870.1};	--	GO:0042558,pteridine-containing compound metabolic process; GO:0008152,metabolic process; GO:0006725,cellular aromatic compound metabolic process; GO:0006807,nitrogen compound metabolic process; GO:0008150,biological_process; GO:0009987,cellular process; GO:0044237,cellular metabolic process; GO:0046483,heterocycle metabolic process; GO:0071704,organic substance metabolic process; GO:1901360,orga…	--	--	--	--
Cluster-31273.133944	27.79	24.06	28.28	133.28	114.5	131.75	253	210	243	1088	989	1474	2.13398	8.55469e-36	2.57658e-33	up	692	--	ES2A [Hordeum vulgare]	--	A0A287PU61_HORVV SubName: Full=Uncharacterized protein {ECO:0000313|EnsemblPlants:HORVU4Hr1G080820.1};	--	--	Apolipoprotein A1/A4/E domain	--	--	--
Cluster-31273.171553	12.21	12.59	11.11	35.44	39.9	34	349.69	348.16	302.32	925.16	1085.88	1198.13	1.49517	9.55068e-36	2.86232e-33	up	1652	K00799 glutathione S-transferase [EC:2.5.1.18] | (RefSeq) protein IN2-1 homolog B-like isoform X1 (A)	protein IN2-1 homolog B-like isoform X2 [Aegilops tauschii subsp. tauschii]	IN21B_ORYSI RecName: Full=Protein IN2-1 homolog B; AltName: Full=Glutathione S-transferase GSTZ5;	W5E4T0_WHEAT SubName: Full=Uncharacterized protein {ECO:0000313|EnsemblPlants:TRIAE_CS42_4BL_TGACv1_320555_AA1043160.2};	Glutathione S-transferase	--	Glutathione S-transferase, N-terminal domain	--	--	--
Cluster-31273.110179	4.93	4.77	5.97	0.77	0.77	0.75	325.23	304.32	374.96	46.76	48.57	61.11	-2.86867	1.11448e-35	3.32361e-33	down	3486	K00939 adenylate kinase [EC:2.7.4.3] | (RefSeq) hypothetical protein (A)	probable zinc metalloprotease EGY3, chloroplastic [Aegilops tauschii subsp. tauschii]	EGY3_ORYSI RecName: Full=Probable zinc metalloprotease EGY3, chloroplastic; EC=3.4.24.-; AltName: Full=Protein ETHYLENE-DEPENDENT GRAVITROPISM-DEFICIENT AND YELLOW-GREEN 3; Flags: Precursor;	W5EBL4_WHEAT SubName: Full=Uncharacterized protein {ECO:0000313|EnsemblPlants:TRIAE_CS42_4BS_TGACv1_329487_AA1101840.1};	--	GO:0031969,chloroplast membrane; GO:0016021,integral component of membrane; GO:0008237,metallopeptidase activity; GO:0009408,response to heat; GO:0009644,response to high light intensity; GO:0042542,response to hydrogen peroxide; GO:0003674,molecular_function; GO:0003824,catalytic activity; GO:0008233,peptidase activity; GO:0070011,peptidase activity, acting on L-amino acid peptides; GO:0016787,h…	Protein of unknown function (DUF3054)	--	--	--
Cluster-31273.101430	10.27	8.69	8.12	37.73	41.21	39.53	237.48	193.79	178.35	793.79	905.46	1124.57	2.01804	1.92634e-35	5.71661e-33	up	1381	K12871 coiled-coil domain-containing protein 12 | (RefSeq) coiled-coil domain-containing protein 12 (A)	coiled-coil domain-containing protein 12 [Aegilops tauschii subsp. tauschii]	--	A0A1D6BMF3_WHEAT SubName: Full=Uncharacterized protein {ECO:0000313|EnsemblPlants:TRIAE_CS42_7AL_TGACv1_557227_AA1778430.1};	Uncharacterized conserved protein	--	cwf18 pre-mRNA splicing factor	--	--	--
Cluster-31273.35853	2.42	1.35	2.3	32.32	24.97	30.05	88	47.26	79.56	1072.45	862.77	1344.32	3.7356	2.33366e-35	6.8916e-33	up	2031	K17609 nucleoredoxin [EC:1.8.1.8] | (RefSeq) probable nucleoredoxin 2 (A)	probable nucleoredoxin 2 [Aegilops tauschii subsp. tauschii]	NRX2_ORYSJ RecName: Full=Probable nucleoredoxin 2; Short=OsNrx2; EC=1.8.1.8;	F2E989_HORVV SubName: Full=Predicted protein {ECO:0000313|EMBL:BAK03911.1}; Flags: Fragment;	Thioredoxin, nucleoredoxin and related proteins	GO:0005737,cytoplasm; GO:0047134,protein-disulfide reductase activity; GO:0004791,thioredoxin-disulfide reductase activity; GO:0045454,cell redox homeostasis; GO:0015036,disulfide oxidoreductase activity; GO:0003674,molecular_function; GO:0003824,catalytic activity; GO:0016491,oxidoreductase activity; GO:0016651,oxidoreductase activity, acting on NAD(P)H; GO:0016667,oxidoreductase activity, actin…	Thioredoxin-like	--	--	--
Cluster-31273.126423	7.69	10.77	11.03	47	42.64	47.95	362.16	490.32	494.28	2023.24	1908.94	2778.89	2.12359	2.46141e-35	7.23356e-33	up	2559	K00276 primary-amine oxidase [EC:1.4.3.21] | (RefSeq) primary amine oxidase-like (A)	primary amine oxidase-like [Aegilops tauschii subsp. tauschii]	AMO_ARATH RecName: Full=Primary amine oxidase; EC=1.4.3.21 {ECO:0000250|UniProtKB:P46883}; AltName: Full=Amine oxidase [copper-containing]; Flags: Precursor;	A0A1D5UEP5_WHEAT RecName: Full=Amine oxidase {ECO:0000256|RuleBase:RU000672}; EC=1.4.3.- {ECO:0000256|RuleBase:RU000672};	Copper amine oxidase	GO:0052595,aliphatic-amine oxidase activity; GO:0052594,aminoacetone:oxygen oxidoreductase(deaminating) activity; GO:0005507,copper ion binding; GO:0052596,phenethylamine:oxygen oxidoreductase (deaminating) activity; GO:0008131,primary amine oxidase activity; GO:0048038,quinone binding; GO:0052593,tryptamine:oxygen oxidoreductase (deaminating) activity; GO:0009738,abscisic acid-activated signalin…	Copper amine oxidase, enzyme domain	--	--	--
Cluster-31273.36450	0	0	0	407	420.35	377.75	0	0	0	4813	5225	6081	14.6476	2.59018e-35	7.5752e-33	up	888	--	23 kDa jasmonate-induced protein-like [Spinacia oleracea]	JI23_HORVU RecName: Full=23 kDa jasmonate-induced protein;	A0A1D5UYM8_WHEAT SubName: Full=Uncharacterized protein {ECO:0000313|EnsemblPlants:TRIAE_CS42_2DS_TGACv1_177898_AA0586850.1};	--	--	--	--	--	--
Cluster-31273.75351	8.56	10.15	9.39	31.48	29.07	28.21	302	346	315	1014	975	1225	1.55443	3.19478e-35	9.2985e-33	up	1979	K01610 phosphoenolpyruvate carboxykinase (ATP) [EC:4.1.1.49] | (RefSeq) phosphoenolpyruvate carboxykinase (ATP)-like (A)	phosphoenolpyruvate carboxykinase (ATP)-like [Aegilops tauschii subsp. tauschii]	PCKA_MAIZE RecName: Full=Phosphoenolpyruvate carboxykinase (ATP); Short=PEP carboxykinase; Short=PEPCK; EC=4.1.1.49;	A0A1D5XD15_WHEAT SubName: Full=Uncharacterized protein {ECO:0000313|EnsemblPlants:TRIAE_CS42_4AS_TGACv1_307555_AA1021350.1};	--	GO:0005737,cytoplasm; GO:0005524,ATP binding; GO:0004612,phosphoenolpyruvate carboxykinase (ATP) activity; GO:0006094,gluconeogenesis; GO:0000166,nucleotide binding; GO:0003674,molecular_function; GO:0005488,binding; GO:0008144,drug binding; GO:0017076,purine nucleotide binding; GO:0030554,adenyl nucleotide binding; GO:0032553,ribonucleotide binding; GO:0032555,purine ribonucleotide binding; GO:0…	Phosphoenolpyruvate carboxykinase	--	--	--
Cluster-31273.110103	109.64	97.64	107.11	563.33	413.71	480.19	1127.48	963.8	1040.77	5209.15	4037.63	6069.95	2.10397	3.62909e-35	1.0512e-32	up	750	K13051 L-asparaginase / beta-aspartyl-peptidase [EC:3.5.1.1 3.4.19.5] | (RefSeq) probable isoaspartyl peptidase/L-asparaginase 2 (A)	probable isoaspartyl peptidase/L-asparaginase 2 [Aegilops tauschii subsp. tauschii]	ASPGB_ARATH RecName: Full=Probable isoaspartyl peptidase/L-asparaginase 2; EC=3.4.19.5; AltName: Full=L-asparagine amidohydrolase 2; Contains: RecName: Full=Isoaspartyl peptidase/L-asparaginase 2 subunit alpha; Contains: RecName: Full=Isoaspartyl peptidase/L-asparaginase 2 subunit beta; Flags: Precursor;	W5BDT6_WHEAT SubName: Full=Uncharacterized protein {ECO:0000313|EnsemblPlants:TRIAE_CS42_2BL_TGACv1_131110_AA0422710.1};	Asparaginase	GO:0004067,asparaginase activity; GO:0008798,beta-aspartyl-peptidase activity; GO:0003674,molecular_function; GO:0003824,catalytic activity; GO:0016787,hydrolase activity; GO:0016810,hydrolase activity, acting on carbon-nitrogen (but not peptide) bonds; GO:0016811,hydrolase activity, acting on carbon-nitrogen (but not peptide) bonds, in linear amides; GO:0008233,peptidase activity; GO:0008238,exo…	Asparaginase	--	--	--
Cluster-31273.153146	6.78	7.62	9.49	34.75	32.62	32.31	339.6	368.67	452.13	1590.59	1552.3	1990.6	1.95628	5.27517e-35	1.52073e-32	up	2705	--	hypothetical protein TRIUR3_18004 [Triticum urartu]	--	W5AQA4_WHEAT SubName: Full=Uncharacterized protein {ECO:0000313|EnsemblPlants:TRIAE_CS42_2AL_TGACv1_094945_AA0305090.1};	--	--	--	--	--	--
Cluster-31273.113787	80.26	85.21	73.61	31.68	26.69	26.99	3868.56	3969.54	3374.55	1395.76	1222.74	1600.88	-1.59128	6.21431e-35	1.78298e-32	down	2613	K08472 mlo protein | (RefSeq) MLO-like protein 13 (A)	seven trans-membrane protein [Triticum aestivum]	MLO1_ARATH RecName: Full=MLO-like protein 1; Short=AtMlo1; AltName: Full=MLO protein homolog 1; Short=AtMlo-H1;	E2RZR8_WHEAT RecName: Full=MLO-like protein {ECO:0000256|RuleBase:RU280816};	--	GO:0016021,integral component of membrane; GO:0005886,plasma membrane; GO:0005516,calmodulin binding; GO:0006952,defense response; GO:0009607,response to biotic stimulus; GO:0005515,protein binding; GO:0003674,molecular_function; GO:0005488,binding; GO:0006950,response to stress; GO:0008150,biological_process; GO:0050896,response to stimulus; GO:0005575,cellular_component; GO:0016020,membrane; GO…	Mlo family	--	--	--
Cluster-31273.105464	38.2	38.09	40.56	110.32	103.74	117.06	898.23	863.91	905.34	2359.95	2317.32	3385.77	1.39727	6.61071e-35	1.88776e-32	up	1400	--	predicted protein [Hordeum vulgare subsp. vulgare]	--	A0A1D5Y160_WHEAT SubName: Full=Uncharacterized protein {ECO:0000313|EnsemblPlants:TRIAE_CS42_4DL_TGACv1_343726_AA1138700.1};	--	--	--	--	--	--
Cluster-31273.135410	39.33	34.44	38.21	5.45	6.3	4.6	362	304	332	45	55	52	-2.89937	6.85672e-35	1.94882e-32	down	697	--	proline-rich extensin-like protein EPR1 [Aegilops tauschii subsp. tauschii]	--	A0A1D6SAB5_WHEAT SubName: Full=Uncharacterized protein {ECO:0000313|EnsemblPlants:TRIAE_CS42_6BS_TGACv1_513797_AA1649920.1};	--	--	--	--	--	--
Cluster-31273.131513	9.63	11.69	8.79	0.54	0.3	0.56	276.84	324.22	239.9	14.12	8.25	19.9	-4.52006	8.12562e-35	2.29868e-32	down	1657	K08900 mitochondrial chaperone BCS1 | (RefSeq) AAA-ATPase At3g50940 (A)	AAA-ATPase At3g50940-like [Aegilops tauschii subsp. tauschii]	AATPI_ARATH RecName: Full=AAA-ATPase At5g17760; EC=3.6.1.3 {ECO:0000250|UniProtKB:Q9FLD5};	A0A1D5UZ60_WHEAT SubName: Full=Uncharacterized protein {ECO:0000313|EnsemblPlants:TRIAE_CS42_2DS_TGACv1_178024_AA0589360.1};	AAA+-type ATPase	GO:0016021,integral component of membrane; GO:0005886,plasma membrane; GO:0005524,ATP binding; GO:0016887,ATPase activity; GO:0000166,nucleotide binding; GO:0003674,molecular_function; GO:0005488,binding; GO:0008144,drug binding; GO:0017076,purine nucleotide binding; GO:0030554,adenyl nucleotide binding; GO:0032553,ribonucleotide binding; GO:0032555,purine ribonucleotide binding; GO:0032559,adeny…	Domain associated at C-terminal with AAA	--	--	--
Cluster-31273.108132	450.86	425.82	416.41	149.51	116.42	135.67	6333.89	5755.83	5539.76	1899.32	1553.01	2343.76	-1.79417	9.56946e-35	2.69454e-32	down	935	K03564 thioredoxin-dependent peroxiredoxin [EC:1.11.1.24] | (RefSeq) peroxiredoxin Q, chloroplastic isoform X2 (A)	RecName: Full=Peroxiredoxin Q, chloroplastic; AltName: Full=Thioredoxin peroxidase; Flags: Precursor AAV66923.1 peroxiredoxin Q [Triticum aestivum]	PRXQ_WHEAT RecName: Full=Peroxiredoxin Q, chloroplastic; EC=1.11.1.15; AltName: Full=Thioredoxin peroxidase; Flags: Precursor;	A0A287VZ25_HORVV SubName: Full=Uncharacterized protein {ECO:0000313|EnsemblPlants:HORVU7Hr1G033500.2};	Alkyl hydroperoxide reductase, thiol specific antioxidant and related enzymes	GO:0009543,chloroplast thylakoid lumen; GO:0004601,peroxidase activity; GO:0051920,peroxiredoxin activity; GO:0045454,cell redox homeostasis; GO:0003674,molecular_function; GO:0003824,catalytic activity; GO:0016491,oxidoreductase activity; GO:0016209,antioxidant activity; GO:0016684,oxidoreductase activity, acting on peroxide as acceptor; GO:0008150,biological_process; GO:0009987,cellular process…	AhpC/TSA family	--	--	--
Cluster-31273.35277	7.61	4.84	4.83	338.78	141.55	268.06	38	23	22.58	1487.09	669.33	1642.68	5.31139	1.00077e-34	2.8049e-32	up	490	--	--	--	--	--	--	--	--	--	--
Cluster-31273.102065	41.21	42.09	40.04	128.98	131.76	104.5	931.25	917.32	858.85	2650.76	2828.68	2904.61	1.45509	1.11593e-34	3.11325e-32	up	1355	K12173 BRCA1-A complex subunit BRE | (RefSeq) BRISC and BRCA1-A complex member 2 (A)	thaumatin-like protein [Triticum aestivum]	TLP_ACTDE RecName: Full=Thaumatin-like protein; AltName: Allergen=Act d 2; Flags: Precursor;	W5FNH7_WHEAT SubName: Full=Uncharacterized protein {ECO:0000313|EnsemblPlants:TRIAE_CS42_5BS_TGACv1_424451_AA1389850.1};	--	GO:0005576,extracellular region; GO:0050832,defense response to fungus; GO:0031640,killing of cells of other organism; GO:0006952,defense response; GO:0006950,response to stress; GO:0008150,biological_process; GO:0009605,response to external stimulus; GO:0009607,response to biotic stimulus; GO:0051707,response to other organism; GO:0009620,response to fungus; GO:0043207,response to external bioti…	Thaumatin family	--	--	--
Cluster-31273.99683	68.54	75.92	83.81	305.84	242.73	277.49	2088.52	2233.68	2426.55	8497.24	7028.61	10403.5	1.75342	1.29945e-34	3.6086e-32	up	1742	K09338 homeobox-leucine zipper protein | (RefSeq) homeobox-leucine zipper protein HOX16-like (A)	predicted protein [Hordeum vulgare subsp. vulgare]	HOX16_ORYSJ RecName: Full=Homeobox-leucine zipper protein HOX16; AltName: Full=HD-ZIP protein HOX16; AltName: Full=Homeodomain transcription factor HOX16; AltName: Full=OsHox16;	A0A1D6AMR6_WHEAT SubName: Full=Uncharacterized protein {ECO:0000313|EnsemblPlants:TRIAE_CS42_6BL_TGACv1_499874_AA1593710.1};	Transcription factor HEX, contains HOX and HALZ domains	GO:0005634,nucleus; GO:0003700,DNA-binding transcription factor activity; GO:0043565,sequence-specific DNA binding; GO:0006351,transcription, DNA-templated; GO:0140110,transcription regulator activity; GO:0003674,molecular_function; GO:0003676,nucleic acid binding; GO:0003677,DNA binding; GO:0005488,binding; GO:0097159,organic cyclic compound binding; GO:1901363,heterocyclic compound binding; GO:…	Homeodomain	HB-HD-ZIP	TF	HB->HB-HD-ZIP
Cluster-31273.33182	0.24	0.38	0.06	19.22	19.8	17	4	6	1	289	312	347	6.24831	1.96131e-34	5.42173e-32	up	1060	--	hypothetical protein BRADI_4g05271v3 [Brachypodium distachyon]	--	A0A0Q3EFF6_BRADI SubName: Full=Uncharacterized protein {ECO:0000313|EMBL:KQJ86407.1};	--	GO:0016021,integral component of membrane; GO:0005575,cellular_component; GO:0016020,membrane; GO:0031224,intrinsic component of membrane; GO:0044425,membrane part	--	--	--	--
Cluster-31273.96704	56.38	54.66	59.2	18.99	15.43	17.39	1282.07	1198.77	1277.8	392.74	333.44	486.51	-1.82172	2.13995e-34	5.88866e-32	down	1362	K00679 phospholipid:diacylglycerol acyltransferase [EC:2.3.1.158] | (RefSeq) hypothetical protein (A)	GDSL esterase/lipase At5g55050-like [Aegilops tauschii subsp. tauschii]	GDL87_ARATH RecName: Full=GDSL esterase/lipase At5g55050; EC=3.1.1.-; AltName: Full=Extracellular lipase At5g55050; Flags: Precursor;	W5F711_WHEAT SubName: Full=Uncharacterized protein {ECO:0000313|EnsemblPlants:TRIAE_CS42_5BL_TGACv1_406838_AA1350360.1};	--	GO:0005576,extracellular region; GO:0016298,lipase activity; GO:0016042,lipid catabolic process; GO:0003674,molecular_function; GO:0003824,catalytic activity; GO:0016787,hydrolase activity; GO:0016788,hydrolase activity, acting on ester bonds; GO:0008152,metabolic process; GO:0006629,lipid metabolic process; GO:0008150,biological_process; GO:0009056,catabolic process; GO:0044238,primary metabolic…	GDSL-like Lipase/Acylhydrolase	--	--	--
Cluster-31273.101522	55.37	105.59	87.57	0	0	0	3132.12	5774.04	4711.91	0	0	0	-14.7666	2.84237e-34	7.78617e-32	down	3024	K11407 histone deacetylase 6 [EC:3.5.1.98] | (RefSeq) histone deacetylase 15 isoform X1 (A)	Histone deacetylase 8 [Dichanthelium oligosanthes]	HDA8_ARATH RecName: Full=Histone deacetylase 8; EC=3.5.1.98;	A0A287G8I7_HORVV RecName: Full=Histone deacetylase {ECO:0000256|SAAS:SAAS00894283}; EC=3.5.1.98 {ECO:0000256|SAAS:SAAS00894283};	Histone deacetylase complex, catalytic component HDA1	GO:0005634,nucleus; GO:0046872,metal ion binding; GO:0032041,NAD-dependent histone deacetylase activity (H3-K14 specific); GO:0006355,regulation of transcription, DNA-templated; GO:0006351,transcription, DNA-templated; GO:0003674,molecular_function; GO:0005488,binding; GO:0043167,ion binding; GO:0043169,cation binding; GO:0003824,catalytic activity; GO:0004407,histone deacetylase activity; GO:001…	gag-polypeptide of LTR copia-type	--	--	--
Cluster-31273.89523	160.04	178.62	153.91	43.91	48.36	54.14	981.37	1045.12	886.68	238.66	281.08	407.72	-1.85543	5.823e-34	1.58144e-31	down	546	K09286 EREBP-like factor | (RefSeq) ERF2; ethylene response factor 2 (A)	ethylene responsive transcription factor 6 [Triticum turgidum subsp. durum]	EF109_ARATH RecName: Full=Ethylene-responsive transcription factor ERF109;	K4GQ14_TRITD SubName: Full=Ethylene responsive transcription factor 6 {ECO:0000313|EMBL:AFP49820.1};	--	GO:0005634,nucleus; GO:0003677,DNA binding; GO:0003700,DNA-binding transcription factor activity; GO:0051301,cell division; GO:0050832,defense response to fungus; GO:0009873,ethylene-activated signaling pathway; GO:0010087,phloem or xylem histogenesis; GO:0010200,response to chitin; GO:0006351,transcription, DNA-templated; GO:0003674,molecular_function; GO:0003676,nucleic acid binding; GO:0005488…	AP2 domain	AP2/ERF-ERF	TF	AP2/ERF->AP2/ERF-ERF
Cluster-31273.72332	0.76	0.6	0.83	8.41	11.79	11.54	26.88	20.46	27.64	270.11	394.1	499.37	3.74287	5.82537e-34	1.58144e-31	up	1973	K20181 vacuolar protein sorting-associated protein 18 | (GenBank) vacuolar sorting-associated-like protein (A)	PREDICTED: putative receptor-like protein kinase At3g47110 [Oryza sativa Japonica Group]	XA21_ORYSJ RecName: Full=Receptor kinase-like protein Xa21 {ECO:0000303|PubMed:22735448}; EC=2.7.11.1 {ECO:0000250|UniProtKB:Q1MX30, ECO:0000255|PROSITE-ProRule:PRU00159}; Contains: RecName: Full=Receptor kinase-like protein Xa21, processed {ECO:0000303|PubMed:22735448}; Flags: Precursor;	Q6K7X0_ORYSJ SubName: Full=Os02g0615800 protein {ECO:0000313|EMBL:BAF09346.1};	--	GO:0032541,cortical endoplasmic reticulum; GO:0005789,endoplasmic reticulum membrane; GO:0016021,integral component of membrane; GO:0005634,nucleus; GO:1990578,perinuclear endoplasmic reticulum membrane; GO:0005886,plasma membrane; GO:0005524,ATP binding; GO:0004674,protein serine/threonine kinase activity; GO:0006952,defense response; GO:0000166,nucleotide binding; GO:0003674,molecular_function;…	Leucine rich repeat	--	--	--
Cluster-31273.103791	45.76	51.42	44.23	12.85	16.18	10.94	1774.2	1926.21	1630.34	455.11	596.21	521.84	-1.93693	6.13271e-34	1.65745e-31	down	2150	K13422 transcription factor MYC2 | (RefSeq) transcription factor MYC3-like isoform X1 (A)	bHLH27 [Triticum aestivum]	BH035_ARATH RecName: Full=Transcription factor bHLH35; AltName: Full=Basic helix-loop-helix protein 35; Short=AtbHLH35; Short=bHLH 35; AltName: Full=Transcription factor EN 41; AltName: Full=bHLH transcription factor bHLH035;	A0A287I975_HORVV SubName: Full=Uncharacterized protein {ECO:0000313|EnsemblPlants:HORVU2Hr1G066100.4};	--	GO:0005634,nucleus; GO:0003677,DNA binding; GO:0046983,protein dimerization activity; GO:0006355,regulation of transcription, DNA-templated; GO:0006351,transcription, DNA-templated; GO:0003674,molecular_function; GO:0003676,nucleic acid binding; GO:0005488,binding; GO:0097159,organic cyclic compound binding; GO:1901363,heterocyclic compound binding; GO:0005515,protein binding; GO:0008152,metaboli…	Helix-loop-helix DNA-binding domain	bHLH	TF	bHLH
Cluster-31273.66430	10.93	11.93	9.2	49.09	47.72	43.82	158	166	126	642	655	779	2.02243	1.32299e-33	3.55968e-31	up	955	--	predicted protein [Hordeum vulgare subsp. vulgare]	--	F2CRW0_HORVV SubName: Full=Predicted protein {ECO:0000313|EMBL:BAJ85581.1};	--	GO:0046872,metal ion binding; GO:0004722,protein serine/threonine phosphatase activity; GO:0003674,molecular_function; GO:0005488,binding; GO:0043167,ion binding; GO:0043169,cation binding; GO:0003824,catalytic activity; GO:0004721,phosphoprotein phosphatase activity; GO:0016787,hydrolase activity; GO:0016788,hydrolase activity, acting on ester bonds; GO:0016791,phosphatase activity; GO:0042578,p…	Protein of unknown function (DUF3040)	--	--	--
Cluster-31273.161925	5.05	5.48	4.94	0.24	0.5	0.4	254	266	236	11	24	25	-3.85699	1.34971e-33	3.61548e-31	down	2714	K13161 heterogeneous nuclear ribonucleoprotein R | (RefSeq) heterogeneous nuclear ribonucleoprotein Q (A)	predicted protein [Hordeum vulgare subsp. vulgare]	PABP2_ARATH RecName: Full=Polyadenylate-binding protein 2; Short=PABP-2; Short=Poly(A)-binding protein 2;	A0A287T1M4_HORVV SubName: Full=Uncharacterized protein {ECO:0000313|EnsemblPlants:HORVU5Hr1G124490.11};	Heterogeneous nuclear ribonucleoprotein R (RRM superfamily)	GO:0005829,cytosol; GO:0005634,nucleus; GO:0003729,mRNA binding; GO:0003743,translation initiation factor activity; GO:0000184,nuclear-transcribed mRNA catabolic process, nonsense-mediated decay; GO:1900151,regulation of nuclear-transcribed mRNA catabolic process, deadenylation-dependent decay; GO:0060211,regulation of nuclear-transcribed mRNA poly(A) tail shortening; GO:0006446,regulation of tra…	Ubiquitin-binding WIYLD domain	--	--	--
Cluster-31273.105574	42.56	58.71	45.78	5.05	4.09	2.34	771.21	1025.04	786.52	83.09	70.35	52.26	-3.79936	1.76726e-33	4.71313e-31	down	1135	--	uncharacterized protein LOC109758922 [Aegilops tauschii subsp. tauschii]	--	A0A1D6ATK6_WHEAT SubName: Full=Uncharacterized protein {ECO:0000313|EnsemblPlants:TRIAE_CS42_6BL_TGACv1_502148_AA1623430.1};	--	GO:0051087,chaperone binding; GO:0005515,protein binding; GO:0003674,molecular_function; GO:0005488,binding	BAG domain	--	--	--
Cluster-31273.34622	1.63	2.15	2.49	30.63	20	26.03	46.96	59.84	67.98	803.5	546.98	921.89	3.51449	2.16411e-33	5.73059e-31	up	1659	K00826 branched-chain amino acid aminotransferase [EC:2.6.1.42] | (RefSeq) branched-chain-amino-acid aminotransferase 2, chloroplastic-like (A)	branched-chain amino acid aminotransferase [Hordeum vulgare subsp. vulgare]	BCAT2_HUMLU RecName: Full=Branched-chain amino acid aminotransferase 2, chloroplastic {ECO:0000303|PubMed:23347725}; Short=HlBCAT2 {ECO:0000303|PubMed:23347725}; EC=2.6.1.42 {ECO:0000269|PubMed:23347725}; Flags: Precursor;	A0A1D5XVR3_WHEAT RecName: Full=Branched-chain-amino-acid aminotransferase {ECO:0000256|RuleBase:RU004517}; EC=2.6.1.42 {ECO:0000256|RuleBase:RU004517};	Branched chain aminotransferase BCAT1, pyridoxal phosphate enzymes type IV superfamily	GO:0009507,chloroplast; GO:0052656,L-isoleucine transaminase activity; GO:0052654,L-leucine transaminase activity; GO:0052655,L-valine transaminase activity; GO:0009097,isoleucine biosynthetic process; GO:0009098,leucine biosynthetic process; GO:0009099,valine biosynthetic process; GO:0003674,molecular_function; GO:0003824,catalytic activity; GO:0004084,branched-chain-amino-acid transaminase acti…	Amino-transferase class IV	--	--	--
Cluster-31273.81276	14.29	16.4	13.63	42.12	41.46	44.18	556	616.22	504.18	1496	1532.62	2114.65	1.42307	2.1677e-33	5.73059e-31	up	2156	K19861 benzyl alcohol O-benzoyltransferase [EC:2.3.1.196 2.3.1.232] | (RefSeq) benzyl alcohol O-benzoyltransferase-like (A)	unnamed protein product [Triticum aestivum]	AT5_ORYSJ RecName: Full=Acyl transferase 5 {ECO:0000305}; Short=OsAT5 {ECO:0000303|PubMed:23391577}; EC=2.3.1.- {ECO:0000305};	A0A077S1X2_WHEAT SubName: Full=Uncharacterized protein {ECO:0000313|EMBL:CDM83768.1, ECO:0000313|EnsemblPlants:TRIAE_CS42_3B_TGACv1_225146_AA0805420.1};	--	GO:0016410,N-acyltransferase activity; GO:0003674,molecular_function; GO:0003824,catalytic activity; GO:0016740,transferase activity; GO:0016746,transferase activity, transferring acyl groups; GO:0016747,transferase activity, transferring acyl groups other than amino-acyl groups	Transferase family	--	--	--
Cluster-31273.90369	44.69	41.3	43.22	12.93	11.89	9.35	1262.56	1126.27	1159.88	332.83	319.33	325	-2.03314	3.21458e-33	8.46118e-31	down	1633	--	--	--	A0A287UNJ3_HORVV SubName: Full=Uncharacterized protein {ECO:0000313|EnsemblPlants:HORVU6Hr1G073040.19};	--	--	--	--	--	--
Cluster-31273.168954	0.25	0.3	0.64	11.49	9.96	10.95	10	11.48	24.4	417.79	376.78	536.44	4.69313	3.27178e-33	8.57447e-31	up	2201	K17471 sulfate transporter 3 | (RefSeq) probable sulfate transporter 3.5 isoform X1 (A)	unnamed protein product [Triticum aestivum]	SUT35_ARATH RecName: Full=Probable sulfate transporter 3.5;	A0A1D5WNM2_WHEAT SubName: Full=Uncharacterized protein {ECO:0000313|EnsemblPlants:TRIAE_CS42_3DL_TGACv1_252282_AA0889100.1};	Sulfate/bicarbonate/oxalate exchanger SAT-1 and related transporters (SLC26 family)	GO:0005887,integral component of plasma membrane; GO:0008271,secondary active sulfate transmembrane transporter activity; GO:0015116,sulfate transmembrane transporter activity; GO:0015293,symporter activity; GO:0003674,molecular_function; GO:0005215,transporter activity; GO:0022857,transmembrane transporter activity; GO:0015291,secondary active transmembrane transporter activity; GO:0008509,anion…	Sulfate permease family	--	--	--
Cluster-31273.102946	1390.65	1196.03	1148.96	486.15	460.03	474.37	21998.8	18217.4	17223.6	6966.37	6911.23	9228.71	-1.50643	3.32219e-33	8.66906e-31	down	1022	--	predicted protein [Hordeum vulgare subsp. vulgare]	GL814_ORYSJ RecName: Full=Germin-like protein 8-14; AltName: Full=Germin-like protein 1; AltName: Full=Germin-like protein 5; Short=OsGER5; Flags: Precursor;	W5BMI3_WHEAT SubName: Full=Uncharacterized protein {ECO:0000313|EnsemblPlants:TRIAE_CS42_2BS_TGACv1_146910_AA0475210.2};	--	GO:0048046,apoplast; GO:0005618,cell wall; GO:0031012,extracellular matrix; GO:0030145,manganese ion binding; GO:0045735,nutrient reservoir activity; GO:0003674,molecular_function; GO:0005488,binding; GO:0046872,metal ion binding; GO:0043167,ion binding; GO:0043169,cation binding; GO:0046914,transition metal ion binding; GO:0005575,cellular_component; GO:0005576,extracellular region; GO:0005623,c…	Cupin	--	--	--
Cluster-31273.38265	20.15	12.52	14.21	125.18	133.26	110.46	281	168.01	187.64	1578.56	1764.8	1894.31	2.8543	3.38542e-33	8.79614e-31	up	930	K17991 peroxygenase [EC:1.11.2.3] | (RefSeq) probable peroxygenase 4 (A)	caleosin [Triticum aestivum]	PXG4_ARATH RecName: Full=Probable peroxygenase 4; Short=AtPXG4; EC=1.11.2.3; AltName: Full=Caleosin-4;	X4Y4U8_WHEAT SubName: Full=Caleosin {ECO:0000313|EMBL:AHV78308.1, ECO:0000313|EnsemblPlants:TRIAE_CS42_3AL_TGACv1_196498_AA0660910.1};	--	GO:0005811,lipid droplet; GO:0046872,metal ion binding; GO:1990137,plant seed peroxidase activity; GO:0009819,drought recovery; GO:0009737,response to abscisic acid; GO:0003674,molecular_function; GO:0005488,binding; GO:0043167,ion binding; GO:0043169,cation binding; GO:0003824,catalytic activity; GO:0016491,oxidoreductase activity; GO:0016684,oxidoreductase activity, acting on peroxide as accept…	Caleosin related protein	--	--	--
Cluster-31273.97557	93.05	77.11	74.67	5.47	2.02	2.88	1083.76	863.03	822.53	57.42	22.36	41.25	-4.6875	3.74699e-33	9.69398e-31	down	817	--	uncharacterized protein LOC109746693 [Aegilops tauschii subsp. tauschii]	BSP_BOSSE RecName: Full=Basic secretory protease {ECO:0000303|PubMed:22773449}; EC=3.4.24.- {ECO:0000269|PubMed:22773449}; AltName: Full=Boswellia basic secretory protease {ECO:0000303|PubMed:22773449}; Short=BBSP {ECO:0000303|PubMed:22773449}; Flags: Fragments;	A0A1D5SVQ0_WHEAT SubName: Full=Uncharacterized protein {ECO:0000313|EnsemblPlants:TRIAE_CS42_1DL_TGACv1_062367_AA0213360.1};	--	GO:0046872,metal ion binding; GO:0008237,metallopeptidase activity; GO:0003674,molecular_function; GO:0005488,binding; GO:0043167,ion binding; GO:0043169,cation binding; GO:0003824,catalytic activity; GO:0008233,peptidase activity; GO:0070011,peptidase activity, acting on L-amino acid peptides; GO:0016787,hydrolase activity; GO:0140096,catalytic activity, acting on a protein	Peptidase of plants and bacteria	--	--	--
Cluster-31273.169570	0.25	0.23	0.59	9.83	9.56	8.76	12.25	10.82	27.25	437.29	442.22	524.68	4.62407	5.97222e-33	1.53852e-30	up	2636	K13264 isoflavone 7-O-glucoside-6''-O-malonyltransferase [EC:2.3.1.115] | (RefSeq) phenolic glucoside malonyltransferase 1-like (A)	anthocyanidin 3-O-glucoside 6''-O-acyltransferase-like [Aegilops tauschii subsp. tauschii]	3AT_PERFR RecName: Full=Anthocyanidin 3-O-glucoside 6''-O-acyltransferase; Short=3AT; EC=2.3.1.215; Flags: Fragment;	A0A1D5Y499_WHEAT SubName: Full=Uncharacterized protein {ECO:0000313|EnsemblPlants:TRIAE_CS42_4DL_TGACv1_345424_AA1153150.1};	--	GO:0102453,anthocyanidin 3-O-glucoside 6''-O-acyltransferase activity; GO:0009718,anthocyanin-containing compound biosynthetic process; GO:0003674,molecular_function; GO:0003824,catalytic activity; GO:0016740,transferase activity; GO:0016746,transferase activity, transferring acyl groups; GO:0016747,transferase activity, transferring acyl groups other than amino-acyl groups; GO:0008152,metabolic …	Transferase family	--	--	--
Cluster-31273.100128	62.29	74.67	75.7	21.57	17.83	23.2	4250.93	4927.7	4915.96	1347.55	1156.72	1948.37	-1.8628	9.08291e-33	2.32996e-30	down	3598	--	flocculation protein FLO11-like [Aegilops tauschii subsp. tauschii]	EDR4_ARATH RecName: Full=Protein ENHANCED DISEASE RESISTANCE 4 {ECO:0000303|PubMed:25747881};	A0A1D5TJT7_WHEAT SubName: Full=Uncharacterized protein {ECO:0000313|EnsemblPlants:TRIAE_CS42_2AS_TGACv1_112388_AA0337020.3};	--	GO:0005768,endosome; GO:0005886,plasma membrane; GO:0006952,defense response; GO:0006897,endocytosis; GO:1900150,regulation of defense response to fungus; GO:0030100,regulation of endocytosis; GO:0009620,response to fungus; GO:0009863,salicylic acid mediated signaling pathway; GO:0006950,response to stress; GO:0008150,biological_process; GO:0050896,response to stimulus; GO:0016192,vesicle-mediate…	Probable zinc-ribbon domain	--	--	--
Cluster-31273.81264	50.51	36.61	31.01	2.1	1.04	1.27	613	427	356	23	12	19	-4.8651	9.2825e-33	2.37111e-30	down	841	K10666 E3 ubiquitin-protein ligase RNF5 [EC:2.3.2.27] | (RefSeq) E3 ubiquitin-protein ligase RMA1H1-like (A)	E3 ubiquitin-protein ligase RMA1H1-like [Aegilops tauschii subsp. tauschii]	RMA1_CAPAN RecName: Full=E3 ubiquitin-protein ligase RMA1H1; EC=2.3.2.27; AltName: Full=Protein RING membrane-anchor 1 homolog 1; AltName: Full=RING-type E3 ubiquitin transferase RMA1H1 {ECO:0000305};	A0A1D6APZ8_WHEAT SubName: Full=Uncharacterized protein {ECO:0000313|EnsemblPlants:TRIAE_CS42_6BL_TGACv1_500555_AA1606370.2};	Predicted E3 ubiquitin ligase	GO:0005789,endoplasmic reticulum membrane; GO:0016021,integral component of membrane; GO:0046872,metal ion binding; GO:0004842,ubiquitin-protein transferase activity; GO:0043161,proteasome-mediated ubiquitin-dependent protein catabolic process; GO:0016567,protein ubiquitination; GO:0009409,response to cold; GO:0009723,response to ethylene; GO:0006970,response to osmotic stress; GO:0009414,respons…	Zinc finger, C3HC4 type (RING finger)	--	--	--
Cluster-31273.107922	32.23	30.48	34.51	7.93	10.3	6.91	1277.22	1167.1	1300.43	286.83	388	336.96	-2.06775	1.2611e-32	3.2078e-30	down	2192	K08678 UDP-glucuronate decarboxylase [EC:4.1.1.35] | (RefSeq) UDP-glucuronic acid decarboxylase 6 (A)	UDP-glucuronic acid decarboxylase 6 [Aegilops tauschii subsp. tauschii]	UXS6_ARATH RecName: Full=UDP-glucuronic acid decarboxylase 6; EC=4.1.1.35; AltName: Full=UDP-XYL synthase 6; AltName: Full=UDP-glucuronate decarboxylase 6; Short=UGD; Short=UXS-6;	M8A1U1_TRIUA SubName: Full=UDP-glucuronic acid decarboxylase 1 {ECO:0000313|EMBL:EMS54364.1, ECO:0000313|EnsemblPlants:TRIUR3_10429-P1};	dTDP-glucose 4-6-dehydratase/UDP-glucuronic acid decarboxylase	GO:0005737,cytoplasm; GO:0005886,plasma membrane; GO:0070403,NAD+ binding; GO:0048040,UDP-glucuronate decarboxylase activity; GO:0042732,D-xylose metabolic process; GO:0033320,UDP-D-xylose biosynthetic process; GO:0000166,nucleotide binding; GO:0003674,molecular_function; GO:0005488,binding; GO:0036094,small molecule binding; GO:0043167,ion binding; GO:0043168,anion binding; GO:0048037,cofactor b…	GDP-mannose 4,6 dehydratase	--	--	--
Cluster-31273.100396	208.46	230.39	191.38	64.3	57.36	53.84	549.91	568.92	465.84	143.61	142.82	173.87	-1.96677	1.68551e-32	4.26942e-30	down	374	--	RHOMBOID-like protein 2 [Aegilops tauschii subsp. tauschii]	RBL3_ARATH RecName: Full=RHOMBOID-like protein 3 {ECO:0000303|PubMed:16223493, ECO:0000303|PubMed:17181860}; Short=AtRBL3 {ECO:0000303|PubMed:16223493, ECO:0000303|PubMed:17181860}; EC=3.4.21.- {ECO:0000305};	A0A1D5YM02_WHEAT RecName: Full=Rhomboid-like protein {ECO:0000256|RuleBase:RU362115}; EC=3.4.21.- {ECO:0000256|RuleBase:RU362115};	Rhomboid family proteins	GO:0000139,Golgi membrane; GO:0016021,integral component of membrane; GO:0009506,plasmodesma; GO:0004252,serine-type endopeptidase activity; GO:0003674,molecular_function; GO:0003824,catalytic activity; GO:0004175,endopeptidase activity; GO:0008236,serine-type peptidase activity; GO:0008233,peptidase activity; GO:0070011,peptidase activity, acting on L-amino acid peptides; GO:0016787,hydrolase ac…	--	--	--	--
Cluster-31273.66390	8.98	9.95	9.55	24.43	27.44	25.8	259.86	278.09	262.71	644.47	754.74	918.85	1.33919	2.32976e-32	5.87673e-30	up	1667	K13457 disease resistance protein RPM1 | (RefSeq) disease resistance protein Pik-2-like (A)	putative disease resistance RPP13-like protein 3 [Aegilops tauschii subsp. tauschii]	--	A0A1D6CZT8_WHEAT SubName: Full=Uncharacterized protein {ECO:0000313|EnsemblPlants:TRIAE_CS42_7DS_TGACv1_622223_AA2035820.2};	--	GO:0043531,ADP binding; GO:0000166,nucleotide binding; GO:0003674,molecular_function; GO:0005488,binding; GO:0017076,purine nucleotide binding; GO:0030554,adenyl nucleotide binding; GO:0032553,ribonucleotide binding; GO:0032555,purine ribonucleotide binding; GO:0032559,adenyl ribonucleotide binding; GO:0036094,small molecule binding; GO:0043167,ion binding; GO:0043168,anion binding; GO:0097159,or…	Rx N-terminal domain	--	--	--
Cluster-31273.105229	60.05	46.89	42.59	3.48	2.81	1.95	407.3	303.94	271.76	21.01	18.07	16.25	-4.32921	2.44318e-32	6.13725e-30	down	578	--	hypothetical protein TRIUR3_20079 [Triticum urartu]	--	M7ZXW0_TRIUA SubName: Full=Uncharacterized protein {ECO:0000313|EMBL:EMS64491.1, ECO:0000313|EnsemblPlants:TRIUR3_20079-P1};	--	--	--	--	--	--
Cluster-31273.64279	11.66	14.39	13.86	37.12	41.56	40.38	265.15	315.68	299.23	767.83	897.74	1129.4	1.47149	2.95217e-32	7.38517e-30	up	1362	K20628 expansin | (RefSeq) expansin-B15-like (A)	expansin-B6-like [Aegilops tauschii subsp. tauschii]	EXPB6_ORYSJ RecName: Full=Expansin-B6; AltName: Full=Beta-expansin-6; AltName: Full=OsEXPB6; AltName: Full=OsaEXPb1.8; Flags: Precursor;	N1R1A1_AEGTA SubName: Full=Uncharacterized protein {ECO:0000313|EMBL:EMT20006.1, ECO:0000313|EnsemblPlants:EMT20006};	--	GO:0005618,cell wall; GO:0005576,extracellular region; GO:0016020,membrane; GO:0071555,cell wall organization; GO:0019953,sexual reproduction; GO:0008150,biological_process; GO:0009987,cellular process; GO:0016043,cellular component organization; GO:0045229,external encapsulating structure organization; GO:0071554,cell wall organization or biogenesis; GO:0071840,cellular component organization or…	Pollen allergen	--	--	--
Cluster-31273.86604	10.09	11.5	10.44	25.4	26.8	26.15	379.55	417.97	373.45	872.33	958.04	1210.37	1.18375	3.63047e-32	9.04466e-30	up	2093	K03444 MFS transporter, SP family, ERD6-like sugar transporter | (RefSeq) sugar transporter ERD6-like 6 (A)	predicted protein [Hordeum vulgare subsp. vulgare]	PLST3_ARATH RecName: Full=Probable plastidic glucose transporter 3;	F2DGL9_HORVV SubName: Full=Predicted protein {ECO:0000313|EMBL:BAJ94240.1};	Predicted transporter (major facilitator superfamily)	GO:0031969,chloroplast membrane; GO:0005768,endosome; GO:0005794,Golgi apparatus; GO:0016021,integral component of membrane; GO:0005802,trans-Golgi network; GO:0022857,transmembrane transporter activity; GO:0008643,carbohydrate transport; GO:0003674,molecular_function; GO:0005215,transporter activity; GO:0006810,transport; GO:0008150,biological_process; GO:0051179,localization; GO:0051234,establi…	Sugar (and other) transporter	--	--	--
Cluster-31273.105929	63.63	79.9	78.68	31.18	28.67	30.97	3301	4007	3883	1479	1414	1977	-1.39229	5.19698e-32	1.28943e-29	down	2794	K15920 xylan 1,4-beta-xylosidase [EC:3.2.1.37] | (RefSeq) beta-D-xylosidase 4-like (A)	beta-D-xylosidase 4-like [Aegilops tauschii subsp. tauschii]	BXL4_ARATH RecName: Full=Beta-D-xylosidase 4; Short=AtBXL4; EC=3.2.1.37; Flags: Precursor;	A0A1D5TZP1_WHEAT SubName: Full=Uncharacterized protein {ECO:0000313|EnsemblPlants:TRIAE_CS42_2BL_TGACv1_130420_AA0411020.2};	--	GO:0048046,apoplast; GO:0005618,cell wall; GO:0009044,xylan 1,4-beta-xylosidase activity; GO:0009627,systemic acquired resistance; GO:0045493,xylan catabolic process; GO:0003674,molecular_function; GO:0003824,catalytic activity; GO:0004553,hydrolase activity, hydrolyzing O-glycosyl compounds; GO:0016787,hydrolase activity; GO:0016798,hydrolase activity, acting on glycosyl bonds; GO:0097599,xylana…	Glycosyl hydrolase family 3 C-terminal domain	--	--	--
Cluster-31273.104499	21.46	19.85	22.26	2.12	3.63	2.44	390.21	347.68	383.8	34.91	62.7	54.58	-3.06785	6.80808e-32	1.68226e-29	down	1138	--	--	--	A0A0A9DJH1_ARUDO SubName: Full=Uncharacterized protein {ECO:0000313|EMBL:JAD83922.1};	--	--	--	--	--	--
Cluster-31273.126281	1.99	1.45	1.39	18.2	16.86	16.82	35.63	24.98	23.59	295.12	286.2	369.86	3.29506	9.76427e-32	2.40292e-29	up	1123	--	predicted protein [Hordeum vulgare subsp. vulgare]	--	A0A287MG63_HORVV SubName: Full=Uncharacterized protein {ECO:0000313|EnsemblPlants:HORVU3Hr1G097770.7};	--	--	--	--	--	--
Cluster-31273.105924	25.32	35.3	27.47	5.88	5.39	6.92	904.64	1217.94	932.8	191.75	182.95	304.08	-2.37226	1.08297e-31	2.65433e-29	down	2000	K23452 UDP-glucosyltransferase 85A [EC:2.4.1.-] | (RefSeq) UDP-glycosyltransferase 85A5-like (A)	7-deoxyloganetin glucosyltransferase-like [Aegilops tauschii subsp. tauschii]	UGT2_GARJA RecName: Full=7-deoxyloganetin glucosyltransferase; EC=2.4.1.324; AltName: Full=Genipin glucosyltransferase; AltName: Full=UDP-glucose glucosyltransferase 2; Short=GjUGT2; AltName: Full=UDP-glycosyltransferase 85A24;	A0A1D6RUU2_WHEAT RecName: Full=Glycosyltransferase {ECO:0000256|RuleBase:RU362057}; EC=2.4.1.- {ECO:0000256|RuleBase:RU362057};	UDP-glucuronosyl and UDP-glucosyl transferase	GO:0035251,UDP-glucosyltransferase activity; GO:0008152,metabolic process; GO:0003674,molecular_function; GO:0003824,catalytic activity; GO:0008194,UDP-glycosyltransferase activity; GO:0016740,transferase activity; GO:0016757,transferase activity, transferring glycosyl groups; GO:0016758,transferase activity, transferring hexosyl groups; GO:0046527,glucosyltransferase activity; GO:0008150,biologi…	UDP-glucoronosyl and UDP-glucosyl transferase	--	--	--
Cluster-31273.104599	52.37	50.24	55.49	13.12	14.6	14.06	399.98	367.25	399.26	89.44	105.73	131.92	-2.03044	1.11729e-31	2.7274e-29	down	620	K00799 glutathione S-transferase [EC:2.5.1.18] | (RefSeq) probable glutathione S-transferase GSTU6 (A)	probable glutathione S-transferase GSTU6 [Aegilops tauschii subsp. tauschii]	GSTU6_ORYSJ RecName: Full=Probable glutathione S-transferase GSTU6; EC=2.5.1.18; AltName: Full=28 kDa cold-induced protein;	W5BH97_WHEAT SubName: Full=Uncharacterized protein {ECO:0000313|EnsemblPlants:TRIAE_CS42_2BL_TGACv1_131371_AA0426800.1};	Glutathione S-transferase	GO:0005737,cytoplasm; GO:0004364,glutathione transferase activity; GO:0006749,glutathione metabolic process; GO:0009407,toxin catabolic process; GO:0003674,molecular_function; GO:0003824,catalytic activity; GO:0016740,transferase activity; GO:0016765,transferase activity, transferring alkyl or aryl (other than methyl) groups; GO:0006790,sulfur compound metabolic process; GO:0008152,metabolic proc…	Glutathione S-transferase, C-terminal domain	--	--	--
Cluster-31273.107459	103.03	78.31	78.72	20.29	17.76	17.56	1808	1324	1309.72	323	296	379	-2.33978	1.26572e-31	3.07732e-29	down	1107	--	fasciclin-like arabinogalactan protein 11 [Aegilops tauschii subsp. tauschii]	FLA11_ARATH RecName: Full=Fasciclin-like arabinogalactan protein 11; Flags: Precursor;	M0UMI8_HORVV SubName: Full=Uncharacterized protein {ECO:0000313|EnsemblPlants:HORVU3Hr1G061130.1};	--	GO:0031225,anchored component of membrane; GO:0005886,plasma membrane; GO:0009834,plant-type secondary cell wall biogenesis; GO:0008150,biological_process; GO:0009832,plant-type cell wall biogenesis; GO:0009987,cellular process; GO:0042546,cell wall biogenesis; GO:0044085,cellular component biogenesis; GO:0071554,cell wall organization or biogenesis; GO:0071669,plant-type cell wall organization o…	Fasciclin domain	--	--	--
Cluster-31273.108161	17.44	9.7	12.13	122.81	118.84	102.79	531.94	285.67	351.5	3414.31	3443.49	3856.23	3.01157	1.33518e-31	3.22035e-29	up	1743	K16297 serine carboxypeptidase-like clade II [EC:3.4.16.-] | (RefSeq) serine carboxypeptidase-like 34 (A)	glutathione S-transferase T3-like [Aegilops tauschii subsp. tauschii]	--	M8BUY4_AEGTA SubName: Full=Uncharacterized protein {ECO:0000313|EMBL:EMT25638.1, ECO:0000313|EnsemblPlants:EMT25638};	--	--	--	--	--	--
Cluster-31273.105186	346.53	367.96	341.56	797.04	726.53	782.19	9001	9223	8425	18853	17931	24995	1.02112	1.34866e-31	3.23995e-29	up	1521	K03146 cysteine-dependent adenosine diphosphate thiazole synthase [EC:2.4.2.60] | (RefSeq) thiamine thiazole synthase 2, chloroplastic (A)	thiamine thiazole synthase 2, chloroplastic [Aegilops tauschii subsp. tauschii]	THI42_SORBI RecName: Full=Thiamine thiazole synthase 2, chloroplastic {ECO:0000255|HAMAP-Rule:MF_03158}; AltName: Full=Thiazole biosynthetic enzyme 2 {ECO:0000255|HAMAP-Rule:MF_03158}; Flags: Precursor;	A0A1D6C4A1_WHEAT RecName: Full=Thiamine thiazole synthase, chloroplastic {ECO:0000256|HAMAP-Rule:MF_03158}; AltName: Full=Thiazole biosynthetic enzyme {ECO:0000256|HAMAP-Rule:MF_03158};	Protein involved in thiamine biosynthesis and DNA damage tolerance	GO:0009507,chloroplast; GO:0005829,cytosol; GO:0005506,iron ion binding; GO:0006950,response to stress; GO:0009228,thiamine biosynthetic process; GO:0052837,thiazole biosynthetic process; GO:0003674,molecular_function; GO:0005488,binding; GO:0046872,metal ion binding; GO:0043167,ion binding; GO:0043169,cation binding; GO:0046914,transition metal ion binding; GO:0008150,biological_process; GO:0050…	Thi4 family	--	--	--
Cluster-31273.86334	15.47	22.7	21.78	3.03	4.11	3.87	618.75	877.07	828.33	110.56	156.22	190.67	-2.54463	1.37087e-31	3.28027e-29	down	2210	K10999 cellulose synthase A [EC:2.4.1.12] | (RefSeq) cellulose synthase A catalytic subunit 7 [UDP-forming] (A)	cellulose synthase-like protein E6 [Aegilops tauschii subsp. tauschii]	CSLE6_ORYSJ RecName: Full=Cellulose synthase-like protein E6; EC=2.4.1.-; AltName: Full=OsCslE6;	W5FH22_WHEAT SubName: Full=Uncharacterized protein {ECO:0000313|EnsemblPlants:TRIAE_CS42_5BL_TGACv1_406235_AA1342610.1};	--	GO:0005794,Golgi apparatus; GO:0000139,Golgi membrane; GO:0016021,integral component of membrane; GO:0005886,plasma membrane; GO:0016760,cellulose synthase (UDP-forming) activity; GO:0016759,cellulose synthase activity; GO:0071555,cell wall organization; GO:0030244,cellulose biosynthetic process; GO:0009833,plant-type primary cell wall biogenesis; GO:0003674,molecular_function; GO:0003824,catalyt…	Cellulose synthase	--	--	--
Cluster-31273.32126	0.43	0.07	0.23	19.69	23.64	19.59	6	1	3	249	314	337	6.30063	1.37871e-31	3.28606e-29	up	932	--	--	--	--	--	--	--	--	--	--
Cluster-31273.94161	225.45	260.93	249.74	107.65	89.02	97.88	2538.66	2822.55	2659	1092.01	951.45	1355.03	-1.42688	1.44409e-31	3.42837e-29	down	798	K09872 aquaporin PIP | (RefSeq) probable aquaporin PIP2-6 (A)	probable aquaporin PIP2-6 [Aegilops tauschii subsp. tauschii]	PIP26_ORYSJ RecName: Full=Probable aquaporin PIP2-6; AltName: Full=OsPIP2;6; AltName: Full=Plasma membrane intrinsic protein 2-6;	A0A1D5UCH6_WHEAT SubName: Full=Uncharacterized protein {ECO:0000313|EnsemblPlants:TRIAE_CS42_2BS_TGACv1_147181_AA0479140.1};	Aquaporin (major intrinsic protein family)	GO:0005887,integral component of plasma membrane; GO:0015250,water channel activity; GO:0034220,ion transmembrane transport; GO:0003674,molecular_function; GO:0005215,transporter activity; GO:0022857,transmembrane transporter activity; GO:0005372,water transmembrane transporter activity; GO:0015267,channel activity; GO:0015318,inorganic molecular entity transmembrane transporter activity; GO:0022…	Major intrinsic protein	--	--	--
Cluster-31273.104494	188.31	184.18	127.46	0	0	0	3189.75	3005.01	2046.56	0	0	0	-14.0449	1.66956e-31	3.93283e-29	down	1077	--	--	--	A0A0A9DJH1_ARUDO SubName: Full=Uncharacterized protein {ECO:0000313|EMBL:JAD83922.1};	--	--	--	--	--	--
Cluster-31273.83145	94.02	101.08	102.71	341.56	272.95	311.78	1625	1683	1683	5354	4481	6628	1.53319	1.73902e-31	4.08055e-29	up	1094	--	hypothetical protein [Triticum aestivum]	ASR1_SOLLC RecName: Full=Abscisic stress-ripening protein 1;	V9HXE7_WHEAT SubName: Full=Uncharacterized protein {ECO:0000313|EMBL:ADK98522.1};	--	GO:0005622,intracellular; GO:0005634,nucleus; GO:0043234,NA; GO:0042803,protein homodimerization activity; GO:0008270,zinc ion binding; GO:0009414,response to water deprivation; GO:0005515,protein binding; GO:0003674,molecular_function; GO:0005488,binding; GO:0046983,protein dimerization activity; GO:0042802,identical protein binding; GO:0046872,metal ion binding; GO:0043167,ion binding; GO:00431…	ABA/WDS induced protein	--	--	--
Cluster-31273.170163	1.63	1.71	1.49	11.9	11.44	13.25	43.1	43.8	37.49	287.6	288.34	432.5	2.82277	1.90769e-31	4.45001e-29	up	1548	K09338 homeobox-leucine zipper protein | (RefSeq) homeobox-leucine zipper protein ATHB-12 (A)	homeobox-leucine zipper protein HOX24-like [Aegilops tauschii subsp. tauschii]	HOX24_ORYSI RecName: Full=Homeobox-leucine zipper protein HOX24; AltName: Full=HD-ZIP protein HOX24; AltName: Full=Homeodomain transcription factor HOX24; AltName: Full=OsHox24;	N1QQN6_AEGTA SubName: Full=Homeobox-leucine zipper protein HOX24 {ECO:0000313|EMBL:EMT01676.1, ECO:0000313|EnsemblPlants:EMT01676};	Transcription factor HEX, contains HOX and HALZ domains	GO:0005634,nucleus; GO:0003700,DNA-binding transcription factor activity; GO:0043565,sequence-specific DNA binding; GO:0006351,transcription, DNA-templated; GO:0140110,transcription regulator activity; GO:0003674,molecular_function; GO:0003676,nucleic acid binding; GO:0003677,DNA binding; GO:0005488,binding; GO:0097159,organic cyclic compound binding; GO:1901363,heterocyclic compound binding; GO:…	Homeodomain	HB-HD-ZIP	TF	HB->HB-HD-ZIP
Cluster-31273.30672	2.7	0.99	1.26	59.11	46.86	58.5	34	12	15	671.39	559.85	905.14	4.92939	1.91117e-31	4.45001e-29	up	863	--	predicted protein, partial [Hordeum vulgare subsp. vulgare]	OP162_ARATH RecName: Full=Outer envelope pore protein 16-2, chloroplastic; AltName: Full=Chloroplastic outer envelope pore protein of 16 kDa 2; Short=AtOEP16-2; Short=OEP16-2; AltName: Full=Outer plastid envelope protein 16-S; Short=AtOEP16-S; Short=Seeds outer plastid envelope protein 16;	A0A287P4G4_HORVV SubName: Full=Uncharacterized protein {ECO:0000313|EnsemblPlants:HORVU4Hr1G054110.1};	--	GO:0031359,integral component of chloroplast outer membrane; GO:0031305,integral component of mitochondrial inner membrane; GO:0005744,TIM23 mitochondrial import inner membrane translocase complex; GO:0009527,plastid outer membrane; GO:0046930,pore complex; GO:0015171,amino acid transmembrane transporter activity; GO:0015288,porin activity; GO:0015266,NA; GO:0042803,protein homodimerization activ…	Tim17/Tim22/Tim23/Pmp24 family	--	--	--
Cluster-31273.99598	2.27	3.47	6.3	94.29	74.13	87.47	41.41	61.15	109.25	1564.28	1287.23	1966.92	4.32033	2.12436e-31	4.92745e-29	up	1143	K21351 sucrose:sucrose fructosyltransferase [EC:2.4.1.99] | (RefSeq) sucrose:sucrose 1-fructosyltransferase (A)	6-fructosyltransferase, partial [Leymus chinensis]	SST_FESAR RecName: Full=Sucrose:sucrose 1-fructosyltransferase; EC=2.4.1.99; AltName: Full=Sucrose 1(F)-fructosyltransferase; AltName: Full=Sucrose:sucrose 1(F)-beta-D-fructosyltransferase; Flags: Precursor;	A0A173H0W8_LEYCH SubName: Full=6-fructosyltransferase {ECO:0000313|EMBL:ANI24109.1}; Flags: Fragment;	Beta-fructofuranosidase (invertase)	GO:0005773,vacuole; GO:0050306,sucrose 1F-fructosyltransferase activity; GO:0004575,sucrose alpha-glucosidase activity; GO:0005975,carbohydrate metabolic process; GO:0003674,molecular_function; GO:0003824,catalytic activity; GO:0016740,transferase activity; GO:0016757,transferase activity, transferring glycosyl groups; GO:0016758,transferase activity, transferring hexosyl groups; GO:0050738,fruct…	Glycosyl hydrolases family 32 N-terminal domain	--	--	--
Cluster-31273.84630	55.28	56.66	61.27	22.92	23.66	18.97	957.75	945.66	1006.32	360.05	389.36	404.23	-1.51614	2.32636e-31	5.37539e-29	down	1096	K20620 fatty acid hydroxylase | (RefSeq) isoflavone 3'-hydroxylase-like (A)	unnamed protein product [Triticum aestivum]	C81D1_ARATH RecName: Full=Cytochrome P450 81D1; EC=1.14.-.-;	W5CRV0_WHEAT SubName: Full=Uncharacterized protein {ECO:0000313|EMBL:CDM86934.1, ECO:0000313|EnsemblPlants:TRIAE_CS42_3B_TGACv1_227482_AA0823520.1};	Cytochrome P450 CYP2 subfamily	GO:0016021,integral component of membrane; GO:0016020,membrane; GO:0020037,heme binding; GO:0005506,iron ion binding; GO:0016709,oxidoreductase activity, acting on paired donors, with incorporation or reduction of molecular oxygen, NAD(P)H as one donor, and incorporation of one atom of oxygen; GO:0098542,defense response to other organism; GO:0042343,indole glucosinolate metabolic process; GO:004…	Cytochrome P450	--	--	--
Cluster-31273.106691	26.27	26.1	24.29	10.57	11.27	10.05	839	805	737	308	342	395	-1.37616	3.61774e-31	8.32754e-29	down	1814	K14709 solute carrier family 39 (zinc transporter), member 1/2/3 | (GenBank) ZIP zinc/iron transport family protein (A)	Mn-specific cation diffusion facilitator transporter MTP8.1 [Hordeum vulgare]	MTP4_ORYSJ RecName: Full=Metal tolerance protein 4; Short=OsMTP4;	A0A287PDY3_HORVV SubName: Full=Uncharacterized protein {ECO:0000313|EnsemblPlants:HORVU4Hr1G065110.3};	Mitochondrial Fe2+ transporter MMT1 and related transporters (cation diffusion facilitator superfamily)	GO:0016021,integral component of membrane; GO:0005774,vacuolar membrane; GO:0008324,cation transmembrane transporter activity; GO:0003674,molecular_function; GO:0005215,transporter activity; GO:0022857,transmembrane transporter activity; GO:0015075,ion transmembrane transporter activity; GO:0005575,cellular_component; GO:0016020,membrane; GO:0031224,intrinsic component of membrane; GO:0044425,mem…	Cation efflux family	--	--	--
Cluster-31273.43620	9.39	15.28	15.17	78.39	75.11	83.05	169.09	265.24	259.15	1281.5	1285.31	1840.42	2.47282	3.84804e-31	8.82411e-29	up	1130	K08232 monodehydroascorbate reductase (NADH) [EC:1.6.5.4] | (RefSeq) monodehydroascorbate reductase-like (A)	monodehydroascorbate reductase-like [Aegilops tauschii subsp. tauschii]	MDAR3_ORYSJ RecName: Full=Monodehydroascorbate reductase 3, cytosolic {ECO:0000305}; Short=OsMDAR3 {ECO:0000303|PubMed:25546583}; Short=OsMDHAR3 {ECO:0000303|PubMed:25546583}; EC=1.6.5.4 {ECO:0000269|PubMed:24376554, ECO:0000269|PubMed:27652777};	A0A287WMR9_HORVV SubName: Full=Uncharacterized protein {ECO:0000313|EnsemblPlants:HORVU7Hr1G058730.7};	Monodehydroascorbate/ferredoxin reductase	GO:0005737,cytoplasm; GO:0050660,flavin adenine dinucleotide binding; GO:0016656,monodehydroascorbate reductase (NADH) activity; GO:0098869,cellular oxidant detoxification; GO:0000166,nucleotide binding; GO:0003674,molecular_function; GO:0005488,binding; GO:0036094,small molecule binding; GO:0043167,ion binding; GO:0043168,anion binding; GO:0048037,cofactor binding; GO:0050662,coenzyme binding; G…	Pyridine nucleotide-disulphide oxidoreductase	--	--	--
Cluster-31273.94448	58.04	54.54	55.79	25.05	29.67	27.24	2357	2140	2154	929	1145	1361	-1.14939	4.06762e-31	9.29244e-29	down	2240	--	unnamed protein product [Triticum aestivum]	--	A0A077RUT4_WHEAT SubName: Full=Uncharacterized protein {ECO:0000313|EMBL:CDM84079.1, ECO:0000313|EnsemblPlants:TRIAE_CS42_3B_TGACv1_224444_AA0796890.1};	--	--	--	--	--	--
Cluster-31273.103268	2282.74	2096.3	2173.77	700.06	608.99	744.4	3169.9	2662.46	2726.32	780.05	793	1258	-1.80408	5.17409e-31	1.17757e-28	down	310	K08912 light-harvesting complex II chlorophyll a/b binding protein 1 | (RefSeq) chlorophyll a-b binding protein 1B, chloroplastic-like (A)	PREDICTED: chlorophyll a-b binding protein 1B, chloroplastic-like [Solanum tuberosum]	CB2G_SOLLC RecName: Full=Chlorophyll a-b binding protein 3C, chloroplastic; AltName: Full=LHCII type I CAB-3C; Short=LHCP; Flags: Precursor;	M1AF18_SOLTU RecName: Full=Chlorophyll a-b binding protein, chloroplastic {ECO:0000256|RuleBase:RU363080};	--	GO:0009941,chloroplast envelope; GO:0009535,chloroplast thylakoid membrane; GO:0016021,integral component of membrane; GO:0009522,photosystem I; GO:0009523,photosystem II; GO:0010287,plastoglobule; GO:0016168,chlorophyll binding; GO:0046872,metal ion binding; GO:0031409,pigment binding; GO:0009768,photosynthesis, light harvesting in photosystem I; GO:0018298,protein-chromophore linkage; GO:000941…	Chlorophyll A-B binding protein	--	--	--
Cluster-31273.143472	13.92	14.93	18.14	48.27	54.06	47.95	379.43	392.86	469.68	1198.56	1400.04	1608.03	1.56911	5.41558e-31	1.22792e-28	up	1584	K16815 calcium-independent phospholipase A2-gamma | (RefSeq) Putative lysophospholipase (A)	patatin-like protein 2 [Aegilops tauschii subsp. tauschii]	PLP2_ARATH RecName: Full=Patatin-like protein 2; Short=AtPLP2; EC=3.1.1.-; AltName: Full=Patatin-related phospholipase A IIalpha; Short=pPLAIIa; AltName: Full=Phospholipase A IIA; Short=AtPLAIIA;	M8CWT1_AEGTA RecName: Full=Patatin {ECO:0000256|RuleBase:RU361262}; EC=3.1.1.- {ECO:0000256|RuleBase:RU361262};	Ca2+-independent phospholipase A2	GO:0005737,cytoplasm; GO:0016020,membrane; GO:0047372,acylglycerol lipase activity; GO:0016298,lipase activity; GO:0004620,phospholipase activity; GO:0071456,cellular response to hypoxia; GO:0051607,defense response to virus; GO:0016042,lipid catabolic process; GO:0006629,lipid metabolic process; GO:0031408,oxylipin biosynthetic process; GO:0009626,plant-type hypersensitive response; GO:0046686,r…	Patatin-like phospholipase	--	--	--
Cluster-31273.103432	355.5	323.17	319.96	144.85	126.17	135.8	8966.38	7864.66	7662.58	3326.01	3023.65	4213.53	-1.40346	6.31296e-31	1.42605e-28	down	1484	K05933 aminocyclopropanecarboxylate oxidase [EC:1.14.17.4] | (RefSeq) 1-aminocyclopropane-1-carboxylate oxidase-like (A)	predicted protein [Hordeum vulgare subsp. vulgare]	ACCO_MUSAC RecName: Full=1-aminocyclopropane-1-carboxylate oxidase; Short=ACC oxidase; EC=1.14.17.4; AltName: Full=Ethylene-forming enzyme; Short=EFE;	F2E0H7_HORVV SubName: Full=Predicted protein {ECO:0000313|EMBL:BAK00849.1, ECO:0000313|EnsemblPlants:HORVU1Hr1G020450.1};	Iron/ascorbate family oxidoreductases	GO:0009815,1-aminocyclopropane-1-carboxylate oxidase activity; GO:0031418,L-ascorbic acid binding; GO:0046872,metal ion binding; GO:0009693,ethylene biosynthetic process; GO:0009835,fruit ripening; GO:0003674,molecular_function; GO:0003824,catalytic activity; GO:0016491,oxidoreductase activity; GO:0016638,oxidoreductase activity, acting on the CH-NH2 group of donors; GO:0016641,oxidoreductase act…	2OG-Fe(II) oxygenase superfamily	--	--	--
Cluster-31273.115047	15.87	18.21	18.26	49.17	56.25	45.07	349	386	381	983	1175	1219	1.41368	7.36459e-31	1.65128e-28	up	1325	K02147 V-type H+-transporting ATPase subunit B | (RefSeq) V-type proton ATPase subunit B 2-like (A)	V-type proton ATPase subunit B 2-like [Aegilops tauschii subsp. tauschii]	VATB2_ARATH RecName: Full=V-type proton ATPase subunit B2; Short=V-ATPase subunit B2; AltName: Full=Vacuolar H(+)-ATPase subunit B isoform 2; AltName: Full=Vacuolar proton pump subunit B2;	A0A1D6RQ37_WHEAT SubName: Full=Uncharacterized protein {ECO:0000313|EnsemblPlants:TRIAE_CS42_3AL_TGACv1_195878_AA0655140.4};	Vacuolar H+-ATPase V1 sector, subunit B	GO:0033180,proton-transporting V-type ATPase, V1 domain; GO:0005774,vacuolar membrane; GO:0005524,ATP binding; GO:0016787,hydrolase activity; GO:0015991,ATP hydrolysis coupled proton transport; GO:0046034,ATP metabolic process; GO:0000166,nucleotide binding; GO:0003674,molecular_function; GO:0005488,binding; GO:0008144,drug binding; GO:0017076,purine nucleotide binding; GO:0030554,adenyl nucleoti…	ATP synthase alpha/beta family, nucleotide-binding domain	--	--	--
Cluster-31273.111285	12.17	14.51	15.36	80.45	59.85	71.55	234.95	269.84	281.1	1409.83	1097.12	1698.51	2.23269	7.62849e-31	1.70414e-28	up	1193	K21351 sucrose:sucrose fructosyltransferase [EC:2.4.1.99] | (RefSeq) sucrose:sucrose 1-fructosyltransferase (A)	sucrose:sucrose 1-fructosyltransferase-like [Aegilops tauschii subsp. tauschii]	SST_FESAR RecName: Full=Sucrose:sucrose 1-fructosyltransferase; EC=2.4.1.99; AltName: Full=Sucrose 1(F)-fructosyltransferase; AltName: Full=Sucrose:sucrose 1(F)-beta-D-fructosyltransferase; Flags: Precursor;	A0A1D6AJC0_WHEAT SubName: Full=Uncharacterized protein {ECO:0000313|EnsemblPlants:TRIAE_CS42_6AS_TGACv1_487896_AA1573490.3};	Beta-fructofuranosidase (invertase)	GO:0005773,vacuole; GO:0050306,sucrose 1F-fructosyltransferase activity; GO:0004575,sucrose alpha-glucosidase activity; GO:0005975,carbohydrate metabolic process; GO:0003674,molecular_function; GO:0003824,catalytic activity; GO:0016740,transferase activity; GO:0016757,transferase activity, transferring glycosyl groups; GO:0016758,transferase activity, transferring hexosyl groups; GO:0050738,fruct…	Glycosyl hydrolases family 32 N-terminal domain	--	--	--
Cluster-31273.86410	4.31	3.96	4.06	19.92	16.98	18.95	152	135	136	641	569	822	2.07277	9.75203e-31	2.17051e-28	up	1977	K01301 N-acetylated-alpha-linked acidic dipeptidase [EC:3.4.17.21] | (RefSeq) probable glutamate carboxypeptidase 2 (A)	unnamed protein product [Triticum aestivum]	LAMP1_ARATH RecName: Full=Probable glutamate carboxypeptidase LAMP1 {ECO:0000305}; EC=3.4.17.21 {ECO:0000305}; AltName: Full=Protein LIKE AMP1 {ECO:0000303|PubMed:25673776};	A0A1D5VCI4_WHEAT SubName: Full=Uncharacterized protein {ECO:0000313|EnsemblPlants:TRIAE_CS42_3AL_TGACv1_195731_AA0653200.1};	Transferrin receptor and related proteins containing the protease-associated (PA) domain	GO:0005783,endoplasmic reticulum; GO:0005789,endoplasmic reticulum membrane; GO:0016021,integral component of membrane; GO:0005773,vacuole; GO:0046872,metal ion binding; GO:0008237,metallopeptidase activity; GO:0010073,meristem maintenance; GO:0007275,multicellular organism development; GO:0040008,regulation of growth; GO:0003674,molecular_function; GO:0005488,binding; GO:0043167,ion binding; GO:…	Transferrin receptor-like dimerisation domain	--	--	--
Cluster-31273.129095	13.68	14.47	12.96	47.17	42.66	48.67	321.6	328.13	289.2	1009.03	953.01	1407.86	1.64765	1.27663e-30	2.83099e-28	up	1400	K00083 cinnamyl-alcohol dehydrogenase [EC:1.1.1.195] | (RefSeq) probable cinnamyl alcohol dehydrogenase 5 (A)	probable cinnamyl alcohol dehydrogenase 5 [Aegilops tauschii subsp. tauschii]	CADH5_ORYSJ RecName: Full=Probable cinnamyl alcohol dehydrogenase 5 {ECO:0000305}; Short=OsCAD5 {ECO:0000303|PubMed:15452707}; EC=1.1.1.195 {ECO:0000305};	W5HXH0_WHEAT SubName: Full=Uncharacterized protein {ECO:0000313|EnsemblPlants:TRIAE_CS42_7DL_TGACv1_603075_AA1975300.1};	Alcohol dehydrogenase, class V	GO:0045551,cinnamyl-alcohol dehydrogenase activity; GO:0052747,sinapyl alcohol dehydrogenase activity; GO:0008270,zinc ion binding; GO:0009809,lignin biosynthetic process; GO:0003674,molecular_function; GO:0003824,catalytic activity; GO:0016491,oxidoreductase activity; GO:0016614,oxidoreductase activity, acting on CH-OH group of donors; GO:0016616,oxidoreductase activity, acting on the CH-OH grou…	Alcohol dehydrogenase GroES-like domain	--	--	--
Cluster-31273.54039	22.12	15.29	18.41	1.95	1.86	1.74	413	275	326	33	33	40	-3.44797	1.37275e-30	3.03303e-28	down	1162	K01183 chitinase [EC:3.2.1.14] | (RefSeq) xylanase inhibitor protein 1 (A)	xylanase inhibitor [Triticum aestivum]	XIP1_ORYSJ RecName: Full=Xylanase inhibitor protein 1; AltName: Full=Class III chitinase homolog a; AltName: Full=RIXI protein; Flags: Precursor;	A7BJ77_WHEAT SubName: Full=Xylanase inhibitor {ECO:0000313|EMBL:BAF74363.1};	Chitinase	GO:0005576,extracellular region; GO:0008061,chitin binding; GO:0004568,chitinase activity; GO:0005975,carbohydrate metabolic process; GO:0006032,chitin catabolic process; GO:0006952,defense response; GO:0003674,molecular_function; GO:0005488,binding; GO:0008144,drug binding; GO:0097367,carbohydrate derivative binding; GO:0003824,catalytic activity; GO:0004553,hydrolase activity, hydrolyzing O-gly…	Glycosyl hydrolases family 18	--	--	--
Cluster-31273.70546	6.04	8.61	7.72	24.7	27.05	26.1	289	398	351	1080	1230	1536	1.69665	1.38747e-30	3.0544e-28	up	2595	K08150 MFS transporter, SP family, solute carrier family 2 (myo-inositol transporter), member 13 | (RefSeq) probable inositol transporter 2 (A)	monosaccharide-sensing protein 2-like [Aegilops tauschii subsp. tauschii]	MSSP2_ARATH RecName: Full=Monosaccharide-sensing protein 2; AltName: Full=Sugar transporter MSSP2;	A0A1D6AZ45_WHEAT SubName: Full=Uncharacterized protein {ECO:0000313|EnsemblPlants:TRIAE_CS42_6BS_TGACv1_514369_AA1658930.2};	Predicted transporter (major facilitator superfamily)	GO:0005794,Golgi apparatus; GO:0016021,integral component of membrane; GO:0005774,vacuolar membrane; GO:0005773,vacuole; GO:0005355,glucose transmembrane transporter activity; GO:0005351,carbohydrate:proton symporter activity; GO:0046323,glucose import; GO:0035428,NA; GO:0003674,molecular_function; GO:0005215,transporter activity; GO:0022857,transmembrane transporter activity; GO:0015144,carbohyd…	Sugar (and other) transporter	--	--	--
Cluster-31273.108573	157.32	128.94	132.71	52.01	52.4	49.79	4240	3354	3397	1277	1342	1651	-1.5545	1.58113e-30	3.46812e-28	down	1569	--	PREDICTED: uncharacterized protein LOC104582693 [Brachypodium distachyon]	--	A0A1D5X5A2_WHEAT SubName: Full=Uncharacterized protein {ECO:0000313|EnsemblPlants:TRIAE_CS42_4AL_TGACv1_289950_AA0979390.1};	--	GO:0016021,integral component of membrane; GO:0005575,cellular_component; GO:0016020,membrane; GO:0031224,intrinsic component of membrane; GO:0044425,membrane part	HPP family	--	--	--
Cluster-31273.170905	0.44	0.85	0.43	21.3	19.79	17.65	5	9.33	4.67	218.88	214.2	247.44	4.98372	2.59452e-30	5.64999e-28	up	805	K10752 histone-binding protein RBBP4 | (RefSeq) LOW QUALITY PROTEIN: WD-40 repeat-containing protein MSI3 (A)	hypothetical protein TRIUR3_10047 [Triticum urartu]	HIP27_ARATH RecName: Full=Heavy metal-associated isoprenylated plant protein 27 {ECO:0000303|PubMed:21072340, ECO:0000303|PubMed:23368984}; Short=AtHIP27 {ECO:0000303|PubMed:23368984}; Short=AtHIPP27 {ECO:0000303|PubMed:21072340, ECO:0000303|PubMed:23368984}; Flags: Precursor;	M7ZVR3_TRIUA SubName: Full=Uncharacterized protein {ECO:0000313|EMBL:EMS52209.1, ECO:0000313|EnsemblPlants:TRIUR3_10047-P1};	Copper chaperone	GO:0005737,cytoplasm; GO:0005886,plasma membrane; GO:0046914,transition metal ion binding; GO:0046916,cellular transition metal ion homeostasis; GO:0030001,metal ion transport; GO:0003674,molecular_function; GO:0005488,binding; GO:0046872,metal ion binding; GO:0043167,ion binding; GO:0043169,cation binding; GO:0006873,cellular ion homeostasis; GO:0006875,cellular metal ion homeostasis; GO:0008150…	Heavy-metal-associated domain	--	--	--
Cluster-31273.144481	30.41	26.2	24.57	7.25	8.12	7.57	934	777	717	203	237	286	-1.93581	2.61726e-30	5.67909e-28	down	1754	K15406 wax-ester synthase / diacylglycerol O-acyltransferase [EC:2.3.1.75 2.3.1.20] | (RefSeq) O-acyltransferase WSD1-like (A)	O-acyltransferase WSD1-like [Aegilops tauschii subsp. tauschii]	WSD1_ARATH RecName: Full=O-acyltransferase WSD1; AltName: Full=Diacylglycerol O-acyltransferase; Short=DGAT; EC=2.3.1.20; AltName: Full=Long-chain-alcohol O-fatty-acyltransferase; EC=2.3.1.75; AltName: Full=Wax synthase; Short=WS;	N1QVW8_AEGTA SubName: Full=Uncharacterized protein {ECO:0000313|EMBL:EMT13303.1, ECO:0000313|EnsemblPlants:EMT13303};	--	GO:0005783,endoplasmic reticulum; GO:0005789,endoplasmic reticulum membrane; GO:0016021,integral component of membrane; GO:0005886,plasma membrane; GO:0102966,arachidoyl-CoA:1-dodecanol O-acyltransferase activity; GO:0004144,diacylglycerol O-acyltransferase activity; GO:0047196,long-chain-alcohol O-fatty-acyltransferase activity; GO:0103095,wax ester synthase activity; GO:0019432,triglyceride bio…	Protein of unknown function (DUF1298)	--	--	--
Cluster-31273.97730	6.74	9.02	6.77	1.16	1.64	1.14	497.71	643.75	475.21	78.71	114.9	103.71	-2.62267	3.49987e-30	7.54297e-28	down	3871	K14509 ethylene receptor [EC:2.7.13.-] | (RefSeq) protein FAR1-RELATED SEQUENCE 5 (A)	hypothetical protein BRADI_1g56841v3, partial [Brachypodium distachyon]	FRS5_ARATH RecName: Full=Protein FAR1-RELATED SEQUENCE 5;	A0A1D5Z7Q9_WHEAT SubName: Full=Uncharacterized protein {ECO:0000313|EnsemblPlants:TRIAE_CS42_5BL_TGACv1_406017_AA1339140.1};	--	GO:0005634,nucleus; GO:0008270,zinc ion binding; GO:0006355,regulation of transcription, DNA-templated; GO:0003674,molecular_function; GO:0005488,binding; GO:0046872,metal ion binding; GO:0043167,ion binding; GO:0043169,cation binding; GO:0046914,transition metal ion binding; GO:0008152,metabolic process; GO:0006139,nucleobase-containing compound metabolic process; GO:0006351,transcription, DNA-t…	MULE transposase domain	FAR1	TF	FAR1
Cluster-31273.136695	1.83	2.29	2.24	6.24	7	6.53	201.1	244.39	234.8	629.66	733.11	885.41	1.53244	3.50117e-30	7.54297e-28	up	5655	K00921 1-phosphatidylinositol-3-phosphate 5-kinase [EC:2.7.1.150] | (RefSeq) putative 1-phosphatidylinositol-3-phosphate 5-kinase FAB1D (A)	putative 1-phosphatidylinositol-3-phosphate 5-kinase FAB1D [Aegilops tauschii subsp. tauschii]	FAB1D_ARATH RecName: Full=Putative 1-phosphatidylinositol-3-phosphate 5-kinase FAB1D; Short=Phosphatidylinositol 3-phosphate 5-kinase; EC=2.7.1.150; AltName: Full=Phosphatidylinositol 3-phosphate 5-kinase type III; Short=PIPkin-III; Short=Type III PIP kinase; AltName: Full=Protein FORMS APLOID AND BINUCLEATE CELLS 1D;	A0A1D5TTI0_WHEAT SubName: Full=Uncharacterized protein {ECO:0000313|EnsemblPlants:TRIAE_CS42_2BL_TGACv1_129390_AA0381380.1};	Phosphatidylinositol-4-phosphate 5-kinase and related FYVE finger-containing proteins	GO:0005829,cytosol; GO:0010008,endosome membrane; GO:0000285,1-phosphatidylinositol-3-phosphate 5-kinase activity; GO:0005524,ATP binding; GO:0046854,phosphatidylinositol phosphorylation; GO:0042147,retrograde transport, endosome to Golgi; GO:0003674,molecular_function; GO:0003824,catalytic activity; GO:0016307,phosphatidylinositol phosphate kinase activity; GO:0016301,kinase activity; GO:0016740…	Phosphatidylinositol-4-phosphate 5-Kinase	--	--	--
Cluster-31273.111991	66.16	45.68	52.32	250.16	246.46	235.28	2052.48	1368.16	1542.23	7076.36	7265.52	8979.94	2.04196	4.52022e-30	9.70389e-28	up	1769	K16297 serine carboxypeptidase-like clade II [EC:3.4.16.-] | (RefSeq) serine carboxypeptidase-like 34 (A)	glutathione S-transferase T3-like [Aegilops tauschii subsp. tauschii]	--	M8BUY4_AEGTA SubName: Full=Uncharacterized protein {ECO:0000313|EMBL:EMT25638.1, ECO:0000313|EnsemblPlants:EMT25638};	--	--	--	--	--	--
Cluster-31273.166636	7.67	8.9	8.07	2.26	1.93	1.93	356	398.93	356.03	96	85	110	-2.11677	4.67815e-30	1.00074e-27	down	2524	K15920 xylan 1,4-beta-xylosidase [EC:3.2.1.37] | (RefSeq) hypothetical protein (A)	probable beta-D-xylosidase 7 isoform X1 [Aegilops tauschii subsp. tauschii]	BXL7_ARATH RecName: Full=Probable beta-D-xylosidase 7; Short=AtBXL7; EC=3.2.1.-; Flags: Precursor;	A0A1D6B9B8_WHEAT SubName: Full=Uncharacterized protein {ECO:0000313|EnsemblPlants:TRIAE_CS42_6DL_TGACv1_527990_AA1710490.2};	--	GO:0048046,apoplast; GO:0005618,cell wall; GO:0009507,chloroplast; GO:0009505,plant-type cell wall; GO:0009506,plasmodesma; GO:0005578,NA; GO:0004553,hydrolase activity, hydrolyzing O-glycosyl compounds; GO:0005975,carbohydrate metabolic process; GO:0003674,molecular_function; GO:0003824,catalytic activity; GO:0016787,hydrolase activity; GO:0016798,hydrolase activity, acting on glycosyl bonds; GO…	Glycosyl hydrolase family 3 C-terminal domain	--	--	--
Cluster-31273.99599	17.06	14.21	18.73	85.15	69.48	81.76	416.29	334.73	433.99	1891.55	1611.26	2454.84	2.135	4.84099e-30	1.03193e-27	up	1444	K21351 sucrose:sucrose fructosyltransferase [EC:2.4.1.99] | (RefSeq) sucrose:sucrose 1-fructosyltransferase-like (A)	predicted protein [Hordeum vulgare subsp. vulgare]	SST_FESAR RecName: Full=Sucrose:sucrose 1-fructosyltransferase; EC=2.4.1.99; AltName: Full=Sucrose 1(F)-fructosyltransferase; AltName: Full=Sucrose:sucrose 1(F)-beta-D-fructosyltransferase; Flags: Precursor;	A0A1D6SAG8_WHEAT SubName: Full=Uncharacterized protein {ECO:0000313|EnsemblPlants:TRIAE_CS42_6BS_TGACv1_513852_AA1650710.2};	Beta-fructofuranosidase (invertase)	GO:0005773,vacuole; GO:0050306,sucrose 1F-fructosyltransferase activity; GO:0004575,sucrose alpha-glucosidase activity; GO:0005975,carbohydrate metabolic process; GO:0003674,molecular_function; GO:0003824,catalytic activity; GO:0016740,transferase activity; GO:0016757,transferase activity, transferring glycosyl groups; GO:0016758,transferase activity, transferring hexosyl groups; GO:0050738,fruct…	Glycosyl hydrolases family 32 N-terminal domain	--	--	--
Cluster-31273.162390	0.66	0.92	1.13	6.71	6.94	7.39	42	57	69	393	422	582	2.85671	6.29722e-30	1.33764e-27	up	3388	--	PREDICTED: uncharacterized protein LOC100833635 [Brachypodium distachyon]	--	A0A0Q3EYB7_BRADI SubName: Full=Uncharacterized protein {ECO:0000313|EMBL:KQJ92375.1};	--	GO:0006355,regulation of transcription, DNA-templated; GO:0008152,metabolic process; GO:0006139,nucleobase-containing compound metabolic process; GO:0006351,transcription, DNA-templated; GO:0006725,cellular aromatic compound metabolic process; GO:0006807,nitrogen compound metabolic process; GO:0008150,biological_process; GO:0009058,biosynthetic process; GO:0009059,macromolecule biosynthetic proce…	Viral RNA-directed RNA-polymerase	--	--	--
Cluster-31273.53284	1.69	5.35	5.93	115.93	115.8	98.42	10	30.25	33	608.5	650.64	716.5	4.57905	6.63222e-30	1.40387e-27	up	536	K01513 ectonucleotide pyrophosphatase/phosphodiesterase family member 1/3 [EC:3.1.4.1 3.6.1.9] | (RefSeq) uncharacterized protein LOC109769794 (A)	hypothetical protein TRIUR3_18607 [Triticum urartu]	--	M7YYX9_TRIUA SubName: Full=Uncharacterized protein {ECO:0000313|EMBL:EMS52401.1, ECO:0000313|EnsemblPlants:TRIUR3_18607-P1};	--	--	--	--	--	--
Cluster-31273.105041	147.99	109.54	90.08	15.66	17.19	14.45	1289.91	915.03	740.75	122.25	142.12	154.83	-3.00127	9.34591e-30	1.9714e-27	down	673	--	predicted protein [Hordeum vulgare subsp. vulgare]	--	W5AZD5_WHEAT SubName: Full=Uncharacterized protein {ECO:0000313|EnsemblPlants:TRIAE_CS42_2AS_TGACv1_113464_AA0356440.1};	--	--	--	--	--	--
Cluster-31273.118040	17.76	19.57	18.44	5.5	4.51	5.58	605	644	597	171	146	234	-1.9394	9.76572e-30	2.0528e-27	down	1919	--	hypothetical protein BAE44_0018711 [Dichanthelium oligosanthes]	--	M0UVJ7_HORVV SubName: Full=Uncharacterized protein {ECO:0000313|EnsemblPlants:HORVU5Hr1G102530.1};	--	--	Agglutinin domain	--	--	--
Cluster-31273.82936	12.86	11.08	8.7	76.95	69.09	92.83	213.65	177.34	137	1158.8	1090.15	1896.69	2.76303	9.94406e-30	2.08306e-27	up	1061	K13993 HSP20 family protein | (RefSeq) small heat shock protein, chloroplastic (A)	26.4kDa heat-shock protein [Triticum dicoccoides]	HS21C_WHEAT RecName: Full=Small heat shock protein, chloroplastic; AltName: Full=Heat shock protein 26.6; Flags: Precursor;	A5A8U9_TRIDC SubName: Full=26.4kDa heat-shock protein {ECO:0000313|EMBL:CAI96512.1};	Molecular chaperone (small heat-shock protein Hsp26/Hsp42)	GO:0009507,chloroplast; GO:0005622,intracellular; GO:0005575,cellular_component; GO:0005623,cell; GO:0005737,cytoplasm; GO:0043231,intracellular membrane-bounded organelle; GO:0009536,plastid; GO:0043226,organelle; GO:0043227,membrane-bounded organelle; GO:0043229,intracellular organelle; GO:0044424,intracellular part; GO:0044444,cytoplasmic part; GO:0044464,cell part	Hsp20/alpha crystallin family	--	--	--
Cluster-31273.71513	18.97	27.73	27.05	2.13	3.36	2.87	285	401	385	29	48	53	-3.24194	1.04505e-29	2.1816e-27	down	983	K00688 glycogen phosphorylase [EC:2.4.1.1] | (RefSeq) glycogen phosphorylase 1-like (A)	ACT domain-containing protein ACR4-like [Aegilops tauschii subsp. tauschii]	ACR4_ARATH RecName: Full=ACT domain-containing protein ACR4 {ECO:0000305}; AltName: Full=Protein ACT DOMAIN REPEATS 4 {ECO:0000303|PubMed:12481063};	A0A1D6CYD1_WHEAT SubName: Full=Uncharacterized protein {ECO:0000313|EnsemblPlants:TRIAE_CS42_7DS_TGACv1_621835_AA2027260.1};	--	GO:0009506,plasmodesma; GO:0005575,cellular_component; GO:0005911,cell-cell junction; GO:0030054,cell junction; GO:0055044,symplast	ACT domain	--	--	--
Cluster-31273.103957	1.81	1.97	2.34	8.42	9.06	7.52	132.57	139.2	162.94	563.92	630.31	677.41	1.92129	1.10494e-29	2.2987e-27	up	3841	K14297 nuclear pore complex protein Nup98-Nup96 | (RefSeq) nuclear pore complex protein NUP98A-like isoform X1 (A)	protein PLASTID TRANSCRIPTIONALLY ACTIVE 14 [Aegilops tauschii subsp. tauschii]	PTA14_ARATH RecName: Full=Protein PLASTID TRANSCRIPTIONALLY ACTIVE 14 {ECO:0000303|PubMed:16326926}; Short=pTAC14 {ECO:0000303|PubMed:16326926}; EC=2.1.1.- {ECO:0000255|PROSITE-ProRule:PRU00190}; AltName: Full=Plastid-encoded RNA polymerase-associated protein 7 {ECO:0000303|PubMed:21949211}; Short=PEP-associated protein 7 {ECO:0000303|PubMed:21949211}; Flags: Precursor;	W5AMQ8_WHEAT SubName: Full=Uncharacterized protein {ECO:0000313|EnsemblPlants:TRIAE_CS42_1DS_TGACv1_081232_AA0258960.1};	--	GO:0009507,chloroplast; GO:0009534,chloroplast thylakoid; GO:0009295,nucleoid; GO:0009508,plastid chromosome; GO:0000427,plastid-encoded plastid RNA polymerase complex; GO:0016279,protein-lysine N-methyltransferase activity; GO:0009658,chloroplast organization; GO:0018026,peptidyl-lysine monomethylation; GO:0006355,regulation of transcription, DNA-templated; GO:0009416,response to light stimulus;…	SET domain	SET	TR	SET
Cluster-31273.140767	0.48	1.04	1.18	21.01	18.76	20.53	6	12.59	14	238.27	223.79	317.09	4.36939	2.07263e-29	4.29708e-27	up	862	--	endonuclease 4-like [Aegilops tauschii subsp. tauschii]	ENDO4_ARATH RecName: Full=Endonuclease 4; Short=AtENDO4; EC=3.1.30.1; AltName: Full=Deoxyribonuclease ENDO4; AltName: Full=Single-stranded-nucleate endonuclease ENDO4; Flags: Precursor;	M8C376_AEGTA SubName: Full=Nuclease S1 {ECO:0000313|EMBL:EMT28503.1, ECO:0000313|EnsemblPlants:EMT28503};	--	GO:0004519,endonuclease activity; GO:0046872,metal ion binding; GO:0003676,nucleic acid binding; GO:0006308,DNA catabolic process; GO:0003674,molecular_function; GO:0003824,catalytic activity; GO:0004518,nuclease activity; GO:0016787,hydrolase activity; GO:0016788,hydrolase activity, acting on ester bonds; GO:0005488,binding; GO:0043167,ion binding; GO:0043169,cation binding; GO:0097159,organic c…	S1/P1 Nuclease	--	--	--
Cluster-31273.33332	1.33	1.65	2.04	12.3	14.09	12.17	31	37	45	260.44	311.53	348.34	2.83555	2.26172e-29	4.67312e-27	up	1388	K03686 molecular chaperone DnaJ | (RefSeq) chaperone protein dnaJ GFA2, mitochondrial-like (A)	predicted protein [Hordeum vulgare subsp. vulgare]	DJC76_ARATH RecName: Full=Chaperone protein dnaJ C76, chloroplastic {ECO:0000305}; Short=atDjC76 {ECO:0000303|PubMed:23894646}; AltName: Full=AtDjC17 {ECO:0000303|PubMed:25339971}; AltName: Full=AtJ17 {ECO:0000305}; Flags: Precursor;	A0A1D5RZ34_WHEAT SubName: Full=Uncharacterized protein {ECO:0000313|EnsemblPlants:TRIAE_CS42_1AL_TGACv1_003185_AA0048590.1};	Molecular chaperone (DnaJ superfamily)	GO:0009507,chloroplast; GO:0005622,intracellular; GO:0005575,cellular_component; GO:0005623,cell; GO:0005737,cytoplasm; GO:0043231,intracellular membrane-bounded organelle; GO:0009536,plastid; GO:0043226,organelle; GO:0043227,membrane-bounded organelle; GO:0043229,intracellular organelle; GO:0044424,intracellular part; GO:0044444,cytoplasmic part; GO:0044464,cell part	DnaJ domain	--	--	--
Cluster-31273.104864	792.36	893.21	699.25	330.57	352.35	322.83	2828.07	3009.97	2321.32	1019.46	1189.2	1412.72	-1.36279	2.52909e-29	5.20778e-27	down	420	K25108 licheninase [EC:3.2.1.73] | (RefSeq) glucan endo-1,3-beta-glucosidase-like (A)	glucan endo-1,3-beta-glucosidase isoenzyme I [Hordeum vulgare]	E13A_HORVU RecName: Full=Glucan endo-1,3-beta-glucosidase GI; EC=3.2.1.39; AltName: Full=(1->3)-beta-glucan endohydrolase GI; AltName: Full=(1->3)-beta-glucanase isoenzyme GI; AltName: Full=Beta-1,3-endoglucanase GI;	A0A287MKB2_HORVV SubName: Full=Uncharacterized protein {ECO:0000313|EnsemblPlants:HORVU3Hr1G106140.1};	--	GO:0042973,glucan endo-1,3-beta-D-glucosidase activity; GO:0005975,carbohydrate metabolic process; GO:0006952,defense response; GO:0003674,molecular_function; GO:0003824,catalytic activity; GO:0004553,hydrolase activity, hydrolyzing O-glycosyl compounds; GO:0008422,beta-glucosidase activity; GO:0015926,glucosidase activity; GO:0016787,hydrolase activity; GO:0016798,hydrolase activity, acting on g…	Glycosyl hydrolases family 17	--	--	--
Cluster-31273.89746	6.65	7	6.31	16.98	19.34	17.21	295	300	266	688	815	939	1.31343	2.70086e-29	5.54262e-27	up	2423	K07407 alpha-galactosidase [EC:3.2.1.22] | (RefSeq) alpha-galactosidase-like isoform X1 (A)	probable alpha-galactosidase B isoform X1 [Aegilops tauschii subsp. tauschii]	AGAL1_ARATH RecName: Full=Alpha-galactosidase 1 {ECO:0000303|PubMed:15034167}; Short=AtAGAL1 {ECO:0000303|PubMed:15034167}; EC=3.2.1.22 {ECO:0000250|UniProtKB:Q9FXT4}; AltName: Full=Alpha-D-galactoside galactohydrolase 1 {ECO:0000305}; AltName: Full=Melibiase 1 {ECO:0000305}; Flags: Precursor;	W5G696_WHEAT RecName: Full=Alpha-galactosidase {ECO:0000256|RuleBase:RU361168}; EC=3.2.1.22 {ECO:0000256|RuleBase:RU361168}; AltName: Full=Melibiase {ECO:0000256|RuleBase:RU361168};	Alpha-D-galactosidase (melibiase)	GO:0048046,apoplast; GO:0005618,cell wall; GO:0009505,plant-type cell wall; GO:0052692,raffinose alpha-galactosidase activity; GO:0005975,carbohydrate metabolic process; GO:0071555,cell wall organization; GO:0003674,molecular_function; GO:0003824,catalytic activity; GO:0004553,hydrolase activity, hydrolyzing O-glycosyl compounds; GO:0004557,alpha-galactosidase activity; GO:0015925,galactosidase a…	Alpha galactosidase A	--	--	--
Cluster-31273.71035	9.83	10.48	11.85	33.77	31.18	33	341.98	352.12	391.86	1071.97	1030.96	1412.57	1.50257	2.89739e-29	5.92585e-27	up	1954	--	predicted protein [Hordeum vulgare subsp. vulgare]	--	A0A1D6CC18_WHEAT SubName: Full=Uncharacterized protein {ECO:0000313|EnsemblPlants:TRIAE_CS42_7BL_TGACv1_580039_AA1911660.1};	--	GO:0016021,integral component of membrane; GO:0005575,cellular_component; GO:0016020,membrane; GO:0031224,intrinsic component of membrane; GO:0044425,membrane part	Protein of unknown function (DUF3537)	--	--	--
Cluster-31273.109031	10.33	13.93	14.6	1.95	2.28	2.43	330.63	430.64	444.09	57.02	69.31	95.92	-2.64357	3.47222e-29	7.07759e-27	down	1818	K14493 gibberellin receptor GID1 [EC:3.-.-.-] | (RefSeq) GID1b-2; hypothetical protein (A)	probable carboxylesterase 15 [Aegilops tauschii subsp. tauschii]	CXE15_ARATH RecName: Full=Probable carboxylesterase 15; AltName: Full=AtCXE15; EC=3.1.1.1;	A0A1D6B758_WHEAT SubName: Full=Uncharacterized protein {ECO:0000313|EnsemblPlants:TRIAE_CS42_6DL_TGACv1_527226_AA1700800.1};	Arylacetamide deacetylase	GO:0052689,carboxylic ester hydrolase activity; GO:0016787,hydrolase activity; GO:0009056,catabolic process; GO:0003674,molecular_function; GO:0003824,catalytic activity; GO:0016788,hydrolase activity, acting on ester bonds; GO:0008152,metabolic process; GO:0008150,biological_process	alpha/beta hydrolase fold	--	--	--
Cluster-31273.75216	0	0.24	0.42	31.88	23.14	32.62	0	3.11	5.39	389.54	297.04	542.32	7.06399	3.66853e-29	7.45265e-27	up	909	K19747 BAHD acyltransferase [EC:2.3.1.-] | (RefSeq) BAHD acyltransferase DCR (A)	uncharacterized acetyltransferase At3g50280-like [Aegilops tauschii subsp. tauschii]	Y3028_ARATH RecName: Full=Uncharacterized acetyltransferase At3g50280; EC=2.3.1.-;	T1LAY4_TRIUA SubName: Full=Uncharacterized protein {ECO:0000313|EnsemblPlants:TRIUR3_01666-P1};	--	GO:0016747,transferase activity, transferring acyl groups other than amino-acyl groups; GO:0003674,molecular_function; GO:0003824,catalytic activity; GO:0016740,transferase activity; GO:0016746,transferase activity, transferring acyl groups	Transferase family	--	--	--
Cluster-31273.104807	224.95	216.6	213.95	91.19	76.53	70.21	2533	2343	2278	925	818	972	-1.57405	3.78142e-29	7.65631e-27	down	798	K01193 beta-fructofuranosidase [EC:3.2.1.26] | (RefSeq) LOW QUALITY PROTEIN: beta-fructofuranosidase, insoluble isoenzyme 7-like (A)	fructan 6-exohydrolase-like isoform X2 [Aegilops tauschii subsp. tauschii]	6FEH_WHEAT RecName: Full=Fructan 6-exohydrolase {ECO:0000312|EMBL:CAJ28591.1}; EC=3.2.1.154; Flags: Precursor;	A0A1D5TXW7_WHEAT SubName: Full=Uncharacterized protein {ECO:0000313|EnsemblPlants:TRIAE_CS42_2BL_TGACv1_130022_AA0401820.4};	Beta-fructofuranosidase (invertase)	GO:0033949,fructan beta-(2,6)-fructosidase activity; GO:0005975,carbohydrate metabolic process; GO:0003674,molecular_function; GO:0003824,catalytic activity; GO:0004553,hydrolase activity, hydrolyzing O-glycosyl compounds; GO:0016787,hydrolase activity; GO:0016798,hydrolase activity, acting on glycosyl bonds; GO:0008152,metabolic process; GO:0008150,biological_process; GO:0044238,primary metaboli…	Glycosyl hydrolases family 32 C terminal	--	--	--
Cluster-31273.100212	171.89	173.04	182.93	89.51	78.28	74.75	4387.73	4262.17	4434.16	2080.5	1898.54	2347.36	-1.2295	3.795e-29	7.65819e-27	down	1499	K01738 cysteine synthase [EC:2.5.1.47] | (RefSeq) cysteine synthase (A)	cysteine synthase [Aegilops tauschii subsp. tauschii]	CYSK_WHEAT RecName: Full=Cysteine synthase; EC=2.5.1.47; AltName: Full=CSase A; AltName: Full=O-acetylserine (thiol)-lyase; Short=OAS-TL A; AltName: Full=O-acetylserine sulfhydrylase;	A0A1D6A473_WHEAT RecName: Full=Cysteine synthase {ECO:0000256|RuleBase:RU003985}; EC=2.5.1.47 {ECO:0000256|RuleBase:RU003985};	Cystathionine beta-synthase and related enzymes	GO:0005737,cytoplasm; GO:0004124,cysteine synthase activity; GO:0016740,transferase activity; GO:0006535,cysteine biosynthetic process from serine; GO:0003674,molecular_function; GO:0003824,catalytic activity; GO:0016765,transferase activity, transferring alkyl or aryl (other than methyl) groups; GO:0000096,sulfur amino acid metabolic process; GO:0000097,sulfur amino acid biosynthetic process; GO…	Pyridoxal-phosphate dependent enzyme	--	--	--
Cluster-31273.106013	11.27	11.96	10.98	49.66	39.39	50.14	403	413	373.06	1620	1338	2205.31	1.92229	3.80972e-29	7.66235e-27	up	2001	K08150 MFS transporter, SP family, solute carrier family 2 (myo-inositol transporter), member 13 | (RefSeq) inositol transporter 1-like (A)	predicted protein [Hordeum vulgare subsp. vulgare]	PLT1_ARATH RecName: Full=Putative polyol transporter 1;	W5DXD2_WHEAT SubName: Full=Uncharacterized protein {ECO:0000313|EnsemblPlants:TRIAE_CS42_4AS_TGACv1_306893_AA1014670.1};	Predicted transporter (major facilitator superfamily)	GO:0016021,integral component of membrane; GO:0005886,plasma membrane; GO:0090406,pollen tube; GO:0005355,glucose transmembrane transporter activity; GO:0005351,carbohydrate:proton symporter activity; GO:0046323,glucose import; GO:0035428,NA; GO:0003674,molecular_function; GO:0005215,transporter activity; GO:0022857,transmembrane transporter activity; GO:0015144,carbohydrate transmembrane transpo…	Sugar (and other) transporter	--	--	--
Cluster-31273.92355	138.31	101.13	83.14	16.14	14.09	15.86	1943	1367	1106	205	188	274	-2.92168	4.03794e-29	8.09446e-27	down	935	--	predicted protein, partial [Hordeum vulgare subsp. vulgare]	--	F2CWP5_HORVV SubName: Full=Predicted protein {ECO:0000313|EMBL:BAJ87266.1}; Flags: Fragment;	--	--	--	--	--	--
Cluster-31273.101589	3.56	4.76	5.14	47.62	30.55	40.81	86	111	118	1048	702	1214	3.04889	4.87235e-29	9.70287e-27	up	1433	K14497 protein phosphatase 2C [EC:3.1.3.16] | (RefSeq) probable protein phosphatase 2C 68 (A)	predicted protein, partial [Hordeum vulgare subsp. vulgare]	P2C68_ORYSJ RecName: Full=Probable protein phosphatase 2C 68; Short=OsPP2C68; EC=3.1.3.16;	F2DUA1_HORVV SubName: Full=Predicted protein {ECO:0000313|EMBL:BAJ98672.1}; Flags: Fragment;	Serine/threonine protein phosphatase	GO:0046872,metal ion binding; GO:0004722,protein serine/threonine phosphatase activity; GO:0003674,molecular_function; GO:0005488,binding; GO:0043167,ion binding; GO:0043169,cation binding; GO:0003824,catalytic activity; GO:0004721,phosphoprotein phosphatase activity; GO:0016787,hydrolase activity; GO:0016788,hydrolase activity, acting on ester bonds; GO:0016791,phosphatase activity; GO:0042578,p…	Protein phosphatase 2C	--	--	--
Cluster-31273.71668	0.52	0.69	1.11	9.51	11.32	10.1	17.34	22.57	35.38	292.07	362.08	418.3	3.64228	4.96042e-29	9.84586e-27	up	1899	K01206 alpha-L-fucosidase [EC:3.2.1.51] | (RefSeq) alpha-L-fucosidase 3 (A)	GDSL esterase/lipase At3g26430-like [Aegilops tauschii subsp. tauschii]	GDL53_ARATH RecName: Full=GDSL esterase/lipase At3g26430; EC=3.1.1.-; AltName: Full=Extracellular lipase At3g26430; Flags: Precursor;	A0A1D6RRN0_WHEAT SubName: Full=Uncharacterized protein {ECO:0000313|EnsemblPlants:TRIAE_CS42_3AS_TGACv1_212070_AA0697360.1};	--	GO:0005576,extracellular region; GO:0016298,lipase activity; GO:0016042,lipid catabolic process; GO:0003674,molecular_function; GO:0003824,catalytic activity; GO:0016787,hydrolase activity; GO:0016788,hydrolase activity, acting on ester bonds; GO:0008152,metabolic process; GO:0006629,lipid metabolic process; GO:0008150,biological_process; GO:0009056,catabolic process; GO:0044238,primary metabolic…	GDSL-like Lipase/Acylhydrolase	--	--	--
Cluster-31273.111446	32.58	30.96	35.86	13.8	12.87	12.25	1154.01	1059.25	1207.11	446.04	433.34	534.05	-1.46163	5.4722e-29	1.08262e-26	down	1985	K20772 1-aminocyclopropane-1-carboxylate synthase 1/2/6 [EC:4.4.1.14] | (RefSeq) 1-aminocyclopropane-1-carboxylate synthase-like (A)	1-aminocyclopropane-1-carboxylate synthase-like [Aegilops tauschii subsp. tauschii]	1A1C_SOYBN RecName: Full=1-aminocyclopropane-1-carboxylate synthase; Short=ACC synthase; EC=4.4.1.14; AltName: Full=S-adenosyl-L-methionine methylthioadenosine-lyase;	A0A1D5UR81_WHEAT SubName: Full=Uncharacterized protein {ECO:0000313|EnsemblPlants:TRIAE_CS42_2DL_TGACv1_160354_AA0549710.1};	1-aminocyclopropane-1-carboxylate synthase, and related proteins	GO:0016847,1-aminocyclopropane-1-carboxylate synthase activity; GO:0030170,pyridoxal phosphate binding; GO:0009693,ethylene biosynthetic process; GO:0009835,fruit ripening; GO:0003674,molecular_function; GO:0003824,catalytic activity; GO:0016829,lyase activity; GO:0016846,carbon-sulfur lyase activity; GO:0005488,binding; GO:0008144,drug binding; GO:0019842,vitamin binding; GO:0036094,small molecu…	Aminotransferase class I and II	--	--	--
Cluster-31273.133368	23.09	19.47	20.29	81.6	81.18	69.72	280.24	227.13	232.91	893.26	935.26	1040.2	1.77207	8.74347e-29	1.72417e-26	up	841	K17991 peroxygenase [EC:1.11.2.3] | (RefSeq) probable peroxygenase 5 (A)	PREDICTED: probable peroxygenase 5 [Brachypodium distachyon]	PXG7_ARATH RecName: Full=Probable peroxygenase 7; Short=AtPXG7; EC=1.11.2.3; AltName: Full=Caleosin-7;	I1H890_BRADI SubName: Full=Uncharacterized protein {ECO:0000313|EMBL:KQK22972.1, ECO:0000313|EnsemblPlants:BRADI1G70390.1};	--	GO:0005576,extracellular region; GO:0016298,lipase activity; GO:0046872,metal ion binding; GO:1990137,plant seed peroxidase activity; GO:0003674,molecular_function; GO:0003824,catalytic activity; GO:0016787,hydrolase activity; GO:0016788,hydrolase activity, acting on ester bonds; GO:0005488,binding; GO:0043167,ion binding; GO:0043169,cation binding; GO:0016491,oxidoreductase activity; GO:0016684,…	Caleosin related protein	--	--	--
Cluster-31273.137431	4.34	4.19	4.37	22.09	19.2	19.1	96.77	90	92.48	447.73	406.58	523.72	2.1212	8.78837e-29	1.7274e-26	up	1340	K05658 ATP-binding cassette, subfamily B (MDR/TAP), member 1 [EC:7.6.2.2] | (RefSeq) uncharacterized protein LOC111781709 (A)	S-norcoclaurine synthase 1 [Sorghum bicolor]	NCS1_COPJA RecName: Full=S-norcoclaurine synthase 1; Short=CjNCS1; EC=4.2.1.78;	A0A1Z5S8Z6_SORBI SubName: Full=Uncharacterized protein {ECO:0000313|EMBL:OQU92296.1};	Iron/ascorbate family oxidoreductases	GO:0050474,(S)-norcoclaurine synthase activity; GO:0046872,metal ion binding; GO:0016491,oxidoreductase activity; GO:0009820,alkaloid metabolic process; GO:0003674,molecular_function; GO:0003824,catalytic activity; GO:0016829,lyase activity; GO:0016835,carbon-oxygen lyase activity; GO:0016836,hydro-lyase activity; GO:0005488,binding; GO:0043167,ion binding; GO:0043169,cation binding; GO:0008152,m…	non-haem dioxygenase in morphine synthesis N-terminal	--	--	--
Cluster-31273.101967	20.33	18.81	18.24	120.82	117.68	106.69	52	45	43	261	284	334	2.46227	9.34808e-29	1.83147e-26	up	370	K20547 basic endochitinase B [EC:3.2.1.14] | (RefSeq) 26 kDa endochitinase 1-like (A)	predicted protein [Hordeum vulgare subsp. vulgare]	CHIC_SECCE RecName: Full=Basic endochitinase C; EC=3.2.1.14; AltName: Full=Rye seed chitinase-c; Short=RSC-c; Flags: Precursor;	Q6T484_WHEAT SubName: Full=Class I chitinase {ECO:0000313|EMBL:AAR11388.1, ECO:0000313|EnsemblPlants:TRIAE_CS42_U_TGACv1_642890_AA2124500.1}; EC=3.2.1.14 {ECO:0000313|EMBL:AAR11388.1};	Predicted chitinase	GO:0005576,extracellular region; GO:0008061,chitin binding; GO:0004568,chitinase activity; GO:0016998,cell wall macromolecule catabolic process; GO:0006032,chitin catabolic process; GO:0050832,defense response to fungus; GO:0031640,killing of cells of other organism; GO:0000272,polysaccharide catabolic process; GO:0003674,molecular_function; GO:0005488,binding; GO:0008144,drug binding; GO:0097367…	--	--	--	--
Cluster-31273.162209	2.65	1.48	2.07	36.96	41.92	43.14	15	8	11	185	225	300	4.17868	1.08461e-28	2.11809e-26	up	523	--	hypothetical protein TRIUR3_10863 [Triticum urartu]	--	W5FG31_WHEAT SubName: Full=Uncharacterized protein {ECO:0000313|EnsemblPlants:TRIAE_CS42_5BL_TGACv1_421643_AA1369260.1};	--	--	--	--	--	--
Cluster-31273.129891	13.73	14.64	15.66	4.9	4.77	3.96	476	490	516	155	157	169	-1.80401	1.11612e-28	2.17263e-26	down	1948	--	uncharacterized protein LOC109779001 [Aegilops tauschii subsp. tauschii]	--	W5FR99_WHEAT SubName: Full=Uncharacterized protein {ECO:0000313|EnsemblPlants:TRIAE_CS42_5DL_TGACv1_434871_AA1442870.2};	--	GO:0046872,metal ion binding; GO:0003674,molecular_function; GO:0005488,binding; GO:0043167,ion binding; GO:0043169,cation binding	RING-H2 zinc finger domain	--	--	--
Cluster-31273.103174	63.49	71.28	72.92	26.4	27.71	19.94	2529.17	2743.22	2761.77	960.52	1049.05	977.38	-1.59831	1.25201e-28	2.42934e-26	down	2202	K01179 endoglucanase [EC:3.2.1.4] | (RefSeq) endoglucanase 12 (A)	endoglucanase 12 [Aegilops tauschii subsp. tauschii]	GUN12_ORYSJ RecName: Full=Endoglucanase 12; EC=3.2.1.4; AltName: Full=Endo-1,4-beta glucanase 12; AltName: Full=OsGLU3;	A0A287IRK5_HORVV RecName: Full=Endoglucanase {ECO:0000256|RuleBase:RU361166}; EC=3.2.1.4 {ECO:0000256|RuleBase:RU361166};	--	GO:0016021,integral component of membrane; GO:0008810,cellulase activity; GO:0071555,cell wall organization; GO:0030245,cellulose catabolic process; GO:0003674,molecular_function; GO:0003824,catalytic activity; GO:0004553,hydrolase activity, hydrolyzing O-glycosyl compounds; GO:0016787,hydrolase activity; GO:0016798,hydrolase activity, acting on glycosyl bonds; GO:0008150,biological_process; GO:0…	Glycosyl hydrolase family 9	--	--	--
Cluster-31273.87116	1.99	2.69	2.1	14.29	13.7	16.27	53	69	53	346	346	532	2.60511	1.41601e-28	2.73878e-26	up	1551	--	uncharacterized protein LOC109738534 [Aegilops tauschii subsp. tauschii]	--	A0A1D5WF64_WHEAT SubName: Full=Uncharacterized protein {ECO:0000313|EnsemblPlants:TRIAE_CS42_3DL_TGACv1_249496_AA0850070.1};	--	--	--	--	--	--
Cluster-31273.53084	12.92	10.25	10.96	0.78	1.25	0.77	293	224.18	236	16	27	21.45	-3.7436	1.75759e-28	3.38861e-26	down	1359	K24737 WD repeat-containing protein 6 | (RefSeq) uncharacterized protein LOC109732376 (A)	uncharacterized protein LOC109732376 [Aegilops tauschii subsp. tauschii]	--	A0A1D5XY26_WHEAT SubName: Full=Uncharacterized protein {ECO:0000313|EnsemblPlants:TRIAE_CS42_4DL_TGACv1_342871_AA1124380.1};	WD-repeat protein WDR6, WD repeat superfamily	--	--	--	--	--
Cluster-31273.96736	107.24	98.03	100.42	38.51	34.93	38.21	1059.19	929.02	936.79	341.73	327.37	463.82	-1.56303	2.64978e-28	5.09254e-26	down	730	K12173 BRCA1-A complex subunit BRE | (RefSeq) BRISC and BRCA1-A complex member 2 (A)	thaumatin-like protein TLP4 [Hordeum vulgare]	TLP_ORYSJ RecName: Full=Thaumatin-like protein; Flags: Precursor;	Q946Z1_HORVU SubName: Full=Thaumatin-like protein TLP4 {ECO:0000313|EMBL:AAK55323.2};	--	GO:0005576,extracellular region; GO:0005575,cellular_component	Thaumatin family	--	--	--
Cluster-31273.142414	2.82	1.69	1.49	36.69	26.84	31.23	50.04	28.94	25.07	591.58	453.05	682.57	3.86853	2.81972e-28	5.402e-26	up	1118	K01183 chitinase [EC:3.2.1.14] | (RefSeq) chitinase 5-like (A)	chitinase IV precursor [Triticum aestivum]	CHI5_ORYSJ RecName: Full=Chitinase 5; EC=3.2.1.14; AltName: Full=Class IV chitinase a; Short=OsChia4a; AltName: Full=Pathogenesis related (PR)-3 chitinase 5; Flags: Precursor;	Q9XEN6_WHEAT SubName: Full=Chitinase IV {ECO:0000313|EMBL:AAD28733.1, ECO:0000313|EnsemblPlants:TRIAE_CS42_2BL_TGACv1_133752_AA0443120.1};	Predicted chitinase	GO:0008061,chitin binding; GO:0004568,chitinase activity; GO:0016998,cell wall macromolecule catabolic process; GO:0006032,chitin catabolic process; GO:0006952,defense response; GO:0000272,polysaccharide catabolic process; GO:0003674,molecular_function; GO:0005488,binding; GO:0008144,drug binding; GO:0097367,carbohydrate derivative binding; GO:0003824,catalytic activity; GO:0004553,hydrolase acti…	Chitinase class I	--	--	--
Cluster-31273.79416	38.63	37.91	43.52	12.84	12.56	11.07	457	431	487	137	141	161	-1.83266	2.98712e-28	5.70464e-26	down	826	K07441 beta-1,4-N-acetylglucosaminyltransferase [EC:2.4.1.141] | (RefSeq) UDP-N-acetylglucosamine transferase subunit ALG14 homolog (A)	auxin-responsive protein SAUR72 [Aegilops tauschii subsp. tauschii]	SAU72_ARATH RecName: Full=Auxin-responsive protein SAUR72 {ECO:0000305}; AltName: Full=Protein SMALL AUXIN UP RNA 72 {ECO:0000303|PubMed:12036261};	A0A1D5ZX69_WHEAT SubName: Full=Uncharacterized protein {ECO:0000313|EnsemblPlants:TRIAE_CS42_5DL_TGACv1_435924_AA1456350.1};	--	GO:0005737,cytoplasm; GO:0009734,auxin-activated signaling pathway; GO:0007275,multicellular organism development; GO:0040008,regulation of growth; GO:0007165,signal transduction; GO:0007154,cell communication; GO:0008150,biological_process; GO:0009719,response to endogenous stimulus; GO:0009725,response to hormone; GO:0009733,response to auxin; GO:0009755,hormone-mediated signaling pathway; GO:0…	Auxin responsive protein	--	--	--
Cluster-31273.71857	7.86	9.21	7.33	41.34	34.97	40.36	119.47	134.78	105.68	569.26	505.09	754.82	2.1531	3.02775e-28	5.76406e-26	up	992	K01725 cyanate lyase [EC:4.2.1.104] | (RefSeq) cyanate hydratase-like (A)	cyanate hydratase-like [Aegilops tauschii subsp. tauschii]	CYNS_MAIZE RecName: Full=Cyanate hydratase {ECO:0000255|HAMAP-Rule:MF_03139}; Short=Cyanase {ECO:0000255|HAMAP-Rule:MF_03139}; EC=4.2.1.104 {ECO:0000255|HAMAP-Rule:MF_03139}; AltName: Full=Cyanate hydrolase {ECO:0000255|HAMAP-Rule:MF_03139}; AltName: Full=Cyanate lyase {ECO:0000255|HAMAP-Rule:MF_03139};	W5DZF5_WHEAT RecName: Full=Cyanate hydratase {ECO:0000256|HAMAP-Rule:MF_03139}; Short=Cyanase {ECO:0000256|HAMAP-Rule:MF_03139}; EC=4.2.1.104 {ECO:0000256|HAMAP-Rule:MF_03139}; AltName: Full=Cyanate hydrolase {ECO:0000256|HAMAP-Rule:MF_03139}; AltName: Full=Cyanate lyase {ECO:0000256|HAMAP-Rule:MF_03139};	--	GO:0008824,cyanate hydratase activity; GO:0003677,DNA binding; GO:0009439,cyanate metabolic process; GO:0003674,molecular_function; GO:0003824,catalytic activity; GO:0016829,lyase activity; GO:0016840,carbon-nitrogen lyase activity; GO:0003676,nucleic acid binding; GO:0005488,binding; GO:0097159,organic cyclic compound binding; GO:1901363,heterocyclic compound binding; GO:0008152,metabolic proces…	Cyanate lyase C-terminal domain	--	--	--
Cluster-31273.103301	1982.36	1314.51	1525.51	7730.57	7123.96	7745.6	25388.2	16188	18490.5	89397	86622.3	121970	2.11268	3.42026e-28	6.49088e-26	up	874	--	unnamed protein product [Triticum aestivum]	NLTP8_HORVU RecName: Full=Non-specific lipid-transfer protein Cw18; Short=LTP Cw-18; AltName: Full=PKG2316; Flags: Precursor;	W5D2I6_WHEAT RecName: Full=Non-specific lipid-transfer protein {ECO:0000256|RuleBase:RU000628};	--	GO:0008289,lipid binding; GO:0006869,lipid transport; GO:0003674,molecular_function; GO:0005488,binding; GO:0006810,transport; GO:0008150,biological_process; GO:0010876,lipid localization; GO:0033036,macromolecule localization; GO:0051179,localization; GO:0051234,establishment of localization; GO:0071702,organic substance transport	Protease inhibitor/seed storage/LTP family	--	--	--
Cluster-31273.80764	1.35	2.71	2.45	26.55	38.25	30.63	14	27	24	248	377	391	3.77153	3.91902e-28	7.41416e-26	up	755	K13428 LRR receptor-like serine/threonine-protein kinase EFR [EC:2.7.11.1] | (RefSeq) LRR receptor-like serine/threonine-protein kinase EFR (A)	predicted protein [Hordeum vulgare subsp. vulgare]	Y3471_ARATH RecName: Full=Putative receptor-like protein kinase At3g47110; EC=2.7.11.1; Flags: Precursor;	F2DR42_HORVV SubName: Full=Predicted protein {ECO:0000313|EMBL:BAJ97563.1};	--	GO:0016021,integral component of membrane; GO:0005886,plasma membrane; GO:0005524,ATP binding; GO:0004674,protein serine/threonine kinase activity; GO:0000166,nucleotide binding; GO:0003674,molecular_function; GO:0005488,binding; GO:0008144,drug binding; GO:0017076,purine nucleotide binding; GO:0030554,adenyl nucleotide binding; GO:0032553,ribonucleotide binding; GO:0032555,purine ribonucleotide …	Leucine rich repeat	--	--	--
Cluster-31273.175335	2.3	2.77	3.67	34.96	27.25	33.38	25	28.94	37.71	342.2	281.24	446.19	3.34453	5.21056e-28	9.82686e-26	up	779	K22068 iron-sulfur cluster assembly enzyme ISCU, mitochondrial | (RefSeq) uncharacterized protein LOC100837072 (A)	PREDICTED: iron-sulfur cluster assembly scaffold protein IscU [Brachypodium distachyon]	ISU1_ARATH RecName: Full=Iron-sulfur cluster assembly protein 1; Short=AtISU1; Short=Protein ISCU-LIKE 1; AltName: Full=NifU-like N-terminal domain-containing protein ISU1; AltName: Full=NifU-like protein ISU1; Flags: Precursor;	A0A1D5RY00_WHEAT RecName: Full=Iron-sulfur cluster assembly protein {ECO:0000256|RuleBase:RU362089};	Iron binding protein involved in Fe-S cluster formation	GO:0005759,mitochondrial matrix; GO:0005739,mitochondrion; GO:0051537,2 iron, 2 sulfur cluster binding; GO:0051539,4 iron, 4 sulfur cluster binding; GO:0008198,ferrous iron binding; GO:0036455,iron-sulfur transferase activity; GO:0005198,structural molecule activity; GO:0006879,cellular iron ion homeostasis; GO:0016226,iron-sulfur cluster assembly; GO:0097428,protein maturation by iron-sulfur clu…	NifU-like N terminal domain	--	--	--
Cluster-31273.82949	19.23	18.48	23.38	4.77	5.11	5.31	470.16	435.92	542.8	106.22	118.7	159.7	-2.11186	5.2356e-28	9.84341e-26	down	1446	K15015 solute carrier family 32 (vesicular inhibitory amino acid transporter) | (RefSeq) vacuolar amino acid transporter 1-like (A)	vacuolar amino acid transporter 1-like [Aegilops tauschii subsp. tauschii]	AVT1I_ARATH RecName: Full=Amino acid transporter AVT1I {ECO:0000305}; Short=AtAvt1I {ECO:0000303|PubMed:27925655};	A0A287ILI2_HORVV SubName: Full=Uncharacterized protein {ECO:0000313|EnsemblPlants:HORVU2Hr1G080350.5};	Amino acid transporters	GO:0016021,integral component of membrane; GO:0005774,vacuolar membrane; GO:0015171,amino acid transmembrane transporter activity; GO:0003333,amino acid transmembrane transport; GO:0003674,molecular_function; GO:0005215,transporter activity; GO:0022857,transmembrane transporter activity; GO:0005342,organic acid transmembrane transporter activity; GO:0008509,anion transmembrane transporter activit…	Transmembrane amino acid transporter protein	--	--	--
Cluster-31273.139022	0.77	0.62	0.81	10.47	12.87	11.53	13	10	13	160	206	239	3.87373	6.55383e-28	1.22457e-25	up	1073	K14498 serine/threonine-protein kinase SRK2 [EC:2.7.11.1] | (RefSeq) abscisic acid-inducible protein kinase (A)	RecName: Full=Abscisic acid-inducible protein kinase AAA96325.1 protein kinase, partial [Triticum aestivum]	AAIP_WHEAT RecName: Full=Abscisic acid-inducible protein kinase; EC=2.7.11.1; Flags: Fragment;	M8A9B6_TRIUA SubName: Full=Abscisic acid-inducible protein kinase {ECO:0000313|EMBL:EMS57069.1, ECO:0000313|EnsemblPlants:TRIUR3_03945-P1};	Serine/threonine protein kinase	GO:0005524,ATP binding; GO:0004674,protein serine/threonine kinase activity; GO:0000166,nucleotide binding; GO:0003674,molecular_function; GO:0005488,binding; GO:0008144,drug binding; GO:0017076,purine nucleotide binding; GO:0030554,adenyl nucleotide binding; GO:0032553,ribonucleotide binding; GO:0032555,purine ribonucleotide binding; GO:0032559,adenyl ribonucleotide binding; GO:0035639,purine ri…	Protein kinase domain	--	--	--
Cluster-31273.105325	94.92	96.7	100.61	52.45	48.23	52.21	3176.34	3125.26	3199.71	1601.31	1533.85	2149.69	-1.03984	1.01502e-27	1.89072e-25	down	1889	K20495 long-chain fatty acid omega-monooxygenase [EC:1.14.14.80] | (RefSeq) cytochrome P450 704B1-like (A)	unnamed protein product [Triticum aestivum]	C04C1_PINTA RecName: Full=Cytochrome P450 704C1; EC=1.14.-.-; AltName: Full=Cytochrome P450 CYPD;	A0A077RVL0_WHEAT SubName: Full=Uncharacterized protein {ECO:0000313|EMBL:CDM84753.1, ECO:0000313|EnsemblPlants:TRIAE_CS42_3B_TGACv1_223432_AA0782100.1};	Cytochrome P450 CYP4/CYP19/CYP26 subfamilies	GO:0016021,integral component of membrane; GO:0020037,heme binding; GO:0005506,iron ion binding; GO:0004497,monooxygenase activity; GO:0016705,oxidoreductase activity, acting on paired donors, with incorporation or reduction of molecular oxygen; GO:0003674,molecular_function; GO:0005488,binding; GO:0046906,tetrapyrrole binding; GO:0048037,cofactor binding; GO:0097159,organic cyclic compound bindi…	Cytochrome P450	--	--	--
Cluster-31273.61706	4.4	3.73	4.65	28.32	31.37	24.29	52.65	42.92	52.68	305.78	356.51	357.61	2.59475	1.06641e-27	1.98035e-25	up	833	K13437 receptor kinase-like protein | (RefSeq) probable LRR receptor-like serine/threonine-protein kinase At3g47570 (A)	LRR receptor-like kinase [Triticum aestivum]	XA21_ORYSJ RecName: Full=Receptor kinase-like protein Xa21 {ECO:0000303|PubMed:22735448}; EC=2.7.11.1 {ECO:0000250|UniProtKB:Q1MX30, ECO:0000255|PROSITE-ProRule:PRU00159}; Contains: RecName: Full=Receptor kinase-like protein Xa21, processed {ECO:0000303|PubMed:22735448}; Flags: Precursor;	D0VMS4_WHEAT SubName: Full=LRR receptor-like kinase {ECO:0000313|EMBL:ACY30448.1};	--	GO:0032541,cortical endoplasmic reticulum; GO:0005789,endoplasmic reticulum membrane; GO:0016021,integral component of membrane; GO:0005634,nucleus; GO:1990578,perinuclear endoplasmic reticulum membrane; GO:0005886,plasma membrane; GO:0005524,ATP binding; GO:0004674,protein serine/threonine kinase activity; GO:0006952,defense response; GO:0000166,nucleotide binding; GO:0003674,molecular_function;…	Protein kinase domain	--	--	--
Cluster-31273.98617	45.92	38.93	36.03	5.57	6.54	5.61	333	270	246	36	45	50	-2.88817	1.11843e-27	2.07061e-25	down	601	K13420 LRR receptor-like serine/threonine-protein kinase FLS2 [EC:2.7.11.1] | (RefSeq) probable LRR receptor-like serine/threonine-protein kinase At3g47570 (A)	predicted protein, partial [Hordeum vulgare subsp. vulgare]	Y3475_ARATH RecName: Full=Probable LRR receptor-like serine/threonine-protein kinase At3g47570; EC=2.7.11.1; Flags: Precursor;	A0A1D6B7T4_WHEAT SubName: Full=Uncharacterized protein {ECO:0000313|EnsemblPlants:TRIAE_CS42_6DL_TGACv1_527410_AA1703530.1};	--	GO:0016021,integral component of membrane; GO:0005886,plasma membrane; GO:0005524,ATP binding; GO:0004674,protein serine/threonine kinase activity; GO:0000166,nucleotide binding; GO:0003674,molecular_function; GO:0005488,binding; GO:0008144,drug binding; GO:0017076,purine nucleotide binding; GO:0030554,adenyl nucleotide binding; GO:0032553,ribonucleotide binding; GO:0032555,purine ribonucleotide …	Protein tyrosine kinase	--	--	--
Cluster-31273.150428	15.24	11.28	13.05	0.44	0.41	0.91	389.68	278.38	316.78	10.21	9.91	28.49	-4.59217	1.18341e-27	2.18422e-25	down	1501	--	probable receptor-like protein kinase At2g42960 [Aegilops tauschii subsp. tauschii]	--	N1QXF6_AEGTA SubName: Full=Cysteine-rich receptor-like protein kinase 41 {ECO:0000313|EMBL:EMT16343.1, ECO:0000313|EnsemblPlants:EMT16343};	--	GO:0005524,ATP binding; GO:0030246,carbohydrate binding; GO:0004672,protein kinase activity; GO:0000166,nucleotide binding; GO:0003674,molecular_function; GO:0005488,binding; GO:0008144,drug binding; GO:0017076,purine nucleotide binding; GO:0030554,adenyl nucleotide binding; GO:0032553,ribonucleotide binding; GO:0032555,purine ribonucleotide binding; GO:0032559,adenyl ribonucleotide binding; GO:0…	--	--	--	--
Cluster-31273.138183	45.86	47.48	52.46	117.82	117.67	131.31	1105.39	1103.97	1200.39	2584.44	2694.62	3893.49	1.22607	1.24741e-27	2.29535e-25	up	1429	K17338 receptor expression-enhancing protein 1/2/3/4 | (RefSeq) putative HVA22-like protein g isoform X1 (A)	predicted protein [Hordeum vulgare subsp. vulgare]	GLUD1_ORYSJ RecName: Full=Glutelin type-D 1 {ECO:0000305}; Contains: RecName: Full=Glutelin type-D 1 acidic chain {ECO:0000305}; Contains: RecName: Full=Glutelin type-D 1 basic chain {ECO:0000305}; Flags: Precursor;	A0A1D5SN87_WHEAT SubName: Full=Uncharacterized protein {ECO:0000313|EnsemblPlants:TRIAE_CS42_1BS_TGACv1_050809_AA0175810.1};	--	GO:0000326,protein storage vacuole; GO:0045735,nutrient reservoir activity; GO:0003674,molecular_function; GO:0005622,intracellular; GO:0005575,cellular_component; GO:0000322,storage vacuole; GO:0000325,plant-type vacuole; GO:0005773,vacuole; GO:0005623,cell; GO:0005737,cytoplasm; GO:0043231,intracellular membrane-bounded organelle; GO:0043226,organelle; GO:0043227,membrane-bounded organelle; GO:…	Cupin	--	--	--
Cluster-31273.95040	20.58	16.27	19.98	84.15	75.62	71.03	337.69	257.12	310.76	1251.41	1178.49	1433.48	1.90832	1.61478e-27	2.96233e-25	up	1051	K10579 ubiquitin-conjugating enzyme E2 M [EC:2.3.2.34] | (RefSeq) NEDD8-conjugating enzyme Ubc12-like isoform X1 (A)	NEDD8-conjugating enzyme Ubc12-like isoform X1 [Aegilops tauschii subsp. tauschii]	RCE1_ARATH RecName: Full=NEDD8-conjugating enzyme Ubc12; EC=2.3.2.-; AltName: Full=RUB1 carrier protein 1; AltName: Full=RUB1-conjugating enzyme 1;	A0A287T5V5_HORVV SubName: Full=Uncharacterized protein {ECO:0000313|EnsemblPlants:HORVU6Hr1G003170.2};	Ubiquitin-protein ligase	GO:0005737,cytoplasm; GO:0005524,ATP binding; GO:0016874,ligase activity; GO:0019788,NEDD8 transferase activity; GO:0045116,protein neddylation; GO:0009733,response to auxin; GO:0000166,nucleotide binding; GO:0003674,molecular_function; GO:0005488,binding; GO:0008144,drug binding; GO:0017076,purine nucleotide binding; GO:0030554,adenyl nucleotide binding; GO:0032553,ribonucleotide binding; GO:003…	Ubiquitin-conjugating enzyme	--	--	--
Cluster-31273.112331	27.39	34.51	33.32	122.46	96.12	110.64	932.7	1134.99	1078.45	3804.95	3110.66	4635.9	1.69007	1.8679e-27	3.41634e-25	up	1918	K13071 pheophorbide a oxygenase [EC:1.14.15.17] | (RefSeq) pheophorbide a oxygenase, chloroplastic (A)	protochlorophyllide-dependent translocon component 52, chloroplastic-like [Aegilops tauschii subsp. tauschii]	PTC52_ARATH RecName: Full=Protochlorophyllide-dependent translocon component 52, chloroplastic; AltName: Full=ACD1-like protein; AltName: Full=Protein TIC 55-IV; AltName: Full=Translocon at the inner envelope membrane of chloroplasts 55-IV; Flags: Precursor;	A0A1D6BZ68_WHEAT SubName: Full=Uncharacterized protein {ECO:0000313|EnsemblPlants:TRIAE_CS42_7AS_TGACv1_570861_AA1841760.2};	--	GO:0009507,chloroplast; GO:0009941,chloroplast envelope; GO:0009706,chloroplast inner membrane; GO:0016021,integral component of membrane; GO:0009536,plastid; GO:0051537,2 iron, 2 sulfur cluster binding; GO:0010277,chlorophyllide a oxygenase [overall] activity; GO:0046872,metal ion binding; GO:0015031,protein transport; GO:0003674,molecular_function; GO:0005488,binding; GO:0048037,cofactor bindin…	Pheophorbide a oxygenase	--	--	--
Cluster-31273.162461	0	0	0	56.78	41.77	58.39	0.01	0	0	1740.86	1334.04	2414.41	13.0806	1.89355e-27	3.45281e-25	up	1896	K08900 mitochondrial chaperone BCS1 | (RefSeq) AAA-ATPase At3g50940-like (A)	AAA-ATPase At3g50940-like [Aegilops tauschii subsp. tauschii]	AATP9_ARATH RecName: Full=AAA-ATPase At3g28580; EC=3.6.1.3 {ECO:0000250|UniProtKB:Q9FLD5};	A0A1D6CNT0_WHEAT SubName: Full=Uncharacterized protein {ECO:0000313|EnsemblPlants:TRIAE_CS42_7DL_TGACv1_603129_AA1976490.1};	AAA+-type ATPase	GO:0005783,endoplasmic reticulum; GO:0016021,integral component of membrane; GO:0005524,ATP binding; GO:0016887,ATPase activity; GO:0009737,response to abscisic acid; GO:0000304,response to singlet oxygen; GO:0000166,nucleotide binding; GO:0003674,molecular_function; GO:0005488,binding; GO:0008144,drug binding; GO:0017076,purine nucleotide binding; GO:0030554,adenyl nucleotide binding; GO:0032553…	Protein of unknown function (DUF1005)	--	--	--
Cluster-31273.86417	19.46	19.89	21.14	55.86	51.57	51.45	376.66	371.13	388.22	982.07	948.36	1225.21	1.28565	2.16557e-27	3.93697e-25	up	1196	K01301 N-acetylated-alpha-linked acidic dipeptidase [EC:3.4.17.21] | (RefSeq) probable glutamate carboxypeptidase 2 (A)	probable glutamate carboxypeptidase 2 [Aegilops tauschii subsp. tauschii]	LAMP1_ARATH RecName: Full=Probable glutamate carboxypeptidase LAMP1 {ECO:0000305}; EC=3.4.17.21 {ECO:0000305}; AltName: Full=Protein LIKE AMP1 {ECO:0000303|PubMed:25673776};	A0A1D5VUW2_WHEAT SubName: Full=Uncharacterized protein {ECO:0000313|EnsemblPlants:TRIAE_CS42_3B_TGACv1_221575_AA0744660.1};	Transferrin receptor and related proteins containing the protease-associated (PA) domain	GO:0005783,endoplasmic reticulum; GO:0005789,endoplasmic reticulum membrane; GO:0016021,integral component of membrane; GO:0005773,vacuole; GO:0046872,metal ion binding; GO:0008237,metallopeptidase activity; GO:0010073,meristem maintenance; GO:0007275,multicellular organism development; GO:0040008,regulation of growth; GO:0003674,molecular_function; GO:0005488,binding; GO:0043167,ion binding; GO:…	Transferrin receptor-like dimerisation domain	--	--	--
Cluster-31273.83837	2.87	4.12	5.16	31.22	27.5	31.68	62.71	86.88	107.16	620.63	571.17	851.98	2.79575	2.21556e-27	4.0158e-25	up	1319	K07213 copper chaperone | (RefSeq) hypothetical protein (A)	predicted protein [Hordeum vulgare subsp. vulgare]	HIP36_ARATH RecName: Full=Heavy metal-associated isoprenylated plant protein 36 {ECO:0000303|PubMed:21072340, ECO:0000303|PubMed:23368984}; Short=AtHIP36 {ECO:0000303|PubMed:21072340, ECO:0000303|PubMed:23368984}; Flags: Precursor;	M0YIF0_HORVV SubName: Full=Uncharacterized protein {ECO:0000313|EnsemblPlants:HORVU3Hr1G097770.1};	Copper chaperone	GO:0005737,cytoplasm; GO:0046914,transition metal ion binding; GO:0046916,cellular transition metal ion homeostasis; GO:0030001,metal ion transport; GO:0003674,molecular_function; GO:0005488,binding; GO:0046872,metal ion binding; GO:0043167,ion binding; GO:0043169,cation binding; GO:0006873,cellular ion homeostasis; GO:0006875,cellular metal ion homeostasis; GO:0008150,biological_process; GO:0009…	Heavy-metal-associated domain	--	--	--
Cluster-31273.152850	41.04	37.32	36.75	232.53	158.37	168.45	998.43	875.94	848.81	5148.25	3660.42	5040.89	2.17468	2.47921e-27	4.48026e-25	up	1440	K03676 glutaredoxin 3 | (RefSeq) monothiol glutaredoxin-S2-like (A)	monothiol glutaredoxin-S2-like [Aegilops tauschii subsp. tauschii]	GRXS2_ORYSJ RecName: Full=Monothiol glutaredoxin-S2;	F2D4G5_HORVV SubName: Full=Predicted protein {ECO:0000313|EMBL:BAJ89986.1};	Glutaredoxin and related proteins	GO:0005737,cytoplasm; GO:0051537,2 iron, 2 sulfur cluster binding; GO:0009055,electron transfer activity; GO:0046872,metal ion binding; GO:0015035,protein disulfide oxidoreductase activity; GO:0045454,cell redox homeostasis; GO:0003674,molecular_function; GO:0005488,binding; GO:0048037,cofactor binding; GO:0051536,iron-sulfur cluster binding; GO:0051540,metal cluster binding; GO:0003824,catalytic…	Glutaredoxin	--	--	--
Cluster-31273.104816	231.27	231.77	201.84	109.88	107.99	113.62	9179.42	8887.76	7616.61	3982.85	4073.89	5548.99	-1.1113	2.57529e-27	4.64005e-25	down	2195	K00726 alpha-1,3-mannosyl-glycoprotein beta-1,2-N-acetylglucosaminyltransferase [EC:2.4.1.101] | (RefSeq) Alpha-1,3-mannosyl-glycoprotein 2-beta-N-acetylglucosaminyltransferase (A)	uncharacterized protein LOC109742895 isoform X2 [Aegilops tauschii subsp. tauschii]	GUN4C_ARATH RecName: Full=Tetrapyrrole-binding protein, chloroplastic; AltName: Full=Genomes uncoupled 4; Flags: Precursor;	A0A1D5Y905_WHEAT SubName: Full=Uncharacterized protein {ECO:0000313|EnsemblPlants:TRIAE_CS42_4DS_TGACv1_362115_AA1176920.1};	Uncharacterized conserved protein	GO:0009507,chloroplast; GO:0031969,chloroplast membrane; GO:0019899,enzyme binding; GO:0046906,tetrapyrrole binding; GO:0015995,chlorophyll biosynthetic process; GO:0010019,chloroplast-nucleus signaling pathway; GO:0043085,positive regulation of catalytic activity; GO:0005515,protein binding; GO:0003674,molecular_function; GO:0005488,binding; GO:0097159,organic cyclic compound binding; GO:1901363…	GUN4-like	--	--	--
Cluster-31273.83828	47.33	39.07	41.86	12	11.88	10.74	623.48	494.97	522.02	142.85	148.6	174	-2.00266	3.30705e-27	5.92324e-25	down	892	--	PREDICTED: uncharacterized protein LOC104581546 [Brachypodium distachyon]	--	A0A1D6BHT1_WHEAT SubName: Full=Uncharacterized protein {ECO:0000313|EnsemblPlants:TRIAE_CS42_7AL_TGACv1_556071_AA1754550.1};	--	--	VQ motif	--	--	--
Cluster-31273.137082	0.06	0	0.3	22.66	26.64	20.74	3.02	0	13.14	969.27	1184.9	1194.37	7.51546	3.82182e-27	6.82505e-25	up	2544	K00029 malate dehydrogenase (oxaloacetate-decarboxylating)(NADP+) [EC:1.1.1.40] | (RefSeq) NADP-dependent malic enzyme-like (A)	unnamed protein product [Triticum aestivum]	MAOX_PHAVU RecName: Full=NADP-dependent malic enzyme; Short=NADP-ME; EC=1.1.1.40;	A0A077S3A3_WHEAT RecName: Full=Malic enzyme {ECO:0000256|RuleBase:RU003426};	NADP+-dependent malic enzyme	GO:0005737,cytoplasm; GO:0004471,malate dehydrogenase (decarboxylating) (NAD+) activity; GO:0004473,malate dehydrogenase (decarboxylating) (NADP+) activity; GO:0046872,metal ion binding; GO:0051287,NAD binding; GO:0008948,oxaloacetate decarboxylase activity; GO:0003674,molecular_function; GO:0003824,catalytic activity; GO:0004470,malic enzyme activity; GO:0016491,oxidoreductase activity; GO:00166…	Malic enzyme, NAD binding domain	--	--	--
Cluster-31273.103930	448.92	500.5	492.02	244.28	215.97	249.52	12903	13886.6	13434	6399	5898.67	8823.41	-1.12511	4.04304e-27	7.19886e-25	down	1657	K10257 acyl-lipid omega-3 desaturase [EC:1.14.19.25 1.14.19.35 1.14.19.36] | (RefSeq) omega-3 fatty acid desaturase, chloroplastic (A)	plastid omega-3 fatty acid desaturase, partial [Triticum aestivum]	FAD3C_RICCO RecName: Full=Omega-3 fatty acid desaturase, chloroplastic; EC=1.14.19.-; Flags: Precursor;	W5BP77_WHEAT SubName: Full=Uncharacterized protein {ECO:0000313|EnsemblPlants:TRIAE_CS42_2BS_TGACv1_146035_AA0453700.1};	--	GO:0031969,chloroplast membrane; GO:0016717,oxidoreductase activity, acting on paired donors, with oxidation of a pair of donors resulting in the reduction of molecular oxygen to two molecules of water; GO:0006636,unsaturated fatty acid biosynthetic process; GO:0003674,molecular_function; GO:0003824,catalytic activity; GO:0016491,oxidoreductase activity; GO:0016705,oxidoreductase activity, acting…	Domain of unknown function (DUF3474)	--	--	--
Cluster-31273.90860	8.25	16.39	20.24	0.16	0.06	0	414.58	796.15	967.68	7.17	2.85	0	-7.88149	4.69852e-27	8.34146e-25	down	2714	K00574 cyclopropane-fatty-acyl-phospholipid synthase [EC:2.1.1.79] | (RefSeq) uncharacterized protein LOC109759562 (A)	predicted protein [Hordeum vulgare subsp. vulgare]	CNMT_THLFG RecName: Full=(S)-coclaurine N-methyltransferase; Short=TfCNMT; EC=2.1.1.140;	W5B465_WHEAT SubName: Full=Uncharacterized protein {ECO:0000313|EnsemblPlants:TRIAE_CS42_2AS_TGACv1_112278_AA0334690.1};	--	GO:0005737,cytoplasm; GO:0030794,(S)-coclaurine-N-methyltransferase activity; GO:0003674,molecular_function; GO:0003824,catalytic activity; GO:0008168,methyltransferase activity; GO:0008757,S-adenosylmethionine-dependent methyltransferase activity; GO:0016740,transferase activity; GO:0016741,transferase activity, transferring one-carbon groups; GO:0005622,intracellular; GO:0005575,cellular_compon…	Mycolic acid cyclopropane synthetase	--	--	--
Cluster-31273.77969	28.39	33.5	33.8	12.61	12.45	11.91	504	573	569	203	210	260	-1.47896	4.83671e-27	8.56169e-25	down	1117	K23260 scopoletin glucosyltransferase [EC:2.4.1.128] | (RefSeq) UDP-glucose flavonoid 3-O-glucosyltransferase 7-like (A)	UDP-glycosyltransferase 90A2-like [Aegilops tauschii subsp. tauschii]	U90A2_ARATH RecName: Full=UDP-glycosyltransferase 90A2; EC=2.4.1.-;	A0A1D6C0I4_WHEAT RecName: Full=Glycosyltransferase {ECO:0000256|RuleBase:RU362057}; EC=2.4.1.- {ECO:0000256|RuleBase:RU362057};	UDP-glucuronosyl and UDP-glucosyl transferase	GO:0043231,intracellular membrane-bounded organelle; GO:0080043,quercetin 3-O-glucosyltransferase activity; GO:0080044,quercetin 7-O-glucosyltransferase activity; GO:0008152,metabolic process; GO:0003674,molecular_function; GO:0003824,catalytic activity; GO:0008194,UDP-glycosyltransferase activity; GO:0016740,transferase activity; GO:0016757,transferase activity, transferring glycosyl groups; GO:…	UDP-glucoronosyl and UDP-glucosyl transferase	--	--	--
Cluster-31273.88175	53.63	59.8	55.62	31.07	32.09	26.53	2399.39	2585.45	2366.16	1270.32	1364.71	1460.45	-1.02358	5.2706e-27	9.30253e-25	down	2443	K15015 solute carrier family 32 (vesicular inhibitory amino acid transporter) | (RefSeq) uncharacterized protein LOC107609646 isoform X1 (A)	IQ domain-containing protein IQM1-like [Aegilops tauschii subsp. tauschii]	IQM1_ARATH RecName: Full=IQ domain-containing protein IQM1 {ECO:0000305}; AltName: Full=IQ motif-containing protein 1 {ECO:0000303|Ref.6};	A0A1D5VFG7_WHEAT SubName: Full=Uncharacterized protein {ECO:0000313|EnsemblPlants:TRIAE_CS42_3AL_TGACv1_197487_AA0666460.1};	--	GO:0005737,cytoplasm; GO:0005634,nucleus; GO:0005516,calmodulin binding; GO:0010119,regulation of stomatal movement; GO:0005515,protein binding; GO:0003674,molecular_function; GO:0005488,binding; GO:0008150,biological_process; GO:0009987,cellular process; GO:0010118,stomatal movement; GO:0050789,regulation of biological process; GO:0050794,regulation of cellular process; GO:0065007,biological reg…	--	--	--	--
Cluster-31273.104634	202.12	228.5	164.74	29.75	34.83	43.77	1087.2	1170.41	830.9	141.17	177.5	289.06	-2.56181	5.63406e-27	9.91513e-25	down	509	K25108 licheninase [EC:3.2.1.73] | (RefSeq) lichenase-2 (A)	lichenase-2 [Aegilops tauschii subsp. tauschii]	GUB2_HORVU RecName: Full=Lichenase-2; EC=3.2.1.73; AltName: Full=(1->3,1->4)-beta-glucanase isoenzyme EII; AltName: Full=Endo-beta-1,3-1,4 glucanase II; AltName: Full=Lichenase II; Flags: Precursor; Fragment;	A0A287FRS5_HORVV SubName: Full=Uncharacterized protein {ECO:0000313|EnsemblPlants:HORVU1Hr1G057680.2};	--	GO:0042972,licheninase activity; GO:0005975,carbohydrate metabolic process; GO:0003674,molecular_function; GO:0003824,catalytic activity; GO:0004553,hydrolase activity, hydrolyzing O-glycosyl compounds; GO:0016787,hydrolase activity; GO:0016798,hydrolase activity, acting on glycosyl bonds; GO:0008152,metabolic process; GO:0008150,biological_process; GO:0044238,primary metabolic process; GO:007170…	Glycosyl hydrolases family 17	--	--	--
Cluster-31273.137863	10.31	9.25	7.53	0.66	0.48	0.57	235.28	203.63	163.19	13.69	10.5	15.95	-4.09959	5.96711e-27	1.04708e-24	down	1366	K17212 bisdemethoxycurcumin synthase [EC:2.3.1.211] | (RefSeq) bisdemethoxycurcumin synthase-like (A)	bisdemethoxycurcumin synthase-like [Aegilops tauschii subsp. tauschii]	CUS_ORYSJ RecName: Full=Bisdemethoxycurcumin synthase; EC=2.3.1.211; AltName: Full=Curcuminoid synthase;	N1QUZ8_AEGTA SubName: Full=Chalcone synthase 4 {ECO:0000313|EMBL:EMT12751.1, ECO:0000313|EnsemblPlants:EMT12751};	--	GO:0102452,bisdemethoxycurcumin synthase activity; GO:0042802,identical protein binding; GO:0009813,flavonoid biosynthetic process; GO:0003674,molecular_function; GO:0003824,catalytic activity; GO:0016740,transferase activity; GO:0016746,transferase activity, transferring acyl groups; GO:0016747,transferase activity, transferring acyl groups other than amino-acyl groups; GO:0005515,protein bindin…	Chalcone and stilbene synthases, N-terminal domain	--	--	--
Cluster-31273.106303	133.78	153.34	135.12	26.36	24.42	29.22	257.08	272.84	237.17	41.81	44.17	68.58	-2.50769	7.15385e-27	1.24809e-24	down	338	--	mavicyanin-like [Aegilops tauschii subsp. tauschii]	UCC1_ARATH RecName: Full=Uclacyanin 1 {ECO:0000303|PubMed:9761472}; Flags: Precursor;	W5DXX2_WHEAT SubName: Full=Uncharacterized protein {ECO:0000313|EnsemblPlants:TRIAE_CS42_4AS_TGACv1_307058_AA1016590.1};	--	GO:0031225,anchored component of membrane; GO:0046658,anchored component of plasma membrane; GO:0009055,electron transfer activity; GO:0046872,metal ion binding; GO:0003674,molecular_function; GO:0003824,catalytic activity; GO:0016491,oxidoreductase activity; GO:0005488,binding; GO:0043167,ion binding; GO:0043169,cation binding; GO:0005575,cellular_component; GO:0016020,membrane; GO:0031224,intri…	Plastocyanin-like domain	--	--	--
Cluster-31273.112549	14.7	12.52	12.58	1.09	0.49	0.78	252.5	207.21	204.93	16.97	7.95	16.5	-4.20035	1.05444e-26	1.82907e-24	down	1089	--	cell number regulator 8 [Aegilops tauschii subsp. tauschii]	CNR8_MAIZE RecName: Full=Cell number regulator 8; AltName: Full=ZmCNR08;	A0A1D5VM43_WHEAT SubName: Full=Uncharacterized protein {ECO:0000313|EnsemblPlants:TRIAE_CS42_3AS_TGACv1_213033_AA0704930.1};	--	GO:0016021,integral component of membrane; GO:0005575,cellular_component; GO:0016020,membrane; GO:0031224,intrinsic component of membrane; GO:0044425,membrane part	PLAC8 family	--	--	--
Cluster-31273.104218	500.47	553.93	499.01	299.33	265.73	261.85	2742.99	2891.86	2565.24	1448.09	1379.9	1762.02	-1.02226	1.34217e-26	2.32154e-24	down	514	K08912 light-harvesting complex II chlorophyll a/b binding protein 1 | (RefSeq) chlorophyll a-b binding protein of LHCII type 1-like (A)	Chlorophyll a-b binding protein 3C, chloroplastic [Triticum urartu]	CB22_ORYSJ RecName: Full=Chlorophyll a-b binding protein 2, chloroplastic; AltName: Full=LHCII type I CAB-2; Short=LHCP; Flags: Precursor;	M7YTH1_TRIUA RecName: Full=Chlorophyll a-b binding protein, chloroplastic {ECO:0000256|RuleBase:RU363080};	--	GO:0009941,chloroplast envelope; GO:0009535,chloroplast thylakoid membrane; GO:0016021,integral component of membrane; GO:0009522,photosystem I; GO:0009523,photosystem II; GO:0010287,plastoglobule; GO:0016168,chlorophyll binding; GO:0046872,metal ion binding; GO:0031409,pigment binding; GO:0015979,photosynthesis; GO:0009768,photosynthesis, light harvesting in photosystem I; GO:0018298,protein-chr…	Chlorophyll A-B binding protein	--	--	--
Cluster-31273.82690	7.87	9.54	7.42	0.07	0.18	0	267.69	313.2	239.69	2.09	5.92	0	-6.84602	1.55403e-26	2.68032e-24	down	1915	K00521 ferric-chelate reductase [EC:1.16.1.7] | (RefSeq) ferric reduction oxidase 7, chloroplastic-like (A)	NAC domain-containing protein 78-like [Aegilops tauschii subsp. tauschii]	NAC78_ARATH RecName: Full=NAC domain-containing protein 78 {ECO:0000303|PubMed:15029955}; Short=ANAC078 {ECO:0000303|PubMed:15029955}; AltName: Full=Protein NTM1-like 11 {ECO:0000303|PubMed:17158162};	A0A1D6B814_WHEAT SubName: Full=Uncharacterized protein {ECO:0000313|EnsemblPlants:TRIAE_CS42_6DL_TGACv1_527491_AA1704790.1};	--	GO:0005737,cytoplasm; GO:0016021,integral component of membrane; GO:0005634,nucleus; GO:0003677,DNA binding; GO:0003700,DNA-binding transcription factor activity; GO:0045893,positive regulation of transcription, DNA-templated; GO:0009962,regulation of flavonoid biosynthetic process; GO:0009644,response to high light intensity; GO:0006351,transcription, DNA-templated; GO:0003674,molecular_function…	No apical meristem (NAM) protein	NAC	TF	NAC
Cluster-31273.88398	6.55	4.43	14.5	198.31	165.44	183.02	315.68	206.27	664.55	8737.24	7579.08	10855	4.31929	1.88716e-26	3.24565e-24	up	2613	K14641 apyrase [EC:3.6.1.5] | (RefSeq) probable apyrase 3 (A)	probable apyrase 3 [Aegilops tauschii subsp. tauschii]	APY3_ORYSJ RecName: Full=Probable apyrase 3; Short=OsAPY3; EC=3.6.1.5; AltName: Full=ATP-diphosphatase; AltName: Full=ATP-diphosphohydrolase; AltName: Full=Adenosine diphosphatase; Short=ADPase; Flags: Precursor;	M8C7I8_AEGTA SubName: Full=Nucleoside-triphosphatase {ECO:0000313|EMBL:EMT30219.1, ECO:0000313|EnsemblPlants:EMT30219};	Nucleoside phosphatase	GO:0005576,extracellular region; GO:0102490,8-oxo-dGTP phosphohydrolase activity; GO:0005524,ATP binding; GO:0102485,dATP phosphohydrolase activity; GO:0102486,dCTP phosphohydrolase activity; GO:0102491,dGTP phosphohydrolase activity; GO:0102488,dTTP phosphohydrolase activity; GO:0102487,dUTP phosphohydrolase activity; GO:0102489,GTP phosphohydrolase activity; GO:0003674,molecular_function; GO:00…	GDA1/CD39 (nucleoside phosphatase) family	--	--	--
Cluster-31273.36528	9.09	4.47	9.21	97.21	79.31	92.82	177.85	84.33	170.87	1727.28	1474	2233.61	3.45088	2.54413e-26	4.36314e-24	up	1206	--	predicted protein [Hordeum vulgare subsp. vulgare]	7SB1_SOYBN RecName: Full=Basic 7S globulin; AltName: Full=SBg7S; Short=Bg; Contains: RecName: Full=Basic 7S globulin high kDa subunit; Contains: RecName: Full=Basic 7S globulin low kDa subunit; Flags: Precursor;	A0A287K0Y4_HORVV SubName: Full=Uncharacterized protein {ECO:0000313|EnsemblPlants:HORVU3Hr1G006450.1};	Aspartyl protease	GO:0004190,aspartic-type endopeptidase activity; GO:0042802,identical protein binding; GO:0045735,nutrient reservoir activity; GO:0030163,protein catabolic process; GO:0006508,proteolysis; GO:0003674,molecular_function; GO:0003824,catalytic activity; GO:0004175,endopeptidase activity; GO:0008233,peptidase activity; GO:0070011,peptidase activity, acting on L-amino acid peptides; GO:0016787,hydrola…	Xylanase inhibitor C-terminal	--	--	--
Cluster-31273.103049	43.88	54.11	58.28	212.58	208.54	293.67	960.16	1141.89	1210.38	4229.88	4335.53	7905.6	2.09442	3.34658e-26	5.72313e-24	up	1320	K03781 catalase [EC:1.11.1.6] | (RefSeq) catalase-1 (A)	catalase-1 [Aegilops tauschii subsp. tauschii]	CATA1_WHEAT RecName: Full=Catalase-1; EC=1.11.1.6;	A0A1D5YMQ8_WHEAT RecName: Full=Catalase {ECO:0000256|RuleBase:RU000498}; EC=1.11.1.6 {ECO:0000256|RuleBase:RU000498};	Catalase	GO:0009514,glyoxysome; GO:0004096,catalase activity; GO:0020037,heme binding; GO:0046872,metal ion binding; GO:0042744,hydrogen peroxide catabolic process; GO:0006979,response to oxidative stress; GO:0003674,molecular_function; GO:0003824,catalytic activity; GO:0004601,peroxidase activity; GO:0016491,oxidoreductase activity; GO:0016209,antioxidant activity; GO:0016684,oxidoreductase activity, act…	lactate/malate dehydrogenase, alpha/beta C-terminal domain	--	--	--
Cluster-31273.113054	25.12	25.54	24.01	8	8.04	9.55	745.99	732.35	677.32	216.52	227.03	348.94	-1.64598	3.43665e-26	5.8606e-24	down	1704	--	pentatricopeptide repeat-containing protein At2g17033 [Aegilops tauschii subsp. tauschii]	PP157_ARATH RecName: Full=Pentatricopeptide repeat-containing protein At2g17033;	A0A1D6ADV9_WHEAT SubName: Full=Uncharacterized protein {ECO:0000313|EnsemblPlants:TRIAE_CS42_6AS_TGACv1_485260_AA1541750.1};	FOG: PPR repeat	GO:0043231,intracellular membrane-bounded organelle; GO:0004519,endonuclease activity; GO:0003723,RNA binding; GO:0009451,RNA modification; GO:0003674,molecular_function; GO:0003824,catalytic activity; GO:0004518,nuclease activity; GO:0016787,hydrolase activity; GO:0016788,hydrolase activity, acting on ester bonds; GO:0003676,nucleic acid binding; GO:0005488,binding; GO:0097159,organic cyclic com…	PPR repeat family	--	--	--
Cluster-31273.66343	5.34	5.55	6.22	0.03	0.03	0.1	198	198.86	219.15	1	1.15	4.69	-6.66656	3.82368e-26	6.48408e-24	down	2067	--	uncharacterized protein LOC109786340 [Aegilops tauschii subsp. tauschii]	--	A0A1D6RTW6_WHEAT SubName: Full=Uncharacterized protein {ECO:0000313|EnsemblPlants:TRIAE_CS42_3DS_TGACv1_271577_AA0902830.5};	--	--	Ankyrin repeats (many copies)	--	--	--
Cluster-31273.88552	40.05	40.88	40.2	14.8	16.71	16.05	477	468.01	453	159	189	235	-1.4571	3.99128e-26	6.74938e-24	down	830	--	--	--	--	--	--	--	--	--	--
Cluster-31273.46375	5.94	7.41	6.53	1.28	1	0.94	233.47	281.08	244.05	45.8	37.22	45.28	-2.74287	4.47332e-26	7.54346e-24	down	2175	K00924 kinase [EC:2.7.1.-] | (RefSeq) probable serine/threonine-protein kinase CST (A)	probable serine/threonine-protein kinase PIX13 isoform X2 [Aegilops tauschii subsp. tauschii]	PIX13_ARATH RecName: Full=Probable serine/threonine-protein kinase PIX13 {ECO:0000305}; EC=2.7.11.1 {ECO:0000305};	W5BER7_WHEAT SubName: Full=Uncharacterized protein {ECO:0000313|EnsemblPlants:TRIAE_CS42_2BL_TGACv1_131715_AA0431080.1};	Serine/threonine protein kinase	GO:0005634,nucleus; GO:0005886,plasma membrane; GO:0005524,ATP binding; GO:0004675,transmembrane receptor protein serine/threonine kinase activity; GO:0007166,cell surface receptor signaling pathway; GO:0006952,defense response; GO:0006468,protein phosphorylation; GO:0000166,nucleotide binding; GO:0003674,molecular_function; GO:0005488,binding; GO:0008144,drug binding; GO:0017076,purine nucleotid…	Protein tyrosine kinase	--	--	--
Cluster-31273.126265	7.55	4.91	6.58	0.06	0.18	0.16	262.63	164.94	217.28	2	6	7	-5.63648	5.32657e-26	8.95736e-24	down	1953	K13947 auxin efflux carrier family protein | (RefSeq) probable auxin efflux carrier component 5b (A)	transposon protein, putative, CACTA, En/Spm sub-class [Oryza sativa Japonica Group]	--	Q10M38_ORYSJ SubName: Full=Transposon protein, putative, CACTA, En/Spm sub-class {ECO:0000313|EMBL:ABF95700.1};	--	GO:0008234,cysteine-type peptidase activity; GO:0003674,molecular_function; GO:0003824,catalytic activity; GO:0008233,peptidase activity; GO:0070011,peptidase activity, acting on L-amino acid peptides; GO:0016787,hydrolase activity; GO:0140096,catalytic activity, acting on a protein	Plant transposase (Ptta/En/Spm family)	--	--	--
Cluster-31273.134898	26.59	19.18	21.08	4.48	3.72	3.37	783.29	545.48	589.83	120.35	104.22	122.02	-2.64885	5.52086e-26	9.25837e-24	down	1692	K01456 peptide-N4-(N-acetyl-beta-glucosaminyl)asparagine amidase [EC:3.5.1.52] | (RefSeq) peptide-N(4)-(N-acetyl-beta- glucosaminyl)asparagine amidase-like (A)	probable aldo-keto reductase 3 [Aegilops tauschii subsp. tauschii]	AKR3_ORYSI RecName: Full=Probable aldo-keto reductase 3; EC=1.1.1.-;	W5APZ5_WHEAT SubName: Full=Uncharacterized protein {ECO:0000313|EnsemblPlants:TRIAE_CS42_2AL_TGACv1_093025_AA0269770.2};	Voltage-gated shaker-like K+ channel, subunit beta/KCNAB	GO:0016491,oxidoreductase activity; GO:0003674,molecular_function; GO:0003824,catalytic activity	Aldo/keto reductase family	--	--	--
Cluster-31273.161641	0.32	0.36	0.7	9.97	8.3	9.3	9	10	19	258	224	325	4.21684	5.61577e-26	9.39152e-24	up	1640	K15078 structure-specific endonuclease subunit SLX1 [EC:3.6.1.-] | (RefSeq) putative disease resistance protein RGA3 (A)	hypothetical protein TRIUR3_04351 [Triticum urartu]	RGA2_SOLBU RecName: Full=Disease resistance protein RGA2; AltName: Full=Blight resistance protein RPI; AltName: Full=RGA2-blb;	M7ZN05_TRIUA SubName: Full=Uncharacterized protein {ECO:0000313|EMBL:EMS49449.1, ECO:0000313|EnsemblPlants:TRIUR3_04351-P1};	Apoptotic ATPase	GO:0043531,ADP binding; GO:0005524,ATP binding; GO:0006952,defense response; GO:0000166,nucleotide binding; GO:0003674,molecular_function; GO:0005488,binding; GO:0017076,purine nucleotide binding; GO:0030554,adenyl nucleotide binding; GO:0032553,ribonucleotide binding; GO:0032555,purine ribonucleotide binding; GO:0032559,adenyl ribonucleotide binding; GO:0036094,small molecule binding; GO:0043167…	Rx N-terminal domain	--	--	--
Cluster-31273.83204	14.8	18.62	18.03	35.85	40.32	36.68	1127.66	1372.08	1307.42	2500.71	2919.92	3438.95	1.0278	5.86041e-26	9.77365e-24	up	3988	K00700 1,4-alpha-glucan branching enzyme [EC:2.4.1.18] | (RefSeq) 1,4-alpha-glucan-branching enzyme 2, chloroplastic/amyloplastic-like (A)	starch branching enzyme IIa [Triticum aestivum]	GLGB_MAIZE RecName: Full=1,4-alpha-glucan-branching enzyme 2, chloroplastic/amyloplastic; EC=2.4.1.18; AltName: Full=Q-enzyme; AltName: Full=Starch-branching enzyme IIB; Flags: Precursor;	A0A1D6RLR1_WHEAT SubName: Full=Uncharacterized protein {ECO:0000313|EnsemblPlants:TRIAE_CS42_2BL_TGACv1_131322_AA0425980.1};	1,4-alpha-glucan branching enzyme/starch branching enzyme II	GO:0009501,amyloplast; GO:0009507,chloroplast; GO:0003844,1,4-alpha-glucan branching enzyme activity; GO:0102752,1,4-alpha-glucan branching enzyme activity (using a glucosylated glycogenin as primer for glycogen synthesis); GO:0043169,cation binding; GO:0004553,hydrolase activity, hydrolyzing O-glycosyl compounds; GO:0005978,glycogen biosynthetic process; GO:0019252,starch biosynthetic process; G…	Alpha amylase, C-terminal all-beta domain	--	--	--
Cluster-31273.67325	8.43	6.85	9.54	62.61	43.03	54.43	217	170	233	1467	1052	1723	2.58518	6.28334e-26	1.04216e-23	up	1509	--	predicted protein [Hordeum vulgare subsp. vulgare]	--	A0A1D6DCY5_WHEAT SubName: Full=Uncharacterized protein {ECO:0000313|EnsemblPlants:TRIAE_CS42_U_TGACv1_641730_AA2102710.1};	--	--	Tetratricopeptide repeat	--	--	--
Cluster-31273.113083	102.45	106.41	122.9	44.21	46.61	51.91	2894.52	2902.2	3298.43	1138.32	1251.25	1804.49	-1.32204	6.46243e-26	1.06893e-23	down	1633	K11294 nucleolin | (RefSeq) 29 kDa ribonucleoprotein A, chloroplastic-like (A)	33 kDa ribonucleoprotein, chloroplastic [Aegilops tauschii subsp. tauschii]	ROC5_NICSY RecName: Full=33 kDa ribonucleoprotein, chloroplastic; Flags: Precursor;	A0A1D5UJ90_WHEAT SubName: Full=Uncharacterized protein {ECO:0000313|EnsemblPlants:TRIAE_CS42_2DL_TGACv1_158428_AA0518500.1};	FOG: RRM domain	GO:0009507,chloroplast; GO:0030529,NA; GO:0003723,RNA binding; GO:0006397,mRNA processing; GO:0003674,molecular_function; GO:0003676,nucleic acid binding; GO:0005488,binding; GO:0097159,organic cyclic compound binding; GO:1901363,heterocyclic compound binding; GO:0008152,metabolic process; GO:0006139,nucleobase-containing compound metabolic process; GO:0006396,RNA processing; GO:0006725,cellular …	RNA recognition motif. (a.k.a. RRM, RBD, or RNP domain)	--	--	--
Cluster-31273.134001	0.51	1.1	0.86	13.02	13.44	15.25	7.82	16.23	12.56	180.78	195.67	287.49	3.96368	7.01576e-26	1.15729e-23	up	998	K00615 transketolase [EC:2.2.1.1] | (RefSeq) transketolase, chloroplastic-like (A)	transketolase, chloroplastic-like [Aegilops tauschii subsp. tauschii]	TKT7_CRAPL RecName: Full=Transketolase 7; Short=TK; EC=2.2.1.1;	A0A1D5TLG4_WHEAT SubName: Full=Uncharacterized protein {ECO:0000313|EnsemblPlants:TRIAE_CS42_2AS_TGACv1_112777_AA0345080.1};	Transketolase	GO:0046872,metal ion binding; GO:0004802,transketolase activity; GO:0008152,metabolic process; GO:0003674,molecular_function; GO:0005488,binding; GO:0043167,ion binding; GO:0043169,cation binding; GO:0003824,catalytic activity; GO:0016740,transferase activity; GO:0016744,transferase activity, transferring aldehyde or ketonic groups; GO:0008150,biological_process	Transketolase, thiamine diphosphate binding domain	--	--	--
Cluster-31273.141537	8.55	7.68	8.56	41.26	38.33	28.99	288.9	250.56	275	1271.86	1230.73	1205.32	2.01795	7.45373e-26	1.2262e-23	up	1905	K21351 sucrose:sucrose fructosyltransferase [EC:2.4.1.99] | (RefSeq) sucrose:sucrose 1-fructosyltransferase-like (A)	sucrose:sucrose-1-fructosyltransferase [Triticum aestivum]	SST_FESAR RecName: Full=Sucrose:sucrose 1-fructosyltransferase; EC=2.4.1.99; AltName: Full=Sucrose 1(F)-fructosyltransferase; AltName: Full=Sucrose:sucrose 1(F)-beta-D-fructosyltransferase; Flags: Precursor;	A0A165ZY72_WHEAT SubName: Full=Sucrose:sucrose-1-fructosyltransferase {ECO:0000313|EMBL:AMZ79595.1};	Beta-fructofuranosidase (invertase)	GO:0005773,vacuole; GO:0050306,sucrose 1F-fructosyltransferase activity; GO:0004575,sucrose alpha-glucosidase activity; GO:0005975,carbohydrate metabolic process; GO:0003674,molecular_function; GO:0003824,catalytic activity; GO:0016740,transferase activity; GO:0016757,transferase activity, transferring glycosyl groups; GO:0016758,transferase activity, transferring hexosyl groups; GO:0050738,fruct…	Glycosyl hydrolases family 32 N-terminal domain	--	--	--
Cluster-31273.99141	12.06	13.38	13.2	1.55	1.86	1.26	164	175	170	19	24	21	-3.174	9.53607e-26	1.56451e-23	down	913	K22439 tricetin 3',4',5'-O-trimethyltransferase [EC:2.1.1.169] | (RefSeq) flavone O-methyltransferase 1 (A)	tricetin 3',4',5'-O-trimethyltransferase-like isoform X1 [Aegilops tauschii subsp. tauschii]	FOMT1_WHEAT RecName: Full=Flavone O-methyltransferase 1; EC=2.1.1.-; AltName: Full=Caffeic acid O-methyltransferase; Short=TaCOMT1;	W5HXI5_WHEAT SubName: Full=Uncharacterized protein {ECO:0000313|EnsemblPlants:TRIAE_CS42_7DL_TGACv1_602609_AA1962560.1};	Hydroxyindole-O-methyltransferase and related SAM-dependent methyltransferases	GO:0008171,O-methyltransferase activity; GO:0046983,protein dimerization activity; GO:0009813,flavonoid biosynthetic process; GO:0009723,response to ethylene; GO:0042542,response to hydrogen peroxide; GO:0009751,response to salicylic acid; GO:0009611,response to wounding; GO:0003674,molecular_function; GO:0003824,catalytic activity; GO:0008168,methyltransferase activity; GO:0016740,transferase ac…	O-methyltransferase domain	--	--	--
Cluster-31273.110482	18.59	19.52	22.69	235.29	173.29	275.63	35	34	39	365	307	633.64	3.3783	9.80523e-26	1.60432e-23	up	336	--	Dhn3, partial [Secale cereale]	DHN3_HORVU RecName: Full=Dehydrin DHN3; AltName: Full=B17;	F1DB88_SECCE SubName: Full=Dhn3 {ECO:0000313|EMBL:ADX32481.1}; Flags: Fragment;	--	GO:0006950,response to stress; GO:0009415,response to water; GO:0008150,biological_process; GO:0050896,response to stimulus; GO:0001101,response to acid chemical; GO:0009628,response to abiotic stimulus; GO:0010035,response to inorganic substance; GO:0042221,response to chemical; GO:1901700,response to oxygen-containing compound	--	--	--	--
Cluster-31273.77041	19.44	24.57	26.36	8.1	7.08	6.89	897.07	1095.74	1156.52	341.68	310.72	391.29	-1.77514	1.01375e-25	1.65422e-23	down	2512	K16055 trehalose 6-phosphate synthase/phosphatase [EC:2.4.1.15 3.1.3.12] | (RefSeq) alpha,alpha-trehalose-phosphate synthase [UDP-forming] 6-like (A)	predicted protein [Hordeum vulgare subsp. vulgare]	TPS6_ARATH RecName: Full=Alpha,alpha-trehalose-phosphate synthase [UDP-forming] 6; EC=2.4.1.15; AltName: Full=Trehalose-6-phosphate synthase 6; Short=AtTPS6;	F2DQH1_HORVV SubName: Full=Predicted protein {ECO:0000313|EMBL:BAJ97342.1, ECO:0000313|EnsemblPlants:HORVU5Hr1G060460.6};	Trehalose-6-phosphate synthase component TPS1 and related subunits	GO:0005737,cytoplasm; GO:0003825,alpha,alpha-trehalose-phosphate synthase (UDP-forming) activity; GO:0004805,trehalose-phosphatase activity; GO:0005992,trehalose biosynthetic process; GO:0070413,trehalose metabolism in response to stress; GO:0003674,molecular_function; GO:0003824,catalytic activity; GO:0008194,UDP-glycosyltransferase activity; GO:0016740,transferase activity; GO:0016757,transfera…	Glycosyltransferase family 20	--	--	--
Cluster-31273.121917	13.29	16.05	14.13	4.29	4.57	3.61	348.65	406.31	352.18	102.61	113.86	116.53	-1.9094	1.04453e-25	1.69986e-23	down	1534	--	uncharacterized protein LOC109771370 [Aegilops tauschii subsp. tauschii]	--	A0A1D6DH14_WHEAT SubName: Full=Uncharacterized protein {ECO:0000313|EnsemblPlants:TRIAE_CS42_U_TGACv1_642805_AA2123510.1};	--	--	GRF zinc finger	--	--	--
Cluster-31273.100476	0	0	0	49.38	33.37	42.04	0	0	0	1428.28	1005.54	1640.3	12.6655	1.12361e-25	1.82366e-23	up	1803	K16292 KDEL-tailed cysteine endopeptidase [EC:3.4.22.-] | (RefSeq) hypothetical protein (A)	oryzain alpha chain-like [Aegilops tauschii subsp. tauschii]	ORYA_ORYSJ RecName: Full=Oryzain alpha chain; EC=3.4.22.-; Flags: Precursor;	M8C5I7_AEGTA SubName: Full=Oryzain alpha chain {ECO:0000313|EMBL:EMT10408.1, ECO:0000313|EnsemblPlants:EMT10408};	Cysteine proteinase Cathepsin L	GO:0005615,extracellular space; GO:0005764,lysosome; GO:0004197,cysteine-type endopeptidase activity; GO:0051603,proteolysis involved in cellular protein catabolic process; GO:0003674,molecular_function; GO:0003824,catalytic activity; GO:0004175,endopeptidase activity; GO:0008234,cysteine-type peptidase activity; GO:0008233,peptidase activity; GO:0070011,peptidase activity, acting on L-amino acid…	Papain family cysteine protease	--	--	--
Cluster-31273.111656	109.77	113.66	116.6	54.01	62.81	62.83	1832.58	1827.49	1845.06	817.37	995.9	1290.07	-1.02813	1.1533e-25	1.86185e-23	down	1065	K01206 alpha-L-fucosidase [EC:3.2.1.51] | (RefSeq) alpha-L-fucosidase 3 (A)	GDSL esterase/lipase At5g45910-like [Aegilops tauschii subsp. tauschii]	GDL83_ARATH RecName: Full=GDSL esterase/lipase At5g45910; EC=3.1.1.-; AltName: Full=Extracellular lipase At5g45910; Flags: Precursor;	F2D5K9_HORVV SubName: Full=Predicted protein {ECO:0000313|EMBL:BAJ90380.1};	--	GO:0005576,extracellular region; GO:0016788,hydrolase activity, acting on ester bonds; GO:0016042,lipid catabolic process; GO:0003674,molecular_function; GO:0003824,catalytic activity; GO:0016787,hydrolase activity; GO:0008152,metabolic process; GO:0006629,lipid metabolic process; GO:0008150,biological_process; GO:0009056,catabolic process; GO:0044238,primary metabolic process; GO:0071704,organic…	GDSL-like Lipase/Acylhydrolase	--	--	--
Cluster-31273.127714	4.12	6.81	5.37	0.4	0.45	0.19	289.75	463.11	359.26	25.69	30.24	16.58	-4.08048	1.20183e-25	1.9248e-23	down	3698	K03029 26S proteasome regulatory subunit N10 | (RefSeq) 26S proteasome non-ATPase regulatory subunit 4 homolog (A)	uncharacterized protein LOC109758810 [Aegilops tauschii subsp. tauschii]	NRG2_ARATH RecName: Full=Nitrate regulatory gene2 protein {ECO:0000303|PubMed:26744214}; Short=NRG2 protein {ECO:0000303|PubMed:26744214};	A0A1D5ZTK6_WHEAT SubName: Full=Uncharacterized protein {ECO:0000313|EnsemblPlants:TRIAE_CS42_5DL_TGACv1_434770_AA1441360.2};	--	GO:0005634,nucleus; GO:0071249,cellular response to nitrate; GO:0015706,nitrate transport; GO:0071705,nitrogen compound transport; GO:0006355,regulation of transcription, DNA-templated; GO:0010167,response to nitrate; GO:1901698,response to nitrogen compound; GO:0006351,transcription, DNA-templated; GO:0001101,response to acid chemical; GO:0008150,biological_process; GO:0009987,cellular process; …	Protein of unknown function (DUF632)	--	--	--
Cluster-31273.101475	16.63	19.4	17.92	130.74	87.29	104.75	113.85	126.91	115.41	796.1	566.42	880.7	2.47483	1.21436e-25	1.93974e-23	up	581	K11253 histone H3 | (RefSeq) histone H3-like centromeric protein CSE4 (A)	hypothetical protein PHYPA_023032 [Physcomitrella patens]	H33_ARATH RecName: Full=Histone H3.3; AltName: Full=Histone H3.2;	D7SZ96_VITVI RecName: Full=Histone H3 {ECO:0000256|RuleBase:RU004471}; Flags: Fragment;	Histones H3 and H4	GO:0005730,nucleolus; GO:0000786,nucleosome; GO:0005634,nucleus; GO:0030875,rDNA protrusion; GO:0031492,nucleosomal DNA binding; GO:0046982,protein heterodimerization activity; GO:0006334,nucleosome assembly; GO:0003674,molecular_function; GO:0003676,nucleic acid binding; GO:0003677,DNA binding; GO:0003682,chromatin binding; GO:0005488,binding; GO:0031490,chromatin DNA binding; GO:0031491,nucleos…	Core histone H2A/H2B/H3/H4	--	--	--
Cluster-31273.119117	98.32	104.91	111.93	47.47	43.44	49.71	1559.31	1602.03	1682.31	682.07	654.35	969.55	-1.26829	1.26194e-25	2.00517e-23	down	1024	K13424 WRKY transcription factor 33 | (RefSeq) WRKY transcription factor WRKY24-like (A)	WRKY27 transcription factor [Triticum aestivum]	WRK24_ORYSI RecName: Full=WRKY transcription factor WRKY24 {ECO:0000303|PubMed:16919842}; Short=OsWRKY24 {ECO:0000303|PubMed:16919842};	B3GAU9_WHEAT SubName: Full=WRKY27 transcription factor {ECO:0000313|EMBL:ACD80363.1};	--	GO:0005634,nucleus; GO:0003700,DNA-binding transcription factor activity; GO:0043565,sequence-specific DNA binding; GO:0009738,abscisic acid-activated signaling pathway; GO:0009740,gibberellic acid mediated signaling pathway; GO:0009788,negative regulation of abscisic acid-activated signaling pathway; GO:0009938,negative regulation of gibberellic acid mediated signaling pathway; GO:0045893,positi…	WRKY DNA -binding domain	WRKY	TF	WRKY
Cluster-31273.103324	65.43	64.13	63.13	32.53	29.94	27.66	1445.27	1366.06	1323.35	653.3	628.3	751.53	-1.20655	1.26572e-25	2.00591e-23	down	1330	K03327 multidrug resistance protein, MATE family | (RefSeq) protein DETOXIFICATION 19-like (A)	MATE efflux family protein ALF5 [Triticum urartu]	DTX19_ARATH RecName: Full=Protein DETOXIFICATION 19 {ECO:0000303|PubMed:11739388}; Short=AtDTX19 {ECO:0000303|PubMed:11739388}; AltName: Full=Multidrug and toxic compound extrusion protein 19 {ECO:0000305}; Short=MATE protein 19 {ECO:0000305}; AltName: Full=Protein ABERRANT LATERAL ROOT FORMATION 5 {ECO:0000303|PubMed:11449055};	A0A1D5UWW9_WHEAT SubName: Full=Uncharacterized protein {ECO:0000313|EnsemblPlants:TRIAE_CS42_2DS_TGACv1_177481_AA0578270.1};	Uncharacterized membrane protein, predicted efflux pump	GO:0016021,integral component of membrane; GO:0015297,antiporter activity; GO:0015238,drug transmembrane transporter activity; GO:0006855,drug transmembrane transport; GO:0009636,response to toxic substance; GO:0003674,molecular_function; GO:0005215,transporter activity; GO:0022857,transmembrane transporter activity; GO:0015291,secondary active transmembrane transporter activity; GO:0022804,activ…	MatE	--	--	--
Cluster-31273.84727	46.54	40.29	43.29	0.19	0	0.59	1166.17	974.26	1030.06	4.23	0	18.29	-7.45474	1.29721e-25	2.05045e-23	down	1476	K10523 speckle-type POZ protein | (RefSeq) BTB/POZ domain-containing protein At1g55760-like isoform X1 (A)	BTB/POZ and TAZ domain-containing protein 2-like [Aegilops tauschii subsp. tauschii]	BT2_ARATH RecName: Full=BTB/POZ and TAZ domain-containing protein 2; AltName: Full=BTB and TAZ domain protein 2;	A0A1D5WJU5_WHEAT SubName: Full=Uncharacterized protein {ECO:0000313|EnsemblPlants:TRIAE_CS42_3DL_TGACv1_250816_AA0873610.1};	CREB binding protein/P300 and related TAZ Zn-finger proteins	GO:0005737,cytoplasm; GO:0005634,nucleus; GO:0019005,SCF ubiquitin ligase complex; GO:0005516,calmodulin binding; GO:0004402,histone acetyltransferase activity; GO:0003712,transcription coregulator activity; GO:0031625,ubiquitin protein ligase binding; GO:0008270,zinc ion binding; GO:0009738,abscisic acid-activated signaling pathway; GO:0009734,auxin-activated signaling pathway; GO:0007623,circad…	TAZ zinc finger	TAZ	TR	TAZ
Cluster-31273.103644	655.13	855.4	860.88	359.4	330.79	357.11	27629.7	34859.5	34522.6	13846.9	13259.5	18532.5	-1.27989	1.35224e-25	2.13186e-23	down	2317	K00521 ferric-chelate reductase [EC:1.16.1.7] | (RefSeq) ferric reduction oxidase 7, chloroplastic-like (A)	ferric reduction oxidase 7, chloroplastic-like [Aegilops tauschii subsp. tauschii]	FRO7_ARATH RecName: Full=Ferric reduction oxidase 7, chloroplastic; Short=AtFRO7; EC=1.16.1.7; AltName: Full=Ferric-chelate reductase 7; Flags: Precursor;	W5BF60_WHEAT SubName: Full=Uncharacterized protein {ECO:0000313|EnsemblPlants:TRIAE_CS42_2BL_TGACv1_130340_AA0409100.1};	Ferric reductase, NADH/NADPH oxidase and related proteins	GO:0009507,chloroplast; GO:0031969,chloroplast membrane; GO:0016021,integral component of membrane; GO:0000293,ferric-chelate reductase activity; GO:0046872,metal ion binding; GO:0006811,ion transport; GO:0009767,photosynthetic electron transport chain; GO:0003674,molecular_function; GO:0003824,catalytic activity; GO:0016491,oxidoreductase activity; GO:0016722,oxidoreductase activity, oxidizing m…	Ferric reductase like transmembrane component	--	--	--
Cluster-31273.123138	21.41	15.79	16.95	140.47	128.91	86.84	407.02	289.45	305.68	2424.93	2328.42	2030.89	2.59976	1.36394e-25	2.14472e-23	up	1179	--	protein WIR1A-like [Aegilops tauschii subsp. tauschii]	WIR1A_WHEAT RecName: Full=Protein WIR1A;	A0A1D5ZEB5_WHEAT SubName: Full=Uncharacterized protein {ECO:0000313|EnsemblPlants:TRIAE_CS42_5BS_TGACv1_423213_AA1370880.1};	--	GO:0016021,integral component of membrane; GO:0005575,cellular_component; GO:0016020,membrane; GO:0031224,intrinsic component of membrane; GO:0044425,membrane part	--	--	--	--
Cluster-31273.90154	4.59	7.77	9.73	91.12	68.49	91.02	37	60	74	657	524	902	3.40897	1.53636e-25	2.40958e-23	up	641	K00422 polyphenol oxidase [EC:1.10.3.1] | (RefSeq) polyphenol oxidase, chloroplastic-like (A)	polyphenol oxidase [Triticum aestivum]	PPO_MALDO RecName: Full=Polyphenol oxidase, chloroplastic; Short=PPO; EC=1.10.3.1; AltName: Full=Catechol oxidase; Flags: Precursor;	A0A1D5TWW9_WHEAT SubName: Full=Uncharacterized protein {ECO:0000313|EnsemblPlants:TRIAE_CS42_2BL_TGACv1_129832_AA0397560.1};	--	GO:0009543,chloroplast thylakoid lumen; GO:0004097,catechol oxidase activity; GO:0046872,metal ion binding; GO:0046148,pigment biosynthetic process; GO:0003674,molecular_function; GO:0003824,catalytic activity; GO:0016491,oxidoreductase activity; GO:0016682,oxidoreductase activity, acting on diphenols and related substances as donors, oxygen as acceptor; GO:0016679,oxidoreductase activity, acting…	Common central domain of tyrosinase	--	--	--
Cluster-31273.105500	84.99	80.09	86.16	37.4	31.14	31.07	1988	1807	1913	796	692	894	-1.44294	1.58703e-25	2.48261e-23	down	1394	K07407 alpha-galactosidase [EC:3.2.1.22] | (RefSeq) alpha-galactosidase-like (A)	alpha-galactosidase-like [Aegilops tauschii subsp. tauschii]	AGAL_ORYSJ RecName: Full=Alpha-galactosidase; EC=3.2.1.22; AltName: Full=Alpha-D-galactoside galactohydrolase; AltName: Full=Melibiase; Flags: Precursor;	A0A1D5STE4_WHEAT RecName: Full=Alpha-galactosidase {ECO:0000256|RuleBase:RU361168}; EC=3.2.1.22 {ECO:0000256|RuleBase:RU361168}; AltName: Full=Melibiase {ECO:0000256|RuleBase:RU361168};	Alpha-D-galactosidase (melibiase)	GO:0009505,plant-type cell wall; GO:0052692,raffinose alpha-galactosidase activity; GO:0005975,carbohydrate metabolic process; GO:0003674,molecular_function; GO:0003824,catalytic activity; GO:0004553,hydrolase activity, hydrolyzing O-glycosyl compounds; GO:0004557,alpha-galactosidase activity; GO:0015925,galactosidase activity; GO:0016787,hydrolase activity; GO:0016798,hydrolase activity, acting …	Alpha galactosidase A	--	--	--
Cluster-31273.72355	4.4	8.32	5.57	0.19	0.12	0.17	165.33	302.31	199.23	6.53	4.4	7.9	-5.31536	2.05753e-25	3.20208e-23	down	2093	K13457 disease resistance protein RPM1 | (RefSeq) putative disease resistance RPP13-like protein 3 (A)	putative NBS-LRR resistance protein [Aegilops tauschii]	RPM1_ARATH RecName: Full=Disease resistance protein RPM1; AltName: Full=Resistance to Pseudomonas syringae protein 3;	A0A1D6RGN1_WHEAT SubName: Full=Uncharacterized protein {ECO:0000313|EnsemblPlants:TRIAE_CS42_1DS_TGACv1_080167_AA0242060.2};	Apoptotic ATPase	GO:0012505,endomembrane system; GO:0019897,extrinsic component of plasma membrane; GO:0005886,plasma membrane; GO:0043531,ADP binding; GO:0005524,ATP binding; GO:0000166,nucleotide binding; GO:0009626,plant-type hypersensitive response; GO:0007165,signal transduction; GO:0003674,molecular_function; GO:0005488,binding; GO:0017076,purine nucleotide binding; GO:0030554,adenyl nucleotide binding; GO:…	NB-ARC domain	--	--	--
Cluster-31273.100482	201.89	192.64	210.92	482.75	430.98	437.58	6448	5941	6401	14061.7	13080.5	17194.7	1.0513	2.06703e-25	3.20862e-23	up	1814	K16292 KDEL-tailed cysteine endopeptidase [EC:3.4.22.-] | (RefSeq) hypothetical protein (A)	oryzain alpha chain-like [Aegilops tauschii subsp. tauschii]	ORYA_ORYSJ RecName: Full=Oryzain alpha chain; EC=3.4.22.-; Flags: Precursor;	M8C5I7_AEGTA SubName: Full=Oryzain alpha chain {ECO:0000313|EMBL:EMT10408.1, ECO:0000313|EnsemblPlants:EMT10408};	Cysteine proteinase Cathepsin L	GO:0005615,extracellular space; GO:0005764,lysosome; GO:0004197,cysteine-type endopeptidase activity; GO:0051603,proteolysis involved in cellular protein catabolic process; GO:0003674,molecular_function; GO:0003824,catalytic activity; GO:0004175,endopeptidase activity; GO:0008234,cysteine-type peptidase activity; GO:0008233,peptidase activity; GO:0070011,peptidase activity, acting on L-amino acid…	Papain family cysteine protease	--	--	--
Cluster-31273.70681	0	0	0	74.53	93.48	111.36	0	0	0	892.46	1176.45	1814.95	12.5596	2.26917e-25	3.51339e-23	up	896	K03564 thioredoxin-dependent peroxiredoxin [EC:1.11.1.24] | (RefSeq) peroxiredoxin Q, chloroplastic isoform X2 (A)	RecName: Full=Peroxiredoxin Q, chloroplastic; AltName: Full=Thioredoxin peroxidase; Flags: Precursor AAV66923.1 peroxiredoxin Q [Triticum aestivum]	PRXQ_WHEAT RecName: Full=Peroxiredoxin Q, chloroplastic; EC=1.11.1.15; AltName: Full=Thioredoxin peroxidase; Flags: Precursor;	A0A287VZ25_HORVV SubName: Full=Uncharacterized protein {ECO:0000313|EnsemblPlants:HORVU7Hr1G033500.2};	Alkyl hydroperoxide reductase, thiol specific antioxidant and related enzymes	GO:0009543,chloroplast thylakoid lumen; GO:0004601,peroxidase activity; GO:0051920,peroxiredoxin activity; GO:0045454,cell redox homeostasis; GO:0003674,molecular_function; GO:0003824,catalytic activity; GO:0016491,oxidoreductase activity; GO:0016209,antioxidant activity; GO:0016684,oxidoreductase activity, acting on peroxide as acceptor; GO:0008150,biological_process; GO:0009987,cellular process…	AhpC/TSA family	--	--	--
Cluster-31273.169817	2.16	1.01	1.91	23.11	22.16	22.66	31	14	26	300	302	400	3.62254	2.37516e-25	3.6681e-23	up	950	K00799 glutathione S-transferase [EC:2.5.1.18] | (RefSeq) probable glutathione S-transferase BZ2 (A)	probable glutathione S-transferase BZ2 [Aegilops tauschii subsp. tauschii]	GSTX2_MAIZE RecName: Full=Probable glutathione S-transferase BZ2; EC=2.5.1.18; AltName: Full=Protein bronze-2;	A0A1D6BMB8_WHEAT SubName: Full=Uncharacterized protein {ECO:0000313|EnsemblPlants:TRIAE_CS42_7AL_TGACv1_557195_AA1777910.1};	Glutathione S-transferase	GO:0004364,glutathione transferase activity; GO:0009718,anthocyanin-containing compound biosynthetic process; GO:0003674,molecular_function; GO:0003824,catalytic activity; GO:0016740,transferase activity; GO:0016765,transferase activity, transferring alkyl or aryl (other than methyl) groups; GO:0008152,metabolic process; GO:0008150,biological_process; GO:0009058,biosynthetic process; GO:0009812,f…	Glutathione S-transferase, N-terminal domain	--	--	--
Cluster-31273.71866	31.43	30.82	33.87	80.09	73.92	76.98	700	662	716	1622	1564	2109	1.15793	2.55549e-25	3.93656e-23	up	1339	K19825 2-alkenal reductase (NADP+) [EC:1.3.1.102] | (RefSeq) 2-alkenal reductase (NADP(+)-dependent) (A)	2-alkenal reductase (NADP(+)-dependent)-like [Aegilops tauschii subsp. tauschii]	DBR_TOBAC RecName: Full=2-alkenal reductase (NADP(+)-dependent); EC=1.3.1.102 {ECO:0000269|PubMed:17945329, ECO:0000269|Ref.3, ECO:0000269|Ref.4}; AltName: Full=Alkenal double bound reductase; AltName: Full=Allylic alcohol dehydrogenase 1 {ECO:0000303|PubMed:11117876}; Short=allyl-ADH1 {ECO:0000303|PubMed:11117876}; AltName: Full=Flavin-free double bond reductase {ECO:0000303|Ref.4}; Short=NtDBR;…	M7ZEC9_TRIUA SubName: Full=Putative NADP-dependent oxidoreductase P1 {ECO:0000313|EMBL:EMS58432.1, ECO:0000313|EnsemblPlants:TRIUR3_33962-P1};	Predicted NAD-dependent oxidoreductase	GO:0016491,oxidoreductase activity; GO:0003674,molecular_function; GO:0003824,catalytic activity	N-terminal domain of oxidoreductase	--	--	--
Cluster-31273.120852	24.49	40.64	36.86	0.38	0.49	1.45	292.66	466.85	416.72	4.1	5.58	21.33	-5.49767	2.59788e-25	3.99169e-23	down	832	K01426 amidase [EC:3.5.1.4] | (RefSeq) putative amidase C869.01 (A)	putative amidase C869.01 [Aegilops tauschii subsp. tauschii]	AMI4G_ARATH RecName: Full=Probable amidase At4g34880 {ECO:0000305}; EC=3.5.1.4 {ECO:0000250|UniProtKB:Q9FR37};	A0A1D5WM40_WHEAT SubName: Full=Uncharacterized protein {ECO:0000313|EnsemblPlants:TRIAE_CS42_3DL_TGACv1_251587_AA0882770.1};	Amidases	GO:0004040,amidase activity; GO:0003674,molecular_function; GO:0003824,catalytic activity; GO:0016787,hydrolase activity; GO:0016810,hydrolase activity, acting on carbon-nitrogen (but not peptide) bonds; GO:0016811,hydrolase activity, acting on carbon-nitrogen (but not peptide) bonds, in linear amides	Amidase	--	--	--
Cluster-31273.102584	4836.75	4335.42	3766.44	559.18	465.41	669.1	642.9	511.55	434.93	52.41	57.11	106.96	-3.10059	2.61629e-25	4.00981e-23	down	211	K08912 light-harvesting complex II chlorophyll a/b binding protein 1 | (RefSeq) chlorophyll a-b binding protein of LHCII type 1 (A)	predicted protein [Hordeum vulgare subsp. vulgare]	CB21_TOBAC RecName: Full=Chlorophyll a-b binding protein 16, chloroplastic; AltName: Full=LHCII type I CAB-16; Short=LHCP; Flags: Precursor;	I1I9D2_BRADI RecName: Full=Chlorophyll a-b binding protein, chloroplastic {ECO:0000256|RuleBase:RU363080};	--	GO:0009535,chloroplast thylakoid membrane; GO:0016021,integral component of membrane; GO:0009522,photosystem I; GO:0009523,photosystem II; GO:0016168,chlorophyll binding; GO:0046872,metal ion binding; GO:0009765,photosynthesis, light harvesting; GO:0018298,protein-chromophore linkage; GO:0003674,molecular_function; GO:0005488,binding; GO:0043167,ion binding; GO:0043168,anion binding; GO:0046906,t…	--	--	--	--
Cluster-31273.158849	16.17	14.22	13.84	64.42	70.46	65.4	86	72	69	302	355	427	2.0614	2.65462e-25	4.05828e-23	up	506	--	hypothetical protein TRIUR3_25822 [Triticum urartu]	--	A0A1D5WBN3_WHEAT SubName: Full=Uncharacterized protein {ECO:0000313|EnsemblPlants:TRIAE_CS42_3B_TGACv1_229027_AA0828120.1};	--	--	--	--	--	--
Cluster-31273.169039	0	0	0	88.66	88.86	71.97	0	0	0	1056.77	1113.15	1167.65	12.3856	2.86432e-25	4.36784e-23	up	893	--	jacalin-related lectin 1 [Triticum aestivum]	SALT_ORYSI RecName: Full=Salt stress-induced protein; Short=Salt protein; AltName: Full=Protein lectin-like; AltName: Full=Protein mannose-binding lectin;	A0A1D6SAF9_WHEAT SubName: Full=Uncharacterized protein {ECO:0000313|EnsemblPlants:TRIAE_CS42_6BS_TGACv1_513847_AA1650590.1};	--	GO:0030246,carbohydrate binding; GO:0003674,molecular_function; GO:0005488,binding	Jacalin-like lectin domain	--	--	--
Cluster-31273.103551	329.81	256.9	251.55	86.8	66.08	70.09	9405.63	7072.27	6814.47	2256.01	1790.7	2459.28	-2.02049	3.27957e-25	4.9885e-23	down	1646	K02694 photosystem I subunit III | (RefSeq) photosystem I reaction center subunit III, chloroplastic (A)	photosystem I reaction center subunit III, chloroplastic [Aegilops tauschii subsp. tauschii]	PSAF_HORVU RecName: Full=Photosystem I reaction center subunit III, chloroplastic; AltName: Full=Light-harvesting complex I 17 kDa protein; AltName: Full=PSI-F; Flags: Precursor;	A0A1D5YIN9_WHEAT SubName: Full=Uncharacterized protein {ECO:0000313|EnsemblPlants:TRIAE_CS42_5AL_TGACv1_375383_AA1220850.1};	--	GO:0009543,chloroplast thylakoid lumen; GO:0009538,photosystem I reaction center; GO:0015979,photosynthesis; GO:0008152,metabolic process; GO:0008150,biological_process; GO:0009987,cellular process; GO:0044237,cellular metabolic process; GO:0005622,intracellular; GO:0005575,cellular_component; GO:0005623,cell; GO:0005737,cytoplasm; GO:0043231,intracellular membrane-bounded organelle; GO:0009507,c…	Photosystem I reaction centre subunit III	--	--	--
Cluster-31273.168466	0	0.19	0.59	63.33	65.77	67.22	0	1	3	304	339	449	7.8945	3.81391e-25	5.78672e-23	up	512	--	RecName: Full=23 kDa jasmonate-induced protein	JI23_HORVU RecName: Full=23 kDa jasmonate-induced protein;	A0A287DXG2_HORVV SubName: Full=Uncharacterized protein {ECO:0000313|EnsemblPlants:HORVU0Hr1G007480.2};	--	--	--	--	--	--
Cluster-31273.130027	23.74	22.03	26.51	112.48	84.81	98.28	383.29	342.56	405.58	1645.36	1300.35	1951.37	1.92518	3.87282e-25	5.86142e-23	up	1038	--	predicted protein [Hordeum vulgare subsp. vulgare]	MPH1_ARATH RecName: Full=Protein MAINTENANCE OF PSII UNDER HIGH LIGHT 1 {ECO:0000303|PubMed:25846821};	F2CPP2_HORVV SubName: Full=Predicted protein {ECO:0000313|EMBL:BAJ84813.1, ECO:0000313|EnsemblPlants:HORVU1Hr1G070200.1};	--	GO:0009507,chloroplast; GO:0009535,chloroplast thylakoid membrane; GO:0016021,integral component of membrane; GO:0009579,thylakoid; GO:0061635,regulation of protein complex stability; GO:0009735,response to cytokinin; GO:0008150,biological_process; GO:0065007,biological regulation; GO:0065008,regulation of biological quality; GO:0009719,response to endogenous stimulus; GO:0009725,response to horm…	--	--	--	--
Cluster-31273.110955	273.45	243.96	231.77	98.95	79.98	80.19	3552.19	3047.62	2849.67	1160.87	986.49	1280.89	-1.64311	4.17217e-25	6.29769e-23	down	883	K10534 nitrate reductase (NAD(P)H) [EC:1.7.1.1 1.7.1.2 1.7.1.3] | (RefSeq) nitrate reductase [NADH] (A)	RecName: Full=Nitrate reductase [NADH]	NIA1_HORVU RecName: Full=Nitrate reductase [NADH]; Short=NR; EC=1.7.1.1;	N1R3Q2_AEGTA SubName: Full=Putative Nitrate reductase (NADH) {ECO:0000313|EMBL:EMT16785.1, ECO:0000313|EnsemblPlants:EMT16785};	NADH-cytochrome b-5 reductase	GO:0020037,heme binding; GO:0030151,molybdenum ion binding; GO:0043546,molybdopterin cofactor binding; GO:0009703,nitrate reductase (NADH) activity; GO:0050464,nitrate reductase (NADPH) activity; GO:0042128,nitrate assimilation; GO:0006809,nitric oxide biosynthetic process; GO:0003674,molecular_function; GO:0005488,binding; GO:0046906,tetrapyrrole binding; GO:0048037,cofactor binding; GO:0097159,…	Oxidoreductase NAD-binding domain	--	--	--
Cluster-31273.170687	2.36	2.17	1.89	15.49	13.27	12.01	63	56	48	377	337	395	2.55599	4.24216e-25	6.37261e-23	up	1558	K16818 phospholipase A1 [EC:3.1.1.32] | (RefSeq) phospholipase A(1) DAD1, chloroplastic (A)	phospholipase A1-II 7-like [Aegilops tauschii subsp. tauschii]	PLA7_ORYSI RecName: Full=Phospholipase A1-II 7; EC=3.1.1.-;	W4ZRX7_WHEAT SubName: Full=Uncharacterized protein {ECO:0000313|EnsemblPlants:TRIAE_CS42_1AL_TGACv1_000783_AA0019040.1};	Predicted lipase	GO:0005737,cytoplasm; GO:0008970,phospholipase A1 activity; GO:0016042,lipid catabolic process; GO:0003674,molecular_function; GO:0003824,catalytic activity; GO:0004620,phospholipase activity; GO:0016298,lipase activity; GO:0016787,hydrolase activity; GO:0016788,hydrolase activity, acting on ester bonds; GO:0052689,carboxylic ester hydrolase activity; GO:0008152,metabolic process; GO:0006629,lipi…	Lipase (class 3)	--	--	--
Cluster-31273.161212	2.6	3.04	2.53	12.84	14.83	11.19	78	88	72	350.94	422.43	412.9	2.13787	4.73015e-25	7.08808e-23	up	1718	K16871 4-aminobutyrate---pyruvate transaminase [EC:2.6.1.96] | (RAP-DB) Os02g0112900; Similar to Viroid RNA-binding protein (Fragment). (A)	PREDICTED: probable gamma-aminobutyrate transaminase 4 [Oryza sativa Japonica Group]	GATP4_ORYSJ RecName: Full=Probable gamma-aminobutyrate transaminase 4; Short=OsGABA-T; EC=2.6.1.96;	W5HP64_WHEAT SubName: Full=Uncharacterized protein {ECO:0000313|EnsemblPlants:TRIAE_CS42_7BL_TGACv1_578621_AA1897850.1};	Alanine-glyoxylate aminotransferase AGT2	GO:0005737,cytoplasm; GO:0034387,4-aminobutyrate:pyruvate transaminase activity; GO:0102351,gamma-aminobutyrate transaminase (glyoxylate dependent) activity; GO:0030170,pyridoxal phosphate binding; GO:0003674,molecular_function; GO:0003824,catalytic activity; GO:0003867,4-aminobutyrate transaminase activity; GO:0008483,transaminase activity; GO:0016740,transferase activity; GO:0016769,transferase…	Aminotransferase class-III	--	--	--
Cluster-31273.137473	10.8	13.07	16.75	60.55	63.59	75.86	233	272	343	1187.92	1303.54	2013.59	2.19872	5.09994e-25	7.62334e-23	up	1305	--	hypothetical protein TRIUR3_18239 [Triticum urartu]	--	M7ZQG8_TRIUA SubName: Full=Uncharacterized protein {ECO:0000313|EMBL:EMS50339.1, ECO:0000313|EnsemblPlants:TRIUR3_18239-P1};	--	--	Glycine rich protein family	--	--	--
Cluster-31273.34974	0.31	0.74	0.43	17.28	18.07	18.44	3	7	4	152	168	222	5.07964	5.21512e-25	7.77632e-23	up	726	K00454 lipoxygenase [EC:1.13.11.12] | (RefSeq) lipoxygenase 2.1, chloroplastic (A)	predicted protein [Hordeum vulgare subsp. vulgare]	LOX21_HORVU RecName: Full=Lipoxygenase 2.1, chloroplastic; EC=1.13.11.12; AltName: Full=LOX-100; AltName: Full=LOX2:Hv:1; Flags: Precursor;	F2DM79_HORVV RecName: Full=Lipoxygenase {ECO:0000256|RuleBase:RU003975}; EC=1.13.11.- {ECO:0000256|RuleBase:RU003975};	--	GO:0009507,chloroplast; GO:0016165,linoleate 13S-lipoxygenase activity; GO:0046872,metal ion binding; GO:0031408,oxylipin biosynthetic process; GO:0009753,response to jasmonic acid; GO:0003674,molecular_function; GO:0003824,catalytic activity; GO:0016491,oxidoreductase activity; GO:0016701,oxidoreductase activity, acting on single donors with incorporation of molecular oxygen; GO:0016702,oxidored…	Lipoxygenase	--	--	--
Cluster-31273.168725	21.5	18.73	20.79	94.82	77.56	100.27	239.05	200	218.53	949.42	818.48	1370.42	2.05087	5.49524e-25	8.17387e-23	up	791	--	predicted protein, partial [Hordeum vulgare subsp. vulgare]	PMEI8_ORYSJ RecName: Full=Pectinesterase inhibitor 8 {ECO:0000305}; AltName: Full=Pectin methylesterase inhibitor 8 {ECO:0000303|PubMed:26874295}; Short=OsPMEI8 {ECO:0000303|PubMed:26874295}; Flags: Precursor;	F2DUJ4_HORVV SubName: Full=Predicted protein {ECO:0000313|EMBL:BAJ98765.1}; Flags: Fragment;	--	GO:0048046,apoplast; GO:0046910,pectinesterase inhibitor activity; GO:0003674,molecular_function; GO:0004857,enzyme inhibitor activity; GO:0098772,molecular function regulator; GO:0030234,enzyme regulator activity; GO:0005575,cellular_component; GO:0005576,extracellular region	Plant invertase/pectin methylesterase inhibitor	--	--	--
Cluster-31273.90001	5.83	6.24	5.82	39.29	34.08	43.52	49	50.29	46.15	295.79	271.95	449.81	2.60835	5.63662e-25	8.36361e-23	up	658	K19891 glucan endo-1,3-beta-glucosidase 1/2/3 [EC:3.2.1.39] | (RefSeq) glucan endo-1,3-beta-glucosidase 1-like (A)	Glucan endo-1,3-beta-glucosidase 13 [Triticum urartu]	ALL9_OLEEU RecName: Full=Glucan endo-1,3-beta-D-glucosidase; EC=3.2.1.39; AltName: Full=Major pollen allergen Ole e 9; AltName: Allergen=Ole e 9; Flags: Precursor;	M7ZU95_TRIUA SubName: Full=Glucan endo-1,3-beta-glucosidase 13 {ECO:0000313|EMBL:EMS51674.1, ECO:0000313|EnsemblPlants:TRIUR3_27670-P1};	--	GO:0005576,extracellular region; GO:0042973,glucan endo-1,3-beta-D-glucosidase activity; GO:0042803,protein homodimerization activity; GO:0006076,(1->3)-beta-D-glucan catabolic process; GO:0003674,molecular_function; GO:0003824,catalytic activity; GO:0004553,hydrolase activity, hydrolyzing O-glycosyl compounds; GO:0008422,beta-glucosidase activity; GO:0015926,glucosidase activity; GO:0016787,hydr…	X8 domain	--	--	--
Cluster-31273.94903	17.12	15.84	19.14	55.77	48.68	54.54	694.61	621	738.14	2066.37	1876.84	2722.51	1.50405	6.28881e-25	9.30851e-23	up	2238	K10767 mRNA N6-methyladenine demethylase [EC:1.14.11.53] | (RefSeq) uncharacterized protein LOC109739252 isoform X1 (A)	uncharacterized protein LOC109739252 isoform X1 [Aegilops tauschii subsp. tauschii]	--	A0A1D5S8N2_WHEAT SubName: Full=Uncharacterized protein {ECO:0000313|EnsemblPlants:TRIAE_CS42_1BL_TGACv1_030735_AA0099450.1};	Uncharacterized conserved protein	GO:0016491,oxidoreductase activity; GO:0003674,molecular_function; GO:0003824,catalytic activity	2OG-Fe(II) oxygenase superfamily	--	--	--
Cluster-31273.143886	23.09	24.39	24.56	55.06	63.01	50.66	533.5	543.59	538.6	1157.28	1383.14	1439.78	1.11506	6.52987e-25	9.64176e-23	up	1380	K00002 alcohol dehydrogenase (NADP+) [EC:1.1.1.2] | (RefSeq) aldo-keto reductase family 4 member C9-like (A)	Aldo-keto reductase family 4 member C10 [Triticum urartu]	AKRCA_ARATH RecName: Full=Aldo-keto reductase family 4 member C10; EC=1.1.1.-;	M7ZG99_TRIUA SubName: Full=Aldo-keto reductase family 4 member C10 {ECO:0000313|EMBL:EMS47119.1, ECO:0000313|EnsemblPlants:TRIUR3_07821-P1};	Aldo/keto reductase family proteins	GO:0005829,cytosol; GO:0005634,nucleus; GO:0016491,oxidoreductase activity; GO:0003674,molecular_function; GO:0003824,catalytic activity; GO:0005622,intracellular; GO:0005575,cellular_component; GO:0005623,cell; GO:0005737,cytoplasm; GO:0044424,intracellular part; GO:0044444,cytoplasmic part; GO:0044464,cell part; GO:0043231,intracellular membrane-bounded organelle; GO:0043226,organelle; GO:00432…	Aldo/keto reductase family	--	--	--
Cluster-31273.101696	0.42	0.51	0.6	13.27	16.05	11.72	5.36	6.31	7.22	152.76	194.27	183.69	4.70168	7.25487e-25	1.06862e-22	up	871	--	putative phosphatidylglycerol/phosphatidylinositol transfer protein DDB_G0282179 [Aegilops tauschii subsp. tauschii]	ROSY1_ARATH RecName: Full=MD-2-related lipid-recognition protein ROSY1 {ECO:0000305}; AltName: Full=Protein INTERACTOR OF SYNAPTOTAGMIN 1 {ECO:0000303|PubMed:27044028}; Flags: Precursor;	W5BWF5_WHEAT SubName: Full=Uncharacterized protein {ECO:0000313|EnsemblPlants:TRIAE_CS42_2DL_TGACv1_158039_AA0506940.1};	Uncharacterized conserved protein, contains ML domain	GO:0005737,cytoplasm; GO:0008429,phosphatidylethanolamine binding; GO:0032934,sterol binding; GO:0032366,intracellular sterol transport; GO:0009958,positive gravitropism; GO:0009651,response to salt stress; GO:0003674,molecular_function; GO:0005488,binding; GO:0005543,phospholipid binding; GO:0008289,lipid binding; GO:0043167,ion binding; GO:0043168,anion binding; GO:0005496,steroid binding; GO:0…	ML domain	--	--	--
Cluster-31273.63918	0	0	0	28.17	33.25	26.28	0	0	0	884.68	1087.58	1112.95	12.2649	7.49709e-25	1.10162e-22	up	1936	K15803 (-)-germacrene D synthase [EC:4.2.3.75] | (RefSeq) alpha-humulene synthase-like isoform X1 (A)	alpha-humulene synthase-like [Aegilops tauschii subsp. tauschii]	ZSS1_ZINZE RecName: Full=Alpha-humulene synthase; EC=4.2.3.104;	A0A1D5UVM5_WHEAT SubName: Full=Uncharacterized protein {ECO:0000313|EnsemblPlants:TRIAE_CS42_2DS_TGACv1_177277_AA0572020.1};	--	GO:0000287,magnesium ion binding; GO:0010333,terpene synthase activity; GO:0008152,metabolic process; GO:0003674,molecular_function; GO:0005488,binding; GO:0046872,metal ion binding; GO:0043167,ion binding; GO:0043169,cation binding; GO:0003824,catalytic activity; GO:0016829,lyase activity; GO:0016835,carbon-oxygen lyase activity; GO:0016838,carbon-oxygen lyase activity, acting on phosphates; GO:…	Terpene synthase family, metal binding domain	--	--	--
Cluster-31273.141532	3.54	6.15	5.09	36.95	37.94	59.02	119.64	200.62	163.36	1139.08	1218.44	2453.85	3.08566	8.97215e-25	1.31517e-22	up	1905	K21351 sucrose:sucrose fructosyltransferase [EC:2.4.1.99] | (RefSeq) sucrose:sucrose 1-fructosyltransferase-like (A)	sucrose:sucrose-1-fructosyltransferase [Triticum aestivum]	SST_FESAR RecName: Full=Sucrose:sucrose 1-fructosyltransferase; EC=2.4.1.99; AltName: Full=Sucrose 1(F)-fructosyltransferase; AltName: Full=Sucrose:sucrose 1(F)-beta-D-fructosyltransferase; Flags: Precursor;	A0A165ZY72_WHEAT SubName: Full=Sucrose:sucrose-1-fructosyltransferase {ECO:0000313|EMBL:AMZ79595.1};	Beta-fructofuranosidase (invertase)	GO:0005773,vacuole; GO:0050306,sucrose 1F-fructosyltransferase activity; GO:0004575,sucrose alpha-glucosidase activity; GO:0005975,carbohydrate metabolic process; GO:0003674,molecular_function; GO:0003824,catalytic activity; GO:0016740,transferase activity; GO:0016757,transferase activity, transferring glycosyl groups; GO:0016758,transferase activity, transferring hexosyl groups; GO:0050738,fruct…	Glycosyl hydrolases family 32 N-terminal domain	--	--	--
Cluster-31273.90913	11.93	10.62	11.35	29.02	32.96	28.8	374.71	322.19	338.83	831.33	983.89	1113.06	1.30815	9.83408e-25	1.43803e-22	up	1788	K10355 actin, other eukaryote | (RefSeq) actin-3-like (A)	Actin-3 [Triticum urartu]	ACT3_ORYSI RecName: Full=Actin-3;	M8AIA9_TRIUA SubName: Full=Actin-3 {ECO:0000313|EMBL:EMS60494.1, ECO:0000313|EnsemblPlants:TRIUR3_27012-P1};	Actin and related proteins	GO:0005737,cytoplasm; GO:0005856,cytoskeleton; GO:0005524,ATP binding; GO:0000166,nucleotide binding; GO:0003674,molecular_function; GO:0005488,binding; GO:0008144,drug binding; GO:0017076,purine nucleotide binding; GO:0030554,adenyl nucleotide binding; GO:0032553,ribonucleotide binding; GO:0032555,purine ribonucleotide binding; GO:0032559,adenyl ribonucleotide binding; GO:0035639,purine ribonucl…	Actin	--	--	--
Cluster-31273.84093	22.22	17.57	21.98	1.74	2.88	1.6	296.37	225.36	277.45	21.01	36.41	26.24	-3.44965	1.04364e-24	1.52244e-22	down	900	--	uncharacterized serine-rich protein C1E8.05-like [Aegilops tauschii subsp. tauschii]	--	A0A1D5W678_WHEAT SubName: Full=Uncharacterized protein {ECO:0000313|EnsemblPlants:TRIAE_CS42_3B_TGACv1_224719_AA0800550.4};	--	--	--	--	--	--
Cluster-31273.168044	0.31	0.54	0.49	7.5	9.84	6.84	7.54	12.78	11.43	167.61	229.55	206.55	4.0609	1.09079e-24	1.58739e-22	up	1451	K14157 alpha-aminoadipic semialdehyde synthase [EC:1.5.1.8 1.5.1.9] | (RefSeq) alpha-aminoadipic semialdehyde synthase isoform X1 (A)	lysine ketoglutarate reductase/saccharopine dehydrogenase [Triticum turgidum]	AASS_ARATH RecName: Full=Alpha-aminoadipic semialdehyde synthase; AltName: Full=cAt-LKR/SDH; Short=LKR/SDH; Includes: RecName: Full=Lysine ketoglutarate reductase; Short=LKR; EC=1.5.1.8; Includes: RecName: Full=Saccharopine dehydrogenase; EC=1.5.1.9; AltName: Full=cAt-SDH; Short=SDH;	A0A1D6S7U7_WHEAT SubName: Full=Uncharacterized protein {ECO:0000313|EnsemblPlants:TRIAE_CS42_6AL_TGACv1_472261_AA1520070.5};	Lysine-ketoglutarate reductase/saccharopine dehydrogenase	GO:0005737,cytoplasm; GO:0047131,saccharopine dehydrogenase (NAD+, L-glutamate-forming) activity; GO:0047130,saccharopine dehydrogenase (NADP+, L-lysine-forming) activity; GO:0004753,saccharopine dehydrogenase activity; GO:0006091,generation of precursor metabolites and energy; GO:0033512,L-lysine catabolic process to acetyl-CoA via saccharopine; GO:0019878,lysine biosynthetic process via aminoad…	LOR/SDH bifunctional enzyme conserved region	--	--	--
Cluster-31273.106347	116.25	94.06	87.51	30.46	26.2	25.18	1940.74	1512.45	1384.81	461	415.38	517	-1.97778	1.23405e-24	1.79157e-22	down	1065	--	--	--	A0A287SI93_HORVV SubName: Full=Uncharacterized protein {ECO:0000313|EnsemblPlants:HORVU5Hr1G101990.1};	--	--	Collagen triple helix repeat (20 copies)	--	--	--
Cluster-31273.141489	0.15	0	0.29	22.58	12.7	17.09	4.98	0	9.21	692.37	405.64	706.67	6.825	1.25767e-24	1.82148e-22	up	1896	K01206 alpha-L-fucosidase [EC:3.2.1.51] | (RefSeq) alpha-L-fucosidase 3 (A)	GDSL esterase/lipase At3g26430-like [Aegilops tauschii subsp. tauschii]	GDL53_ARATH RecName: Full=GDSL esterase/lipase At3g26430; EC=3.1.1.-; AltName: Full=Extracellular lipase At3g26430; Flags: Precursor;	A0A1D6RRN0_WHEAT SubName: Full=Uncharacterized protein {ECO:0000313|EnsemblPlants:TRIAE_CS42_3AS_TGACv1_212070_AA0697360.1};	--	GO:0005576,extracellular region; GO:0016298,lipase activity; GO:0016042,lipid catabolic process; GO:0003674,molecular_function; GO:0003824,catalytic activity; GO:0016787,hydrolase activity; GO:0016788,hydrolase activity, acting on ester bonds; GO:0008152,metabolic process; GO:0006629,lipid metabolic process; GO:0008150,biological_process; GO:0009056,catabolic process; GO:0044238,primary metabolic…	GDSL-like Lipase/Acylhydrolase	--	--	--
Cluster-31273.81387	12.18	12.67	14.79	41.66	43.4	46.8	184.99	185.19	212.82	572.87	626	874.16	1.62859	1.36816e-24	1.97678e-22	up	991	--	dormancy-associated protein 2-like [Aegilops tauschii subsp. tauschii]	--	A0A287E628_HORVV SubName: Full=Uncharacterized protein {ECO:0000313|EnsemblPlants:HORVU0Hr1G020590.1};	--	--	Glycine rich protein family	--	--	--
Cluster-31273.131043	31.02	32.35	31.07	15.35	16.62	16.67	825.84	831.18	785.55	372.2	420.36	546.13	-1.06445	1.43441e-24	2.06756e-22	down	1553	K19589 release factor glutamine methyltransferase [EC:2.1.1.297] | (RefSeq) uncharacterized protein LOC100283871 (A)	knotted 7 [Hordeum vulgare]	KNOSB_ORYSJ RecName: Full=Homeobox protein knotted-1-like 11; AltName: Full=Homeobox protein HOS59;	Q717U4_HORVU SubName: Full=Knotted 7 {ECO:0000313|EMBL:AAQ11887.1};	Transcription factor MEIS1 and related HOX domain proteins	GO:0005634,nucleus; GO:0003677,DNA binding; GO:0006355,regulation of transcription, DNA-templated; GO:0003674,molecular_function; GO:0003676,nucleic acid binding; GO:0005488,binding; GO:0097159,organic cyclic compound binding; GO:1901363,heterocyclic compound binding; GO:0008152,metabolic process; GO:0006139,nucleobase-containing compound metabolic process; GO:0006351,transcription, DNA-templated…	Homeobox KN domain	HB-KNOX	TF	HB->HB-KNOX
Cluster-31273.148810	28.11	20.1	20.65	101.63	107.54	91.85	533.86	368	372	1752.53	1940.25	2145.75	2.01037	1.58042e-24	2.27261e-22	up	1178	K07213 copper chaperone | (RefSeq) copper transport protein ATX1-like (A)	copper transport protein ATX1-like [Aegilops tauschii subsp. tauschii]	ATOX1_ARATH RecName: Full=Copper transport protein ATX1; AltName: Full=Copper chaperone ATX1;	A0A1D6C8E8_WHEAT SubName: Full=Uncharacterized protein {ECO:0000313|EnsemblPlants:TRIAE_CS42_7BL_TGACv1_578285_AA1892390.3};	Copper chaperone	GO:0005737,cytoplasm; GO:0005829,cytosol; GO:0046914,transition metal ion binding; GO:0046916,cellular transition metal ion homeostasis; GO:0006825,copper ion transport; GO:0030001,metal ion transport; GO:0003674,molecular_function; GO:0005488,binding; GO:0046872,metal ion binding; GO:0043167,ion binding; GO:0043169,cation binding; GO:0006873,cellular ion homeostasis; GO:0006875,cellular metal io…	--	--	--	--
Cluster-31273.16729	2.45	3.54	3.15	0.39	0.42	0.43	173	242	212	25	28	37	-2.99359	1.62517e-24	2.33143e-22	down	3719	K02358 elongation factor Tu | (RefSeq) uncharacterized protein LOC103721475 isoform X1 (A)	unknown [Triticum aestivum]	M860_ARATH RecName: Full=Uncharacterized mitochondrial protein AtMg00860; AltName: Full=ORF158;	F1C3E6_WHEAT SubName: Full=Uncharacterized protein {ECO:0000313|EMBL:ADX31265.1};	FOG: Transposon-encoded proteins with TYA, reverse transcriptase, integrase domains in various combinations	GO:0005739,mitochondrion; GO:0005622,intracellular; GO:0005575,cellular_component; GO:0005623,cell; GO:0005737,cytoplasm; GO:0043231,intracellular membrane-bounded organelle; GO:0043226,organelle; GO:0043227,membrane-bounded organelle; GO:0043229,intracellular organelle; GO:0044424,intracellular part; GO:0044444,cytoplasmic part; GO:0044464,cell part	Retroviral aspartyl protease	--	--	--
Cluster-31273.103939	0	0	0	69.64	59.36	75.77	0	0	0	921.17	824.06	1362.05	12.2566	1.84569e-24	2.64152e-22	up	963	K02638 plastocyanin | (RefSeq) plastocyanin, chloroplastic (A)	plastocyanin [Klebsiella pneumoniae]	PLAS_HORVU RecName: Full=Plastocyanin, chloroplastic; Flags: Precursor;	A0A1D6D5D4_WHEAT RecName: Full=Plastocyanin {ECO:0000256|RuleBase:RU363020};	--	GO:0009535,chloroplast thylakoid membrane; GO:0005507,copper ion binding; GO:0009055,electron transfer activity; GO:0003674,molecular_function; GO:0005488,binding; GO:0046872,metal ion binding; GO:0043167,ion binding; GO:0043169,cation binding; GO:0046914,transition metal ion binding; GO:0003824,catalytic activity; GO:0016491,oxidoreductase activity; GO:0005622,intracellular; GO:0005575,cellular_…	Copper binding proteins, plastocyanin/azurin family	--	--	--
Cluster-31273.62251	0.9	1.87	0.48	37.4	30.84	42.42	8	16	4	299	261	465	4.99378	2.14746e-24	3.06616e-22	up	683	--	--	--	--	--	--	--	--	--	--
Cluster-31273.104717	19.71	21.48	15.73	2.22	3.37	3.86	1060.64	1117.72	805.08	109.25	172.41	255.4	-2.69908	2.26154e-24	3.21389e-22	down	2889	K03283 heat shock 70kDa protein 1/2/6/8 | (RefSeq) heat shock 70 kDa protein 6, chloroplastic-like (A)	heat shock 70 kDa protein 6, chloroplastic-like [Aegilops tauschii subsp. tauschii]	HSP7G_ARATH RecName: Full=Heat shock 70 kDa protein 7, chloroplastic; AltName: Full=Chloroplast heat shock protein 70-2; Short=cpHsc70-2; AltName: Full=Heat shock protein 70-7; Short=AtHsp70-7; Flags: Precursor;	A0A287F1V1_HORVV SubName: Full=Uncharacterized protein {ECO:0000313|EnsemblPlants:HORVU1Hr1G030790.1};	Molecular chaperones mortalin/PBP74/GRP75, HSP70 superfamily	GO:0048046,apoplast; GO:0009507,chloroplast; GO:0009941,chloroplast envelope; GO:0009570,chloroplast stroma; GO:0009532,plastid stroma; GO:0009579,thylakoid; GO:0005524,ATP binding; GO:0051082,unfolded protein binding; GO:0006457,protein folding; GO:0045036,protein targeting to chloroplast; GO:0046686,response to cadmium ion; GO:0009408,response to heat; GO:0000166,nucleotide binding; GO:0003674,…	Hsp70 protein	--	--	--
Cluster-31273.159275	3.59	1.97	2.79	101.73	44.26	62.56	39	20.59	28.7	995.79	456.85	836.31	4.51944	2.34039e-24	3.31814e-22	up	779	--	--	--	--	--	--	--	--	--	--
Cluster-31273.88224	13.21	12.89	12.25	2.12	2.08	1.16	430.25	405.27	379.03	63.09	64.47	46.44	-2.96873	2.76652e-24	3.91314e-22	down	1845	--	uncharacterized protein LOC109746016 [Aegilops tauschii subsp. tauschii]	--	F2D4V9_HORVV SubName: Full=Predicted protein {ECO:0000313|EMBL:BAJ90130.1};	--	--	Domain of unknown function (DUF222)	--	--	--
Cluster-31273.104763	435.92	406.72	419.77	1345.25	1051.57	1186.87	8262.18	7429.31	7546.17	23147.9	18932.2	27668.9	1.39891	3.00414e-24	4.23934e-22	up	1176	K20728 vegetative storage protein 2 | (RefSeq) vegetative storage protein 2-like (A)	Acid phosphatase 1 [Triticum urartu]	VSPA_SOYBN RecName: Full=Stem 28 kDa glycoprotein; AltName: Full=Vegetative storage protein A; Flags: Precursor;	M7Z3H3_TRIUA SubName: Full=Acid phosphatase 1 {ECO:0000313|EMBL:EMS54507.1, ECO:0000313|EnsemblPlants:TRIUR3_18162-P1};	--	GO:0045735,nutrient reservoir activity; GO:0003674,molecular_function	HAD superfamily, subfamily IIIB (Acid phosphatase)	--	--	--
Cluster-31273.105755	61.59	49.23	48.8	14.12	11.28	13.78	1346.65	1038	1012.62	280.68	234.3	370.54	-2.13474	3.22056e-24	4.53418e-22	down	1319	K01087 trehalose 6-phosphate phosphatase [EC:3.1.3.12] | (RefSeq) probable trehalose-phosphate phosphatase 1 (A)	probable trehalose-phosphate phosphatase 1 [Aegilops tauschii subsp. tauschii]	TPP1_ORYSJ RecName: Full=Probable trehalose-phosphate phosphatase 1; Short=OsTPP1; EC=3.1.3.12; AltName: Full=Trehalose 6-phosphate phosphatase;	W5GXR8_WHEAT RecName: Full=Trehalose 6-phosphate phosphatase {ECO:0000256|RuleBase:RU361117}; EC=3.1.3.12 {ECO:0000256|RuleBase:RU361117};	Trehalose-6-phosphate synthase component TPS1 and related subunits	GO:0004805,trehalose-phosphatase activity; GO:0009409,response to cold; GO:0009651,response to salt stress; GO:0005992,trehalose biosynthetic process; GO:0003674,molecular_function; GO:0003824,catalytic activity; GO:0016787,hydrolase activity; GO:0016788,hydrolase activity, acting on ester bonds; GO:0016791,phosphatase activity; GO:0019203,carbohydrate phosphatase activity; GO:0042578,phosphoric …	Trehalose-phosphatase	--	--	--
Cluster-31273.102343	557.74	520.09	465.89	241.71	277.71	239.26	10151	9121	8041	3992	4801	5356	-1.13848	3.9045e-24	5.48432e-22	down	1139	K00432 glutathione peroxidase [EC:1.11.1.9] | (RefSeq) phospholipid hydroperoxide glutathione peroxidase 1, chloroplastic-like (A)	phospholipid hydroperoxide glutathione peroxidase 1, chloroplastic-like [Aegilops tauschii subsp. tauschii]	GPX7_ARATH RecName: Full=Putative glutathione peroxidase 7, chloroplastic; EC=1.11.1.9; Flags: Precursor;	R7W0C1_AEGTA RecName: Full=Glutathione peroxidase {ECO:0000256|RuleBase:RU000499};	Glutathione peroxidase	GO:0009507,chloroplast; GO:0004602,glutathione peroxidase activity; GO:0080167,response to karrikin; GO:0006979,response to oxidative stress; GO:0003674,molecular_function; GO:0003824,catalytic activity; GO:0004601,peroxidase activity; GO:0016491,oxidoreductase activity; GO:0016209,antioxidant activity; GO:0016684,oxidoreductase activity, acting on peroxide as acceptor; GO:0008150,biological_proc…	Glutathione peroxidase	--	--	--
Cluster-31273.95203	72.86	63.89	62.03	27.08	25.05	26.24	1714.67	1450.3	1385.79	579.88	560.16	759.73	-1.45229	4.61186e-24	6.46291e-22	down	1401	K01074 palmitoyl-protein thioesterase [EC:3.1.2.22] | (RefSeq) palmitoyl-protein thioesterase 1-like (A)	palmitoyl-protein thioesterase 1-like [Aegilops tauschii subsp. tauschii]	--	A0A1D5STY5_WHEAT SubName: Full=Uncharacterized protein {ECO:0000313|EnsemblPlants:TRIAE_CS42_1DL_TGACv1_061871_AA0205000.2};	Palmitoyl protein thioesterase	GO:0098599,palmitoyl hydrolase activity; GO:0003674,molecular_function; GO:0003824,catalytic activity; GO:0016787,hydrolase activity	Palmitoyl protein thioesterase	--	--	--
Cluster-31273.35451	0	0	0.35	191.23	174.34	160.83	0	0	2	1018	993	1187	10.4609	4.9664e-24	6.94367e-22	up	540	--	--	DHN1_MAIZE RecName: Full=Dehydrin DHN1; AltName: Full=M3; AltName: Full=RAB-17 protein;	--	--	GO:0012506,vesicle membrane; GO:0070300,phosphatidic acid binding; GO:1901611,phosphatidylglycerol binding; GO:0035091,phosphatidylinositol binding; GO:0001786,phosphatidylserine binding; GO:0006950,response to stress; GO:0009415,response to water; GO:0003674,molecular_function; GO:0005488,binding; GO:0005543,phospholipid binding; GO:0008289,lipid binding; GO:0043167,ion binding; GO:0043168,anion…	--	--	--	--
Cluster-31273.63067	1.65	1.36	1.05	14.87	15.69	11.61	30.4	24.08	18.31	248.29	274.28	262.88	3.27286	5.32867e-24	7.43301e-22	up	1149	K09647 mitochondrial inner membrane protease subunit 1 [EC:3.4.21.-] | (RefSeq) mitochondrial inner membrane protease subunit 1-like (A)	uncharacterized protein LOC109778529 [Aegilops tauschii subsp. tauschii]	--	A0A1D5UUJ3_WHEAT SubName: Full=Uncharacterized protein {ECO:0000313|EnsemblPlants:TRIAE_CS42_2DS_TGACv1_177143_AA0566500.1};	Mitochondrial inner membrane protease, subunit IMP2	--	Signal peptidase, peptidase S26	--	--	--
Cluster-31273.158042	4.39	4.99	4.6	19.25	17.27	18.93	94.62	103.64	94	376.83	353.36	501.41	1.8788	5.59509e-24	7.7867e-22	up	1303	K00975 glucose-1-phosphate adenylyltransferase [EC:2.7.7.27] | (RefSeq) putative two-component response regulator ARR21 (A)	MYB-related protein [Triticum aestivum]	PHR3_ORYSI RecName: Full=Protein PHOSPHATE STARVATION RESPONSE 3 {ECO:0000250|UniProtKB:Q6YXZ4}; Short=OsPHR3 {ECO:0000250|UniProtKB:Q6YXZ4};	G9DRA9_WHEAT SubName: Full=MYB-related protein {ECO:0000313|EMBL:AEV91186.1};	--	GO:0005634,nucleus; GO:0003677,DNA binding; GO:0006355,regulation of transcription, DNA-templated; GO:0006351,transcription, DNA-templated; GO:0003674,molecular_function; GO:0003676,nucleic acid binding; GO:0005488,binding; GO:0097159,organic cyclic compound binding; GO:1901363,heterocyclic compound binding; GO:0008152,metabolic process; GO:0006139,nucleobase-containing compound metabolic process…	MYB-CC type transfactor, LHEQLE motif	GARP-G2-like	TF	GARP->GARP-G2-like
Cluster-31273.104939	56.94	39.45	42.37	192.12	236.84	209.46	596.01	396.41	419.04	1808.85	2352.73	2694.99	2.08198	5.78237e-24	8.02887e-22	up	759	K03671 thioredoxin 1 | (RefSeq) thioredoxin H1-like (A)	thioredoxin H1-like [Aegilops tauschii subsp. tauschii]	TRH21_ORYSJ RecName: Full=Thioredoxin H2-1; Short=OsTrxh2-1; AltName: Full=OsTrx24;	A0A1D5WQF5_WHEAT SubName: Full=Uncharacterized protein {ECO:0000313|EnsemblPlants:TRIAE_CS42_3DS_TGACv1_271485_AA0900120.1};	Thioredoxin	GO:0005737,cytoplasm; GO:0016671,oxidoreductase activity, acting on a sulfur group of donors, disulfide as acceptor; GO:0015035,protein disulfide oxidoreductase activity; GO:0047134,protein-disulfide reductase activity; GO:0004791,thioredoxin-disulfide reductase activity; GO:0045454,cell redox homeostasis; GO:0034599,cellular response to oxidative stress; GO:0006662,glycerol ether metabolic proce…	Thioredoxin	--	--	--
Cluster-31273.80534	148.74	98.61	107.42	15.42	17.28	12.89	546	342	367	49	60	58	-3.09495	6.96095e-24	9.64322e-22	down	425	K11855 ubiquitin carboxyl-terminal hydrolase 36/42 [EC:3.4.19.12] | (RefSeq) ubiquitin carboxyl-terminal hydrolase 36 (A)	cortical cell-delineating protein-like [Aegilops tauschii subsp. tauschii]	CCDP_MAIZE RecName: Full=Cortical cell-delineating protein; AltName: Full=Root-specific protein ZRP3; Flags: Precursor;	A0A1D5YI50_WHEAT SubName: Full=Uncharacterized protein {ECO:0000313|EnsemblPlants:TRIAE_CS42_5AL_TGACv1_375264_AA1218740.1};	--	--	Hydrophobic seed protein	--	--	--
Cluster-31273.105097	354.34	372.38	338.03	192.89	172.69	185.72	2454	2465	2203	1189	1134	1580	-1.05969	7.53769e-24	1.04184e-21	down	585	--	ferredoxin-thioredoxin reductase, variable chain-like [Aegilops tauschii subsp. tauschii]	FTRV_MAIZE RecName: Full=Ferredoxin-thioredoxin reductase, variable chain; Short=FTR-V; AltName: Full=Ferredoxin-thioredoxin reductase subunit A; Short=FTR-A;	A0A1D6DEG6_WHEAT SubName: Full=Uncharacterized protein {ECO:0000313|EnsemblPlants:TRIAE_CS42_U_TGACv1_642058_AA2110400.1};	--	GO:0009507,chloroplast; GO:0016491,oxidoreductase activity; GO:0055114,oxidation-reduction process; GO:0015979,photosynthesis; GO:0003674,molecular_function; GO:0003824,catalytic activity; GO:0008152,metabolic process; GO:0008150,biological_process; GO:0009987,cellular process; GO:0044237,cellular metabolic process; GO:0005622,intracellular; GO:0005575,cellular_component; GO:0005623,cell; GO:0005…	Ferredoxin thioredoxin reductase variable alpha chain	--	--	--
Cluster-31273.67586	13.28	12.66	11.99	5.19	5.64	5.74	887.81	818.25	763.1	317.54	358.5	472.24	-1.30228	8.77378e-24	1.20992e-21	down	3530	K15535 phosphoglucan, water dikinase [EC:2.7.9.5] | (RefSeq) phosphoglucan, water dikinase, chloroplastic (A)	phosphoglucan, water dikinase, chloroplastic [Aegilops tauschii subsp. tauschii]	PWD_ORYSJ RecName: Full=Phosphoglucan, water dikinase, chloroplastic; EC=2.7.9.5; Flags: Precursor;	A0A287VG88_HORVV SubName: Full=Uncharacterized protein {ECO:0000313|EnsemblPlants:HORVU7Hr1G008070.5};	--	GO:0009570,chloroplast stroma; GO:0102217,6-phosphoglucan, water dikinase activity; GO:0005524,ATP binding; GO:0019200,carbohydrate kinase activity; GO:0046872,metal ion binding; GO:0051752,phosphoglucan, water dikinase activity; GO:2001070,starch binding; GO:0046777,protein autophosphorylation; GO:0005982,starch metabolic process; GO:0003674,molecular_function; GO:0003824,catalytic activity; GO:…	Pyruvate phosphate dikinase, PEP/pyruvate binding domain	--	--	--
Cluster-31273.106250	30.25	31.15	32.8	12.97	11.32	12.8	667.57	662.83	686.99	260.25	237.41	347.41	-1.45129	8.90131e-24	1.22472e-21	down	1329	--	hypothetical protein TRIUR3_06034 [Triticum urartu]	--	A0A1D6C2Y6_WHEAT SubName: Full=Uncharacterized protein {ECO:0000313|EnsemblPlants:TRIAE_CS42_7BL_TGACv1_576946_AA1860820.1};	Uncharacterized conserved protein	--	Eukaryotic protein of unknown function (DUF829)	--	--	--
Cluster-31273.103071	865.07	838.31	706.78	267.67	198.79	261.21	7135.39	6623.04	5496.92	1974.99	1555.41	2647.57	-1.8357	9.41982e-24	1.29312e-21	down	650	K23047 E3 ubiquitin-protein ligase UNKL [EC:2.3.2.27] | (RefSeq) zinc finger CCCH domain-containing protein 2 (A)	zinc finger CCCH domain-containing protein 33-like [Aegilops tauschii subsp. tauschii]	C3H29_ARATH RecName: Full=Zinc finger CCCH domain-containing protein 29; Short=AtC3H29; AltName: Full=AtSZF2;	J9Z3M3_WHEAT SubName: Full=ZnFP {ECO:0000313|EMBL:AFS49947.1, ECO:0000313|EnsemblPlants:TRIAE_CS42_3B_TGACv1_223009_AA0775160.1};	CCCH-type Zn-finger protein	GO:0005634,nucleus; GO:0003677,DNA binding; GO:0003700,DNA-binding transcription factor activity; GO:0046872,metal ion binding; GO:0050832,defense response to fungus; GO:0006355,regulation of transcription, DNA-templated; GO:0010200,response to chitin; GO:0009409,response to cold; GO:0003674,molecular_function; GO:0003676,nucleic acid binding; GO:0005488,binding; GO:0097159,organic cyclic compoun…	Zinc finger C-x8-C-x5-C-x3-H type (and similar)	C3H	TF	C3H
Cluster-31273.108950	33.18	54.39	64.95	379.39	285.18	369.09	424.28	668.7	785.98	4380.17	3462.02	5802.77	2.66589	1.16764e-23	1.59927e-21	up	873	K13051 L-asparaginase / beta-aspartyl-peptidase [EC:3.5.1.1 3.4.19.5] | (RefSeq) probable isoaspartyl peptidase/L-asparaginase 2 (A)	probable isoaspartyl peptidase/L-asparaginase 2 [Aegilops tauschii subsp. tauschii]	ASPGB_ARATH RecName: Full=Probable isoaspartyl peptidase/L-asparaginase 2; EC=3.4.19.5; AltName: Full=L-asparagine amidohydrolase 2; Contains: RecName: Full=Isoaspartyl peptidase/L-asparaginase 2 subunit alpha; Contains: RecName: Full=Isoaspartyl peptidase/L-asparaginase 2 subunit beta; Flags: Precursor;	W5B6Q4_WHEAT SubName: Full=Uncharacterized protein {ECO:0000313|EnsemblPlants:TRIAE_CS42_2BL_TGACv1_129317_AA0378360.1};	Asparaginase	GO:0004067,asparaginase activity; GO:0008798,beta-aspartyl-peptidase activity; GO:0003674,molecular_function; GO:0003824,catalytic activity; GO:0016787,hydrolase activity; GO:0016810,hydrolase activity, acting on carbon-nitrogen (but not peptide) bonds; GO:0016811,hydrolase activity, acting on carbon-nitrogen (but not peptide) bonds, in linear amides; GO:0008233,peptidase activity; GO:0008238,exo…	Asparaginase	--	--	--
Cluster-31273.87485	22.03	16.13	22.19	89.85	79.32	76.85	648	458	620	2409	2217	2781	1.91616	1.26917e-23	1.73441e-21	up	1690	--	predicted protein [Hordeum vulgare subsp. vulgare]	--	F2CQG8_HORVV SubName: Full=Predicted protein {ECO:0000313|EMBL:BAJ85089.1};	--	GO:0016021,integral component of membrane; GO:0005575,cellular_component; GO:0016020,membrane; GO:0031224,intrinsic component of membrane; GO:0044425,membrane part	Uncharacterized protein family, UPF0114	--	--	--
Cluster-31273.125678	12.55	17.34	12.35	3.42	3.62	3.82	536.43	716.17	501.84	133.69	147.21	200.85	-2.05845	1.51934e-23	2.0716e-21	down	2345	K20924 cellulose synthase-like protein [EC:2.4.1.-] | (RefSeq) cellulose synthase-like protein D2 (A)	putative cellulose synthase-like protein D2 [Hordeum vulgare subsp. vulgare]	CSLD2_ORYSJ RecName: Full=Cellulose synthase-like protein D2; EC=2.4.1.-; AltName: Full=OsCslD2;	A0A1D5X0D0_WHEAT SubName: Full=Uncharacterized protein {ECO:0000313|EnsemblPlants:TRIAE_CS42_4AL_TGACv1_288640_AA0954230.1};	--	GO:0005794,Golgi apparatus; GO:0000139,Golgi membrane; GO:0016021,integral component of membrane; GO:0016760,cellulose synthase (UDP-forming) activity; GO:0051753,mannan synthase activity; GO:0071555,cell wall organization; GO:0030244,cellulose biosynthetic process; GO:0071669,plant-type cell wall organization or biogenesis; GO:0003674,molecular_function; GO:0003824,catalytic activity; GO:0008194…	Cellulose synthase	--	--	--
Cluster-31273.38641	0	0	0	20.53	27.16	23.19	0	0	0	644.37	888.04	981.35	11.9563	1.56888e-23	2.13435e-21	up	1935	K20181 vacuolar protein sorting-associated protein 18 | (GenBank) vacuolar sorting-associated-like protein (A)	receptor kinase-like protein Xa21 isoform X2 [Aegilops tauschii subsp. tauschii]	XA21_ORYSI RecName: Full=Receptor kinase-like protein Xa21 {ECO:0000303|Ref.1}; EC=2.7.11.1 {ECO:0000255|PROSITE-ProRule:PRU00159, ECO:0000269|PubMed:11927577}; Contains: RecName: Full=Receptor kinase-like protein Xa21, processed {ECO:0000250|UniProtKB:Q2R2D5}; Flags: Precursor;	A0A287GL67_HORVV SubName: Full=Uncharacterized protein {ECO:0000313|EnsemblPlants:HORVU1Hr1G086400.1};	--	GO:0005789,endoplasmic reticulum membrane; GO:0016021,integral component of membrane; GO:0005634,nucleus; GO:0005886,plasma membrane; GO:0005524,ATP binding; GO:0004674,protein serine/threonine kinase activity; GO:0006952,defense response; GO:0031349,positive regulation of defense response; GO:1900426,positive regulation of defense response to bacterium; GO:0046777,protein autophosphorylation; GO…	Leucine rich repeat	--	--	--
Cluster-31273.81006	11.68	14.82	13.22	4.97	4.37	4.59	507.51	622.21	546.21	197.24	180.51	245.45	-1.6147	2.15864e-23	2.92354e-21	down	2379	K15398 fatty acid omega-hydroxylase [EC:1.14.-.-] | (RefSeq) cytochrome P450 86A22-like (A)	cytochrome P450 86A22-like [Aegilops tauschii subsp. tauschii]	C86A4_ARATH RecName: Full=Cytochrome P450 86A4; EC=1.14.14.1;	W5B813_WHEAT SubName: Full=Uncharacterized protein {ECO:0000313|EnsemblPlants:TRIAE_CS42_2BL_TGACv1_130128_AA0404550.1};	Cytochrome P450 CYP4/CYP19/CYP26 subfamilies	GO:0016021,integral component of membrane; GO:0018685,alkane 1-monooxygenase activity; GO:0070330,aromatase activity; GO:0020037,heme binding; GO:0005506,iron ion binding; GO:0006631,fatty acid metabolic process; GO:0003674,molecular_function; GO:0003824,catalytic activity; GO:0004497,monooxygenase activity; GO:0016491,oxidoreductase activity; GO:0016705,oxidoreductase activity, acting on paired …	Cytochrome P450	--	--	--
Cluster-31273.36073	0.15	0.23	0.21	4.43	4.75	3.43	6	9	8	164	183	171	4.32154	2.40762e-23	3.25346e-21	up	2236	K00889 1-phosphatidylinositol-4-phosphate 5-kinase [EC:2.7.1.68] | (RefSeq) phosphatidylinositol 4-phosphate 5-kinase 6-like (A)	PREDICTED: ankyrin repeat-containing protein At3g12360-like [Brachypodium distachyon]	ACD6_ARATH RecName: Full=Protein ACCELERATED CELL DEATH 6 {ECO:0000303|PubMed:10488236};	A0A1D5W9T5_WHEAT SubName: Full=Uncharacterized protein {ECO:0000313|EnsemblPlants:TRIAE_CS42_3B_TGACv1_226595_AA0817960.1};	FOG: Ankyrin repeat	GO:0030176,integral component of endoplasmic reticulum membrane; GO:0005887,integral component of plasma membrane; GO:0016020,membrane; GO:0008219,cell death; GO:0071446,cellular response to salicylic acid stimulus; GO:0009816,defense response to bacterium, incompatible interaction; GO:1900426,positive regulation of defense response to bacterium; GO:1902290,positive regulation of defense response…	Ankyrin repeats (3 copies)	--	--	--
Cluster-31273.106327	56.02	133.75	121.11	8.66	7.3	5.26	364	830	740	50	45	42	-3.97787	3.07833e-23	4.15053e-21	down	564	--	--	--	--	--	--	--	--	--	--
Cluster-31273.98570	14.51	12.33	11.26	2.11	2.23	1.53	334	273.72	246	44.25	48.79	43.28	-2.8255	3.18735e-23	4.26901e-21	down	1376	--	--	--	--	--	--	--	--	--	--
Cluster-31273.118143	14.51	20.17	17.95	0.77	0.41	0.13	187	250	219	9	5	2	-5.49981	3.5215e-23	4.70614e-21	down	878	--	uncharacterized protein LOC109738633 [Aegilops tauschii subsp. tauschii]	--	A0A1D5X391_WHEAT SubName: Full=Uncharacterized protein {ECO:0000313|EnsemblPlants:TRIAE_CS42_4AL_TGACv1_289328_AA0969200.1};	--	GO:0008408,3'-5' exonuclease activity; GO:0003676,nucleic acid binding; GO:0003674,molecular_function; GO:0003824,catalytic activity; GO:0004518,nuclease activity; GO:0004527,exonuclease activity; GO:0016787,hydrolase activity; GO:0016788,hydrolase activity, acting on ester bonds; GO:0005488,binding; GO:0097159,organic cyclic compound binding; GO:1901363,heterocyclic compound binding	3'-5' exonuclease	--	--	--
Cluster-31273.32374	0.81	1.09	0.95	4.96	6.01	5.86	37	48	41	206	260	328	2.45609	3.70821e-23	4.94475e-21	up	2480	K13436 pto-interacting protein 1 [EC:2.7.11.1] | (RefSeq) PTI1-like tyrosine-protein kinase 3 (A)	protein STRUBBELIG-RECEPTOR FAMILY 7-like [Aegilops tauschii subsp. tauschii]	SRF6_ARATH RecName: Full=Protein STRUBBELIG-RECEPTOR FAMILY 6; AltName: Full=Leucine-rich repeat receptor kinase-like protein SRF6; Flags: Precursor;	A0A1D5TM83_WHEAT SubName: Full=Uncharacterized protein {ECO:0000313|EnsemblPlants:TRIAE_CS42_2AS_TGACv1_112986_AA0349210.1};	--	GO:0016021,integral component of membrane; GO:0005524,ATP binding; GO:0004675,transmembrane receptor protein serine/threonine kinase activity; GO:0007166,cell surface receptor signaling pathway; GO:0006468,protein phosphorylation; GO:0000166,nucleotide binding; GO:0003674,molecular_function; GO:0005488,binding; GO:0008144,drug binding; GO:0017076,purine nucleotide binding; GO:0030554,adenyl nucle…	Protein kinase domain	--	--	--
Cluster-31273.150376	0.77	2.18	1.28	30.7	38.99	24.28	7	19	11	250	336	271	4.36642	4.06295e-23	5.40587e-21	up	691	--	unnamed protein product [Triticum aestivum]	--	A0A1D5XTC6_WHEAT SubName: Full=Uncharacterized protein {ECO:0000313|EnsemblPlants:TRIAE_CS42_4BS_TGACv1_329140_AA1098200.1};	--	GO:0016021,integral component of membrane; GO:0005524,ATP binding; GO:0004672,protein kinase activity; GO:0000166,nucleotide binding; GO:0003674,molecular_function; GO:0005488,binding; GO:0008144,drug binding; GO:0017076,purine nucleotide binding; GO:0030554,adenyl nucleotide binding; GO:0032553,ribonucleotide binding; GO:0032555,purine ribonucleotide binding; GO:0032559,adenyl ribonucleotide bin…	Leucine rich repeat	--	--	--
Cluster-31273.78159	16.3	13.54	14.62	62.12	52.01	55.75	239	191	203	824	724	1005	1.82352	4.46413e-23	5.92662e-21	up	965	K13993 HSP20 family protein | (RefSeq) 23.2 kDa heat shock protein-like (A)	23.2 kDa heat shock protein-like [Aegilops tauschii subsp. tauschii]	HS232_ORYSJ RecName: Full=23.2 kDa heat shock protein; Short=OsHsp23.2; Flags: Precursor;	M0UGW6_HORVV SubName: Full=Uncharacterized protein {ECO:0000313|EnsemblPlants:HORVU2Hr1G077710.1};	Molecular chaperone (small heat-shock protein Hsp26/Hsp42)	GO:0005783,endoplasmic reticulum; GO:0009408,response to heat; GO:0006950,response to stress; GO:0008150,biological_process; GO:0009266,response to temperature stimulus; GO:0009628,response to abiotic stimulus; GO:0050896,response to stimulus; GO:0005622,intracellular; GO:0005575,cellular_component; GO:0005623,cell; GO:0005737,cytoplasm; GO:0043231,intracellular membrane-bounded organelle; GO:001…	Hsp20/alpha crystallin family	--	--	--
Cluster-31273.103785	30.29	28.28	26.32	7.13	5.51	7.8	852.18	767.92	703.22	182.88	147.33	269.86	-2.15589	4.81713e-23	6.38127e-21	down	1627	K19747 BAHD acyltransferase [EC:2.3.1.-] | (RefSeq) BAHD acyltransferase DCR (A)	predicted protein [Hordeum vulgare subsp. vulgare]	--	F2EAD0_HORVV SubName: Full=Predicted protein {ECO:0000313|EMBL:BAK04302.1, ECO:0000313|EnsemblPlants:HORVU6Hr1G020750.2};	--	GO:0016021,integral component of membrane; GO:0005575,cellular_component; GO:0016020,membrane; GO:0031224,intrinsic component of membrane; GO:0044425,membrane part	C2 domain	--	--	--
Cluster-31273.172941	3.33	2.65	3.22	14.38	14.63	14.71	73	56	67	287	305	397	2.13972	5.49042e-23	7.25731e-21	up	1323	K14709 solute carrier family 39 (zinc transporter), member 1/2/3 | (RefSeq) zinc transporter 3-like (A)	zinc transporter 3-like [Aegilops tauschii subsp. tauschii]	ZIP3_ORYSJ RecName: Full=Zinc transporter 3; AltName: Full=ZRT/IRT-like protein 3; Short=OsZIP3; Flags: Precursor;	A0A1D5UQF8_WHEAT SubName: Full=Uncharacterized protein {ECO:0000313|EnsemblPlants:TRIAE_CS42_2DL_TGACv1_160080_AA0546500.1};	Fe2+/Zn2+ regulated transporter	GO:0016021,integral component of membrane; GO:0005886,plasma membrane; GO:0005385,zinc ion transmembrane transporter activity; GO:0071577,zinc ion transmembrane transport; GO:0006829,zinc ion transport; GO:0003674,molecular_function; GO:0046873,metal ion transmembrane transporter activity; GO:0005215,transporter activity; GO:0022857,transmembrane transporter activity; GO:0008324,cation transmembr…	ZIP Zinc transporter	--	--	--
Cluster-31273.104228	23.18	21.72	25.89	60.12	65.8	70.45	549.25	496.49	582.32	1296.22	1481.23	2053.46	1.36497	5.53683e-23	7.30271e-21	up	1409	K00134 glyceraldehyde 3-phosphate dehydrogenase [EC:1.2.1.12] | (RefSeq) glyceraldehyde-3-phosphate dehydrogenase 1, cytosolic (A)	glyceraldehyde-3-phosphate dehydrogenase 1, cytosolic [Aegilops tauschii subsp. tauschii]	G3PC1_HORVU RecName: Full=Glyceraldehyde-3-phosphate dehydrogenase 1, cytosolic; EC=1.2.1.12;	A0A287WXA1_HORVV RecName: Full=Glyceraldehyde-3-phosphate dehydrogenase {ECO:0000256|RuleBase:RU361160}; EC=1.2.1.- {ECO:0000256|RuleBase:RU361160};	Glyceraldehyde 3-phosphate dehydrogenase	GO:0005737,cytoplasm; GO:0004365,glyceraldehyde-3-phosphate dehydrogenase (NAD+) (phosphorylating) activity; GO:0051287,NAD binding; GO:0050661,NADP binding; GO:0006006,glucose metabolic process; GO:0006096,glycolytic process; GO:0003674,molecular_function; GO:0003824,catalytic activity; GO:0016491,oxidoreductase activity; GO:0016620,oxidoreductase activity, acting on the aldehyde or oxo group of…	Glyceraldehyde 3-phosphate dehydrogenase, C-terminal domain	--	--	--
Cluster-31273.113840	15.3	12.66	15.62	162.83	156.01	239.22	30	23	28	264	288	573	3.56358	6.83144e-23	8.99061e-21	up	340	--	unnamed protein product [Triticum aestivum]	NLTP2_APIGA RecName: Full=Non-specific lipid-transfer protein 2 {ECO:0000303|PubMed:23913675}; AltName: Full=Allergen Api g 6.0101 {ECO:0000303|PubMed:23913675}; AltName: Allergen=Api g 6 {ECO:0000303|PubMed:23913675};	W4ZMQ2_WHEAT SubName: Full=Uncharacterized protein {ECO:0000313|EMBL:CDM81735.1};	--	GO:0008289,lipid binding; GO:0006869,lipid transport; GO:0003674,molecular_function; GO:0005488,binding; GO:0006810,transport; GO:0008150,biological_process; GO:0010876,lipid localization; GO:0033036,macromolecule localization; GO:0051179,localization; GO:0051234,establishment of localization; GO:0071702,organic substance transport	Probable lipid transfer	--	--	--
Cluster-31273.121595	0.25	0.35	0.23	6.16	6.47	4.94	6.77	9.15	6.04	152.73	167.08	165.44	4.28834	7.2706e-23	9.54783e-21	up	1581	K00083 cinnamyl-alcohol dehydrogenase [EC:1.1.1.195] | (RefSeq) probable cinnamyl alcohol dehydrogenase 5 (A)	predicted protein [Hordeum vulgare subsp. vulgare]	CAD8B_ORYSJ RecName: Full=Probable cinnamyl alcohol dehydrogenase 8B {ECO:0000305}; Short=OsCAD8B {ECO:0000303|PubMed:15452707}; EC=1.1.1.195 {ECO:0000305};	W5F8L9_WHEAT SubName: Full=Uncharacterized protein {ECO:0000313|EnsemblPlants:TRIAE_CS42_5BL_TGACv1_404809_AA1311350.1};	Alcohol dehydrogenase, class V	GO:0045551,cinnamyl-alcohol dehydrogenase activity; GO:0052747,sinapyl alcohol dehydrogenase activity; GO:0008270,zinc ion binding; GO:0009809,lignin biosynthetic process; GO:0003674,molecular_function; GO:0003824,catalytic activity; GO:0016491,oxidoreductase activity; GO:0016614,oxidoreductase activity, acting on CH-OH group of donors; GO:0016616,oxidoreductase activity, acting on the CH-OH grou…	Zinc-binding dehydrogenase	--	--	--
Cluster-31273.99584	7.82	4.12	7.11	68.62	83.99	55.92	61.51	31.01	52.71	481.99	626.31	540.22	3.31653	7.39999e-23	9.69671e-21	up	631	K21351 sucrose:sucrose fructosyltransferase [EC:2.4.1.99] | (RefSeq) sucrose:sucrose 1-fructosyltransferase (A)	6-fructosyltransferase, partial [Leymus chinensis]	SST_FESAR RecName: Full=Sucrose:sucrose 1-fructosyltransferase; EC=2.4.1.99; AltName: Full=Sucrose 1(F)-fructosyltransferase; AltName: Full=Sucrose:sucrose 1(F)-beta-D-fructosyltransferase; Flags: Precursor;	A0A173H0W8_LEYCH SubName: Full=6-fructosyltransferase {ECO:0000313|EMBL:ANI24109.1}; Flags: Fragment;	Beta-fructofuranosidase (invertase)	GO:0005773,vacuole; GO:0050306,sucrose 1F-fructosyltransferase activity; GO:0004575,sucrose alpha-glucosidase activity; GO:0005975,carbohydrate metabolic process; GO:0003674,molecular_function; GO:0003824,catalytic activity; GO:0016740,transferase activity; GO:0016757,transferase activity, transferring glycosyl groups; GO:0016758,transferase activity, transferring hexosyl groups; GO:0050738,fruct…	--	--	--	--
Cluster-31273.23930	1.22	1.66	1.67	6.89	7	5.86	75.62	99.38	98.28	391.35	412.62	447.19	2.01696	7.86249e-23	1.02805e-20	up	3293	--	hypothetical protein TRIUR3_12529 [Triticum urartu]	--	M7Z4P0_TRIUA SubName: Full=Uncharacterized protein {ECO:0000313|EMBL:EMS54486.1, ECO:0000313|EnsemblPlants:TRIUR3_12529-P1};	--	--	B3 DNA binding domain	--	--	--
Cluster-31273.14148	5.78	5.3	6.17	26.48	26.29	27.55	61	53.72	61.49	251.28	263.19	357.19	2.11029	8.34202e-23	1.0884e-20	up	763	--	hypothetical protein TRIUR3_12742 [Triticum urartu]	--	A0A1D5U3U7_WHEAT SubName: Full=Uncharacterized protein {ECO:0000313|EnsemblPlants:TRIAE_CS42_2BL_TGACv1_131741_AA0431490.1};	--	GO:0008270,zinc ion binding; GO:0006355,regulation of transcription, DNA-templated; GO:0003674,molecular_function; GO:0005488,binding; GO:0046872,metal ion binding; GO:0043167,ion binding; GO:0043169,cation binding; GO:0046914,transition metal ion binding; GO:0008152,metabolic process; GO:0006139,nucleobase-containing compound metabolic process; GO:0006351,transcription, DNA-templated; GO:0006725…	zinc-finger of the FCS-type, C2-C2	--	--	--
Cluster-31273.173779	2.74	4.98	3.11	33.77	29	26.01	40	70	43	446	402	467	2.93348	9.14514e-23	1.18806e-20	up	962	--	--	--	--	--	--	VEGF heparin-binding domain	--	--	--
Cluster-31273.55406	5.15	5.47	4.44	25.29	19.53	21.99	160	164	131	716	576	840	2.04443	9.30817e-23	1.20665e-20	up	1770	--	Patatin-08 [Triticum urartu]	PLP1_ORYSJ RecName: Full=Patatin-like protein 1; Short=OsPLP1; EC=3.1.1.-;	A0A1D6BUD5_WHEAT RecName: Full=Patatin {ECO:0000256|RuleBase:RU361262}; EC=3.1.1.- {ECO:0000256|RuleBase:RU361262};	Ca2+-independent phospholipase A2	GO:0005737,cytoplasm; GO:0016020,membrane; GO:0047372,acylglycerol lipase activity; GO:0004620,phospholipase activity; GO:0006952,defense response; GO:0016042,lipid catabolic process; GO:0003674,molecular_function; GO:0003824,catalytic activity; GO:0016298,lipase activity; GO:0016787,hydrolase activity; GO:0016788,hydrolase activity, acting on ester bonds; GO:0052689,carboxylic ester hydrolase ac…	Patatin-like phospholipase	--	--	--
Cluster-31273.48435	2.12	4.1	5.47	57.81	44.52	49.3	19.75	36.65	48.16	483.78	393.98	565.09	3.59674	1.08904e-22	1.40875e-20	up	703	--	--	--	--	--	--	--	--	--	--
Cluster-31273.35446	0	0.07	0.15	8.85	8.12	6.9	0	2	4	232	222	244	6.68757	1.15475e-22	1.49056e-20	up	1658	K02575 MFS transporter, NNP family, nitrate/nitrite transporter | (RefSeq) probable high-affinity nitrate transporter 2.4 (A)	PREDICTED: probable high-affinity nitrate transporter 2.4 [Brachypodium distachyon]	NRT24_ORYSJ RecName: Full=Probable high-affinity nitrate transporter 2.4; Short=OsNRT2.4;	A0A1D6C2Q6_WHEAT SubName: Full=Uncharacterized protein {ECO:0000313|EnsemblPlants:TRIAE_CS42_7BL_TGACv1_576910_AA1859520.1};	--	GO:0016021,integral component of membrane; GO:0009705,plant-type vacuole membrane; GO:0005886,plasma membrane; GO:0015112,nitrate transmembrane transporter activity; GO:0071249,cellular response to nitrate; GO:0042128,nitrate assimilation; GO:0015706,nitrate transport; GO:0003674,molecular_function; GO:0005215,transporter activity; GO:0022857,transmembrane transporter activity; GO:0008509,anion t…	Major Facilitator Superfamily	--	--	--
Cluster-31273.159622	0.72	0.43	0.83	8.42	7.93	9.95	21	12	23	223	219	356	3.62244	1.21052e-22	1.55664e-20	up	1673	--	uncharacterized protein LOC100304408 [Zea mays]	--	C0HFG1_MAIZE RecName: Full=rRNA N-glycosidase {ECO:0000256|RuleBase:RU004915}; EC=3.2.2.22 {ECO:0000256|RuleBase:RU004915};	--	GO:0030598,rRNA N-glycosylase activity; GO:0090729,toxin activity; GO:0006952,defense response; GO:0008152,metabolic process; GO:0017148,negative regulation of translation; GO:0003674,molecular_function; GO:0003824,catalytic activity; GO:0016787,hydrolase activity; GO:0016798,hydrolase activity, acting on glycosyl bonds; GO:0016799,hydrolase activity, hydrolyzing N-glycosyl compounds; GO:0030597,…	Ribosome inactivating protein	--	--	--
Cluster-31273.103292	297.02	200.21	212.88	1331.34	1022.26	1081.3	3441.26	2228.83	2332.65	13903.1	11243	15402.1	2.15832	1.2296e-22	1.57709e-20	up	814	--	unnamed protein product [Triticum aestivum]	NLT43_HORVU RecName: Full=Non-specific lipid-transfer protein 4.3; Short=LTP 4.3; Flags: Precursor;	A0A1D5WVE3_WHEAT RecName: Full=Non-specific lipid-transfer protein {ECO:0000256|RuleBase:RU000628};	--	GO:0008289,lipid binding; GO:0006869,lipid transport; GO:0003674,molecular_function; GO:0005488,binding; GO:0006810,transport; GO:0008150,biological_process; GO:0010876,lipid localization; GO:0033036,macromolecule localization; GO:0051179,localization; GO:0051234,establishment of localization; GO:0071702,organic substance transport	Protease inhibitor/seed storage/LTP family	--	--	--
Cluster-31273.80443	6.95	9.64	9.17	24.04	29.28	24.94	345.33	463.31	433.31	1092.3	1383.34	1525.36	1.49842	1.27983e-22	1.63805e-20	up	2687	K03695 ATP-dependent Clp protease ATP-binding subunit ClpB | (RefSeq) heat shock protein (A)	protein DWARF 53-like [Aegilops tauschii subsp. tauschii]	D53L_ORYSJ RecName: Full=Protein DWARF 53-LIKE {ECO:0000303|PubMed:24336200};	A0A1D5Y9X5_WHEAT SubName: Full=Uncharacterized protein {ECO:0000313|EnsemblPlants:TRIAE_CS42_4DS_TGACv1_362510_AA1180200.1};	Chaperone HSP104 and related ATP-dependent Clp proteases	GO:0019538,protein metabolic process; GO:0008152,metabolic process; GO:0006807,nitrogen compound metabolic process; GO:0008150,biological_process; GO:0043170,macromolecule metabolic process; GO:0044238,primary metabolic process; GO:0071704,organic substance metabolic process; GO:1901564,organonitrogen compound metabolic process	--	--	--	--
Cluster-31273.105715	25.54	12.83	15.65	0.47	0.84	0.25	569.29	275.87	331.08	9.52	17.88	6.97	-5.23358	1.52871e-22	1.95246e-20	down	1340	--	predicted protein [Hordeum vulgare subsp. vulgare]	--	A0A287V153_HORVV SubName: Full=Uncharacterized protein {ECO:0000313|EnsemblPlants:HORVU6Hr1G085880.1};	--	--	Proline-rich nuclear receptor coactivator motif	--	--	--
Cluster-31273.36286	0	0	0	51.22	52.96	56.03	0	0	0	573.15	623.49	854.29	11.6597	1.57538e-22	2.00783e-20	up	854	--	jacalin-related lectin 1 [Triticum aestivum]	SALT_ORYSJ RecName: Full=Salt stress-induced protein; Short=Salt protein; AltName: Full=Protein lectin-like; AltName: Full=Protein mannose-binding lectin;	A0A1D6SAF9_WHEAT SubName: Full=Uncharacterized protein {ECO:0000313|EnsemblPlants:TRIAE_CS42_6BS_TGACv1_513847_AA1650590.1};	--	GO:0030246,carbohydrate binding; GO:0003674,molecular_function; GO:0005488,binding	Jacalin-like lectin domain	--	--	--
Cluster-31273.104163	242.82	271.63	283.07	144.53	127.75	135.74	1400	1493	1532	737	698	961	-1.07627	1.58033e-22	2.00991e-20	down	528	K09286 EREBP-like factor | (RefSeq) ethylene-responsive transcription factor RAP2-13-like (A)	ethylene-responsive transcription factor RAP2-13-like [Aegilops tauschii subsp. tauschii]	RAP24_ARATH RecName: Full=Ethylene-responsive transcription factor RAP2-4; AltName: Full=Ethylene-responsive transcription factor ERF059; AltName: Full=Protein RELATED TO APETALA2 4;	A0A287RDE9_HORVV SubName: Full=Uncharacterized protein {ECO:0000313|EnsemblPlants:HORVU5Hr1G058270.1};	--	GO:0005634,nucleus; GO:0003677,DNA binding; GO:0003700,DNA-binding transcription factor activity; GO:0043565,sequence-specific DNA binding; GO:0071472,cellular response to salt stress; GO:0009736,cytokinin-activated signaling pathway; GO:0009873,ethylene-activated signaling pathway; GO:0045595,regulation of cell differentiation; GO:0009409,response to cold; GO:0009416,response to light stimulus; …	AP2 domain	AP2/ERF-ERF	TF	AP2/ERF->AP2/ERF-ERF
Cluster-31273.107254	9.85	6.1	7.86	0.42	0.64	0.63	282.35	168.83	213.94	11.06	17.39	22.17	-3.94288	1.67087e-22	2.12061e-20	down	1653	--	--	--	M8B784_AEGTA SubName: Full=Uncharacterized protein {ECO:0000313|EMBL:EMT09505.1, ECO:0000313|EnsemblPlants:EMT09505};	--	--	--	--	--	--
Cluster-31273.119684	85.19	71.8	76.58	184.74	218.51	180.42	2793.53	2273.64	2386.51	5526.28	6809.33	7279.37	1.20633	1.6981e-22	2.15065e-20	up	1856	K01759 lactoylglutathione lyase [EC:4.4.1.5] | (RefSeq) lactoylglutathione lyase (A)	lactoylglutathione lyase [Aegilops tauschii subsp. tauschii]	LGUL_ORYSJ RecName: Full=Lactoylglutathione lyase; EC=4.4.1.5 {ECO:0000269|PubMed:11139585}; AltName: Full=Aldoketomutase; AltName: Full=Allergen Glb33; AltName: Full=Glyoxalase I; Short=Glx I; AltName: Full=Glyoxylase I 11 {ECO:0000305}; Short=OsGLYI-11 {ECO:0000303|PubMed:24661284}; Short=OsGLYI11 {ECO:0000303|PubMed:21213008}; AltName: Full=Ketone-aldehyde mutase; AltName: Full=Methylglyoxalas…	A0A287X5U8_HORVV SubName: Full=Uncharacterized protein {ECO:0000313|EnsemblPlants:HORVU7Hr1G085150.5};	Predicted glyoxalase	GO:0019863,IgE binding; GO:0004462,lactoylglutathione lyase activity; GO:0016151,nickel cation binding; GO:0019243,methylglyoxal catabolic process to D-lactate via S-lactoyl-glutathione; GO:0006970,response to osmotic stress; GO:0006979,response to oxidative stress; GO:0009651,response to salt stress; GO:0003674,molecular_function; GO:0005488,binding; GO:0019865,immunoglobulin binding; GO:0044877…	Glyoxalase/Bleomycin resistance protein/Dioxygenase superfamily	--	--	--
Cluster-31273.168998	6.69	4.58	4.26	33.99	37.55	34.95	73	48	44	334	389	469	2.6578	1.97599e-22	2.49739e-20	up	781	--	uncharacterized protein LOC109765514 [Aegilops tauschii subsp. tauschii]	MARD1_ARATH RecName: Full=Protein MARD1 {ECO:0000303|PubMed:15159630}; AltName: Full=Mediator of ABA-regulated dormancy1 {ECO:0000303|PubMed:15159630}; AltName: Full=Senescence-associated protein SAG102 {ECO:0000303|PubMed:11402199};	M8B6P6_AEGTA SubName: Full=Uncharacterized protein {ECO:0000313|EMBL:EMT12432.1, ECO:0000313|EnsemblPlants:EMT12432};	--	GO:0010494,cytoplasmic stress granule; GO:0000932,P-body; GO:0046872,metal ion binding; GO:0009737,response to abscisic acid; GO:0010162,seed dormancy process; GO:0003674,molecular_function; GO:0005488,binding; GO:0043167,ion binding; GO:0043169,cation binding; GO:0001101,response to acid chemical; GO:0008150,biological_process; GO:0009719,response to endogenous stimulus; GO:0009725,response to h…	zinc-finger of the FCS-type, C2-C2	--	--	--
Cluster-31273.168820	3.45	2.53	2.79	14.38	13.21	14.91	139.78	99	107.69	532.5	509	744	2.16437	1.98127e-22	2.49883e-20	up	2237	K00423 L-ascorbate oxidase [EC:1.10.3.3] | (RefSeq) L-ascorbate oxidase-like (A)	L-ascorbate oxidase-like [Aegilops tauschii subsp. tauschii]	ASO_CUCPM RecName: Full=L-ascorbate oxidase; Short=ASO; Short=Ascorbase; EC=1.10.3.3;	A0A1D6C4I6_WHEAT SubName: Full=Uncharacterized protein {ECO:0000313|EnsemblPlants:TRIAE_CS42_7BL_TGACv1_577272_AA1870870.1};	Multicopper oxidases	GO:0005576,extracellular region; GO:0005507,copper ion binding; GO:0008447,L-ascorbate oxidase activity; GO:0003674,molecular_function; GO:0005488,binding; GO:0046872,metal ion binding; GO:0043167,ion binding; GO:0043169,cation binding; GO:0046914,transition metal ion binding; GO:0003824,catalytic activity; GO:0016491,oxidoreductase activity; GO:0016682,oxidoreductase activity, acting on diphenol…	Multicopper oxidase	--	--	--
Cluster-31273.61571	49.12	37.77	38.45	0	0	0	696	515	516	0	0	0	-11.7937	2.04739e-22	2.57686e-20	down	941	--	jacalin-related lectin 1 [Triticum aestivum]	LEC_PARPC RecName: Full=Mannose/glucose-specific lectin; Flags: Fragment;	M7ZS95_TRIUA SubName: Full=Uncharacterized protein {ECO:0000313|EMBL:EMS50979.1, ECO:0000313|EnsemblPlants:TRIUR3_30028-P1};	--	GO:0005536,glucose binding; GO:0005537,mannose binding; GO:0000771,agglutination involved in conjugation; GO:0003674,molecular_function; GO:0030246,carbohydrate binding; GO:0005488,binding; GO:0036094,small molecule binding; GO:0048029,monosaccharide binding; GO:0000746,conjugation; GO:0007155,cell adhesion; GO:0008150,biological_process; GO:0009987,cellular process; GO:0022610,biological adhesio…	Jacalin-like lectin domain	--	--	--
Cluster-31273.159958	15.48	12.04	10.77	2.33	2.27	2.38	487	366	322	67	68	92	-2.5666	2.08325e-22	2.61655e-20	down	1791	K15397 3-ketoacyl-CoA synthase [EC:2.3.1.199] | (RefSeq) 3-ketoacyl-CoA synthase 17-like (A)	predicted protein, partial [Hordeum vulgare subsp. vulgare]	KCS17_ARATH RecName: Full=3-ketoacyl-CoA synthase 17 {ECO:0000303|PubMed:18465198}; Short=KCS-17 {ECO:0000303|PubMed:18465198}; EC=2.3.1.199 {ECO:0000269|PubMed:16765910}; AltName: Full=Very long-chain fatty acid condensing enzyme 17 {ECO:0000303|PubMed:18465198}; Short=VLCFA condensing enzyme 17 {ECO:0000303|PubMed:18465198};	F2D021_HORVV SubName: Full=Predicted protein {ECO:0000313|EMBL:BAJ88442.1}; Flags: Fragment;	--	GO:0016021,integral component of membrane; GO:0102336,3-oxo-arachidoyl-CoA synthase activity; GO:0102337,3-oxo-cerotoyl-CoA synthase activity; GO:0102338,3-oxo-lignoceronyl-CoA synthase activity; GO:0102756,very-long-chain 3-ketoacyl-CoA synthase activity; GO:0006633,fatty acid biosynthetic process; GO:0003674,molecular_function; GO:0003824,catalytic activity; GO:0016740,transferase activity; GO:…	FAE1/Type III polyketide synthase-like protein	--	--	--
Cluster-31273.35886	0	0	0	23.66	21.66	21.39	0	0	0	626.09	597.47	763.91	11.6282	2.24727e-22	2.81671e-20	up	1671	--	jacalin-related lectin 1 [Triticum aestivum]	LECH_HORVU RecName: Full=Horcolin {ECO:0000312|EMBL:AAV39531.1}; AltName: Full=Agglutinin {ECO:0000250|UniProtKB:P82953}; AltName: Full=Mannose-specific lectin {ECO:0000250|UniProtKB:P82953};	A0A1D6SAF9_WHEAT SubName: Full=Uncharacterized protein {ECO:0000313|EnsemblPlants:TRIAE_CS42_6BS_TGACv1_513847_AA1650590.1};	--	GO:0048046,apoplast; GO:0005537,mannose binding; GO:0003674,molecular_function; GO:0030246,carbohydrate binding; GO:0005488,binding; GO:0036094,small molecule binding; GO:0048029,monosaccharide binding; GO:0005575,cellular_component; GO:0005576,extracellular region	Jacalin-like lectin domain	--	--	--
Cluster-31273.66428	14.56	20.08	21.83	117.39	79.62	100.32	284.58	378.19	404.76	2083.52	1478.21	2411.48	2.29922	2.47126e-22	3.08469e-20	up	1205	K14497 protein phosphatase 2C [EC:3.1.3.16] | (RefSeq) probable protein phosphatase 2C 30 (A)	predicted protein [Hordeum vulgare subsp. vulgare]	P2C30_ORYSJ RecName: Full=Probable protein phosphatase 2C 30; Short=OsPP2C30; EC=3.1.3.16;	M0X0K6_HORVV SubName: Full=Uncharacterized protein {ECO:0000313|EnsemblPlants:HORVU4Hr1G060370.1};	Serine/threonine protein phosphatase	GO:0046872,metal ion binding; GO:0004722,protein serine/threonine phosphatase activity; GO:0003674,molecular_function; GO:0005488,binding; GO:0043167,ion binding; GO:0043169,cation binding; GO:0003824,catalytic activity; GO:0004721,phosphoprotein phosphatase activity; GO:0016787,hydrolase activity; GO:0016788,hydrolase activity, acting on ester bonds; GO:0016791,phosphatase activity; GO:0042578,p…	Protein phosphatase 2C	--	--	--
Cluster-31273.171595	0.03	0.03	0	5.03	4.33	4.62	2	2	0	274	245	339	7.55789	2.54508e-22	3.1703e-20	up	3172	--	CASP-like protein 4A2 [Aegilops tauschii subsp. tauschii]	--	A0A1D6AMM0_WHEAT SubName: Full=Uncharacterized protein {ECO:0000313|EnsemblPlants:TRIAE_CS42_6BL_TGACv1_499832_AA1592740.1};	--	--	Zinc knuckle	--	--	--
Cluster-31273.103953	19.49	25.19	21.44	7.84	9.8	9.14	901.66	1126.48	943.16	331.46	431.16	520.32	-1.40956	3.00129e-22	3.7309e-20	down	2518	K09419 heat shock transcription factor, other eukaryote | (RefSeq) heat stress transcription factor A-2c-like isoform X1 (A)	Heat stress transcription factor A-2c [Triticum urartu]	HFA2C_ORYSJ RecName: Full=Heat stress transcription factor A-2c; AltName: Full=Heat stress transcription factor 25; Short=OsHsf-25; AltName: Full=Heat stress transcription factor 6; Short=OsHSF6; Short=rHsf6;	M7ZAH6_TRIUA SubName: Full=Heat stress transcription factor A-2c {ECO:0000313|EMBL:EMS45094.1, ECO:0000313|EnsemblPlants:TRIUR3_12099-P1};	Heat shock transcription factor	GO:0005737,cytoplasm; GO:0005634,nucleus; GO:0003700,DNA-binding transcription factor activity; GO:0042802,identical protein binding; GO:0043565,sequence-specific DNA binding; GO:0006351,transcription, DNA-templated; GO:0140110,transcription regulator activity; GO:0003674,molecular_function; GO:0005515,protein binding; GO:0005488,binding; GO:0003676,nucleic acid binding; GO:0003677,DNA binding; G…	--	--	--	--
Cluster-31273.108257	24.25	24.57	23.18	9	6.94	7.02	672.94	658.09	610.74	227.44	182.93	239.46	-1.75971	3.13739e-22	3.8921e-20	down	1608	K13264 isoflavone 7-O-glucoside-6''-O-malonyltransferase [EC:2.3.1.115] | (Kazusa) Lj2g3v1090790.1; - (A)	phenolic glucoside malonyltransferase 2-like [Aegilops tauschii subsp. tauschii]	3AT_PERFR RecName: Full=Anthocyanidin 3-O-glucoside 6''-O-acyltransferase; Short=3AT; EC=2.3.1.215; Flags: Fragment;	A0A1D5X202_WHEAT SubName: Full=Uncharacterized protein {ECO:0000313|EnsemblPlants:TRIAE_CS42_4AL_TGACv1_288956_AA0962050.1};	--	GO:0102453,anthocyanidin 3-O-glucoside 6''-O-acyltransferase activity; GO:0009718,anthocyanin-containing compound biosynthetic process; GO:0003674,molecular_function; GO:0003824,catalytic activity; GO:0016740,transferase activity; GO:0016746,transferase activity, transferring acyl groups; GO:0016747,transferase activity, transferring acyl groups other than amino-acyl groups; GO:0008152,metabolic …	Transferase family	--	--	--
Cluster-31273.103197	13.3	16.41	14.92	5.71	6.37	4.6	895.15	1068.26	956.17	352	407.42	381.28	-1.53097	3.25748e-22	4.03281e-20	down	3553	K23051 NAD(P)H-quinone oxidoreductase subunit T, chloroplastic [EC:7.1.1.-] | (RefSeq) NAD(P)H-quinone oxidoreductase subunit T, chloroplastic (A)	NAD(P)H-quinone oxidoreductase subunit T, chloroplastic [Aegilops tauschii subsp. tauschii]	NDHT_ARATH RecName: Full=NAD(P)H-quinone oxidoreductase subunit T, chloroplastic {ECO:0000305}; EC=1.6.5.- {ECO:0000305}; AltName: Full=DNA J PROTEIN C75 {ECO:0000303|PubMed:23894646}; AltName: Full=NAD(P)H dehydrogenase subunit T {ECO:0000303|PubMed:21785130}; Short=NDH subunit T {ECO:0000305}; AltName: Full=NADH-plastoquinone oxidoreductase subunit T {ECO:0000305}; AltName: Full=Protein CHLOROR…	A0A287NDR1_HORVV SubName: Full=Uncharacterized protein {ECO:0000313|EnsemblPlants:HORVU4Hr1G016510.3};	Molecular chaperone (DnaJ superfamily)	GO:0009507,chloroplast; GO:0009535,chloroplast thylakoid membrane; GO:0005829,cytosol; GO:0016021,integral component of membrane; GO:0010598,NAD(P)H dehydrogenase complex (plastoquinone); GO:0016491,oxidoreductase activity; GO:0048038,quinone binding; GO:0003674,molecular_function; GO:0003824,catalytic activity; GO:0005488,binding; GO:0048037,cofactor binding; GO:0005622,intracellular; GO:0005575…	DnaJ domain	--	--	--
[truncated: 9,838 more rows]

## Sheet: DEGs in D vs MD
ID	D1_fpkm	D2_fpkm	D3_fpkm	MD1_fpkm	MD2_fpkm	MD3_fpkm	D1_count	D2_count	D3_count	MD1_count	MD2_count	MD3_count	log2FoldChange	pvalue	padj	regulated	length	KEGG	Nr	Swissprot	TrEMBL	KOG	GO	Pfam	TF-Family	TF-Category	TF-Classification
[truncated: 13,466 more rows]
