# Supplementary material for: Exogenous melatonin ameliorates drought stress in Agropyron mongolicum by regulating flavonoid biosynthesis and carbohydrate metabolism
Source: Front Plant Sci. 2022 Dec 19;13:1051165. doi: 10.3389/fpls.2022.1051165 (PMC9806343; doi:10.3389/fpls.2022.1051165)
Supplement: Supplementary file 2 [file DataSheet_2.zip › Table_4.xlsx]

## Sheet: GO of DEGs in CKvsD
Ontology	ID	Description	GeneRatio	BgRatio	pvalue	p.adjust	geneID	Count
Molecular function	GO:0050738	fructosyltransferase activity	61/5794	108/92745	1.3502e-44	1.73906e-41	Cluster-31273.64801/Cluster-31273.98390/Cluster-31273.96353/Cluster-31273.101239/Cluster-31273.141526/Cluster-31273.141541/Cluster-31273.93768/Cluster-31273.99610/Cluster-31273.139409/Cluster-31273.96355/Cluster-31273.100660/Cluster-31273.97213/Cluster-31273.108058/Cluster-31273.105969/Cluster-31273.98896/Cluster-31273.99598/Cluster-31273.111285/Cluster-31273.99599/Cluster-31273.141537/Cluster-31…	61
Molecular function	GO:0050306	sucrose 1F-fructosyltransferase activity	60/5794	107/92745	1.23314e-43	7.94143e-41	Cluster-31273.64801/Cluster-31273.98390/Cluster-31273.96353/Cluster-31273.101239/Cluster-31273.141526/Cluster-31273.141541/Cluster-31273.93768/Cluster-31273.99610/Cluster-31273.139409/Cluster-31273.96355/Cluster-31273.100660/Cluster-31273.97213/Cluster-31273.108058/Cluster-31273.105969/Cluster-31273.98896/Cluster-31273.99598/Cluster-31273.111285/Cluster-31273.99599/Cluster-31273.141537/Cluster-31…	60
Molecular function	GO:0004564	beta-fructofuranosidase activity	77/5794	241/92745	7.92478e-34	2.55178e-31	Cluster-31273.64801/Cluster-31273.98390/Cluster-31273.96353/Cluster-31273.101239/Cluster-31273.141526/Cluster-31273.141541/Cluster-31273.93768/Cluster-31273.99610/Cluster-31273.139409/Cluster-31273.96355/Cluster-31273.100660/Cluster-31273.97213/Cluster-31273.108058/Cluster-31273.105969/Cluster-31273.98896/Cluster-31273.99598/Cluster-31273.111285/Cluster-31273.99599/Cluster-31273.141537/Cluster-31…	77
Molecular function	GO:0004575	sucrose alpha-glucosidase activity	77/5794	241/92745	7.92478e-34	2.55178e-31	Cluster-31273.64801/Cluster-31273.98390/Cluster-31273.96353/Cluster-31273.101239/Cluster-31273.141526/Cluster-31273.141541/Cluster-31273.93768/Cluster-31273.99610/Cluster-31273.139409/Cluster-31273.96355/Cluster-31273.100660/Cluster-31273.97213/Cluster-31273.108058/Cluster-31273.105969/Cluster-31273.98896/Cluster-31273.99598/Cluster-31273.111285/Cluster-31273.99599/Cluster-31273.141537/Cluster-31…	77
Molecular function	GO:0090599	alpha-glucosidase activity	78/5794	257/92745	1.61751e-32	4.16671e-30	Cluster-31273.64801/Cluster-31273.98390/Cluster-31273.96353/Cluster-31273.101239/Cluster-31273.141526/Cluster-31273.141541/Cluster-31273.93768/Cluster-31273.99610/Cluster-31273.139409/Cluster-31273.96355/Cluster-31273.100660/Cluster-31273.97213/Cluster-31273.108058/Cluster-31273.105969/Cluster-31273.98896/Cluster-31273.99598/Cluster-31273.111285/Cluster-31273.99599/Cluster-31273.141537/Cluster-31…	78
Biological process	GO:0001906	cell killing	28/4861	100/72320	5.70028e-11	5.02575e-08	Cluster-31273.105712/Cluster-31273.105962/Cluster-31273.102065/Cluster-31273.101967/Cluster-31273.102023/Cluster-31273.105718/Cluster-31273.33314/Cluster-31273.35675/Cluster-31273.105713/Cluster-31273.131529/Cluster-31273.104060/Cluster-31273.151321/Cluster-31273.104055/Cluster-31273.104949/Cluster-31273.160709/Cluster-31273.161690/Cluster-31273.104072/Cluster-31273.102069/Cluster-31273.104054/Cl…	28
Biological process	GO:0031640	killing of cells of other organism	28/4861	100/72320	5.70028e-11	5.02575e-08	Cluster-31273.105712/Cluster-31273.105962/Cluster-31273.102065/Cluster-31273.101967/Cluster-31273.102023/Cluster-31273.105718/Cluster-31273.33314/Cluster-31273.35675/Cluster-31273.105713/Cluster-31273.131529/Cluster-31273.104060/Cluster-31273.151321/Cluster-31273.104055/Cluster-31273.104949/Cluster-31273.160709/Cluster-31273.161690/Cluster-31273.104072/Cluster-31273.102069/Cluster-31273.104054/Cl…	28
Biological process	GO:0044364	disruption of cells of other organism	28/4861	100/72320	5.70028e-11	5.02575e-08	Cluster-31273.105712/Cluster-31273.105962/Cluster-31273.102065/Cluster-31273.101967/Cluster-31273.102023/Cluster-31273.105718/Cluster-31273.33314/Cluster-31273.35675/Cluster-31273.105713/Cluster-31273.131529/Cluster-31273.104060/Cluster-31273.151321/Cluster-31273.104055/Cluster-31273.104949/Cluster-31273.160709/Cluster-31273.161690/Cluster-31273.104072/Cluster-31273.102069/Cluster-31273.104054/Cl…	28
Molecular function	GO:0004067	asparaginase activity	13/5794	25/92745	5.54968e-10	1.19133e-07	Cluster-31273.112194/Cluster-31273.110103/Cluster-31273.108950/Cluster-31273.148441/Cluster-31273.77329/Cluster-31273.73621/Cluster-31273.108508/Cluster-31273.111804/Cluster-31273.92413/Cluster-31273.108512/Cluster-31273.43692/Cluster-31273.108509/Cluster-31273.111497	13
Molecular function	GO:0033949	fructan beta-(2,6)-fructosidase activity	17/5794	45/92745	6.67276e-10	1.22779e-07	Cluster-31273.104035/Cluster-31273.104034/Cluster-31273.104807/Cluster-31273.100428/Cluster-31273.96167/Cluster-31273.104041/Cluster-31273.108341/Cluster-31273.118848/Cluster-31273.65424/Cluster-31273.118849/Cluster-31273.118850/Cluster-31273.96170/Cluster-31273.87217/Cluster-31273.96171/Cluster-31273.154201/Cluster-31273.104036/Cluster-31273.102088	17
Molecular function	GO:0008798	beta-aspartyl-peptidase activity	15/5794	36/92745	1.33645e-09	2.15168e-07	Cluster-31273.112194/Cluster-31273.110103/Cluster-31273.108950/Cluster-31273.148441/Cluster-31273.77329/Cluster-31273.73621/Cluster-31273.108508/Cluster-31273.111804/Cluster-31273.92413/Cluster-31273.108512/Cluster-31273.43692/Cluster-31273.108509/Cluster-31273.115234/Cluster-31273.68524/Cluster-31273.111497	15
Molecular function	GO:0050464	nitrate reductase (NADPH) activity	12/5794	23/92745	2.46582e-09	3.52886e-07	Cluster-31273.105851/Cluster-31273.110955/Cluster-31273.108165/Cluster-31273.110959/Cluster-31273.118748/Cluster-31273.108167/Cluster-31273.118747/Cluster-31273.108166/Cluster-31273.87887/Cluster-31273.108163/Cluster-31273.105855/Cluster-31273.105854	12
Molecular function	GO:0016682	oxidoreductase activity, acting on diphenols and related substances as donors, oxygen as acceptor	35/5794	191/92745	9.61197e-09	1.23802e-06	Cluster-31273.36091/Cluster-31273.96481/Cluster-31273.90155/Cluster-31273.90154/Cluster-31273.168820/Cluster-31273.113954/Cluster-31273.36090/Cluster-31273.36165/Cluster-31273.51315/Cluster-31273.83307/Cluster-31273.96493/Cluster-31273.103945/Cluster-31273.96069/Cluster-31273.96504/Cluster-31273.140916/Cluster-31273.104378/Cluster-31273.51314/Cluster-31273.188228/Cluster-31273.66586/Cluster-31273…	35
Biological process	GO:0031407	oxylipin metabolic process	45/4861	266/72320	1.07517e-08	7.10959e-06	Cluster-31273.60678/Cluster-31273.143472/Cluster-31273.34974/Cluster-31273.62454/Cluster-31273.115882/Cluster-31273.160608/Cluster-31273.34763/Cluster-31273.174933/Cluster-31273.115889/Cluster-31273.71829/Cluster-31273.62139/Cluster-31273.146432/Cluster-31273.115883/Cluster-31273.174937/Cluster-31273.163671/Cluster-31273.34765/Cluster-31273.141595/Cluster-31273.143474/Cluster-31273.69493/Cluster-…	45
Molecular function	GO:0008940	nitrate reductase activity	12/5794	26/92745	1.47555e-08	1.72773e-06	Cluster-31273.105851/Cluster-31273.110955/Cluster-31273.108165/Cluster-31273.110959/Cluster-31273.118748/Cluster-31273.108167/Cluster-31273.118747/Cluster-31273.108166/Cluster-31273.87887/Cluster-31273.108163/Cluster-31273.105855/Cluster-31273.105854	12
Biological process	GO:0017001	antibiotic catabolic process	62/4861	434/72320	1.92552e-08	1.0186e-05	Cluster-31273.76907/Cluster-31273.103049/Cluster-31273.123440/Cluster-31273.26744/Cluster-31273.76893/Cluster-31273.54641/Cluster-31273.76905/Cluster-31273.104531/Cluster-31273.34355/Cluster-31273.100989/Cluster-31273.26743/Cluster-31273.103057/Cluster-31273.102672/Cluster-31273.106064/Cluster-31273.76894/Cluster-31273.88839/Cluster-31273.108238/Cluster-31273.109174/Cluster-31273.88605/Cluster-31…	62
Biological process	GO:0031408	oxylipin biosynthetic process	44/4861	264/72320	2.45333e-08	1.08151e-05	Cluster-31273.143472/Cluster-31273.34974/Cluster-31273.62454/Cluster-31273.115882/Cluster-31273.160608/Cluster-31273.34763/Cluster-31273.174933/Cluster-31273.115889/Cluster-31273.71829/Cluster-31273.62139/Cluster-31273.146432/Cluster-31273.115883/Cluster-31273.174937/Cluster-31273.163671/Cluster-31273.34765/Cluster-31273.141595/Cluster-31273.143474/Cluster-31273.69493/Cluster-31273.136620/Cluster…	44
Biological process	GO:0009765	photosynthesis, light harvesting	32/4861	163/72320	3.95712e-08	1.49523e-05	Cluster-31273.103170/Cluster-31273.102569/Cluster-31273.103171/Cluster-31273.104196/Cluster-31273.103268/Cluster-31273.104218/Cluster-31273.102584/Cluster-31273.104877/Cluster-31273.103970/Cluster-31273.141549/Cluster-31273.104870/Cluster-31273.103933/Cluster-31273.103204/Cluster-31273.102623/Cluster-31273.62149/Cluster-31273.62148/Cluster-31273.128805/Cluster-31273.102920/Cluster-31273.104656/Cl…	32
Biological process	GO:0042744	hydrogen peroxide catabolic process	59/4861	414/72320	4.55601e-08	1.50633e-05	Cluster-31273.76907/Cluster-31273.103049/Cluster-31273.123440/Cluster-31273.76893/Cluster-31273.54641/Cluster-31273.76905/Cluster-31273.104531/Cluster-31273.34355/Cluster-31273.100989/Cluster-31273.103057/Cluster-31273.102672/Cluster-31273.106064/Cluster-31273.76894/Cluster-31273.88839/Cluster-31273.108238/Cluster-31273.109174/Cluster-31273.88605/Cluster-31273.157927/Cluster-31273.104824/Cluster-…	59
Molecular function	GO:0016661	oxidoreductase activity, acting on other nitrogenous compounds as donors	14/5794	40/92745	6.6761e-08	7.16568e-06	Cluster-31273.105851/Cluster-31273.110955/Cluster-31273.108165/Cluster-31273.86050/Cluster-31273.110959/Cluster-31273.118748/Cluster-31273.108167/Cluster-31273.101226/Cluster-31273.118747/Cluster-31273.108166/Cluster-31273.87887/Cluster-31273.108163/Cluster-31273.105855/Cluster-31273.105854	14
Biological process	GO:0035821	modification of morphology or physiology of other organism	38/4861	221/72320	9.24468e-08	2.71691e-05	Cluster-31273.105712/Cluster-31273.105962/Cluster-31273.102065/Cluster-31273.101967/Cluster-31273.102023/Cluster-31273.105718/Cluster-31273.33314/Cluster-31273.35675/Cluster-31273.105713/Cluster-31273.131529/Cluster-31273.121771/Cluster-31273.104060/Cluster-31273.151321/Cluster-31273.104055/Cluster-31273.104949/Cluster-31273.160709/Cluster-31273.161690/Cluster-31273.62860/Cluster-31273.104072/Clu…	38
Cellular component	GO:0009522	photosystem I	30/5371	155/80510	1.22652e-07	5.31085e-05	Cluster-31273.103170/Cluster-31273.102569/Cluster-31273.103171/Cluster-31273.104196/Cluster-31273.103268/Cluster-31273.104218/Cluster-31273.102584/Cluster-31273.103551/Cluster-31273.104877/Cluster-31273.103970/Cluster-31273.104870/Cluster-31273.103933/Cluster-31273.103204/Cluster-31273.102623/Cluster-31273.102920/Cluster-31273.104656/Cluster-31273.103355/Cluster-31273.103972/Cluster-31273.102622/…	30
Molecular function	GO:0046857	oxidoreductase activity, acting on other nitrogenous compounds as donors, with NAD or NADP as acceptor	12/5794	31/92745	1.606e-07	1.59118e-05	Cluster-31273.105851/Cluster-31273.110955/Cluster-31273.108165/Cluster-31273.110959/Cluster-31273.118748/Cluster-31273.108167/Cluster-31273.118747/Cluster-31273.108166/Cluster-31273.87887/Cluster-31273.108163/Cluster-31273.105855/Cluster-31273.105854	12
Molecular function	GO:0016701	oxidoreductase activity, acting on single donors with incorporation of molecular oxygen	50/5794	366/92745	1.97681e-07	1.81866e-05	Cluster-31273.73848/Cluster-31273.112331/Cluster-31273.34974/Cluster-31273.160608/Cluster-31273.112311/Cluster-31273.34763/Cluster-31273.174933/Cluster-31273.144106/Cluster-31273.94013/Cluster-31273.146432/Cluster-31273.112313/Cluster-31273.174937/Cluster-31273.163671/Cluster-31273.34765/Cluster-31273.141595/Cluster-31273.162506/Cluster-31273.69493/Cluster-31273.136620/Cluster-31273.43045/Cluster…	50
Biological process	GO:0010623	programmed cell death involved in cell development	14/4861	42/72320	3.29432e-07	8.71349e-05	Cluster-31273.62802/Cluster-31273.62801/Cluster-31273.62803/Cluster-31273.170095/Cluster-31273.104136/Cluster-31273.173598/Cluster-31273.125675/Cluster-31273.173918/Cluster-31273.75667/Cluster-31273.114569/Cluster-31273.75668/Cluster-31273.102994/Cluster-31273.75670/Cluster-31273.75673	14
Molecular function	GO:0016702	oxidoreductase activity, acting on single donors with incorporation of molecular oxygen, incorporation of two atoms of oxygen	40/5794	270/92745	3.83884e-07	3.26295e-05	Cluster-31273.34974/Cluster-31273.160608/Cluster-31273.34763/Cluster-31273.174933/Cluster-31273.94013/Cluster-31273.146432/Cluster-31273.174937/Cluster-31273.163671/Cluster-31273.34765/Cluster-31273.141595/Cluster-31273.162506/Cluster-31273.69493/Cluster-31273.136620/Cluster-31273.43045/Cluster-31273.114259/Cluster-31273.136622/Cluster-31273.146430/Cluster-31273.107102/Cluster-31273.92894/Cluster…	40
Molecular function	GO:0004857	enzyme inhibitor activity	50/5794	375/92745	4.16124e-07	3.26295e-05	Cluster-31273.168725/Cluster-31273.150429/Cluster-31273.98793/Cluster-31273.105718/Cluster-31273.78350/Cluster-31273.77679/Cluster-31273.175851/Cluster-31273.78161/Cluster-31273.61413/Cluster-31273.87313/Cluster-31273.158072/Cluster-31273.48939/Cluster-31273.105713/Cluster-31273.117641/Cluster-31273.117648/Cluster-31273.36161/Cluster-31273.129803/Cluster-31273.34758/Cluster-31273.109184/Cluster-3…	50
Molecular function	GO:0005537	mannose binding	19/5794	81/92745	4.49433e-07	3.26295e-05	Cluster-31273.168879/Cluster-31273.61571/Cluster-31273.35886/Cluster-31273.34159/Cluster-31273.49131/Cluster-31273.61572/Cluster-31273.58805/Cluster-31273.24758/Cluster-31273.140020/Cluster-31273.42691/Cluster-31273.20185/Cluster-31273.179763/Cluster-31273.140019/Cluster-31273.58806/Cluster-31273.29546/Cluster-31273.54290/Cluster-31273.177487/Cluster-31273.20695/Cluster-31273.140015	19
Molecular function	GO:0016168	chlorophyll binding	31/5794	184/92745	4.56002e-07	3.26295e-05	Cluster-31273.103170/Cluster-31273.102569/Cluster-31273.103171/Cluster-31273.104196/Cluster-31273.103268/Cluster-31273.104218/Cluster-31273.102584/Cluster-31273.104877/Cluster-31273.103970/Cluster-31273.141549/Cluster-31273.104870/Cluster-31273.103933/Cluster-31273.103204/Cluster-31273.102623/Cluster-31273.102920/Cluster-31273.104656/Cluster-31273.103355/Cluster-31273.103972/Cluster-31273.102622/…	31
Biological process	GO:0071941	nitrogen cycle metabolic process	27/4861	138/72320	4.7076e-07	0.000113196	Cluster-31273.105851/Cluster-31273.110955/Cluster-31273.35446/Cluster-31273.108165/Cluster-31273.110959/Cluster-31273.118748/Cluster-31273.108167/Cluster-31273.101226/Cluster-31273.79881/Cluster-31273.114427/Cluster-31273.140555/Cluster-31273.111141/Cluster-31273.58758/Cluster-31273.118747/Cluster-31273.115011/Cluster-31273.166467/Cluster-31273.100288/Cluster-31273.119790/Cluster-31273.108166/Clu…	27
Molecular function	GO:0016210	naringenin-chalcone synthase activity	10/5794	23/92745	4.82658e-07	3.27191e-05	Cluster-31273.179749/Cluster-31273.182753/Cluster-31273.182750/Cluster-31273.125322/Cluster-31273.125317/Cluster-31273.125319/Cluster-31273.182755/Cluster-31273.39236/Cluster-31273.39235/Cluster-31273.156329	10
Biological process	GO:0006809	nitric oxide biosynthetic process	16/4861	57/72320	6.88696e-07	0.000140123	Cluster-31273.105851/Cluster-31273.126423/Cluster-31273.110955/Cluster-31273.108165/Cluster-31273.110959/Cluster-31273.118748/Cluster-31273.108167/Cluster-31273.118747/Cluster-31273.108166/Cluster-31273.87887/Cluster-31273.126427/Cluster-31273.126426/Cluster-31273.126424/Cluster-31273.108163/Cluster-31273.105855/Cluster-31273.105854	16
Biological process	GO:0046209	nitric oxide metabolic process	16/4861	57/72320	6.88696e-07	0.000140123	Cluster-31273.105851/Cluster-31273.126423/Cluster-31273.110955/Cluster-31273.108165/Cluster-31273.110959/Cluster-31273.118748/Cluster-31273.108167/Cluster-31273.118747/Cluster-31273.108166/Cluster-31273.87887/Cluster-31273.126427/Cluster-31273.126426/Cluster-31273.126424/Cluster-31273.108163/Cluster-31273.105855/Cluster-31273.105854	16
Molecular function	GO:0016679	oxidoreductase activity, acting on diphenols and related substances as donors	35/5794	236/92745	1.9252e-06	0.000123983	Cluster-31273.36091/Cluster-31273.96481/Cluster-31273.90155/Cluster-31273.90154/Cluster-31273.168820/Cluster-31273.113954/Cluster-31273.36090/Cluster-31273.36165/Cluster-31273.51315/Cluster-31273.83307/Cluster-31273.96493/Cluster-31273.103945/Cluster-31273.96069/Cluster-31273.96504/Cluster-31273.140916/Cluster-31273.104378/Cluster-31273.51314/Cluster-31273.188228/Cluster-31273.66586/Cluster-31273…	35
Cellular component	GO:0010282	senescence-associated vacuole	10/5371	25/80510	2.22744e-06	0.000482241	Cluster-31273.62802/Cluster-31273.62801/Cluster-31273.62803/Cluster-31273.170095/Cluster-31273.104136/Cluster-31273.173598/Cluster-31273.125675/Cluster-31273.173918/Cluster-31273.114569/Cluster-31273.102994	10
Biological process	GO:2001057	reactive nitrogen species metabolic process	28/4861	158/72320	2.31953e-06	0.000401761	Cluster-31273.105851/Cluster-31273.126423/Cluster-31273.110955/Cluster-31273.35446/Cluster-31273.108165/Cluster-31273.110959/Cluster-31273.118748/Cluster-31273.108167/Cluster-31273.101226/Cluster-31273.79881/Cluster-31273.111141/Cluster-31273.58758/Cluster-31273.118747/Cluster-31273.115011/Cluster-31273.166467/Cluster-31273.100288/Cluster-31273.119790/Cluster-31273.108166/Cluster-31273.87887/Clus…	28
Biological process	GO:0042126	nitrate metabolic process	24/4861	124/72320	2.43031e-06	0.000401761	Cluster-31273.105851/Cluster-31273.110955/Cluster-31273.35446/Cluster-31273.108165/Cluster-31273.110959/Cluster-31273.118748/Cluster-31273.108167/Cluster-31273.101226/Cluster-31273.79881/Cluster-31273.111141/Cluster-31273.58758/Cluster-31273.118747/Cluster-31273.115011/Cluster-31273.166467/Cluster-31273.100288/Cluster-31273.119790/Cluster-31273.108166/Cluster-31273.87887/Cluster-31273.97220/Clust…	24
Biological process	GO:0042128	nitrate assimilation	24/4861	124/72320	2.43031e-06	0.000401761	Cluster-31273.105851/Cluster-31273.110955/Cluster-31273.35446/Cluster-31273.108165/Cluster-31273.110959/Cluster-31273.118748/Cluster-31273.108167/Cluster-31273.101226/Cluster-31273.79881/Cluster-31273.111141/Cluster-31273.58758/Cluster-31273.118747/Cluster-31273.115011/Cluster-31273.166467/Cluster-31273.100288/Cluster-31273.119790/Cluster-31273.108166/Cluster-31273.87887/Cluster-31273.97220/Clust…	24
Biological process	GO:0098754	detoxification	39/4861	262/72320	2.75185e-06	0.000428155	Cluster-31273.124266/Cluster-31273.104599/Cluster-31273.43620/Cluster-31273.96013/Cluster-31273.133078/Cluster-31273.124256/Cluster-31273.123197/Cluster-31273.100989/Cluster-31273.150544/Cluster-31273.109174/Cluster-31273.113525/Cluster-31273.96008/Cluster-31273.98000/Cluster-31273.52297/Cluster-31273.101859/Cluster-31273.24741/Cluster-31273.123200/Cluster-31273.108333/Cluster-31273.69718/Cluster…	39
Biological process	GO:0006869	lipid transport	49/4861	366/72320	3.64614e-06	0.000535781	Cluster-31273.103301/Cluster-31273.101696/Cluster-31273.113840/Cluster-31273.103292/Cluster-31273.144367/Cluster-31273.103288/Cluster-31273.104291/Cluster-31273.25340/Cluster-31273.39146/Cluster-31273.174153/Cluster-31273.145268/Cluster-31273.33289/Cluster-31273.87865/Cluster-31273.39144/Cluster-31273.102793/Cluster-31273.145266/Cluster-31273.99058/Cluster-31273.111700/Cluster-31273.102968/Cluste…	49
Molecular function	GO:0046910	pectinesterase inhibitor activity	10/5794	28/92745	4.1447e-06	0.000254208	Cluster-31273.168725/Cluster-31273.87313/Cluster-31273.36161/Cluster-31273.34758/Cluster-31273.27732/Cluster-31273.74437/Cluster-31273.139254/Cluster-31273.179715/Cluster-31273.171619/Cluster-31273.163146	10
Biological process	GO:0009808	lignin metabolic process	53/4861	410/72320	4.27745e-06	0.000595466	Cluster-31273.36091/Cluster-31273.96481/Cluster-31273.129095/Cluster-31273.121595/Cluster-31273.123440/Cluster-31273.36090/Cluster-31273.34591/Cluster-31273.98807/Cluster-31273.108056/Cluster-31273.96493/Cluster-31273.96504/Cluster-31273.140916/Cluster-31273.104378/Cluster-31273.174536/Cluster-31273.174779/Cluster-31273.111410/Cluster-31273.108055/Cluster-31273.172039/Cluster-31273.37891/Cluster-…	53
Biological process	GO:0009064	glutamine family amino acid metabolic process	48/4861	359/72320	4.71793e-06	0.000623946	Cluster-31273.147121/Cluster-31273.126252/Cluster-31273.103507/Cluster-31273.98211/Cluster-31273.92644/Cluster-31273.81715/Cluster-31273.83177/Cluster-31273.114427/Cluster-31273.175267/Cluster-31273.17424/Cluster-31273.25913/Cluster-31273.140555/Cluster-31273.23844/Cluster-31273.17299/Cluster-31273.123786/Cluster-31273.57478/Cluster-31273.35207/Cluster-31273.98363/Cluster-31273.178477/Cluster-312…	48
Molecular function	GO:0090729	toxin activity	29/5794	186/92745	5.19252e-06	0.000294644	Cluster-31273.159622/Cluster-31273.175008/Cluster-31273.25792/Cluster-31273.35675/Cluster-31273.69858/Cluster-31273.39853/Cluster-31273.171002/Cluster-31273.169605/Cluster-31273.30837/Cluster-31273.13220/Cluster-31273.172549/Cluster-31273.54886/Cluster-31273.172858/Cluster-31273.160709/Cluster-31273.31456/Cluster-31273.169973/Cluster-31273.26194/Cluster-31273.163353/Cluster-31273.177160/Cluster-3…	29
Molecular function	GO:1990137	plant seed peroxidase activity	9/5794	23/92745	5.2615e-06	0.000294644	Cluster-31273.60678/Cluster-31273.38265/Cluster-31273.133368/Cluster-31273.25689/Cluster-31273.176755/Cluster-31273.126958/Cluster-31273.133369/Cluster-31273.23553/Cluster-31273.38264	9
Biological process	GO:0050826	response to freezing	22/4861	113/72320	5.67629e-06	0.000714942	Cluster-31273.84877/Cluster-31273.36073/Cluster-23460.1/Cluster-31273.38183/Cluster-31273.163586/Cluster-31273.146717/Cluster-31273.153237/Cluster-31273.197868/Cluster-31273.73692/Cluster-31273.25926/Cluster-31273.197498/Cluster-31273.38181/Cluster-31273.67750/Cluster-31273.68791/Cluster-31273.125190/Cluster-31273.38184/Cluster-31273.73091/Cluster-31273.54159/Cluster-31273.144126/Cluster-31273.84…	22
Molecular function	GO:0009703	nitrate reductase (NADH) activity	8/5794	18/92745	5.72338e-06	0.000307155	Cluster-31273.110955/Cluster-31273.110959/Cluster-31273.118747/Cluster-31273.108166/Cluster-31273.87887/Cluster-31273.108163/Cluster-31273.105855/Cluster-31273.105854	8
Molecular function	GO:0008242	omega peptidase activity	15/5794	64/92745	7.20899e-06	0.000371407	Cluster-31273.112194/Cluster-31273.110103/Cluster-31273.108950/Cluster-31273.148441/Cluster-31273.77329/Cluster-31273.73621/Cluster-31273.108508/Cluster-31273.111804/Cluster-31273.92413/Cluster-31273.108512/Cluster-31273.43692/Cluster-31273.108509/Cluster-31273.115234/Cluster-31273.68524/Cluster-31273.111497	15
Cellular component	GO:0097038	perinuclear endoplasmic reticulum	40/5371	288/80510	9.61993e-06	0.000941294	Cluster-31273.72332/Cluster-31273.61706/Cluster-31273.87030/Cluster-31273.34506/Cluster-31273.109844/Cluster-31273.87024/Cluster-31273.87021/Cluster-31273.107669/Cluster-31273.108248/Cluster-31273.97967/Cluster-31273.36087/Cluster-31273.43945/Cluster-31273.120346/Cluster-31273.89088/Cluster-31273.110488/Cluster-31273.107590/Cluster-31273.117272/Cluster-31273.126521/Cluster-31273.107653/Cluster-31…	40
Cellular component	GO:1990578	perinuclear endoplasmic reticulum membrane	40/5371	288/80510	9.61993e-06	0.000941294	Cluster-31273.72332/Cluster-31273.61706/Cluster-31273.87030/Cluster-31273.34506/Cluster-31273.109844/Cluster-31273.87024/Cluster-31273.87021/Cluster-31273.107669/Cluster-31273.108248/Cluster-31273.97967/Cluster-31273.36087/Cluster-31273.43945/Cluster-31273.120346/Cluster-31273.89088/Cluster-31273.110488/Cluster-31273.107590/Cluster-31273.117272/Cluster-31273.126521/Cluster-31273.107653/Cluster-31…	40
Biological process	GO:0000746	conjugation	8/4861	18/72320	9.82487e-06	0.00104218	Cluster-31273.61571/Cluster-31273.61572/Cluster-31273.24758/Cluster-31273.140020/Cluster-31273.42691/Cluster-31273.179763/Cluster-31273.140019/Cluster-31273.140015	8
Biological process	GO:0000771	agglutination involved in conjugation	8/4861	18/72320	9.82487e-06	0.00104218	Cluster-31273.61571/Cluster-31273.61572/Cluster-31273.24758/Cluster-31273.140020/Cluster-31273.42691/Cluster-31273.179763/Cluster-31273.140019/Cluster-31273.140015	8
Biological process	GO:0098610	adhesion between unicellular organisms	8/4861	18/72320	9.82487e-06	0.00104218	Cluster-31273.61571/Cluster-31273.61572/Cluster-31273.24758/Cluster-31273.140020/Cluster-31273.42691/Cluster-31273.179763/Cluster-31273.140019/Cluster-31273.140015	8
Biological process	GO:1903409	reactive oxygen species biosynthetic process	18/4861	84/72320	9.85048e-06	0.00104218	Cluster-31273.105851/Cluster-31273.126423/Cluster-31273.110955/Cluster-31273.108165/Cluster-31273.110959/Cluster-31273.118748/Cluster-31273.108167/Cluster-31273.118747/Cluster-31273.108166/Cluster-31273.86185/Cluster-31273.87887/Cluster-31273.126427/Cluster-31273.126426/Cluster-31273.126424/Cluster-31273.108163/Cluster-31273.86177/Cluster-31273.105855/Cluster-31273.105854	18
Cellular component	GO:0009523	photosystem II	42/5371	310/80510	1.08694e-05	0.000941294	Cluster-31273.103170/Cluster-31273.102569/Cluster-31273.103171/Cluster-31273.104196/Cluster-31273.96451/Cluster-31273.103268/Cluster-31273.104218/Cluster-31273.102584/Cluster-31273.96945/Cluster-31273.104877/Cluster-31273.103970/Cluster-31273.141549/Cluster-31273.104870/Cluster-31273.103933/Cluster-31273.103204/Cluster-31273.102623/Cluster-31273.109412/Cluster-31273.52313/Cluster-31273.102920/Clu…	42
Molecular function	GO:0048029	monosaccharide binding	42/5794	333/92745	1.33105e-05	0.000655264	Cluster-31273.49792/Cluster-31273.168879/Cluster-31273.103432/Cluster-31273.61571/Cluster-31273.35886/Cluster-31273.100535/Cluster-31273.34159/Cluster-31273.103443/Cluster-31273.49131/Cluster-31273.61572/Cluster-31273.36544/Cluster-31273.58805/Cluster-31273.24758/Cluster-31273.140020/Cluster-31273.36546/Cluster-31273.42691/Cluster-31273.174026/Cluster-31273.72157/Cluster-31273.100570/Cluster-3127…	42
Molecular function	GO:0043546	molybdopterin cofactor binding	13/5794	52/92745	1.37361e-05	0.000655264	Cluster-31273.105851/Cluster-31273.110955/Cluster-31273.108165/Cluster-31273.110959/Cluster-31273.118748/Cluster-31273.108167/Cluster-31273.118747/Cluster-31273.108166/Cluster-31273.87887/Cluster-31273.108163/Cluster-31273.105855/Cluster-31273.95822/Cluster-31273.105854	13
Biological process	GO:0032973	amino acid export across plasma membrane	7/4861	14/72320	1.38873e-05	0.00141277	Cluster-31273.72593/Cluster-31273.72592/Cluster-31273.64326/Cluster-31273.33357/Cluster-31273.148081/Cluster-31273.156941/Cluster-31273.15085	7
Molecular function	GO:0047787	delta4-3-oxosteroid 5beta-reductase activity	8/5794	20/92745	1.47133e-05	0.000676811	Cluster-31273.153214/Cluster-31273.36001/Cluster-31273.153215/Cluster-31273.153222/Cluster-31273.36002/Cluster-31273.153216/Cluster-31273.178725/Cluster-31273.153212	8
Biological process	GO:0010876	lipid localization	49/4861	387/72320	1.67454e-05	0.00164043	Cluster-31273.103301/Cluster-31273.101696/Cluster-31273.113840/Cluster-31273.103292/Cluster-31273.144367/Cluster-31273.103288/Cluster-31273.104291/Cluster-31273.25340/Cluster-31273.39146/Cluster-31273.174153/Cluster-31273.145268/Cluster-31273.33289/Cluster-31273.87865/Cluster-31273.39144/Cluster-31273.102793/Cluster-31273.145266/Cluster-31273.99058/Cluster-31273.111700/Cluster-31273.102968/Cluste…	49
Cellular component	GO:0071782	endoplasmic reticulum tubular network	42/5371	317/80510	1.87201e-05	0.00095889	Cluster-31273.72332/Cluster-31273.61706/Cluster-31273.87030/Cluster-31273.34506/Cluster-31273.109844/Cluster-31273.87024/Cluster-31273.87021/Cluster-31273.107669/Cluster-31273.101861/Cluster-31273.108248/Cluster-31273.97967/Cluster-31273.36087/Cluster-31273.43945/Cluster-31273.120346/Cluster-31273.89088/Cluster-31273.110488/Cluster-31273.107590/Cluster-31273.117272/Cluster-31273.126521/Cluster-31…	42
Cellular component	GO:0000323	lytic vacuole	31/5371	206/80510	1.91507e-05	0.00095889	Cluster-31273.62802/Cluster-31273.97610/Cluster-31273.100476/Cluster-31273.100482/Cluster-31273.62801/Cluster-31273.62803/Cluster-31273.170095/Cluster-31273.104136/Cluster-31273.87865/Cluster-31273.173598/Cluster-31273.125675/Cluster-31273.164721/Cluster-31273.87868/Cluster-31273.173918/Cluster-31273.75667/Cluster-31273.17246/Cluster-31273.114569/Cluster-31273.13376/Cluster-31273.163127/Cluster-3…	31
Cellular component	GO:0009521	photosystem	46/5371	360/80510	1.9776e-05	0.00095889	Cluster-31273.103170/Cluster-31273.102569/Cluster-31273.103171/Cluster-31273.104196/Cluster-31273.96451/Cluster-31273.103268/Cluster-31273.104218/Cluster-31273.102584/Cluster-31273.103551/Cluster-31273.96945/Cluster-31273.104877/Cluster-31273.103970/Cluster-31273.141549/Cluster-31273.104870/Cluster-31273.103933/Cluster-31273.103204/Cluster-31273.102623/Cluster-31273.109412/Cluster-31273.52313/Clu…	46
Cellular component	GO:0032541	cortical endoplasmic reticulum	40/5371	297/80510	1.99307e-05	0.00095889	Cluster-31273.72332/Cluster-31273.61706/Cluster-31273.87030/Cluster-31273.34506/Cluster-31273.109844/Cluster-31273.87024/Cluster-31273.87021/Cluster-31273.107669/Cluster-31273.108248/Cluster-31273.97967/Cluster-31273.36087/Cluster-31273.43945/Cluster-31273.120346/Cluster-31273.89088/Cluster-31273.110488/Cluster-31273.107590/Cluster-31273.117272/Cluster-31273.126521/Cluster-31273.107653/Cluster-31…	40
Molecular function	GO:0015171	amino acid transmembrane transporter activity	37/5794	284/92745	2.06323e-05	0.000916359	Cluster-31273.172957/Cluster-31273.150758/Cluster-31273.30672/Cluster-31273.82949/Cluster-31273.149566/Cluster-31273.72593/Cluster-31273.134288/Cluster-31273.133338/Cluster-31273.110450/Cluster-31273.175267/Cluster-31273.157090/Cluster-31273.110447/Cluster-31273.29774/Cluster-31273.75840/Cluster-31273.77633/Cluster-31273.62528/Cluster-31273.110126/Cluster-31273.76260/Cluster-31273.157517/Cluster-…	37
Biological process	GO:0010200	response to chitin	50/4861	402/72320	2.23004e-05	0.00210659	Cluster-31273.89523/Cluster-31273.103071/Cluster-31273.103077/Cluster-31273.89538/Cluster-31273.89531/Cluster-31273.100424/Cluster-31273.116704/Cluster-31273.89539/Cluster-31273.89528/Cluster-31273.91201/Cluster-31273.102769/Cluster-31273.140633/Cluster-31273.117474/Cluster-31273.89527/Cluster-31273.89524/Cluster-31273.89529/Cluster-31273.41745/Cluster-31273.89532/Cluster-31273.130138/Cluster-312…	50
Molecular function	GO:0004097	catechol oxidase activity	9/5794	27/92745	2.40049e-05	0.00103061	Cluster-31273.90155/Cluster-31273.90154/Cluster-31273.36165/Cluster-31273.103945/Cluster-31273.188228/Cluster-31273.66586/Cluster-31273.88225/Cluster-31273.90175/Cluster-31273.24448	9
Biological process	GO:0043090	amino acid import	7/4861	15/72320	2.45202e-05	0.00220744	Cluster-31273.72593/Cluster-31273.134288/Cluster-31273.72592/Cluster-31273.48931/Cluster-31273.33357/Cluster-31273.148081/Cluster-31273.156941	7
Biological process	GO:0098740	multi organism cell adhesion	8/4861	20/72320	2.50372e-05	0.00220744	Cluster-31273.61571/Cluster-31273.61572/Cluster-31273.24758/Cluster-31273.140020/Cluster-31273.42691/Cluster-31273.179763/Cluster-31273.140019/Cluster-31273.140015	8
Molecular function	GO:0004722	protein serine/threonine phosphatase activity	48/5794	411/92745	2.63195e-05	0.00109353	Cluster-31273.168396/Cluster-31273.123460/Cluster-31273.162922/Cluster-31273.66430/Cluster-31273.101589/Cluster-31273.66428/Cluster-31273.106715/Cluster-31273.162921/Cluster-31273.99974/Cluster-31273.128602/Cluster-31273.88805/Cluster-31273.147775/Cluster-31273.168395/Cluster-31273.181558/Cluster-31273.35136/Cluster-31273.30838/Cluster-31273.116809/Cluster-31273.168394/Cluster-31273.3339/Cluster-…	48
Biological process	GO:0009404	toxin metabolic process	30/4861	200/72320	3.15241e-05	0.00268972	Cluster-31273.124266/Cluster-31273.104599/Cluster-31273.96013/Cluster-31273.133078/Cluster-31273.77168/Cluster-31273.124256/Cluster-31273.150544/Cluster-31273.113525/Cluster-31273.96008/Cluster-31273.101859/Cluster-31273.24741/Cluster-31273.79807/Cluster-31273.96005/Cluster-31273.144659/Cluster-31273.90391/Cluster-31273.77170/Cluster-31273.96011/Cluster-31273.61539/Cluster-31273.158258/Cluster-31…	30
Biological process	GO:0009407	toxin catabolic process	24/4861	144/72320	3.38018e-05	0.00279393	Cluster-31273.124266/Cluster-31273.104599/Cluster-31273.96013/Cluster-31273.133078/Cluster-31273.124256/Cluster-31273.150544/Cluster-31273.113525/Cluster-31273.96008/Cluster-31273.101859/Cluster-31273.24741/Cluster-31273.79807/Cluster-31273.96005/Cluster-31273.144659/Cluster-31273.90391/Cluster-31273.96011/Cluster-31273.61539/Cluster-31273.158258/Cluster-31273.158260/Cluster-31273.142601/Cluster-…	24
Biological process	GO:0045036	protein targeting to chloroplast	15/4861	68/72320	3.69848e-05	0.00287593	Cluster-31273.104717/Cluster-31273.82798/Cluster-31273.130568/Cluster-31273.126649/Cluster-31273.93078/Cluster-31273.128962/Cluster-31273.103142/Cluster-31273.152977/Cluster-31273.104719/Cluster-31273.82254/Cluster-31273.63159/Cluster-31273.119135/Cluster-31273.170055/Cluster-31273.88090/Cluster-31273.104718	15
Biological process	GO:0072596	establishment of protein localization to chloroplast	15/4861	68/72320	3.69848e-05	0.00287593	Cluster-31273.104717/Cluster-31273.82798/Cluster-31273.130568/Cluster-31273.126649/Cluster-31273.93078/Cluster-31273.128962/Cluster-31273.103142/Cluster-31273.152977/Cluster-31273.104719/Cluster-31273.82254/Cluster-31273.63159/Cluster-31273.119135/Cluster-31273.170055/Cluster-31273.88090/Cluster-31273.104718	15
Biological process	GO:0098609	cell-cell adhesion	8/4861	21/72320	3.80558e-05	0.00287593	Cluster-31273.61571/Cluster-31273.61572/Cluster-31273.24758/Cluster-31273.140020/Cluster-31273.42691/Cluster-31273.179763/Cluster-31273.140019/Cluster-31273.140015	8
Molecular function	GO:0030151	molybdenum ion binding	13/5794	57/92745	3.94823e-05	0.00158916	Cluster-31273.105851/Cluster-31273.110955/Cluster-31273.108165/Cluster-31273.110959/Cluster-31273.118748/Cluster-31273.108167/Cluster-31273.118747/Cluster-31273.108166/Cluster-31273.87887/Cluster-31273.108163/Cluster-31273.105855/Cluster-31273.88481/Cluster-31273.105854	13
Molecular function	GO:0030597	RNA glycosylase activity	28/5794	197/92745	4.24784e-05	0.00160918	Cluster-31273.159622/Cluster-31273.175008/Cluster-31273.35675/Cluster-31273.69858/Cluster-31273.171002/Cluster-31273.169605/Cluster-31273.30837/Cluster-31273.18814/Cluster-31273.13220/Cluster-31273.172549/Cluster-31273.54886/Cluster-31273.172858/Cluster-31273.160709/Cluster-31273.31456/Cluster-31273.169973/Cluster-31273.26194/Cluster-31273.163353/Cluster-31273.177160/Cluster-31273.130150/Cluster-…	28
Molecular function	GO:0030598	rRNA N-glycosylase activity	28/5794	197/92745	4.24784e-05	0.00160918	Cluster-31273.159622/Cluster-31273.175008/Cluster-31273.35675/Cluster-31273.69858/Cluster-31273.171002/Cluster-31273.169605/Cluster-31273.30837/Cluster-31273.18814/Cluster-31273.13220/Cluster-31273.172549/Cluster-31273.54886/Cluster-31273.172858/Cluster-31273.160709/Cluster-31273.31456/Cluster-31273.169973/Cluster-31273.26194/Cluster-31273.163353/Cluster-31273.177160/Cluster-31273.130150/Cluster-…	28
Cellular component	GO:0046658	anchored component of plasma membrane	49/5371	405/80510	4.53691e-05	0.00196448	Cluster-31273.106303/Cluster-31273.87006/Cluster-31273.36175/Cluster-31273.92068/Cluster-31273.49868/Cluster-31273.32285/Cluster-31273.65701/Cluster-31273.106298/Cluster-31273.147282/Cluster-31273.156260/Cluster-31273.92066/Cluster-31273.63569/Cluster-31273.168565/Cluster-31273.111700/Cluster-31273.106292/Cluster-31273.60648/Cluster-31273.75397/Cluster-31273.49866/Cluster-31273.187433/Cluster-312…	49
Molecular function	GO:0035671	enone reductase activity	9/5794	29/92745	4.57611e-05	0.00167946	Cluster-31273.153214/Cluster-31273.36001/Cluster-31273.144199/Cluster-31273.153215/Cluster-31273.153222/Cluster-31273.36002/Cluster-31273.153216/Cluster-31273.178725/Cluster-31273.153212	9
Molecular function	GO:0016811	hydrolase activity, acting on carbon-nitrogen (but not peptide) bonds, in linear amides	50/5794	444/92745	4.69414e-05	0.00167946	Cluster-31273.120837/Cluster-31273.112194/Cluster-31273.110103/Cluster-31273.101522/Cluster-31273.120852/Cluster-31273.108950/Cluster-31273.100357/Cluster-31273.148441/Cluster-31273.120817/Cluster-31273.101527/Cluster-31273.57211/Cluster-31273.77329/Cluster-31273.73621/Cluster-31273.99654/Cluster-31273.134738/Cluster-31273.112987/Cluster-31273.68093/Cluster-31273.82618/Cluster-31273.120845/Cluste…	50
Biological process	GO:0010438	cellular response to sulfur starvation	6/4861	12/72320	5.96064e-05	0.00437941	Cluster-31273.73539/Cluster-31273.169247/Cluster-31273.73538/Cluster-31273.24490/Cluster-31273.189093/Cluster-31273.171517	6
Biological process	GO:0042136	neurotransmitter biosynthetic process	22/4861	131/72320	6.25516e-05	0.00447159	Cluster-31273.105851/Cluster-31273.126423/Cluster-31273.110955/Cluster-31273.136742/Cluster-31273.108165/Cluster-31273.110959/Cluster-31273.118748/Cluster-31273.108167/Cluster-31273.153384/Cluster-31273.107435/Cluster-31273.118747/Cluster-31273.108166/Cluster-31273.87887/Cluster-31273.126427/Cluster-31273.126426/Cluster-31273.126424/Cluster-31273.108163/Cluster-31273.136734/Cluster-31273.105855/C…	22
Molecular function	GO:0005536	glucose binding	10/5794	37/92745	6.54748e-05	0.00219944	Cluster-31273.61571/Cluster-31273.61572/Cluster-31273.24758/Cluster-31273.140020/Cluster-31273.42691/Cluster-31273.179763/Cluster-31273.140019/Cluster-31273.97336/Cluster-31273.170224/Cluster-31273.140015	10
Molecular function	GO:0005342	organic acid transmembrane transporter activity	52/5794	474/92745	6.65979e-05	0.00219944	Cluster-31273.172957/Cluster-31273.126991/Cluster-31273.150758/Cluster-31273.30672/Cluster-31273.82949/Cluster-31273.149566/Cluster-31273.72593/Cluster-31273.134288/Cluster-31273.168775/Cluster-31273.133338/Cluster-31273.39146/Cluster-31273.110450/Cluster-31273.175267/Cluster-31273.157090/Cluster-31273.110447/Cluster-31273.29774/Cluster-31273.39144/Cluster-31273.75840/Cluster-31273.77633/Cluster-…	52
Molecular function	GO:0046943	carboxylic acid transmembrane transporter activity	52/5794	474/92745	6.65979e-05	0.00219944	Cluster-31273.172957/Cluster-31273.126991/Cluster-31273.150758/Cluster-31273.30672/Cluster-31273.82949/Cluster-31273.149566/Cluster-31273.72593/Cluster-31273.134288/Cluster-31273.168775/Cluster-31273.133338/Cluster-31273.39146/Cluster-31273.110450/Cluster-31273.175267/Cluster-31273.157090/Cluster-31273.110447/Cluster-31273.29774/Cluster-31273.39144/Cluster-31273.75840/Cluster-31273.77633/Cluster-…	52
Molecular function	GO:0090353	polygalacturonase inhibitor activity	6/5794	13/92745	6.93524e-05	0.00223315	Cluster-31273.48939/Cluster-31273.129803/Cluster-31273.192345/Cluster-31273.192108/Cluster-31273.187466/Cluster-31273.56604	6
Biological process	GO:0006865	amino acid transport	31/4861	219/72320	7.24719e-05	0.00504443	Cluster-31273.150758/Cluster-31273.82949/Cluster-31273.149566/Cluster-31273.72593/Cluster-31273.134288/Cluster-31273.133338/Cluster-31273.157090/Cluster-31273.75840/Cluster-31273.110129/Cluster-31273.77633/Cluster-31273.80210/Cluster-31273.62528/Cluster-31273.110126/Cluster-31273.110132/Cluster-31273.76260/Cluster-31273.157517/Cluster-31273.102131/Cluster-31273.72592/Cluster-31273.65200/Cluster-3…	31
Molecular function	GO:0004040	amidase activity	23/5794	155/92745	0.000101676	0.0031595	Cluster-31273.120837/Cluster-31273.120852/Cluster-31273.120817/Cluster-31273.134738/Cluster-31273.112987/Cluster-31273.68093/Cluster-31273.82618/Cluster-31273.120845/Cluster-31273.120843/Cluster-31273.105422/Cluster-31273.155265/Cluster-31273.120844/Cluster-31273.120834/Cluster-31273.155078/Cluster-31273.87062/Cluster-31273.97880/Cluster-31273.110799/Cluster-31273.120818/Cluster-31273.102215/Clus…	23
Biological process	GO:0006875	cellular metal ion homeostasis	52/4861	449/72320	0.00010235	0.00671998	Cluster-31273.131003/Cluster-31273.52189/Cluster-31273.88784/Cluster-31273.170905/Cluster-31273.175335/Cluster-31273.83837/Cluster-31273.148810/Cluster-31273.156423/Cluster-31273.188692/Cluster-31273.178000/Cluster-31273.173770/Cluster-31273.88783/Cluster-31273.30841/Cluster-31273.53043/Cluster-31273.110718/Cluster-31273.101934/Cluster-31273.108080/Cluster-31273.108333/Cluster-31273.138511/Cluste…	52
Molecular function	GO:0004568	chitinase activity	19/5794	116/92745	0.000105207	0.0031595	Cluster-31273.105962/Cluster-31273.54039/Cluster-31273.101967/Cluster-31273.142414/Cluster-31273.96946/Cluster-31273.125097/Cluster-31273.106154/Cluster-31273.101328/Cluster-31273.187145/Cluster-31273.102765/Cluster-31273.91750/Cluster-31273.145296/Cluster-31273.117638/Cluster-31273.110502/Cluster-31273.44537/Cluster-31273.85019/Cluster-31273.100151/Cluster-31273.106603/Cluster-31273.106155	19
Biological process	GO:0018298	protein-chromophore linkage	39/4861	307/72320	0.000106498	0.00671998	Cluster-31273.103170/Cluster-31273.102569/Cluster-31273.103171/Cluster-31273.104196/Cluster-31273.103268/Cluster-31273.104218/Cluster-31273.102584/Cluster-31273.104877/Cluster-31273.103970/Cluster-31273.104870/Cluster-31273.103933/Cluster-31273.103204/Cluster-31273.102623/Cluster-31273.102920/Cluster-31273.188411/Cluster-31273.47776/Cluster-31273.104656/Cluster-31273.103355/Cluster-31273.103972/C…	39
Biological process	GO:0015849	organic acid transport	53/4861	461/72320	0.000106707	0.00671998	Cluster-31273.126991/Cluster-31273.150758/Cluster-31273.82949/Cluster-31273.149566/Cluster-31273.72593/Cluster-31273.144367/Cluster-31273.134288/Cluster-31273.168775/Cluster-31273.133338/Cluster-31273.25340/Cluster-31273.39146/Cluster-31273.145268/Cluster-31273.157090/Cluster-31273.39144/Cluster-31273.75840/Cluster-31273.110129/Cluster-31273.145266/Cluster-31273.77633/Cluster-31273.80210/Cluster-…	53
Biological process	GO:0046942	carboxylic acid transport	53/4861	461/72320	0.000106707	0.00671998	Cluster-31273.126991/Cluster-31273.150758/Cluster-31273.82949/Cluster-31273.149566/Cluster-31273.72593/Cluster-31273.144367/Cluster-31273.134288/Cluster-31273.168775/Cluster-31273.133338/Cluster-31273.25340/Cluster-31273.39146/Cluster-31273.145268/Cluster-31273.157090/Cluster-31273.39144/Cluster-31273.75840/Cluster-31273.110129/Cluster-31273.145266/Cluster-31273.77633/Cluster-31273.80210/Cluster-…	53
Molecular function	GO:0030170	pyridoxal phosphate binding	50/5794	459/92745	0.000107933	0.0031595	Cluster-31273.148762/Cluster-31273.111446/Cluster-31273.161212/Cluster-31273.157218/Cluster-31273.103507/Cluster-31273.67440/Cluster-31273.118772/Cluster-31273.110248/Cluster-31273.107435/Cluster-31273.122028/Cluster-31273.98198/Cluster-31273.13797/Cluster-31273.138007/Cluster-31273.117589/Cluster-31273.28001/Cluster-31273.75277/Cluster-31273.98363/Cluster-31273.87897/Cluster-31273.78105/Cluster-…	50
Molecular function	GO:0070279	vitamin B6 binding	50/5794	459/92745	0.000107933	0.0031595	Cluster-31273.148762/Cluster-31273.111446/Cluster-31273.161212/Cluster-31273.157218/Cluster-31273.103507/Cluster-31273.67440/Cluster-31273.118772/Cluster-31273.110248/Cluster-31273.107435/Cluster-31273.122028/Cluster-31273.98198/Cluster-31273.13797/Cluster-31273.138007/Cluster-31273.117589/Cluster-31273.28001/Cluster-31273.75277/Cluster-31273.98363/Cluster-31273.87897/Cluster-31273.78105/Cluster-…	50
Molecular function	GO:0030545	receptor regulator activity	6/5794	14/92745	0.000114929	0.00321801	Cluster-31273.61445/Cluster-31273.130103/Cluster-31273.173929/Cluster-31273.61446/Cluster-31273.130104/Cluster-31273.187175	6
Molecular function	GO:0048018	receptor ligand activity	6/5794	14/92745	0.000114929	0.00321801	Cluster-31273.61445/Cluster-31273.130103/Cluster-31273.173929/Cluster-31273.61446/Cluster-31273.130104/Cluster-31273.187175	6
Biological process	GO:0072598	protein localization to chloroplast	16/4861	83/72320	0.000115948	0.00713216	Cluster-31273.104717/Cluster-31273.82798/Cluster-31273.130568/Cluster-31273.126649/Cluster-31273.117897/Cluster-31273.93078/Cluster-31273.128962/Cluster-31273.103142/Cluster-31273.152977/Cluster-31273.104719/Cluster-31273.82254/Cluster-31273.63159/Cluster-31273.119135/Cluster-31273.170055/Cluster-31273.88090/Cluster-31273.104718	16
Molecular function	GO:0102965	alcohol-forming fatty acyl-CoA reductase activity	14/5794	72/92745	0.000129549	0.00355019	Cluster-31273.94052/Cluster-31273.30206/Cluster-31273.30205/Cluster-31273.30209/Cluster-31273.183380/Cluster-31273.189580/Cluster-31273.95183/Cluster-31273.94053/Cluster-31273.30207/Cluster-31273.153393/Cluster-31273.33032/Cluster-31273.91191/Cluster-31273.95176/Cluster-31273.68340	14
Biological process	GO:0000272	polysaccharide catabolic process	51/4861	444/72320	0.000145188	0.0083554	Cluster-31273.105962/Cluster-31273.122709/Cluster-31273.105929/Cluster-31273.101967/Cluster-31273.103174/Cluster-31273.142414/Cluster-31273.90001/Cluster-31273.97855/Cluster-31273.86375/Cluster-31273.104234/Cluster-31273.96946/Cluster-31273.125097/Cluster-31273.86366/Cluster-31273.27670/Cluster-31273.106154/Cluster-31273.87313/Cluster-31273.101328/Cluster-31273.86368/Cluster-31273.187145/Cluster-…	51
Biological process	GO:0009615	response to virus	45/4861	377/72320	0.000145311	0.0083554	Cluster-31273.143472/Cluster-31273.36073/Cluster-31273.142807/Cluster-31273.122169/Cluster-31273.105516/Cluster-23460.1/Cluster-31273.107392/Cluster-31273.38183/Cluster-31273.173097/Cluster-31273.143474/Cluster-31273.163586/Cluster-31273.146717/Cluster-31273.107399/Cluster-31273.174328/Cluster-31273.197868/Cluster-31273.73692/Cluster-31273.71562/Cluster-31273.197498/Cluster-31273.38181/Cluster-58…	45
Biological process	GO:0019684	photosynthesis, light reaction	45/4861	377/72320	0.000145311	0.0083554	Cluster-31273.103170/Cluster-31273.102569/Cluster-31273.103171/Cluster-31273.104196/Cluster-31273.103268/Cluster-31273.104218/Cluster-31273.103644/Cluster-31273.102584/Cluster-31273.104877/Cluster-31273.103970/Cluster-31273.141549/Cluster-31273.108585/Cluster-31273.104870/Cluster-31273.103933/Cluster-31273.103204/Cluster-31273.116299/Cluster-31273.102623/Cluster-31273.62149/Cluster-31273.62148/Cl…	45
Biological process	GO:0046916	cellular transition metal ion homeostasis	46/4861	389/72320	0.000153583	0.00864315	Cluster-31273.131003/Cluster-31273.52189/Cluster-31273.170905/Cluster-31273.175335/Cluster-31273.83837/Cluster-31273.148810/Cluster-31273.156423/Cluster-31273.188692/Cluster-31273.178000/Cluster-31273.173770/Cluster-31273.30841/Cluster-31273.110718/Cluster-31273.101934/Cluster-31273.108080/Cluster-31273.108333/Cluster-31273.63831/Cluster-31273.35495/Cluster-31273.27427/Cluster-31273.79229/Cluster…	46
Molecular function	GO:0004364	glutathione transferase activity	46/5794	418/92745	0.00015675	0.00420612	Cluster-31273.124266/Cluster-31273.104599/Cluster-31273.169817/Cluster-31273.96013/Cluster-31273.133078/Cluster-31273.58794/Cluster-31273.124256/Cluster-31273.100989/Cluster-31273.142675/Cluster-31273.150544/Cluster-31273.109174/Cluster-31273.113525/Cluster-31273.96008/Cluster-31273.98000/Cluster-31273.101859/Cluster-31273.184588/Cluster-31273.84382/Cluster-31273.24741/Cluster-31273.98516/Cluster…	46
Biological process	GO:0006022	aminoglycan metabolic process	21/4861	130/72320	0.000160131	0.00882389	Cluster-31273.105962/Cluster-31273.54039/Cluster-31273.101967/Cluster-31273.142414/Cluster-31273.96946/Cluster-31273.125097/Cluster-31273.106154/Cluster-31273.101328/Cluster-31273.187145/Cluster-31273.102765/Cluster-31273.91750/Cluster-31273.145296/Cluster-31273.67942/Cluster-31273.105682/Cluster-31273.117638/Cluster-31273.110502/Cluster-31273.44537/Cluster-31273.85019/Cluster-31273.100151/Cluste…	21
Molecular function	GO:0080019	fatty-acyl-CoA reductase (alcohol-forming) activity	14/5794	74/92745	0.000175776	0.00462039	Cluster-31273.94052/Cluster-31273.30206/Cluster-31273.30205/Cluster-31273.30209/Cluster-31273.183380/Cluster-31273.189580/Cluster-31273.95183/Cluster-31273.94053/Cluster-31273.30207/Cluster-31273.153393/Cluster-31273.33032/Cluster-31273.91191/Cluster-31273.95176/Cluster-31273.68340	14
Molecular function	GO:1901682	sulfur compound transmembrane transporter activity	18/5794	111/92745	0.000179839	0.00463266	Cluster-31273.168954/Cluster-31273.83610/Cluster-31273.139911/Cluster-31273.171723/Cluster-31273.168955/Cluster-31273.100372/Cluster-31273.172136/Cluster-31273.101882/Cluster-31273.56101/Cluster-31273.63959/Cluster-31273.168590/Cluster-31273.23465/Cluster-31273.103568/Cluster-31273.164596/Cluster-31273.83609/Cluster-31273.37124/Cluster-31273.100278/Cluster-31273.144214	18
Biological process	GO:0080167	response to karrikin	33/4861	251/72320	0.000182476	0.00984997	Cluster-31273.118161/Cluster-31273.156970/Cluster-31273.102343/Cluster-31273.123438/Cluster-31273.134288/Cluster-31273.98719/Cluster-31273.98042/Cluster-31273.170293/Cluster-31273.83610/Cluster-31273.180755/Cluster-31273.97829/Cluster-31273.87813/Cluster-31273.104735/Cluster-31273.79495/Cluster-31273.79807/Cluster-31273.74937/Cluster-31273.36220/Cluster-31273.139870/Cluster-31273.137669/Cluster-3…	33
Biological process	GO:0018107	peptidyl-threonine phosphorylation	14/4861	70/72320	0.000202526	0.0105012	Cluster-31273.86601/Cluster-31273.75923/Cluster-31273.149189/Cluster-31273.122871/Cluster-31273.75925/Cluster-31273.157706/Cluster-31273.131356/Cluster-31273.122870/Cluster-31273.157707/Cluster-31273.126828/Cluster-31273.175321/Cluster-31273.122872/Cluster-31273.76279/Cluster-31273.102328	14
Biological process	GO:0018210	peptidyl-threonine modification	14/4861	70/72320	0.000202526	0.0105012	Cluster-31273.86601/Cluster-31273.75923/Cluster-31273.149189/Cluster-31273.122871/Cluster-31273.75925/Cluster-31273.157706/Cluster-31273.131356/Cluster-31273.122870/Cluster-31273.157707/Cluster-31273.126828/Cluster-31273.175321/Cluster-31273.122872/Cluster-31273.76279/Cluster-31273.102328	14
Biological process	GO:0009809	lignin biosynthetic process	38/4861	306/72320	0.000206451	0.0105012	Cluster-31273.129095/Cluster-31273.121595/Cluster-31273.123440/Cluster-31273.34591/Cluster-31273.108056/Cluster-31273.174536/Cluster-31273.174779/Cluster-31273.111410/Cluster-31273.108055/Cluster-31273.172039/Cluster-31273.37891/Cluster-31273.42573/Cluster-31273.197090/Cluster-31273.131186/Cluster-31273.174537/Cluster-31273.137460/Cluster-31273.187412/Cluster-31273.118563/Cluster-31273.96742/Clus…	38
Molecular function	GO:0008271	secondary active sulfate transmembrane transporter activity	13/5794	67/92745	0.000227855	0.00572894	Cluster-31273.168954/Cluster-31273.139911/Cluster-31273.171723/Cluster-31273.168955/Cluster-31273.100372/Cluster-31273.172136/Cluster-31273.101882/Cluster-31273.56101/Cluster-31273.63959/Cluster-31273.168590/Cluster-31273.23465/Cluster-31273.103568/Cluster-31273.100278	13
Molecular function	GO:0004066	asparagine synthase (glutamine-hydrolyzing) activity	8/5794	28/92745	0.000231293	0.00572894	Cluster-31273.25913/Cluster-31273.178477/Cluster-31273.34906/Cluster-25929.0/Cluster-31273.175388/Cluster-31273.34903/Cluster-31273.174976/Cluster-31273.135897	8
Molecular function	GO:0016722	oxidoreductase activity, oxidizing metal ions	21/5794	144/92745	0.000254088	0.00617481	Cluster-31273.131003/Cluster-31273.36091/Cluster-31273.103644/Cluster-31273.156423/Cluster-31273.36090/Cluster-31273.96493/Cluster-31273.103459/Cluster-31273.140916/Cluster-31273.104378/Cluster-31273.107754/Cluster-31273.171854/Cluster-31273.131004/Cluster-31273.96480/Cluster-31273.143937/Cluster-31273.171853/Cluster-31273.71375/Cluster-31273.18246/Cluster-31273.134585/Cluster-31273.59758/Cluster…	21
Molecular function	GO:0047134	protein-disulfide reductase activity	15/5794	86/92745	0.000268024	0.00627664	Cluster-31273.35853/Cluster-31273.104939/Cluster-31273.150429/Cluster-31273.78350/Cluster-31273.67018/Cluster-31273.117641/Cluster-31273.117648/Cluster-31273.148993/Cluster-31273.109184/Cluster-31273.82664/Cluster-31273.35854/Cluster-31273.122693/Cluster-31273.20865/Cluster-31273.177737/Cluster-31273.117568	15
Molecular function	GO:0050734	hydroxycinnamoyltransferase activity	15/5794	86/92745	0.000268024	0.00627664	Cluster-31273.79447/Cluster-31273.101034/Cluster-31273.169300/Cluster-31273.79449/Cluster-31273.17004/Cluster-31273.169466/Cluster-31273.48541/Cluster-31273.59655/Cluster-31273.189349/Cluster-31273.180297/Cluster-31273.48540/Cluster-31273.194555/Cluster-31273.79453/Cluster-31273.194559/Cluster-31273.109504	15
Biological process	GO:0070981	L-asparagine biosynthetic process	8/4861	27/72320	0.000288487	0.0141305	Cluster-31273.25913/Cluster-31273.178477/Cluster-31273.34906/Cluster-25929.0/Cluster-31273.175388/Cluster-31273.34903/Cluster-31273.174976/Cluster-31273.135897	8
Biological process	GO:0070982	L-asparagine metabolic process	8/4861	27/72320	0.000288487	0.0141305	Cluster-31273.25913/Cluster-31273.178477/Cluster-31273.34906/Cluster-25929.0/Cluster-31273.175388/Cluster-31273.34903/Cluster-31273.174976/Cluster-31273.135897	8
Molecular function	GO:0102752	1,4-alpha-glucan branching enzyme activity (using a glucosylated glycogenin as primer for glycogen synthesis)	5/5794	11/92745	0.000318966	0.00733622	Cluster-31273.83204/Cluster-31273.68882/Cluster-31273.68883/Cluster-31273.83205/Cluster-31273.67025	5
Biological process	GO:0006026	aminoglycan catabolic process	19/4861	118/72320	0.000335009	0.0150186	Cluster-31273.105962/Cluster-31273.54039/Cluster-31273.101967/Cluster-31273.142414/Cluster-31273.96946/Cluster-31273.125097/Cluster-31273.106154/Cluster-31273.101328/Cluster-31273.187145/Cluster-31273.102765/Cluster-31273.91750/Cluster-31273.145296/Cluster-31273.117638/Cluster-31273.110502/Cluster-31273.44537/Cluster-31273.85019/Cluster-31273.100151/Cluster-31273.106603/Cluster-31273.106155	19
Biological process	GO:0006030	chitin metabolic process	19/4861	118/72320	0.000335009	0.0150186	Cluster-31273.105962/Cluster-31273.54039/Cluster-31273.101967/Cluster-31273.142414/Cluster-31273.96946/Cluster-31273.125097/Cluster-31273.106154/Cluster-31273.101328/Cluster-31273.187145/Cluster-31273.102765/Cluster-31273.91750/Cluster-31273.145296/Cluster-31273.117638/Cluster-31273.110502/Cluster-31273.44537/Cluster-31273.85019/Cluster-31273.100151/Cluster-31273.106603/Cluster-31273.106155	19
Biological process	GO:0006032	chitin catabolic process	19/4861	118/72320	0.000335009	0.0150186	Cluster-31273.105962/Cluster-31273.54039/Cluster-31273.101967/Cluster-31273.142414/Cluster-31273.96946/Cluster-31273.125097/Cluster-31273.106154/Cluster-31273.101328/Cluster-31273.187145/Cluster-31273.102765/Cluster-31273.91750/Cluster-31273.145296/Cluster-31273.117638/Cluster-31273.110502/Cluster-31273.44537/Cluster-31273.85019/Cluster-31273.100151/Cluster-31273.106603/Cluster-31273.106155	19
Biological process	GO:0046348	amino sugar catabolic process	19/4861	118/72320	0.000335009	0.0150186	Cluster-31273.105962/Cluster-31273.54039/Cluster-31273.101967/Cluster-31273.142414/Cluster-31273.96946/Cluster-31273.125097/Cluster-31273.106154/Cluster-31273.101328/Cluster-31273.187145/Cluster-31273.102765/Cluster-31273.91750/Cluster-31273.145296/Cluster-31273.117638/Cluster-31273.110502/Cluster-31273.44537/Cluster-31273.85019/Cluster-31273.100151/Cluster-31273.106603/Cluster-31273.106155	19
Biological process	GO:1901072	glucosamine-containing compound catabolic process	19/4861	118/72320	0.000335009	0.0150186	Cluster-31273.105962/Cluster-31273.54039/Cluster-31273.101967/Cluster-31273.142414/Cluster-31273.96946/Cluster-31273.125097/Cluster-31273.106154/Cluster-31273.101328/Cluster-31273.187145/Cluster-31273.102765/Cluster-31273.91750/Cluster-31273.145296/Cluster-31273.117638/Cluster-31273.110502/Cluster-31273.44537/Cluster-31273.85019/Cluster-31273.100151/Cluster-31273.106603/Cluster-31273.106155	19
Biological process	GO:0003333	amino acid transmembrane transport	26/4861	187/72320	0.000351625	0.0155008	Cluster-31273.150758/Cluster-31273.82949/Cluster-31273.149566/Cluster-31273.72593/Cluster-31273.133338/Cluster-31273.157090/Cluster-31273.75840/Cluster-31273.110129/Cluster-31273.77633/Cluster-31273.62528/Cluster-31273.110132/Cluster-31273.76260/Cluster-31273.157517/Cluster-31273.102131/Cluster-31273.72592/Cluster-31273.65200/Cluster-31273.48931/Cluster-31273.64326/Cluster-31273.143345/Cluster-31…	26
Molecular function	GO:0080043	quercetin 3-O-glucosyltransferase activity	32/5794	268/92745	0.000358622	0.00787097	Cluster-31273.77969/Cluster-31273.131184/Cluster-31273.131182/Cluster-31273.173140/Cluster-31273.107103/Cluster-31273.123197/Cluster-31273.188195/Cluster-31273.52297/Cluster-31273.45466/Cluster-31273.188194/Cluster-31273.131186/Cluster-31273.31423/Cluster-31273.33836/Cluster-31273.131175/Cluster-31273.20634/Cluster-31273.38640/Cluster-31273.126731/Cluster-31273.75062/Cluster-31273.60847/Cluster-3…	32
Molecular function	GO:0080044	quercetin 7-O-glucosyltransferase activity	32/5794	268/92745	0.000358622	0.00787097	Cluster-31273.77969/Cluster-31273.131184/Cluster-31273.131182/Cluster-31273.173140/Cluster-31273.107103/Cluster-31273.123197/Cluster-31273.188195/Cluster-31273.52297/Cluster-31273.45466/Cluster-31273.188194/Cluster-31273.131186/Cluster-31273.31423/Cluster-31273.33836/Cluster-31273.131175/Cluster-31273.20634/Cluster-31273.38640/Cluster-31273.126731/Cluster-31273.75062/Cluster-31273.60847/Cluster-3…	32
Molecular function	GO:0140102	catalytic activity, acting on a rRNA	28/5794	223/92745	0.000360549	0.00787097	Cluster-31273.159622/Cluster-31273.175008/Cluster-31273.35675/Cluster-31273.69858/Cluster-31273.171002/Cluster-31273.169605/Cluster-31273.30837/Cluster-31273.18814/Cluster-31273.13220/Cluster-31273.172549/Cluster-31273.54886/Cluster-31273.172858/Cluster-31273.160709/Cluster-31273.31456/Cluster-31273.169973/Cluster-31273.26194/Cluster-31273.163353/Cluster-31273.177160/Cluster-31273.130150/Cluster-…	28
Molecular function	GO:0004351	glutamate decarboxylase activity	7/5794	23/92745	0.00037195	0.00798452	Cluster-31273.103507/Cluster-31273.98363/Cluster-31273.103514/Cluster-31273.103510/Cluster-31273.99966/Cluster-31273.103281/Cluster-31273.103518	7
Biological process	GO:0006528	asparagine metabolic process	8/4861	28/72320	0.000380181	0.016219	Cluster-31273.25913/Cluster-31273.178477/Cluster-31273.34906/Cluster-25929.0/Cluster-31273.175388/Cluster-31273.34903/Cluster-31273.174976/Cluster-31273.135897	8
Biological process	GO:0006529	asparagine biosynthetic process	8/4861	28/72320	0.000380181	0.016219	Cluster-31273.25913/Cluster-31273.178477/Cluster-31273.34906/Cluster-25929.0/Cluster-31273.175388/Cluster-31273.34903/Cluster-31273.174976/Cluster-31273.135897	8
Biological process	GO:1904589	regulation of protein import	11/4861	50/72320	0.00040329	0.0169318	Cluster-31273.84877/Cluster-31273.82798/Cluster-31273.130568/Cluster-31273.126649/Cluster-31273.153237/Cluster-31273.152977/Cluster-31273.68791/Cluster-31273.125190/Cluster-31273.144126/Cluster-31273.84870/Cluster-31273.68792	11
Molecular function	GO:0015116	sulfate transmembrane transporter activity	13/5794	71/92745	0.000413203	0.00872468	Cluster-31273.168954/Cluster-31273.139911/Cluster-31273.171723/Cluster-31273.168955/Cluster-31273.100372/Cluster-31273.172136/Cluster-31273.101882/Cluster-31273.56101/Cluster-31273.63959/Cluster-31273.168590/Cluster-31273.23465/Cluster-31273.103568/Cluster-31273.100278	13
Biological process	GO:1901071	glucosamine-containing compound metabolic process	19/4861	120/72320	0.000416556	0.0172155	Cluster-31273.105962/Cluster-31273.54039/Cluster-31273.101967/Cluster-31273.142414/Cluster-31273.96946/Cluster-31273.125097/Cluster-31273.106154/Cluster-31273.101328/Cluster-31273.187145/Cluster-31273.102765/Cluster-31273.91750/Cluster-31273.145296/Cluster-31273.117638/Cluster-31273.110502/Cluster-31273.44537/Cluster-31273.85019/Cluster-31273.100151/Cluster-31273.106603/Cluster-31273.106155	19
Biological process	GO:0006527	arginine catabolic process	10/4861	43/72320	0.000457568	0.0183374	Cluster-31273.17424/Cluster-31273.140555/Cluster-31273.23844/Cluster-31273.17299/Cluster-31273.35207/Cluster-31273.1825/Cluster-31273.61871/Cluster-31273.55065/Cluster-31273.102561/Cluster-31273.27479	10
Biological process	GO:1904591	positive regulation of protein import	10/4861	43/72320	0.000457568	0.0183374	Cluster-31273.84877/Cluster-31273.82798/Cluster-31273.126649/Cluster-31273.153237/Cluster-31273.152977/Cluster-31273.68791/Cluster-31273.125190/Cluster-31273.144126/Cluster-31273.84870/Cluster-31273.68792	10
Biological process	GO:0005978	glycogen biosynthetic process	8/4861	29/72320	0.000494231	0.0195111	Cluster-31273.83204/Cluster-31273.86584/Cluster-31273.68882/Cluster-31273.68883/Cluster-31273.83205/Cluster-31273.78862/Cluster-31273.67025/Cluster-31273.86587	8
Molecular function	GO:0030794	(S)-coclaurine-N-methyltransferase activity	5/5794	12/92745	0.000518629	0.010735	Cluster-31273.90860/Cluster-31273.90845/Cluster-31273.90842/Cluster-31273.90848/Cluster-31273.90861	5
Molecular function	GO:0015112	nitrate transmembrane transporter activity	14/5794	82/92745	0.000530261	0.010735	Cluster-31273.35446/Cluster-31273.77229/Cluster-31273.111141/Cluster-31273.58758/Cluster-31273.58756/Cluster-31273.115011/Cluster-31273.166467/Cluster-31273.100288/Cluster-31273.115855/Cluster-31273.153509/Cluster-31273.48967/Cluster-31273.89759/Cluster-31273.77230/Cluster-31273.33794	14
Molecular function	GO:0005507	copper ion binding	43/5794	405/92745	0.000533418	0.010735	Cluster-31273.36091/Cluster-31273.96481/Cluster-31273.103941/Cluster-31273.126423/Cluster-31273.103939/Cluster-31273.168820/Cluster-31273.36090/Cluster-31273.36165/Cluster-31273.103944/Cluster-31273.103940/Cluster-31273.107218/Cluster-31273.142387/Cluster-31273.103938/Cluster-31273.155336/Cluster-31273.96493/Cluster-31273.96504/Cluster-31273.140916/Cluster-31273.166500/Cluster-31273.104378/Cluste…	43
Cellular component	GO:0005764	lysosome	26/5371	194/80510	0.000556967	0.0219243	Cluster-31273.97610/Cluster-31273.100476/Cluster-31273.100482/Cluster-31273.170095/Cluster-31273.104136/Cluster-31273.87865/Cluster-31273.173598/Cluster-31273.125675/Cluster-31273.164721/Cluster-31273.87868/Cluster-31273.75667/Cluster-31273.114569/Cluster-31273.13376/Cluster-31273.163127/Cluster-31273.110776/Cluster-31273.75668/Cluster-31273.102994/Cluster-31273.111913/Cluster-31273.75670/Cluster…	26
Molecular function	GO:0016762	xyloglucan:xyloglucosyl transferase activity	17/5794	112/92745	0.000592806	0.0117467	Cluster-31273.125114/Cluster-31273.106844/Cluster-31273.100205/Cluster-31273.137359/Cluster-31273.98178/Cluster-31273.106849/Cluster-31273.36881/Cluster-31273.119312/Cluster-31273.106835/Cluster-31273.54981/Cluster-31273.106845/Cluster-31273.107004/Cluster-31273.64445/Cluster-31273.91206/Cluster-31273.107011/Cluster-31273.106834/Cluster-31273.107007	17
Biological process	GO:1903825	organic acid transmembrane transport	29/4861	225/72320	0.000599483	0.0229802	Cluster-31273.150758/Cluster-31273.82949/Cluster-31273.149566/Cluster-31273.72593/Cluster-31273.133338/Cluster-31273.157090/Cluster-31273.75840/Cluster-31273.110129/Cluster-31273.77633/Cluster-31273.62528/Cluster-31273.110132/Cluster-31273.76260/Cluster-31273.157517/Cluster-31273.102131/Cluster-31273.72592/Cluster-31273.65200/Cluster-31273.48931/Cluster-31273.64326/Cluster-31273.143345/Cluster-31…	29
Biological process	GO:1905039	carboxylic acid transmembrane transport	29/4861	225/72320	0.000599483	0.0229802	Cluster-31273.150758/Cluster-31273.82949/Cluster-31273.149566/Cluster-31273.72593/Cluster-31273.133338/Cluster-31273.157090/Cluster-31273.75840/Cluster-31273.110129/Cluster-31273.77633/Cluster-31273.62528/Cluster-31273.110132/Cluster-31273.76260/Cluster-31273.157517/Cluster-31273.102131/Cluster-31273.72592/Cluster-31273.65200/Cluster-31273.48931/Cluster-31273.64326/Cluster-31273.143345/Cluster-31…	29
Cellular component	GO:0009706	chloroplast inner membrane	32/5371	262/80510	0.000732029	0.0264141	Cluster-31273.73848/Cluster-31273.126991/Cluster-31273.112331/Cluster-31273.99883/Cluster-31273.112311/Cluster-31273.82798/Cluster-31273.144106/Cluster-31273.62138/Cluster-28854.0/Cluster-31273.160272/Cluster-31273.89963/Cluster-31273.112811/Cluster-31273.126649/Cluster-31273.112815/Cluster-31273.54576/Cluster-31273.93078/Cluster-31273.60851/Cluster-31273.66593/Cluster-31273.152977/Cluster-31273.…	32
Molecular function	GO:0052716	hydroquinone:oxygen oxidoreductase activity	14/5794	85/92745	0.000768912	0.0149355	Cluster-31273.36091/Cluster-31273.96481/Cluster-31273.36090/Cluster-31273.96493/Cluster-31273.96504/Cluster-31273.140916/Cluster-31273.104378/Cluster-31273.171854/Cluster-31273.96480/Cluster-31273.171853/Cluster-31273.71375/Cluster-31273.134585/Cluster-31273.59758/Cluster-31273.170893	14
Molecular function	GO:0016624	oxidoreductase activity, acting on the aldehyde or oxo group of donors, disulfide as acceptor	10/5794	49/92745	0.000776924	0.0149355	Cluster-31273.102702/Cluster-31273.107313/Cluster-31273.109372/Cluster-31273.109388/Cluster-31273.106371/Cluster-31273.118290/Cluster-31273.147064/Cluster-31273.107311/Cluster-31273.147062/Cluster-31273.158552	10
Biological process	GO:0016998	cell wall macromolecule catabolic process	17/4861	107/72320	0.000785317	0.0281472	Cluster-31273.105962/Cluster-31273.101967/Cluster-31273.142414/Cluster-31273.96946/Cluster-31273.125097/Cluster-31273.27670/Cluster-31273.106154/Cluster-31273.101328/Cluster-31273.187145/Cluster-31273.102765/Cluster-31273.145296/Cluster-31273.54981/Cluster-31273.110502/Cluster-31273.85019/Cluster-31273.100151/Cluster-31273.106603/Cluster-31273.106155	17
Biological process	GO:0000304	response to singlet oxygen	8/4861	31/72320	0.000805129	0.0281472	Cluster-31273.162461/Cluster-31273.92867/Cluster-31273.28888/Cluster-31273.72222/Cluster-31273.94799/Cluster-31273.72225/Cluster-31273.127384/Cluster-31273.102514	8
Biological process	GO:0032388	positive regulation of intracellular transport	10/4861	46/72320	0.000808766	0.0281472	Cluster-31273.84877/Cluster-31273.82798/Cluster-31273.126649/Cluster-31273.153237/Cluster-31273.152977/Cluster-31273.68791/Cluster-31273.125190/Cluster-31273.144126/Cluster-31273.84870/Cluster-31273.68792	10
Biological process	GO:0051222	positive regulation of protein transport	10/4861	46/72320	0.000808766	0.0281472	Cluster-31273.84877/Cluster-31273.82798/Cluster-31273.126649/Cluster-31273.153237/Cluster-31273.152977/Cluster-31273.68791/Cluster-31273.125190/Cluster-31273.144126/Cluster-31273.84870/Cluster-31273.68792	10
Biological process	GO:0090316	positive regulation of intracellular protein transport	10/4861	46/72320	0.000808766	0.0281472	Cluster-31273.84877/Cluster-31273.82798/Cluster-31273.126649/Cluster-31273.153237/Cluster-31273.152977/Cluster-31273.68791/Cluster-31273.125190/Cluster-31273.144126/Cluster-31273.84870/Cluster-31273.68792	10
Biological process	GO:1903829	positive regulation of cellular protein localization	10/4861	46/72320	0.000808766	0.0281472	Cluster-31273.84877/Cluster-31273.82798/Cluster-31273.126649/Cluster-31273.153237/Cluster-31273.152977/Cluster-31273.68791/Cluster-31273.125190/Cluster-31273.144126/Cluster-31273.84870/Cluster-31273.68792	10
Biological process	GO:1904951	positive regulation of establishment of protein localization	10/4861	46/72320	0.000808766	0.0281472	Cluster-31273.84877/Cluster-31273.82798/Cluster-31273.126649/Cluster-31273.153237/Cluster-31273.152977/Cluster-31273.68791/Cluster-31273.125190/Cluster-31273.144126/Cluster-31273.84870/Cluster-31273.68792	10
Biological process	GO:1902290	positive regulation of defense response to oomycetes	13/4861	71/72320	0.000820138	0.0281723	Cluster-31273.36073/Cluster-23460.1/Cluster-31273.38183/Cluster-31273.163586/Cluster-31273.146717/Cluster-31273.197868/Cluster-31273.73692/Cluster-31273.197498/Cluster-31273.38181/Cluster-31273.67750/Cluster-31273.38184/Cluster-31273.54159/Cluster-31273.159864	13
Molecular function	GO:0004197	cysteine-type endopeptidase activity	24/5794	190/92745	0.000836145	0.0158376	Cluster-31273.97610/Cluster-31273.100476/Cluster-31273.100482/Cluster-31273.73279/Cluster-31273.170095/Cluster-31273.97381/Cluster-31273.104136/Cluster-31273.173875/Cluster-31273.173598/Cluster-31273.125675/Cluster-31273.75667/Cluster-31273.17246/Cluster-31273.47372/Cluster-31273.114569/Cluster-31273.13376/Cluster-31273.110776/Cluster-31273.75668/Cluster-31273.102994/Cluster-31273.111913/Cluster-…	24
Molecular function	GO:0008061	chitin binding	17/5794	116/92745	0.000890164	0.0166164	Cluster-31273.105962/Cluster-31273.54039/Cluster-31273.101967/Cluster-31273.142414/Cluster-31273.96946/Cluster-31273.106154/Cluster-31273.101328/Cluster-31273.187145/Cluster-31273.102765/Cluster-31273.130138/Cluster-31273.145296/Cluster-31273.117638/Cluster-31273.44537/Cluster-31273.85019/Cluster-31273.100151/Cluster-31273.106603/Cluster-31273.106155	17
Biological process	GO:0010431	seed maturation	21/4861	148/72320	0.000949903	0.0322114	Cluster-31273.83793/Cluster-31273.168998/Cluster-31273.106326/Cluster-31273.28085/Cluster-31273.169582/Cluster-31273.183510/Cluster-31273.158349/Cluster-31273.167616/Cluster-31273.28308/Cluster-31273.32579/Cluster-31273.137621/Cluster-31273.173050/Cluster-31273.114662/Cluster-31273.158350/Cluster-31273.105381/Cluster-31273.32327/Cluster-31273.115787/Cluster-31273.168019/Cluster-31273.165506/Clust…	21
Cellular component	GO:0009528	plastid inner membrane	32/5371	267/80510	0.00100688	0.0335369	Cluster-31273.73848/Cluster-31273.126991/Cluster-31273.112331/Cluster-31273.99883/Cluster-31273.112311/Cluster-31273.82798/Cluster-31273.144106/Cluster-31273.62138/Cluster-28854.0/Cluster-31273.160272/Cluster-31273.89963/Cluster-31273.112811/Cluster-31273.126649/Cluster-31273.112815/Cluster-31273.54576/Cluster-31273.93078/Cluster-31273.60851/Cluster-31273.66593/Cluster-31273.152977/Cluster-31273.…	32
Biological process	GO:0010167	response to nitrate	21/4861	149/72320	0.00103686	0.0343989	Cluster-31273.127714/Cluster-31273.84727/Cluster-31273.35446/Cluster-31273.77229/Cluster-31273.111141/Cluster-31273.188479/Cluster-31273.58758/Cluster-31273.162704/Cluster-31273.58756/Cluster-31273.115011/Cluster-31273.100288/Cluster-31273.84718/Cluster-31273.71817/Cluster-31273.122362/Cluster-31273.115855/Cluster-31273.84722/Cluster-31273.89759/Cluster-31273.180073/Cluster-31273.77230/Cluster-31…	21
Biological process	GO:0010411	xyloglucan metabolic process	20/4861	139/72320	0.00104042	0.0343989	Cluster-31273.125114/Cluster-31273.106844/Cluster-31273.100205/Cluster-31273.137359/Cluster-31273.98178/Cluster-31273.106849/Cluster-31273.36881/Cluster-31273.119312/Cluster-31273.197414/Cluster-31273.106835/Cluster-31273.54981/Cluster-31273.106845/Cluster-31273.107004/Cluster-31273.64445/Cluster-31273.91206/Cluster-31273.107011/Cluster-31273.106834/Cluster-31273.129153/Cluster-31273.107007/Clust…	20
Biological process	GO:0017148	negative regulation of translation	30/4861	245/72320	0.00113081	0.0364754	Cluster-31273.159622/Cluster-31273.175008/Cluster-31273.35675/Cluster-31273.69858/Cluster-31273.171002/Cluster-31273.169605/Cluster-31273.30837/Cluster-31273.18814/Cluster-31273.13220/Cluster-31273.172549/Cluster-31273.54886/Cluster-31273.172858/Cluster-31273.48761/Cluster-31273.160709/Cluster-31273.31456/Cluster-31273.169973/Cluster-31273.26194/Cluster-31273.163353/Cluster-31273.177160/Cluster-3…	30
Biological process	GO:0034249	negative regulation of cellular amide metabolic process	30/4861	245/72320	0.00113081	0.0364754	Cluster-31273.159622/Cluster-31273.175008/Cluster-31273.35675/Cluster-31273.69858/Cluster-31273.171002/Cluster-31273.169605/Cluster-31273.30837/Cluster-31273.18814/Cluster-31273.13220/Cluster-31273.172549/Cluster-31273.54886/Cluster-31273.172858/Cluster-31273.48761/Cluster-31273.160709/Cluster-31273.31456/Cluster-31273.169973/Cluster-31273.26194/Cluster-31273.163353/Cluster-31273.177160/Cluster-3…	30
Molecular function	GO:0003844	1,4-alpha-glucan branching enzyme activity	5/5794	14/92745	0.0011797	0.0217065	Cluster-31273.83204/Cluster-31273.68882/Cluster-31273.68883/Cluster-31273.83205/Cluster-31273.67025	5
Molecular function	GO:0042973	glucan endo-1,3-beta-D-glucosidase activity	28/5794	241/92745	0.00122505	0.0222235	Cluster-31273.104864/Cluster-31273.90001/Cluster-31273.36175/Cluster-31273.93012/Cluster-31273.49868/Cluster-31273.32285/Cluster-31273.147282/Cluster-31273.63569/Cluster-31273.50110/Cluster-31273.49866/Cluster-31273.187433/Cluster-31273.109488/Cluster-31273.98049/Cluster-31273.150324/Cluster-31273.98879/Cluster-31273.122676/Cluster-31273.49867/Cluster-31273.98875/Cluster-31273.20516/Cluster-31273…	28
Molecular function	GO:0015295	solute:proton symporter activity	32/5794	289/92745	0.00129567	0.0231782	Cluster-31273.70546/Cluster-31273.106013/Cluster-31273.33127/Cluster-31273.130030/Cluster-31273.88980/Cluster-31273.80223/Cluster-31273.83610/Cluster-31273.130035/Cluster-31273.122829/Cluster-31273.77229/Cluster-31273.100842/Cluster-31273.114136/Cluster-31273.85140/Cluster-31273.162741/Cluster-31273.152010/Cluster-31273.129709/Cluster-31273.115855/Cluster-31273.156494/Cluster-31273.18019/Cluster-…	32
Molecular function	GO:0004473	malate dehydrogenase (decarboxylating) (NADP+) activity	7/5794	28/92745	0.00136368	0.0240605	Cluster-31273.137082/Cluster-31273.175205/Cluster-31273.45066/Cluster-31273.137085/Cluster-31273.59389/Cluster-31273.137083/Cluster-31273.59393	7
Molecular function	GO:0008453	alanine-glyoxylate transaminase activity	6/5794	21/92745	0.00142093	0.0247319	Cluster-31273.148762/Cluster-31273.107435/Cluster-31273.75277/Cluster-31273.104612/Cluster-31273.104112/Cluster-31273.99192	6
Biological process	GO:0006040	amino sugar metabolic process	20/4861	143/72320	0.00148097	0.0471948	Cluster-31273.105962/Cluster-31273.54039/Cluster-31273.101967/Cluster-31273.142414/Cluster-31273.96946/Cluster-31273.125097/Cluster-31273.106154/Cluster-31273.101328/Cluster-31273.187145/Cluster-31273.102765/Cluster-31273.91750/Cluster-31273.145296/Cluster-31273.117638/Cluster-31273.110502/Cluster-31273.44537/Cluster-31273.85019/Cluster-31273.100151/Cluster-31273.123531/Cluster-31273.106603/Clust…	20
Molecular function	GO:0016799	hydrolase activity, hydrolyzing N-glycosyl compounds	35/5794	328/92745	0.00151504	0.0258141	Cluster-31273.159622/Cluster-31273.103469/Cluster-31273.118902/Cluster-31273.175008/Cluster-31273.35675/Cluster-31273.69858/Cluster-31273.171002/Cluster-31273.169605/Cluster-31273.118901/Cluster-31273.30837/Cluster-31273.18814/Cluster-31273.13220/Cluster-31273.172549/Cluster-31273.54886/Cluster-31273.172858/Cluster-31273.160709/Cluster-31273.31456/Cluster-31273.169973/Cluster-31273.26194/Cluster-…	35
Molecular function	GO:0004791	thioredoxin-disulfide reductase activity	14/5794	91/92745	0.00152319	0.0258141	Cluster-31273.35853/Cluster-31273.104939/Cluster-31273.150429/Cluster-31273.78350/Cluster-31273.67018/Cluster-31273.117641/Cluster-31273.117648/Cluster-31273.109184/Cluster-31273.82664/Cluster-31273.35854/Cluster-31273.122693/Cluster-31273.20865/Cluster-31273.177737/Cluster-31273.117568	14
Biological process	GO:0046274	lignin catabolic process	14/4861	85/72320	0.00154624	0.0486883	Cluster-31273.36091/Cluster-31273.96481/Cluster-31273.36090/Cluster-31273.96493/Cluster-31273.96504/Cluster-31273.140916/Cluster-31273.104378/Cluster-31273.171854/Cluster-31273.96480/Cluster-31273.171853/Cluster-31273.71375/Cluster-31273.134585/Cluster-31273.59758/Cluster-31273.170893	14
Cellular component	GO:0048471	perinuclear region of cytoplasm	42/5371	389/80510	0.00154882	0.0479028	Cluster-31273.72332/Cluster-31273.61706/Cluster-31273.87030/Cluster-31273.34506/Cluster-31273.109844/Cluster-31273.87024/Cluster-31273.87021/Cluster-31273.107669/Cluster-31273.108248/Cluster-31273.97967/Cluster-31273.36087/Cluster-31273.43945/Cluster-31273.120346/Cluster-31273.89088/Cluster-31273.110488/Cluster-31273.107590/Cluster-31273.117272/Cluster-31273.126521/Cluster-31273.107653/Cluster-31…	42
Biological process	GO:0009065	glutamine family amino acid catabolic process	12/4861	67/72320	0.00156525	0.0487067	Cluster-31273.98211/Cluster-31273.17424/Cluster-31273.140555/Cluster-31273.23844/Cluster-31273.17299/Cluster-31273.57478/Cluster-31273.35207/Cluster-31273.1825/Cluster-31273.61871/Cluster-31273.55065/Cluster-31273.102561/Cluster-31273.27479	12
Biological process	GO:0009704	de-etiolation	7/4861	27/72320	0.00165412	0.0508739	Cluster-31273.80738/Cluster-31273.82798/Cluster-31273.80740/Cluster-31273.80739/Cluster-31273.126649/Cluster-31273.79807/Cluster-31273.152977	7
Biological process	GO:0046271	phenylpropanoid catabolic process	14/4861	86/72320	0.00173447	0.052732	Cluster-31273.36091/Cluster-31273.96481/Cluster-31273.36090/Cluster-31273.96493/Cluster-31273.96504/Cluster-31273.140916/Cluster-31273.104378/Cluster-31273.171854/Cluster-31273.96480/Cluster-31273.171853/Cluster-31273.71375/Cluster-31273.134585/Cluster-31273.59758/Cluster-31273.170893	14
Molecular function	GO:0008792	arginine decarboxylase activity	8/5794	37/92745	0.00173696	0.0290547	Cluster-31273.17424/Cluster-31273.23844/Cluster-31273.17299/Cluster-31273.35207/Cluster-31273.1825/Cluster-31273.61871/Cluster-31273.102561/Cluster-31273.27479	8
Biological process	GO:0000266	mitochondrial fission	9/4861	43/72320	0.00193527	0.0581681	Cluster-23491.0/Cluster-31273.127738/Cluster-31273.52074/Cluster-31273.41820/Cluster-27795.0/Cluster-31273.150308/Cluster-31273.150307/Cluster-31273.181064/Cluster-31273.129311	9
Molecular function	GO:0004022	alcohol dehydrogenase (NAD) activity	10/5794	55/92745	0.00196535	0.0324535	Cluster-31273.138068/Cluster-31273.60773/Cluster-31273.141178/Cluster-31273.42412/Cluster-31273.166276/Cluster-31273.71877/Cluster-31273.44897/Cluster-31273.161056/Cluster-31273.41330/Cluster-31273.143822	10
Biological process	GO:0009695	jasmonic acid biosynthetic process	11/4861	60/72320	0.00199214	0.0592046	Cluster-31273.115882/Cluster-31273.51697/Cluster-31273.115889/Cluster-31273.71829/Cluster-31273.62139/Cluster-31273.115883/Cluster-31273.113572/Cluster-31273.115904/Cluster-31273.114625/Cluster-31273.168969/Cluster-31273.127724	11
Molecular function	GO:0016620	oxidoreductase activity, acting on the aldehyde or oxo group of donors, NAD or NADP as acceptor	38/5794	371/92745	0.00204954	0.0334153	Cluster-31273.147121/Cluster-31273.131675/Cluster-31273.130383/Cluster-31273.94052/Cluster-31273.104228/Cluster-31273.131672/Cluster-31273.108056/Cluster-31273.30206/Cluster-31273.109916/Cluster-31273.111410/Cluster-31273.120878/Cluster-31273.30205/Cluster-31273.108055/Cluster-31273.57478/Cluster-31273.37891/Cluster-31273.66957/Cluster-31273.30209/Cluster-31273.183380/Cluster-31273.153780/Cluster…	38
Molecular function	GO:0120091	jasmonic acid hydrolase	7/5794	30/92745	0.00210085	0.0338237	Cluster-31273.156970/Cluster-31273.107942/Cluster-31273.107943/Cluster-31273.98042/Cluster-31273.180755/Cluster-31273.53014/Cluster-31273.94536	7
Biological process	GO:0034599	cellular response to oxidative stress	28/4861	233/72320	0.00213487	0.0627415	Cluster-31273.104939/Cluster-31273.156423/Cluster-31273.150429/Cluster-31273.78350/Cluster-31273.88839/Cluster-31273.67018/Cluster-31273.168003/Cluster-31273.117641/Cluster-31273.117648/Cluster-31273.104824/Cluster-31273.109184/Cluster-31273.82664/Cluster-31273.122693/Cluster-31273.104623/Cluster-31273.59653/Cluster-31273.72222/Cluster-31273.133333/Cluster-31273.110306/Cluster-31273.32955/Cluster…	28
Biological process	GO:0009694	jasmonic acid metabolic process	14/4861	88/72320	0.00216824	0.063022	Cluster-31273.115882/Cluster-31273.51697/Cluster-31273.115889/Cluster-31273.71829/Cluster-31273.62139/Cluster-31273.115883/Cluster-31273.113572/Cluster-31273.124642/Cluster-31273.115904/Cluster-31273.114625/Cluster-31273.168969/Cluster-31273.124639/Cluster-31273.127724/Cluster-31273.29468	14
Biological process	GO:0005977	glycogen metabolic process	8/4861	36/72320	0.00228673	0.0639928	Cluster-31273.83204/Cluster-31273.86584/Cluster-31273.68882/Cluster-31273.68883/Cluster-31273.83205/Cluster-31273.78862/Cluster-31273.67025/Cluster-31273.86587	8
Biological process	GO:0006112	energy reserve metabolic process	8/4861	36/72320	0.00228673	0.0639928	Cluster-31273.83204/Cluster-31273.86584/Cluster-31273.68882/Cluster-31273.68883/Cluster-31273.83205/Cluster-31273.78862/Cluster-31273.67025/Cluster-31273.86587	8
Biological process	GO:0140115	export across plasma membrane	8/4861	36/72320	0.00228673	0.0639928	Cluster-31273.72593/Cluster-31273.72592/Cluster-31273.64326/Cluster-31273.33357/Cluster-31273.148081/Cluster-31273.59921/Cluster-31273.156941/Cluster-31273.15085	8
Biological process	GO:0009237	siderophore metabolic process	5/4861	15/72320	0.00232261	0.0639928	Cluster-31273.34688/Cluster-31273.94273/Cluster-31273.34691/Cluster-31273.34689/Cluster-31273.92126	5
Biological process	GO:0019290	siderophore biosynthetic process	5/4861	15/72320	0.00232261	0.0639928	Cluster-31273.34688/Cluster-31273.94273/Cluster-31273.34691/Cluster-31273.34689/Cluster-31273.92126	5
Biological process	GO:0006749	glutathione metabolic process	42/4861	395/72320	0.00235793	0.0642962	Cluster-31273.124266/Cluster-31273.104599/Cluster-31273.96013/Cluster-31273.78749/Cluster-31273.133078/Cluster-31273.78745/Cluster-31273.124256/Cluster-31273.100989/Cluster-31273.142675/Cluster-31273.46503/Cluster-31273.150544/Cluster-31273.78750/Cluster-31273.109174/Cluster-31273.155333/Cluster-31273.113525/Cluster-31273.96008/Cluster-31273.98000/Cluster-31273.110977/Cluster-31273.101859/Cluster…	42
Molecular function	GO:0018685	alkane 1-monooxygenase activity	8/5794	39/92745	0.00247655	0.039266	Cluster-31273.95725/Cluster-31273.81006/Cluster-31273.94378/Cluster-31273.92791/Cluster-31273.185342/Cluster-31273.90831/Cluster-31273.81008/Cluster-31273.92788	8
Molecular function	GO:0016627	oxidoreductase activity, acting on the CH-CH group of donors	31/5794	289/92745	0.00249986	0.039266	Cluster-31273.86985/Cluster-31273.115882/Cluster-31273.75858/Cluster-31273.153384/Cluster-31273.136379/Cluster-31273.153214/Cluster-31273.115889/Cluster-31273.62139/Cluster-31273.115883/Cluster-31273.81329/Cluster-31273.164920/Cluster-31273.106721/Cluster-31273.167369/Cluster-31273.36001/Cluster-31273.113572/Cluster-31273.144199/Cluster-31273.153215/Cluster-31273.115904/Cluster-31273.146644/Clust…	31
Molecular function	GO:0016831	carboxy-lyase activity	43/5794	440/92745	0.00267828	0.0415618	Cluster-31273.75351/Cluster-31273.107922/Cluster-31273.137082/Cluster-31273.175205/Cluster-31273.103507/Cluster-31273.92712/Cluster-31273.103742/Cluster-31273.45066/Cluster-31273.17424/Cluster-31273.66144/Cluster-31273.107786/Cluster-31273.23844/Cluster-31273.17299/Cluster-31273.35207/Cluster-31273.103726/Cluster-31273.98363/Cluster-31273.103289/Cluster-31273.45884/Cluster-31273.131280/Cluster-31…	43
Biological process	GO:0043100	pyrimidine nucleobase salvage	6/4861	22/72320	0.00268381	0.0712538	Cluster-31273.88980/Cluster-31273.100842/Cluster-31273.158934/Cluster-31273.152010/Cluster-31273.88247/Cluster-31273.88979	6
Biological process	GO:0044764	multi-organism cellular process	14/4861	90/72320	0.00268793	0.0712538	Cluster-31273.61571/Cluster-31273.61572/Cluster-31273.24758/Cluster-31273.140020/Cluster-31273.42691/Cluster-31273.104060/Cluster-31273.104055/Cluster-31273.179763/Cluster-31273.140019/Cluster-31273.161690/Cluster-31273.104072/Cluster-31273.134571/Cluster-31273.104054/Cluster-31273.140015	14
Biological process	GO:0045037	protein import into chloroplast stroma	9/4861	45/72320	0.00269391	0.0712538	Cluster-31273.82798/Cluster-31273.130568/Cluster-31273.126649/Cluster-31273.103142/Cluster-31273.152977/Cluster-31273.82254/Cluster-31273.63159/Cluster-31273.119135/Cluster-31273.88090	9
Biological process	GO:0032386	regulation of intracellular transport	15/4861	100/72320	0.00277848	0.0727632	Cluster-31273.84877/Cluster-31273.82798/Cluster-31273.130568/Cluster-31273.59306/Cluster-31273.126649/Cluster-31273.153237/Cluster-31273.152977/Cluster-31273.30882/Cluster-31273.183878/Cluster-31273.96890/Cluster-31273.68791/Cluster-31273.125190/Cluster-31273.144126/Cluster-31273.84870/Cluster-31273.68792	15
Cellular component	GO:0000322	storage vacuole	15/5371	101/80510	0.00285641	0.075637	Cluster-31273.138183/Cluster-31273.100995/Cluster-31273.33024/Cluster-31273.173875/Cluster-31273.39290/Cluster-31273.35560/Cluster-31273.141166/Cluster-31273.171442/Cluster-31273.17246/Cluster-31273.47372/Cluster-31273.102565/Cluster-31273.170956/Cluster-31273.108302/Cluster-31273.77464/Cluster-31273.35562	15
Cellular component	GO:0000326	protein storage vacuole	15/5371	101/80510	0.00285641	0.075637	Cluster-31273.138183/Cluster-31273.100995/Cluster-31273.33024/Cluster-31273.173875/Cluster-31273.39290/Cluster-31273.35560/Cluster-31273.141166/Cluster-31273.171442/Cluster-31273.17246/Cluster-31273.47372/Cluster-31273.102565/Cluster-31273.170956/Cluster-31273.108302/Cluster-31273.77464/Cluster-31273.35562	15
Biological process	GO:0010497	plasmodesmata-mediated intercellular transport	12/4861	72/72320	0.00294006	0.0762399	Cluster-31273.150429/Cluster-31273.78350/Cluster-31273.121941/Cluster-31273.117641/Cluster-31273.117648/Cluster-31273.128142/Cluster-31273.47748/Cluster-31273.109184/Cluster-31273.121943/Cluster-31273.96229/Cluster-31273.121947/Cluster-31273.157736	12
Molecular function	GO:0008483	transaminase activity	27/5794	244/92745	0.0029668	0.0449557	Cluster-31273.148762/Cluster-31273.34622/Cluster-31273.161212/Cluster-31273.36599/Cluster-31273.157218/Cluster-31273.67440/Cluster-31273.110248/Cluster-31273.107435/Cluster-31273.122028/Cluster-31273.28001/Cluster-31273.75277/Cluster-31273.78105/Cluster-31273.85965/Cluster-31273.37375/Cluster-31273.151738/Cluster-31273.83964/Cluster-31273.78106/Cluster-31273.94966/Cluster-31273.82818/Cluster-3127…	27
Molecular function	GO:0016769	transferase activity, transferring nitrogenous groups	27/5794	244/92745	0.0029668	0.0449557	Cluster-31273.148762/Cluster-31273.34622/Cluster-31273.161212/Cluster-31273.36599/Cluster-31273.157218/Cluster-31273.67440/Cluster-31273.110248/Cluster-31273.107435/Cluster-31273.122028/Cluster-31273.28001/Cluster-31273.75277/Cluster-31273.78105/Cluster-31273.85965/Cluster-31273.37375/Cluster-31273.151738/Cluster-31273.83964/Cluster-31273.78106/Cluster-31273.94966/Cluster-31273.82818/Cluster-3127…	27
Cellular component	GO:0044421	extracellular region part	36/5371	332/80510	0.00296958	0.075637	Cluster-31273.97610/Cluster-31273.102946/Cluster-31273.100476/Cluster-31273.100482/Cluster-31273.93012/Cluster-31273.170095/Cluster-31273.105460/Cluster-31273.155336/Cluster-31273.104136/Cluster-31273.61413/Cluster-31273.49374/Cluster-31273.173598/Cluster-31273.166500/Cluster-31273.125675/Cluster-31273.109488/Cluster-31273.49373/Cluster-31273.75667/Cluster-31273.114569/Cluster-31273.98879/Cluster…	36
Biological process	GO:1900376	regulation of secondary metabolite biosynthetic process	11/4861	63/72320	0.00297541	0.0764073	Cluster-31273.34688/Cluster-31273.169247/Cluster-31273.42573/Cluster-31273.24490/Cluster-31273.189093/Cluster-31273.34691/Cluster-31273.34689/Cluster-31273.42572/Cluster-31273.161554/Cluster-31273.171517/Cluster-31273.79732	11
Molecular function	GO:0016871	cycloartenol synthase activity	9/5794	49/92745	0.00302682	0.04501	Cluster-31273.131443/Cluster-31273.58012/Cluster-31273.131442/Cluster-31273.136363/Cluster-31273.131432/Cluster-31273.178681/Cluster-31273.170909/Cluster-31273.106418/Cluster-31273.131444	9
Molecular function	GO:0015294	solute:cation symporter activity	32/5794	305/92745	0.00304027	0.04501	Cluster-31273.70546/Cluster-31273.106013/Cluster-31273.33127/Cluster-31273.130030/Cluster-31273.88980/Cluster-31273.80223/Cluster-31273.83610/Cluster-31273.130035/Cluster-31273.122829/Cluster-31273.77229/Cluster-31273.100842/Cluster-31273.114136/Cluster-31273.85140/Cluster-31273.162741/Cluster-31273.152010/Cluster-31273.129709/Cluster-31273.115855/Cluster-31273.156494/Cluster-31273.18019/Cluster-…	32
Molecular function	GO:0042972	licheninase activity	5/5794	17/92745	0.00311479	0.0455892	Cluster-31273.104744/Cluster-31273.104634/Cluster-31273.108707/Cluster-31273.157968/Cluster-31273.157969	5
Biological process	GO:0009963	positive regulation of flavonoid biosynthetic process	5/4861	16/72320	0.00319265	0.0811977	Cluster-31273.88796/Cluster-31273.88793/Cluster-31273.136170/Cluster-31273.88281/Cluster-31273.88792	5
Molecular function	GO:0008171	O-methyltransferase activity	25/5794	222/92745	0.00328435	0.0475309	Cluster-31273.34559/Cluster-31273.99141/Cluster-31273.118805/Cluster-31273.31053/Cluster-31273.105263/Cluster-31273.34591/Cluster-31273.85400/Cluster-31273.177612/Cluster-31273.46475/Cluster-31273.174536/Cluster-31273.44111/Cluster-31273.172039/Cluster-31273.197090/Cluster-31273.174537/Cluster-31273.180245/Cluster-31273.44110/Cluster-31273.81033/Cluster-31273.123740/Cluster-31273.91815/Cluster-31…	25
Biological process	GO:1902288	regulation of defense response to oomycetes	14/4861	92/72320	0.00330577	0.083274	Cluster-31273.36073/Cluster-23460.1/Cluster-31273.38183/Cluster-31273.163586/Cluster-31273.146717/Cluster-31273.197868/Cluster-31273.73692/Cluster-31273.197498/Cluster-31273.38181/Cluster-31273.67750/Cluster-31273.150556/Cluster-31273.38184/Cluster-31273.54159/Cluster-31273.159864	14
Molecular function	GO:0004470	malic enzyme activity	9/5794	50/92745	0.00348988	0.0487059	Cluster-31273.137082/Cluster-31273.175205/Cluster-31273.45066/Cluster-31273.88664/Cluster-31273.137085/Cluster-31273.59389/Cluster-31273.87405/Cluster-31273.137083/Cluster-31273.59393	9
Molecular function	GO:0004471	malate dehydrogenase (decarboxylating) (NAD+) activity	9/5794	50/92745	0.00348988	0.0487059	Cluster-31273.137082/Cluster-31273.175205/Cluster-31273.45066/Cluster-31273.88664/Cluster-31273.137085/Cluster-31273.59389/Cluster-31273.87405/Cluster-31273.137083/Cluster-31273.59393	9
Molecular function	GO:0031559	oxidosqualene cyclase activity	9/5794	50/92745	0.00348988	0.0487059	Cluster-31273.131443/Cluster-31273.58012/Cluster-31273.131442/Cluster-31273.136363/Cluster-31273.131432/Cluster-31273.178681/Cluster-31273.170909/Cluster-31273.106418/Cluster-31273.131444	9
Molecular function	GO:0102550	2-methyl-6-geranylgeranyl-1,4-benzoquinol methyltransferase activity	4/5794	11/92745	0.00351681	0.0487059	Cluster-31273.99883/Cluster-31273.112811/Cluster-31273.112815/Cluster-31273.90025	4
Biological process	GO:0042545	cell wall modification	16/4861	113/72320	0.00370155	0.0923641	Cluster-31273.82839/Cluster-31273.87313/Cluster-31273.123817/Cluster-31273.82834/Cluster-31273.123823/Cluster-31273.18224/Cluster-31273.189139/Cluster-31273.74437/Cluster-31273.87309/Cluster-31273.115419/Cluster-31273.139254/Cluster-31273.123818/Cluster-31273.7838/Cluster-31273.198737/Cluster-31273.163146/Cluster-31273.189138	16
Molecular function	GO:0016629	12-oxophytodienoate reductase activity	6/5794	25/92745	0.00373959	0.0512403	Cluster-31273.115882/Cluster-31273.115889/Cluster-31273.62139/Cluster-31273.115883/Cluster-31273.115904/Cluster-31273.168969	6
Molecular function	GO:0015103	inorganic anion transmembrane transporter activity	39/5794	399/92745	0.00406563	0.0551214	Cluster-31273.168954/Cluster-31273.35446/Cluster-31273.80419/Cluster-31273.77229/Cluster-31273.139911/Cluster-31273.171723/Cluster-31273.111141/Cluster-31273.58758/Cluster-31273.168955/Cluster-31273.100372/Cluster-31273.60797/Cluster-31273.160554/Cluster-31273.58756/Cluster-31273.167315/Cluster-31273.115011/Cluster-31273.172136/Cluster-31273.166467/Cluster-31273.135312/Cluster-31273.100288/Cluste…	39
Biological process	GO:0009835	fruit ripening	12/4861	75/72320	0.00415202	0.100129	Cluster-31273.103432/Cluster-31273.111446/Cluster-31273.103443/Cluster-31273.13797/Cluster-31273.100570/Cluster-31273.98377/Cluster-31273.103452/Cluster-31273.157025/Cluster-31273.111445/Cluster-31273.176579/Cluster-31273.163146/Cluster-31273.103448	12
Biological process	GO:0010496	intercellular transport	12/4861	75/72320	0.00415202	0.100129	Cluster-31273.150429/Cluster-31273.78350/Cluster-31273.121941/Cluster-31273.117641/Cluster-31273.117648/Cluster-31273.128142/Cluster-31273.47748/Cluster-31273.109184/Cluster-31273.121943/Cluster-31273.96229/Cluster-31273.121947/Cluster-31273.157736	12
Biological process	GO:0097237	cellular response to toxic substance	12/4861	75/72320	0.00415202	0.100129	Cluster-31273.156970/Cluster-31273.43620/Cluster-31273.98042/Cluster-31273.100989/Cluster-31273.180755/Cluster-31273.109174/Cluster-31273.168003/Cluster-31273.98000/Cluster-31273.100986/Cluster-31273.94536/Cluster-31273.32955/Cluster-31273.12555	12
Biological process	GO:0060341	regulation of cellular localization	18/4861	135/72320	0.00418239	0.100129	Cluster-31273.84877/Cluster-31273.82798/Cluster-31273.130568/Cluster-31273.59306/Cluster-31273.126649/Cluster-31273.153237/Cluster-31273.152977/Cluster-31273.106092/Cluster-31273.127616/Cluster-31273.30882/Cluster-31273.127614/Cluster-31273.183878/Cluster-31273.96890/Cluster-31273.68791/Cluster-31273.125190/Cluster-31273.144126/Cluster-31273.84870/Cluster-31273.68792	18
Biological process	GO:0010037	response to carbon dioxide	5/4861	17/72320	0.00427479	0.100129	Cluster-31273.42077/Cluster-31273.87039/Cluster-31273.42076/Cluster-31273.105638/Cluster-31273.87046	5
Biological process	GO:0072347	response to anesthetic	5/4861	17/72320	0.00427479	0.100129	Cluster-31273.42077/Cluster-31273.87039/Cluster-31273.42076/Cluster-31273.105638/Cluster-31273.87046	5
Molecular function	GO:0031406	carboxylic acid binding	34/5794	337/92745	0.00428945	0.0569569	Cluster-31273.115948/Cluster-31273.49792/Cluster-31273.103432/Cluster-31273.100535/Cluster-31273.103443/Cluster-31273.88252/Cluster-31273.32526/Cluster-31273.36544/Cluster-31273.89275/Cluster-31273.76535/Cluster-31273.36546/Cluster-31273.174026/Cluster-31273.72157/Cluster-31273.123786/Cluster-31273.100570/Cluster-31273.76541/Cluster-31273.41270/Cluster-31273.159905/Cluster-31273.114389/Cluster-31…	34
Molecular function	GO:0043177	organic acid binding	34/5794	337/92745	0.00428945	0.0569569	Cluster-31273.115948/Cluster-31273.49792/Cluster-31273.103432/Cluster-31273.100535/Cluster-31273.103443/Cluster-31273.88252/Cluster-31273.32526/Cluster-31273.36544/Cluster-31273.89275/Cluster-31273.76535/Cluster-31273.36546/Cluster-31273.174026/Cluster-31273.72157/Cluster-31273.123786/Cluster-31273.100570/Cluster-31273.76541/Cluster-31273.41270/Cluster-31273.159905/Cluster-31273.114389/Cluster-31…	34
Biological process	GO:1903959	regulation of anion transmembrane transport	23/4861	189/72320	0.00430974	0.100129	Cluster-31273.78081/Cluster-31273.68158/Cluster-31273.107687/Cluster-31273.174843/Cluster-31273.129292/Cluster-31273.123817/Cluster-31273.123823/Cluster-31273.180107/Cluster-31273.184526/Cluster-31273.150826/Cluster-31273.64326/Cluster-31273.166009/Cluster-31273.112274/Cluster-31273.162598/Cluster-31273.123818/Cluster-31273.109322/Cluster-31273.132923/Cluster-31273.86851/Cluster-31273.79009/Clust…	23
Biological process	GO:0043086	negative regulation of catalytic activity	11/4861	66/72320	0.00431559	0.100129	Cluster-31273.150429/Cluster-31273.78350/Cluster-31273.78161/Cluster-31273.133404/Cluster-31273.117641/Cluster-31273.117648/Cluster-31273.109184/Cluster-31273.160935/Cluster-31273.85971/Cluster-31273.165551/Cluster-31273.181325	11
Molecular function	GO:0015036	disulfide oxidoreductase activity	33/5794	325/92745	0.00439253	0.0577304	Cluster-31273.35853/Cluster-31273.152850/Cluster-31273.104939/Cluster-31273.150429/Cluster-31273.78350/Cluster-31273.132696/Cluster-31273.100989/Cluster-31273.104709/Cluster-31273.138726/Cluster-31273.67018/Cluster-31273.109174/Cluster-31273.117641/Cluster-31273.191176/Cluster-31273.117648/Cluster-31273.98000/Cluster-31273.153779/Cluster-31273.123015/Cluster-31273.148993/Cluster-31273.150754/Clus…	33
Biological process	GO:0033157	regulation of intracellular protein transport	14/4861	95/72320	0.00444569	0.102251	Cluster-31273.84877/Cluster-31273.82798/Cluster-31273.130568/Cluster-31273.59306/Cluster-31273.126649/Cluster-31273.153237/Cluster-31273.152977/Cluster-31273.183878/Cluster-31273.96890/Cluster-31273.68791/Cluster-31273.125190/Cluster-31273.144126/Cluster-31273.84870/Cluster-31273.68792	14
Molecular function	GO:0008948	oxaloacetate decarboxylase activity	7/5794	34/92745	0.00446048	0.0580313	Cluster-31273.137082/Cluster-31273.175205/Cluster-31273.45066/Cluster-31273.137085/Cluster-31273.59389/Cluster-31273.137083/Cluster-31273.59393	7
Biological process	GO:0009311	oligosaccharide metabolic process	47/4861	470/72320	0.00450057	0.102621	Cluster-31273.118161/Cluster-31273.136294/Cluster-31273.77041/Cluster-31273.105755/Cluster-31273.125016/Cluster-31273.98719/Cluster-31273.57912/Cluster-31273.105222/Cluster-31273.63948/Cluster-31273.147208/Cluster-31273.78157/Cluster-31273.139188/Cluster-31273.97829/Cluster-31273.81277/Cluster-31273.81279/Cluster-31273.126941/Cluster-31273.83194/Cluster-31273.105219/Cluster-31273.88304/Cluster-31…	47
Molecular function	GO:0010277	chlorophyllide a oxygenase [overall] activity	8/5794	43/92745	0.00467602	0.0602271	Cluster-31273.73848/Cluster-31273.112331/Cluster-31273.112311/Cluster-31273.144106/Cluster-31273.112313/Cluster-31273.93078/Cluster-31273.112309/Cluster-31273.144103	8
Cellular component	GO:0005615	extracellular space	32/5371	295/80510	0.00483778	0.116375	Cluster-31273.97610/Cluster-31273.100476/Cluster-31273.100482/Cluster-31273.93012/Cluster-31273.170095/Cluster-31273.155336/Cluster-31273.104136/Cluster-31273.61413/Cluster-31273.49374/Cluster-31273.173598/Cluster-31273.166500/Cluster-31273.125675/Cluster-31273.109488/Cluster-31273.49373/Cluster-31273.75667/Cluster-31273.114569/Cluster-31273.98879/Cluster-31273.13376/Cluster-31273.133355/Cluster-…	32
Biological process	GO:0006637	acyl-CoA metabolic process	25/4861	213/72320	0.00483887	0.106008	Cluster-31273.102702/Cluster-31273.94052/Cluster-31273.168044/Cluster-31273.107313/Cluster-31273.168224/Cluster-31273.86728/Cluster-31273.67995/Cluster-31273.109388/Cluster-31273.30205/Cluster-31273.30209/Cluster-31273.183380/Cluster-31273.67985/Cluster-31273.189580/Cluster-31273.134692/Cluster-31273.30207/Cluster-31273.145243/Cluster-31273.103018/Cluster-31273.107311/Cluster-31273.33032/Cluster-…	25
Biological process	GO:0035383	thioester metabolic process	25/4861	213/72320	0.00483887	0.106008	Cluster-31273.102702/Cluster-31273.94052/Cluster-31273.168044/Cluster-31273.107313/Cluster-31273.168224/Cluster-31273.86728/Cluster-31273.67995/Cluster-31273.109388/Cluster-31273.30205/Cluster-31273.30209/Cluster-31273.183380/Cluster-31273.67985/Cluster-31273.189580/Cluster-31273.134692/Cluster-31273.30207/Cluster-31273.145243/Cluster-31273.103018/Cluster-31273.107311/Cluster-31273.33032/Cluster-…	25
Biological process	GO:1903827	regulation of cellular protein localization	15/4861	106/72320	0.00487802	0.106008	Cluster-31273.84877/Cluster-31273.82798/Cluster-31273.130568/Cluster-31273.59306/Cluster-31273.126649/Cluster-31273.153237/Cluster-31273.152977/Cluster-31273.106092/Cluster-31273.183878/Cluster-31273.96890/Cluster-31273.68791/Cluster-31273.125190/Cluster-31273.144126/Cluster-31273.84870/Cluster-31273.68792	15
Biological process	GO:0051223	regulation of protein transport	14/4861	96/72320	0.00488959	0.106008	Cluster-31273.84877/Cluster-31273.82798/Cluster-31273.130568/Cluster-31273.59306/Cluster-31273.126649/Cluster-31273.153237/Cluster-31273.152977/Cluster-31273.183878/Cluster-31273.96890/Cluster-31273.68791/Cluster-31273.125190/Cluster-31273.144126/Cluster-31273.84870/Cluster-31273.68792	14
Biological process	GO:0070201	regulation of establishment of protein localization	14/4861	96/72320	0.00488959	0.106008	Cluster-31273.84877/Cluster-31273.82798/Cluster-31273.130568/Cluster-31273.59306/Cluster-31273.126649/Cluster-31273.153237/Cluster-31273.152977/Cluster-31273.183878/Cluster-31273.96890/Cluster-31273.68791/Cluster-31273.125190/Cluster-31273.144126/Cluster-31273.84870/Cluster-31273.68792	14
Biological process	GO:0090087	regulation of peptide transport	14/4861	96/72320	0.00488959	0.106008	Cluster-31273.84877/Cluster-31273.82798/Cluster-31273.130568/Cluster-31273.59306/Cluster-31273.126649/Cluster-31273.153237/Cluster-31273.152977/Cluster-31273.183878/Cluster-31273.96890/Cluster-31273.68791/Cluster-31273.125190/Cluster-31273.144126/Cluster-31273.84870/Cluster-31273.68792	14
Molecular function	GO:0004866	endopeptidase inhibitor activity	20/5794	170/92745	0.00491272	0.0620351	Cluster-31273.98793/Cluster-31273.105718/Cluster-31273.77679/Cluster-31273.175851/Cluster-31273.78161/Cluster-31273.61413/Cluster-31273.105713/Cluster-31273.106710/Cluster-31273.98794/Cluster-31273.115251/Cluster-31273.115252/Cluster-31273.46311/Cluster-31273.106006/Cluster-31273.142811/Cluster-31273.107360/Cluster-31273.95773/Cluster-31273.9651/Cluster-31273.55817/Cluster-31273.181325/Cluster-32…	20
Molecular function	GO:0030414	peptidase inhibitor activity	20/5794	170/92745	0.00491272	0.0620351	Cluster-31273.98793/Cluster-31273.105718/Cluster-31273.77679/Cluster-31273.175851/Cluster-31273.78161/Cluster-31273.61413/Cluster-31273.105713/Cluster-31273.106710/Cluster-31273.98794/Cluster-31273.115251/Cluster-31273.115252/Cluster-31273.46311/Cluster-31273.106006/Cluster-31273.142811/Cluster-31273.107360/Cluster-31273.95773/Cluster-31273.9651/Cluster-31273.55817/Cluster-31273.181325/Cluster-32…	20
Molecular function	GO:0009671	nitrate:proton symporter activity	4/5794	12/92745	0.0050159	0.0627231	Cluster-31273.77229/Cluster-31273.115855/Cluster-31273.89759/Cluster-31273.77230	4
Molecular function	GO:0061135	endopeptidase regulator activity	20/5794	171/92745	0.00524417	0.0647639	Cluster-31273.98793/Cluster-31273.105718/Cluster-31273.77679/Cluster-31273.175851/Cluster-31273.78161/Cluster-31273.61413/Cluster-31273.105713/Cluster-31273.106710/Cluster-31273.98794/Cluster-31273.115251/Cluster-31273.115252/Cluster-31273.46311/Cluster-31273.106006/Cluster-31273.142811/Cluster-31273.107360/Cluster-31273.95773/Cluster-31273.9651/Cluster-31273.55817/Cluster-31273.181325/Cluster-32…	20
Molecular function	GO:0045330	aspartyl esterase activity	7/5794	35/92745	0.00527967	0.0647639	Cluster-31273.87313/Cluster-31273.74437/Cluster-31273.87309/Cluster-31273.139254/Cluster-31273.7838/Cluster-31273.198737/Cluster-31273.163146	7
Biological process	GO:0070413	trehalose metabolism in response to stress	6/4861	25/72320	0.00535552	0.115166	Cluster-31273.77041/Cluster-31273.105222/Cluster-31273.83194/Cluster-31273.105219/Cluster-31273.91070/Cluster-31273.67599	6
Molecular function	GO:0072341	modified amino acid binding	11/5794	73/92745	0.00548846	0.06669	Cluster-31273.115948/Cluster-31273.35451/Cluster-31273.88252/Cluster-31273.32526/Cluster-31273.103316/Cluster-31273.89275/Cluster-31273.82134/Cluster-31273.82124/Cluster-31273.87753/Cluster-31273.185770/Cluster-31273.61539	11
Molecular function	GO:0061134	peptidase regulator activity	20/5794	172/92745	0.00559379	0.0673347	Cluster-31273.98793/Cluster-31273.105718/Cluster-31273.77679/Cluster-31273.175851/Cluster-31273.78161/Cluster-31273.61413/Cluster-31273.105713/Cluster-31273.106710/Cluster-31273.98794/Cluster-31273.115251/Cluster-31273.115252/Cluster-31273.46311/Cluster-31273.106006/Cluster-31273.142811/Cluster-31273.107360/Cluster-31273.95773/Cluster-31273.9651/Cluster-31273.55817/Cluster-31273.181325/Cluster-32…	20
Biological process	GO:0042343	indole glucosinolate metabolic process	5/4861	18/72320	0.00559485	0.117268	Cluster-31273.84630/Cluster-31273.84624/Cluster-31273.84632/Cluster-31273.84631/Cluster-31273.100928	5
Biological process	GO:1900378	positive regulation of secondary metabolite biosynthetic process	5/4861	18/72320	0.00559485	0.117268	Cluster-31273.34688/Cluster-31273.42573/Cluster-31273.34691/Cluster-31273.34689/Cluster-31273.42572	5
Biological process	GO:0051050	positive regulation of transport	10/4861	59/72320	0.00562813	0.117268	Cluster-31273.84877/Cluster-31273.82798/Cluster-31273.126649/Cluster-31273.153237/Cluster-31273.152977/Cluster-31273.68791/Cluster-31273.125190/Cluster-31273.144126/Cluster-31273.84870/Cluster-31273.68792	10
Biological process	GO:0080144	amino acid homeostasis	9/4861	50/72320	0.00563063	0.117268	Cluster-31273.72593/Cluster-31273.110450/Cluster-31273.110447/Cluster-31273.160060/Cluster-31273.72592/Cluster-31273.112196/Cluster-31273.33357/Cluster-31273.148081/Cluster-31273.156941	9
Biological process	GO:2000031	regulation of salicylic acid mediated signaling pathway	16/4861	118/72320	0.00567503	0.117269	Cluster-31273.36073/Cluster-31273.136322/Cluster-23460.1/Cluster-31273.38183/Cluster-31273.163586/Cluster-31273.146717/Cluster-31273.197868/Cluster-31273.73692/Cluster-31273.197498/Cluster-31273.38181/Cluster-31273.86493/Cluster-31273.81755/Cluster-31273.67750/Cluster-31273.38184/Cluster-31273.54159/Cluster-31273.159864	16
Biological process	GO:0032880	regulation of protein localization	15/4861	108/72320	0.00581215	0.119172	Cluster-31273.84877/Cluster-31273.82798/Cluster-31273.130568/Cluster-31273.59306/Cluster-31273.126649/Cluster-31273.153237/Cluster-31273.152977/Cluster-31273.106092/Cluster-31273.183878/Cluster-31273.96890/Cluster-31273.68791/Cluster-31273.125190/Cluster-31273.144126/Cluster-31273.84870/Cluster-31273.68792	15
Molecular function	GO:0045548	phenylalanine ammonia-lyase activity	9/5794	54/92745	0.00592164	0.070621	Cluster-31273.117883/Cluster-31273.117882/Cluster-31273.147634/Cluster-31273.112831/Cluster-31273.117878/Cluster-31273.148880/Cluster-31273.102557/Cluster-31273.113088/Cluster-31273.117879	9
Biological process	GO:0009625	response to insect	11/4861	69/72320	0.00609615	0.124033	Cluster-31273.84877/Cluster-31273.177902/Cluster-31273.153237/Cluster-31273.14143/Cluster-31273.73994/Cluster-31273.68791/Cluster-31273.125190/Cluster-31273.144126/Cluster-31273.84870/Cluster-31273.68792/Cluster-31273.73995	11
Molecular function	GO:0030599	pectinesterase activity	7/5794	36/92745	0.00620663	0.0733408	Cluster-31273.87313/Cluster-31273.74437/Cluster-31273.87309/Cluster-31273.139254/Cluster-31273.7838/Cluster-31273.198737/Cluster-31273.163146	7
Biological process	GO:0009938	negative regulation of gibberellic acid mediated signaling pathway	8/4861	42/72320	0.00623234	0.125168	Cluster-31273.119117/Cluster-31273.119119/Cluster-31273.119114/Cluster-31273.119112/Cluster-31273.100425/Cluster-31273.119123/Cluster-31273.100420/Cluster-31273.100423	8
Biological process	GO:0009595	detection of biotic stimulus	23/4861	195/72320	0.00629391	0.125168	Cluster-31273.78081/Cluster-31273.68158/Cluster-31273.91734/Cluster-31273.107687/Cluster-31273.81475/Cluster-31273.174843/Cluster-31273.129292/Cluster-31273.123817/Cluster-31273.123823/Cluster-31273.180107/Cluster-31273.184526/Cluster-31273.150826/Cluster-31273.147126/Cluster-31273.166009/Cluster-31273.112274/Cluster-31273.162598/Cluster-31273.123818/Cluster-31273.109322/Cluster-31273.79009/Clust…	23
Biological process	GO:0098581	detection of external biotic stimulus	23/4861	195/72320	0.00629391	0.125168	Cluster-31273.78081/Cluster-31273.68158/Cluster-31273.91734/Cluster-31273.107687/Cluster-31273.81475/Cluster-31273.174843/Cluster-31273.129292/Cluster-31273.123817/Cluster-31273.123823/Cluster-31273.180107/Cluster-31273.184526/Cluster-31273.150826/Cluster-31273.147126/Cluster-31273.166009/Cluster-31273.112274/Cluster-31273.162598/Cluster-31273.123818/Cluster-31273.109322/Cluster-31273.79009/Clust…	23
Biological process	GO:0097167	circadian regulation of translation	4/4861	12/72320	0.00651262	0.127599	Cluster-31273.34355/Cluster-31273.67897/Cluster-31273.7700/Cluster-31273.174222	4
Biological process	GO:1990169	stress response to copper ion	4/4861	12/72320	0.00651262	0.127599	Cluster-31273.173598/Cluster-31273.125675/Cluster-31273.114569/Cluster-31273.63354	4
Biological process	GO:0008300	isoprenoid catabolic process	7/4861	34/72320	0.00663274	0.127617	Cluster-31273.111809/Cluster-31273.111808/Cluster-31273.67839/Cluster-31273.90981/Cluster-31273.159089/Cluster-31273.111810/Cluster-31273.71592	7
Biological process	GO:0016115	terpenoid catabolic process	7/4861	34/72320	0.00663274	0.127617	Cluster-31273.111809/Cluster-31273.111808/Cluster-31273.67839/Cluster-31273.90981/Cluster-31273.159089/Cluster-31273.111810/Cluster-31273.71592	7
Biological process	GO:0009063	cellular amino acid catabolic process	41/4861	407/72320	0.00668075	0.127617	Cluster-31273.117883/Cluster-31273.117882/Cluster-31273.168044/Cluster-31273.136742/Cluster-31273.168224/Cluster-31273.86728/Cluster-31273.98211/Cluster-31273.17424/Cluster-31273.107435/Cluster-31273.140555/Cluster-31273.23844/Cluster-31273.17299/Cluster-31273.147634/Cluster-31273.138007/Cluster-31273.112831/Cluster-31273.94346/Cluster-31273.57478/Cluster-31273.35207/Cluster-31273.101649/Cluster-…	41
Biological process	GO:0010359	regulation of anion channel activity	20/4861	163/72320	0.00676753	0.127617	Cluster-31273.78081/Cluster-31273.68158/Cluster-31273.107687/Cluster-31273.174843/Cluster-31273.129292/Cluster-31273.123817/Cluster-31273.123823/Cluster-31273.180107/Cluster-31273.184526/Cluster-31273.150826/Cluster-31273.166009/Cluster-31273.112274/Cluster-31273.162598/Cluster-31273.123818/Cluster-31273.109322/Cluster-31273.86851/Cluster-31273.79009/Cluster-31273.151230/Cluster-31273.150824/Clus…	20
Biological process	GO:0010162	seed dormancy process	11/4861	70/72320	0.00680302	0.127617	Cluster-31273.83793/Cluster-31273.168998/Cluster-31273.183510/Cluster-31273.158349/Cluster-31273.167616/Cluster-31273.32579/Cluster-31273.173050/Cluster-31273.114662/Cluster-31273.158350/Cluster-31273.115787/Cluster-31273.168019	11
Biological process	GO:0022611	dormancy process	11/4861	70/72320	0.00680302	0.127617	Cluster-31273.83793/Cluster-31273.168998/Cluster-31273.183510/Cluster-31273.158349/Cluster-31273.167616/Cluster-31273.32579/Cluster-31273.173050/Cluster-31273.114662/Cluster-31273.158350/Cluster-31273.115787/Cluster-31273.168019	11
Biological process	GO:0022898	regulation of transmembrane transporter activity	20/4861	164/72320	0.00723253	0.132847	Cluster-31273.78081/Cluster-31273.68158/Cluster-31273.107687/Cluster-31273.174843/Cluster-31273.129292/Cluster-31273.123817/Cluster-31273.123823/Cluster-31273.180107/Cluster-31273.184526/Cluster-31273.150826/Cluster-31273.166009/Cluster-31273.112274/Cluster-31273.162598/Cluster-31273.123818/Cluster-31273.109322/Cluster-31273.86851/Cluster-31273.79009/Cluster-31273.151230/Cluster-31273.150824/Clus…	20
Biological process	GO:0032409	regulation of transporter activity	20/4861	164/72320	0.00723253	0.132847	Cluster-31273.78081/Cluster-31273.68158/Cluster-31273.107687/Cluster-31273.174843/Cluster-31273.129292/Cluster-31273.123817/Cluster-31273.123823/Cluster-31273.180107/Cluster-31273.184526/Cluster-31273.150826/Cluster-31273.166009/Cluster-31273.112274/Cluster-31273.162598/Cluster-31273.123818/Cluster-31273.109322/Cluster-31273.86851/Cluster-31273.79009/Cluster-31273.151230/Cluster-31273.150824/Clus…	20
Biological process	GO:0032412	regulation of ion transmembrane transporter activity	20/4861	164/72320	0.00723253	0.132847	Cluster-31273.78081/Cluster-31273.68158/Cluster-31273.107687/Cluster-31273.174843/Cluster-31273.129292/Cluster-31273.123817/Cluster-31273.123823/Cluster-31273.180107/Cluster-31273.184526/Cluster-31273.150826/Cluster-31273.166009/Cluster-31273.112274/Cluster-31273.162598/Cluster-31273.123818/Cluster-31273.109322/Cluster-31273.86851/Cluster-31273.79009/Cluster-31273.151230/Cluster-31273.150824/Clus…	20
Molecular function	GO:0016641	oxidoreductase activity, acting on the CH-NH2 group of donors, oxygen as acceptor	13/5794	97/92745	0.00735876	0.0861644	Cluster-31273.126423/Cluster-31273.103432/Cluster-31273.103443/Cluster-31273.100570/Cluster-31273.148611/Cluster-31273.103452/Cluster-31273.111421/Cluster-31273.126427/Cluster-31273.126426/Cluster-31273.126424/Cluster-31273.161554/Cluster-31273.164744/Cluster-31273.103448	13
Molecular function	GO:0016157	sucrose synthase activity	11/5794	76/92745	0.00744938	0.0864397	Cluster-31273.136294/Cluster-31273.125016/Cluster-31273.147208/Cluster-31273.126941/Cluster-31273.87039/Cluster-31273.105638/Cluster-31273.140405/Cluster-31273.179396/Cluster-31273.87046/Cluster-31273.54845/Cluster-31273.87044	11
Biological process	GO:2001023	regulation of response to drug	17/4861	132/72320	0.00745778	0.135108	Cluster-31273.36073/Cluster-31273.136322/Cluster-23460.1/Cluster-31273.38183/Cluster-31273.163586/Cluster-31273.146717/Cluster-31273.197868/Cluster-31273.73692/Cluster-31273.197498/Cluster-31273.38181/Cluster-31273.176267/Cluster-31273.86493/Cluster-31273.81755/Cluster-31273.67750/Cluster-31273.38184/Cluster-31273.54159/Cluster-31273.159864	17
Biological process	GO:2001038	regulation of cellular response to drug	17/4861	132/72320	0.00745778	0.135108	Cluster-31273.36073/Cluster-31273.136322/Cluster-23460.1/Cluster-31273.38183/Cluster-31273.163586/Cluster-31273.146717/Cluster-31273.197868/Cluster-31273.73692/Cluster-31273.197498/Cluster-31273.38181/Cluster-31273.176267/Cluster-31273.86493/Cluster-31273.81755/Cluster-31273.67750/Cluster-31273.38184/Cluster-31273.54159/Cluster-31273.159864	17
Biological process	GO:0006541	glutamine metabolic process	22/4861	187/72320	0.00763532	0.137384	Cluster-31273.92644/Cluster-31273.81715/Cluster-31273.83177/Cluster-31273.114427/Cluster-31273.25913/Cluster-31273.178477/Cluster-31273.34906/Cluster-31273.81714/Cluster-31273.103652/Cluster-25929.0/Cluster-31273.130959/Cluster-31273.81712/Cluster-31273.175388/Cluster-31273.34903/Cluster-31273.82818/Cluster-31273.81713/Cluster-31273.114675/Cluster-31273.139776/Cluster-31273.174976/Cluster-31273.1…	22
Biological process	GO:0090693	plant organ senescence	46/4861	472/72320	0.00774392	0.138396	Cluster-31273.62802/Cluster-31273.62801/Cluster-31273.62803/Cluster-31273.170095/Cluster-31273.105460/Cluster-31273.51315/Cluster-31273.83307/Cluster-31273.104136/Cluster-31273.26743/Cluster-31273.133404/Cluster-31273.173598/Cluster-31273.156631/Cluster-31273.51314/Cluster-31273.125675/Cluster-31273.110318/Cluster-31273.58756/Cluster-31273.83762/Cluster-31273.173918/Cluster-31273.17246/Cluster-31…	46
Biological process	GO:0009445	putrescine metabolic process	10/4861	62/72320	0.00802679	0.141539	Cluster-31273.126252/Cluster-31273.92712/Cluster-31273.17424/Cluster-31273.140555/Cluster-31273.23844/Cluster-31273.17299/Cluster-31273.35207/Cluster-31273.1825/Cluster-31273.102561/Cluster-31273.27479	10
Biological process	GO:0009446	putrescine biosynthetic process	10/4861	62/72320	0.00802679	0.141539	Cluster-31273.126252/Cluster-31273.92712/Cluster-31273.17424/Cluster-31273.140555/Cluster-31273.23844/Cluster-31273.17299/Cluster-31273.35207/Cluster-31273.1825/Cluster-31273.102561/Cluster-31273.27479	10
Molecular function	GO:0102811	geraniol 10-hydroxylase activity	6/5794	29/92745	0.00809864	0.0931344	Cluster-31273.127007/Cluster-31273.189011/Cluster-31273.127005/Cluster-31273.115142/Cluster-31273.127010/Cluster-31273.158472	6
Biological process	GO:0006308	DNA catabolic process	9/4861	53/72320	0.00831442	0.14564	Cluster-31273.120637/Cluster-31273.140767/Cluster-31273.50686/Cluster-31273.120636/Cluster-31273.50687/Cluster-31273.50685/Cluster-31273.163854/Cluster-31273.196675/Cluster-31273.37347	9
Biological process	GO:0006525	arginine metabolic process	13/4861	92/72320	0.00851758	0.145859	Cluster-31273.126252/Cluster-31273.17424/Cluster-31273.140555/Cluster-31273.23844/Cluster-31273.17299/Cluster-31273.123786/Cluster-31273.35207/Cluster-31273.85965/Cluster-31273.1825/Cluster-31273.61871/Cluster-31273.55065/Cluster-31273.102561/Cluster-31273.27479	13
Biological process	GO:1901606	alpha-amino acid catabolic process	40/4861	401/72320	0.00855076	0.145859	Cluster-31273.117883/Cluster-31273.117882/Cluster-31273.168044/Cluster-31273.136742/Cluster-31273.168224/Cluster-31273.86728/Cluster-31273.98211/Cluster-31273.17424/Cluster-31273.107435/Cluster-31273.140555/Cluster-31273.23844/Cluster-31273.17299/Cluster-31273.147634/Cluster-31273.138007/Cluster-31273.112831/Cluster-31273.94346/Cluster-31273.57478/Cluster-31273.35207/Cluster-31273.101649/Cluster-…	40
Biological process	GO:0010345	suberin biosynthetic process	17/4861	134/72320	0.00863402	0.145859	Cluster-31273.94052/Cluster-31273.101034/Cluster-31273.30205/Cluster-31273.30209/Cluster-31273.68704/Cluster-31273.183380/Cluster-31273.59655/Cluster-31273.175507/Cluster-31273.107307/Cluster-31273.189580/Cluster-31273.30207/Cluster-31273.180297/Cluster-31273.33032/Cluster-31273.68706/Cluster-31273.76568/Cluster-31273.95176/Cluster-31273.36271	17
Molecular function	GO:0016628	oxidoreductase activity, acting on the CH-CH group of donors, NAD or NADP as acceptor	17/5794	144/92745	0.00871051	0.0992844	Cluster-31273.115882/Cluster-31273.153384/Cluster-31273.153214/Cluster-31273.115889/Cluster-31273.62139/Cluster-31273.115883/Cluster-31273.36001/Cluster-31273.144199/Cluster-31273.153215/Cluster-31273.115904/Cluster-31273.153222/Cluster-31273.36002/Cluster-31273.153216/Cluster-31273.168969/Cluster-31273.178725/Cluster-31273.59001/Cluster-31273.153212	17
Biological process	GO:0002764	immune response-regulating signaling pathway	19/4861	156/72320	0.0088005	0.145859	Cluster-31273.78081/Cluster-31273.68158/Cluster-31273.121771/Cluster-31273.107687/Cluster-31273.174843/Cluster-31273.129292/Cluster-31273.180107/Cluster-31273.184526/Cluster-31273.150826/Cluster-31273.166009/Cluster-31273.112274/Cluster-31273.162598/Cluster-31273.109322/Cluster-31273.121772/Cluster-31273.79009/Cluster-31273.84956/Cluster-31273.151230/Cluster-31273.150824/Cluster-31273.30371	19
Biological process	GO:0033355	ascorbate glutathione cycle	4/4861	13/72320	0.0089116	0.145859	Cluster-31273.100989/Cluster-31273.109174/Cluster-31273.98000/Cluster-31273.100986	4
Cellular component	GO:1902495	transmembrane transporter complex	9/5371	54/80510	0.00896899	0.204399	Cluster-31273.77229/Cluster-31273.138511/Cluster-31273.135312/Cluster-31273.135311/Cluster-31273.115855/Cluster-31273.104120/Cluster-31273.75951/Cluster-31273.89759/Cluster-31273.77230	9
Biological process	GO:0010022	meristem determinacy	5/4861	20/72320	0.00904883	0.145859	Cluster-31273.52566/Cluster-31273.26517/Cluster-31273.192295/Cluster-31273.79724/Cluster-31273.175871	5
Biological process	GO:0010582	floral meristem determinacy	5/4861	20/72320	0.00904883	0.145859	Cluster-31273.52566/Cluster-31273.26517/Cluster-31273.192295/Cluster-31273.79724/Cluster-31273.175871	5
Biological process	GO:0000077	DNA damage checkpoint	7/4861	36/72320	0.00915412	0.145859	Cluster-31273.179315/Cluster-31273.128167/Cluster-31273.81452/Cluster-31273.49525/Cluster-31273.139282/Cluster-31273.59674/Cluster-31273.108342	7
Biological process	GO:0033158	regulation of protein import into nucleus, translocation	7/4861	36/72320	0.00915412	0.145859	Cluster-31273.84877/Cluster-31273.153237/Cluster-31273.68791/Cluster-31273.125190/Cluster-31273.144126/Cluster-31273.84870/Cluster-31273.68792	7
Biological process	GO:0033160	positive regulation of protein import into nucleus, translocation	7/4861	36/72320	0.00915412	0.145859	Cluster-31273.84877/Cluster-31273.153237/Cluster-31273.68791/Cluster-31273.125190/Cluster-31273.144126/Cluster-31273.84870/Cluster-31273.68792	7
Biological process	GO:0042306	regulation of protein import into nucleus	7/4861	36/72320	0.00915412	0.145859	Cluster-31273.84877/Cluster-31273.153237/Cluster-31273.68791/Cluster-31273.125190/Cluster-31273.144126/Cluster-31273.84870/Cluster-31273.68792	7
Biological process	GO:0042307	positive regulation of protein import into nucleus	7/4861	36/72320	0.00915412	0.145859	Cluster-31273.84877/Cluster-31273.153237/Cluster-31273.68791/Cluster-31273.125190/Cluster-31273.144126/Cluster-31273.84870/Cluster-31273.68792	7
Biological process	GO:0046824	positive regulation of nucleocytoplasmic transport	7/4861	36/72320	0.00915412	0.145859	Cluster-31273.84877/Cluster-31273.153237/Cluster-31273.68791/Cluster-31273.125190/Cluster-31273.144126/Cluster-31273.84870/Cluster-31273.68792	7
Biological process	GO:1900180	regulation of protein localization to nucleus	7/4861	36/72320	0.00915412	0.145859	Cluster-31273.84877/Cluster-31273.153237/Cluster-31273.68791/Cluster-31273.125190/Cluster-31273.144126/Cluster-31273.84870/Cluster-31273.68792	7
Biological process	GO:1900182	positive regulation of protein localization to nucleus	7/4861	36/72320	0.00915412	0.145859	Cluster-31273.84877/Cluster-31273.153237/Cluster-31273.68791/Cluster-31273.125190/Cluster-31273.144126/Cluster-31273.84870/Cluster-31273.68792	7
Molecular function	GO:0047274	galactinol-sucrose galactosyltransferase activity	4/5794	14/92745	0.00917396	0.103423	Cluster-31273.103153/Cluster-31273.100577/Cluster-31273.397/Cluster-31273.103341	4
Molecular function	GO:0050505	hydroquinone glucosyltransferase activity	8/5794	48/92745	0.00923417	0.103423	Cluster-31273.75061/Cluster-31273.75066/Cluster-31273.131186/Cluster-31273.75062/Cluster-31273.131187/Cluster-31273.75064/Cluster-31273.43943/Cluster-31273.131185	8
Biological process	GO:0016045	detection of bacterium	21/4861	179/72320	0.00926958	0.145941	Cluster-31273.78081/Cluster-31273.68158/Cluster-31273.91734/Cluster-31273.107687/Cluster-31273.81475/Cluster-31273.174843/Cluster-31273.129292/Cluster-31273.123817/Cluster-31273.123823/Cluster-31273.180107/Cluster-31273.184526/Cluster-31273.150826/Cluster-31273.166009/Cluster-31273.112274/Cluster-31273.162598/Cluster-31273.123818/Cluster-31273.109322/Cluster-31273.79009/Cluster-31273.151230/Clust…	21
Biological process	GO:0098543	detection of other organism	21/4861	179/72320	0.00926958	0.145941	Cluster-31273.78081/Cluster-31273.68158/Cluster-31273.91734/Cluster-31273.107687/Cluster-31273.81475/Cluster-31273.174843/Cluster-31273.129292/Cluster-31273.123817/Cluster-31273.123823/Cluster-31273.180107/Cluster-31273.184526/Cluster-31273.150826/Cluster-31273.166009/Cluster-31273.112274/Cluster-31273.162598/Cluster-31273.123818/Cluster-31273.109322/Cluster-31273.79009/Cluster-31273.151230/Clust…	21
Biological process	GO:0009800	cinnamic acid biosynthetic process	9/4861	54/72320	0.00939577	0.146187	Cluster-31273.117883/Cluster-31273.117882/Cluster-31273.147634/Cluster-31273.112831/Cluster-31273.117878/Cluster-31273.148880/Cluster-31273.102557/Cluster-31273.113088/Cluster-31273.117879	9
Biological process	GO:0009803	cinnamic acid metabolic process	9/4861	54/72320	0.00939577	0.146187	Cluster-31273.117883/Cluster-31273.117882/Cluster-31273.147634/Cluster-31273.112831/Cluster-31273.117878/Cluster-31273.148880/Cluster-31273.102557/Cluster-31273.113088/Cluster-31273.117879	9
Biological process	GO:0097501	stress response to metal ion	6/4861	28/72320	0.009586	0.148275	Cluster-31273.173598/Cluster-31273.125675/Cluster-31273.108333/Cluster-31273.114569/Cluster-31273.63354/Cluster-31273.108325	6
Biological process	GO:0031669	cellular response to nutrient levels	38/4861	381/72320	0.0101745	0.156157	Cluster-31273.73539/Cluster-31273.148762/Cluster-31273.153384/Cluster-31273.102769/Cluster-31273.149048/Cluster-31273.171723/Cluster-31273.169247/Cluster-31273.168003/Cluster-31273.138007/Cluster-31273.60797/Cluster-31273.73538/Cluster-31273.57518/Cluster-31273.94273/Cluster-31273.104520/Cluster-31273.131460/Cluster-31273.27037/Cluster-31273.100831/Cluster-31273.24490/Cluster-31273.189093/Cluster…	38
Biological process	GO:0046283	anthocyanin-containing compound metabolic process	29/4861	273/72320	0.0102137	0.156157	Cluster-31273.50286/Cluster-31273.169570/Cluster-31273.169817/Cluster-31273.108257/Cluster-31273.80738/Cluster-31273.36544/Cluster-31273.31943/Cluster-31273.80740/Cluster-31273.80739/Cluster-31273.36212/Cluster-31273.36546/Cluster-31273.135549/Cluster-31273.120077/Cluster-31273.130574/Cluster-31273.54947/Cluster-31273.131665/Cluster-31273.135550/Cluster-31273.36545/Cluster-31273.36213/Cluster-312…	29
Molecular function	GO:0052593	tryptamine:oxygen oxidoreductase (deaminating) activity	5/5794	22/92745	0.0102138	0.110549	Cluster-31273.126423/Cluster-31273.111421/Cluster-31273.126427/Cluster-31273.126426/Cluster-31273.126424	5
Molecular function	GO:0052594	aminoacetone:oxygen oxidoreductase(deaminating) activity	5/5794	22/92745	0.0102138	0.110549	Cluster-31273.126423/Cluster-31273.111421/Cluster-31273.126427/Cluster-31273.126426/Cluster-31273.126424	5
Molecular function	GO:0052595	aliphatic-amine oxidase activity	5/5794	22/92745	0.0102138	0.110549	Cluster-31273.126423/Cluster-31273.111421/Cluster-31273.126427/Cluster-31273.126426/Cluster-31273.126424	5
Molecular function	GO:0052596	phenethylamine:oxygen oxidoreductase (deaminating) activity	5/5794	22/92745	0.0102138	0.110549	Cluster-31273.126423/Cluster-31273.111421/Cluster-31273.126427/Cluster-31273.126426/Cluster-31273.126424	5
Molecular function	GO:0016840	carbon-nitrogen lyase activity	16/5794	135/92745	0.0103304	0.110879	Cluster-31273.117883/Cluster-31273.117882/Cluster-31273.71857/Cluster-31273.78749/Cluster-31273.78745/Cluster-31273.46503/Cluster-31273.78750/Cluster-31273.147634/Cluster-31273.112831/Cluster-31273.71858/Cluster-31273.117878/Cluster-31273.108967/Cluster-31273.148880/Cluster-31273.102557/Cluster-31273.113088/Cluster-31273.117879	16
Biological process	GO:0071695	anatomical structure maturation	43/4861	443/72320	0.010404	0.158153	Cluster-31273.83793/Cluster-31273.103432/Cluster-31273.111446/Cluster-31273.168998/Cluster-31273.103443/Cluster-31273.106326/Cluster-31273.28085/Cluster-31273.169582/Cluster-31273.13797/Cluster-31273.31865/Cluster-31273.164920/Cluster-31273.100570/Cluster-31273.183510/Cluster-31273.158349/Cluster-31273.126628/Cluster-31273.167616/Cluster-31273.141207/Cluster-31273.98377/Cluster-31273.28308/Cluste…	43
Biological process	GO:0051973	positive regulation of telomerase activity	7/4861	37/72320	0.0106489	0.160036	Cluster-31273.84727/Cluster-31273.188479/Cluster-31273.162704/Cluster-31273.84718/Cluster-31273.122362/Cluster-31273.84722/Cluster-31273.122364	7
Biological process	GO:0052386	cell wall thickening	7/4861	37/72320	0.0106489	0.160036	Cluster-31273.82839/Cluster-31273.123817/Cluster-31273.82834/Cluster-31273.123823/Cluster-31273.18224/Cluster-31273.115419/Cluster-31273.123818	7
Molecular function	GO:0031418	L-ascorbic acid binding	21/5794	195/92745	0.0108062	0.115028	Cluster-31273.49792/Cluster-31273.103432/Cluster-31273.100535/Cluster-31273.103443/Cluster-31273.36544/Cluster-31273.36546/Cluster-31273.174026/Cluster-31273.72157/Cluster-31273.100570/Cluster-31273.114389/Cluster-31273.49308/Cluster-31273.103452/Cluster-29806.0/Cluster-31273.36545/Cluster-31273.105367/Cluster-31273.108488/Cluster-31273.191117/Cluster-31273.48086/Cluster-31273.191118/Cluster-2231…	21
Biological process	GO:0032269	negative regulation of cellular protein metabolic process	34/4861	334/72320	0.0108305	0.160534	Cluster-31273.159622/Cluster-31273.175008/Cluster-31273.35675/Cluster-31273.69858/Cluster-31273.78161/Cluster-31273.171002/Cluster-31273.169605/Cluster-31273.30837/Cluster-31273.18814/Cluster-31273.13220/Cluster-31273.172549/Cluster-31273.54886/Cluster-31273.172858/Cluster-31273.48761/Cluster-31273.160709/Cluster-31273.31456/Cluster-31273.169973/Cluster-31273.26194/Cluster-31273.163353/Cluster-31…	34
Biological process	GO:0008216	spermidine metabolic process	8/4861	46/72320	0.0108641	0.160534	Cluster-31273.17424/Cluster-31273.23844/Cluster-31273.17299/Cluster-31273.35207/Cluster-31273.1825/Cluster-31273.61871/Cluster-31273.102561/Cluster-31273.27479	8
Biological process	GO:0008295	spermidine biosynthetic process	8/4861	46/72320	0.0108641	0.160534	Cluster-31273.17424/Cluster-31273.23844/Cluster-31273.17299/Cluster-31273.35207/Cluster-31273.1825/Cluster-31273.61871/Cluster-31273.102561/Cluster-31273.27479	8
Molecular function	GO:0004021	L-alanine:2-oxoglutarate aminotransferase activity	6/5794	31/92745	0.0112851	0.116282	Cluster-31273.107435/Cluster-31273.94966/Cluster-31273.104612/Cluster-31273.104112/Cluster-31273.94970/Cluster-31273.99192	6
Molecular function	GO:0045551	cinnamyl-alcohol dehydrogenase activity	6/5794	31/92745	0.0112851	0.116282	Cluster-31273.129095/Cluster-31273.121595/Cluster-31273.174779/Cluster-31273.108540/Cluster-31273.102632/Cluster-31273.168831	6
Molecular function	GO:0047635	alanine-oxo-acid transaminase activity	6/5794	31/92745	0.0112851	0.116282	Cluster-31273.107435/Cluster-31273.94966/Cluster-31273.104612/Cluster-31273.104112/Cluster-31273.94970/Cluster-31273.99192	6
Molecular function	GO:0052747	sinapyl alcohol dehydrogenase activity	6/5794	31/92745	0.0112851	0.116282	Cluster-31273.129095/Cluster-31273.121595/Cluster-31273.174779/Cluster-31273.108540/Cluster-31273.102632/Cluster-31273.168831	6
Molecular function	GO:0016165	linoleate 13S-lipoxygenase activity	10/5794	70/92745	0.0114317	0.116858	Cluster-31273.34974/Cluster-31273.160608/Cluster-31273.34763/Cluster-31273.174933/Cluster-31273.174937/Cluster-31273.163671/Cluster-31273.34765/Cluster-31273.92894/Cluster-31273.92901/Cluster-31273.174935	10
Biological process	GO:1904215	regulation of protein import into chloroplast stroma	4/4861	14/72320	0.0118208	0.1737	Cluster-31273.82798/Cluster-31273.130568/Cluster-31273.126649/Cluster-31273.152977	4
Molecular function	GO:0015513	high-affinity secondary active nitrite transmembrane transporter activity	4/5794	15/92745	0.0118995	0.11869	Cluster-31273.77229/Cluster-31273.115855/Cluster-31273.89759/Cluster-31273.77230	4
Molecular function	GO:0047958	glycine:2-oxoglutarate aminotransferase activity	4/5794	15/92745	0.0118995	0.11869	Cluster-31273.107435/Cluster-31273.104612/Cluster-31273.104112/Cluster-31273.99192	4
Molecular function	GO:0048257	3'-flap endonuclease activity	4/5794	15/92745	0.0118995	0.11869	Cluster-31273.128167/Cluster-31273.81452/Cluster-31273.139282/Cluster-31273.59674	4
Molecular function	GO:0019904	protein domain specific binding	13/5794	103/92745	0.0119796	0.11869	Cluster-31273.63972/Cluster-31273.116299/Cluster-31273.66202/Cluster-31273.128962/Cluster-31273.60851/Cluster-31273.103828/Cluster-31273.101394/Cluster-31273.103430/Cluster-31273.101395/Cluster-31273.103068/Cluster-31273.130165/Cluster-31273.88289/Cluster-31273.108342	13
Biological process	GO:0009718	anthocyanin-containing compound biosynthetic process	24/4861	218/72320	0.0121529	0.175881	Cluster-31273.50286/Cluster-31273.169570/Cluster-31273.169817/Cluster-31273.108257/Cluster-31273.36544/Cluster-31273.31943/Cluster-31273.36212/Cluster-31273.36546/Cluster-31273.135549/Cluster-31273.120077/Cluster-31273.130574/Cluster-31273.54947/Cluster-31273.131665/Cluster-31273.135550/Cluster-31273.36545/Cluster-31273.36213/Cluster-31273.145596/Cluster-31273.142116/Cluster-31273.135551/Cluster-…	24
Cellular component	GO:0009543	chloroplast thylakoid lumen	21/5371	185/80510	0.0122114	0.251786	Cluster-31273.90155/Cluster-31273.96451/Cluster-31273.108132/Cluster-31273.90154/Cluster-31273.70681/Cluster-31273.103551/Cluster-31273.104964/Cluster-31273.103945/Cluster-31273.110347/Cluster-31273.74850/Cluster-31273.188228/Cluster-31273.104908/Cluster-31273.106819/Cluster-31273.135561/Cluster-31273.88225/Cluster-31273.90175/Cluster-31273.74855/Cluster-31273.71473/Cluster-31273.71471/Cluster-31…	21
Cellular component	GO:0031978	plastid thylakoid lumen	21/5371	185/80510	0.0122114	0.251786	Cluster-31273.90155/Cluster-31273.96451/Cluster-31273.108132/Cluster-31273.90154/Cluster-31273.70681/Cluster-31273.103551/Cluster-31273.104964/Cluster-31273.103945/Cluster-31273.110347/Cluster-31273.74850/Cluster-31273.188228/Cluster-31273.104908/Cluster-31273.106819/Cluster-31273.135561/Cluster-31273.88225/Cluster-31273.90175/Cluster-31273.74855/Cluster-31273.71473/Cluster-31273.71471/Cluster-31…	21
Molecular function	GO:0016668	oxidoreductase activity, acting on a sulfur group of donors, NAD(P) as acceptor	15/5794	126/92745	0.0122613	0.120554	Cluster-31273.35853/Cluster-31273.104939/Cluster-31273.150429/Cluster-31273.78350/Cluster-31273.67018/Cluster-31273.117641/Cluster-31273.117648/Cluster-31273.148993/Cluster-31273.109184/Cluster-31273.82664/Cluster-31273.35854/Cluster-31273.122693/Cluster-31273.20865/Cluster-31273.177737/Cluster-31273.117568	15
Biological process	GO:0051248	negative regulation of protein metabolic process	34/4861	337/72320	0.0122772	0.175881	Cluster-31273.159622/Cluster-31273.175008/Cluster-31273.35675/Cluster-31273.69858/Cluster-31273.78161/Cluster-31273.171002/Cluster-31273.169605/Cluster-31273.30837/Cluster-31273.18814/Cluster-31273.13220/Cluster-31273.172549/Cluster-31273.54886/Cluster-31273.172858/Cluster-31273.48761/Cluster-31273.160709/Cluster-31273.31456/Cluster-31273.169973/Cluster-31273.26194/Cluster-31273.163353/Cluster-31…	34
Biological process	GO:2000573	positive regulation of DNA biosynthetic process	7/4861	38/72320	0.0123132	0.175881	Cluster-31273.84727/Cluster-31273.188479/Cluster-31273.162704/Cluster-31273.84718/Cluster-31273.122362/Cluster-31273.84722/Cluster-31273.122364	7
Biological process	GO:1900426	positive regulation of defense response to bacterium	30/4861	289/72320	0.0123573	0.175881	Cluster-31273.38641/Cluster-31273.36073/Cluster-31273.107623/Cluster-31273.104988/Cluster-30240.0/Cluster-31273.15053/Cluster-23460.1/Cluster-31273.38183/Cluster-31273.163586/Cluster-31273.146717/Cluster-31273.115770/Cluster-31273.197868/Cluster-31273.73692/Cluster-31273.197498/Cluster-31273.38181/Cluster-31273.112292/Cluster-31273.126519/Cluster-31273.30637/Cluster-31273.67750/Cluster-31273.3599…	30
Biological process	GO:0031570	DNA integrity checkpoint	10/4861	66/72320	0.0123624	0.175881	Cluster-31273.154249/Cluster-31273.179315/Cluster-31273.71381/Cluster-31273.128167/Cluster-31273.81452/Cluster-31273.49525/Cluster-31273.139282/Cluster-31273.59674/Cluster-31273.12361/Cluster-31273.108342	10
Biological process	GO:0034762	regulation of transmembrane transport	38/4861	386/72320	0.0123682	0.175881	Cluster-31273.82798/Cluster-31273.130568/Cluster-31273.78081/Cluster-31273.77229/Cluster-31273.68158/Cluster-31273.107687/Cluster-31273.126649/Cluster-31273.39995/Cluster-31273.174843/Cluster-31273.129292/Cluster-31273.135312/Cluster-31273.123817/Cluster-31273.135311/Cluster-31273.152977/Cluster-31273.123823/Cluster-31273.180107/Cluster-31273.184526/Cluster-31273.115855/Cluster-31273.150826/Clust…	38
Molecular function	GO:0004802	transketolase activity	5/5794	23/92745	0.0123917	0.120913	Cluster-31273.83314/Cluster-31273.134001/Cluster-31273.164360/Cluster-31273.83315/Cluster-31273.134280	5
Biological process	GO:0006084	acetyl-CoA metabolic process	16/4861	129/72320	0.0130258	0.184242	Cluster-31273.102702/Cluster-31273.168044/Cluster-31273.107313/Cluster-31273.168224/Cluster-31273.86728/Cluster-31273.67995/Cluster-31273.109388/Cluster-31273.67985/Cluster-31273.134692/Cluster-31273.145243/Cluster-31273.107311/Cluster-31273.102665/Cluster-31273.25095/Cluster-31273.38989/Cluster-31273.96902/Cluster-31273.155708	16
Molecular function	GO:0016703	oxidoreductase activity, acting on single donors with incorporation of molecular oxygen, incorporation of one atom of oxygen (internal monooxygenases or internal mixed function oxidases)	9/5794	61/92745	0.0130774	0.126599	Cluster-31273.73848/Cluster-31273.112331/Cluster-31273.112311/Cluster-31273.144106/Cluster-31273.112313/Cluster-31273.102809/Cluster-31273.93078/Cluster-31273.112309/Cluster-31273.144103	9
Molecular function	GO:0030976	thiamine pyrophosphate binding	6/5794	32/92745	0.013171	0.126599	Cluster-31273.66144/Cluster-31273.45884/Cluster-31273.118290/Cluster-31273.48468/Cluster-31273.147064/Cluster-31273.147062	6
Biological process	GO:0044092	negative regulation of molecular function	12/4861	87/72320	0.0134651	0.185101	Cluster-31273.150429/Cluster-31273.78350/Cluster-31273.78161/Cluster-31273.133404/Cluster-31273.117641/Cluster-31273.117648/Cluster-31273.109184/Cluster-31273.160935/Cluster-31273.85971/Cluster-31273.165551/Cluster-31273.86851/Cluster-31273.181325	12
Biological process	GO:0006524	alanine catabolic process	6/4861	30/72320	0.0134721	0.185101	Cluster-31273.107435/Cluster-31273.94966/Cluster-31273.104612/Cluster-31273.104112/Cluster-31273.94970/Cluster-31273.99192	6
Biological process	GO:0009080	pyruvate family amino acid catabolic process	6/4861	30/72320	0.0134721	0.185101	Cluster-31273.107435/Cluster-31273.94966/Cluster-31273.104612/Cluster-31273.104112/Cluster-31273.94970/Cluster-31273.99192	6
Biological process	GO:0042851	L-alanine metabolic process	6/4861	30/72320	0.0134721	0.185101	Cluster-31273.107435/Cluster-31273.94966/Cluster-31273.104612/Cluster-31273.104112/Cluster-31273.94970/Cluster-31273.99192	6
Biological process	GO:0042853	L-alanine catabolic process	6/4861	30/72320	0.0134721	0.185101	Cluster-31273.107435/Cluster-31273.94966/Cluster-31273.104612/Cluster-31273.104112/Cluster-31273.94970/Cluster-31273.99192	6
Biological process	GO:0005984	disaccharide metabolic process	30/4861	291/72320	0.0135064	0.185101	Cluster-31273.136294/Cluster-31273.77041/Cluster-31273.105755/Cluster-31273.125016/Cluster-31273.105222/Cluster-31273.147208/Cluster-31273.78157/Cluster-31273.139188/Cluster-31273.126941/Cluster-31273.83194/Cluster-31273.105219/Cluster-31273.88304/Cluster-31273.105758/Cluster-31273.91070/Cluster-31273.87039/Cluster-31273.142539/Cluster-31273.105638/Cluster-31273.140405/Cluster-31273.110344/Cluste…	30
Biological process	GO:0006536	glutamate metabolic process	10/4861	67/72320	0.0136793	0.186504	Cluster-31273.103507/Cluster-31273.57478/Cluster-31273.98363/Cluster-31273.103514/Cluster-31273.83964/Cluster-31273.103510/Cluster-31273.55065/Cluster-31273.99966/Cluster-31273.103281/Cluster-31273.103518	10
Biological process	GO:0010150	leaf senescence	43/4861	451/72320	0.0138354	0.187665	Cluster-31273.62802/Cluster-31273.62801/Cluster-31273.62803/Cluster-31273.170095/Cluster-31273.105460/Cluster-31273.51315/Cluster-31273.83307/Cluster-31273.104136/Cluster-31273.26743/Cluster-31273.133404/Cluster-31273.173598/Cluster-31273.156631/Cluster-31273.51314/Cluster-31273.125675/Cluster-31273.110318/Cluster-31273.58756/Cluster-31273.83762/Cluster-31273.173918/Cluster-31273.17246/Cluster-31…	43
Biological process	GO:0009744	response to sucrose	16/4861	130/72320	0.0139537	0.188304	Cluster-31273.107218/Cluster-31273.173598/Cluster-31273.160934/Cluster-31273.125675/Cluster-31273.98210/Cluster-31273.114569/Cluster-31273.125933/Cluster-31273.15809/Cluster-31273.139411/Cluster-31273.109545/Cluster-31273.64853/Cluster-31273.118455/Cluster-31273.110734/Cluster-31273.28878/Cluster-31273.158552/Cluster-31273.106128	16
Biological process	GO:0021700	developmental maturation	46/4861	489/72320	0.0140301	0.188374	Cluster-31273.83793/Cluster-31273.103432/Cluster-31273.111446/Cluster-31273.168998/Cluster-31273.103443/Cluster-31273.106326/Cluster-31273.28085/Cluster-31273.98807/Cluster-31273.169582/Cluster-31273.13797/Cluster-31273.31865/Cluster-31273.164920/Cluster-31273.100570/Cluster-31273.183510/Cluster-31273.158349/Cluster-31273.126628/Cluster-31273.167616/Cluster-31273.141207/Cluster-31273.98377/Cluste…	46
Biological process	GO:0035336	long-chain fatty-acyl-CoA metabolic process	9/4861	58/72320	0.0148062	0.196535	Cluster-31273.94052/Cluster-31273.30205/Cluster-31273.30209/Cluster-31273.183380/Cluster-31273.189580/Cluster-31273.30207/Cluster-31273.103018/Cluster-31273.33032/Cluster-31273.95176	9
Biological process	GO:0035337	fatty-acyl-CoA metabolic process	9/4861	58/72320	0.0148062	0.196535	Cluster-31273.94052/Cluster-31273.30205/Cluster-31273.30209/Cluster-31273.183380/Cluster-31273.189580/Cluster-31273.30207/Cluster-31273.103018/Cluster-31273.33032/Cluster-31273.95176	9
Molecular function	GO:0004738	pyruvate dehydrogenase activity	5/5794	24/92745	0.0148635	0.138726	Cluster-31273.102702/Cluster-31273.107313/Cluster-31273.109388/Cluster-31273.106371/Cluster-31273.107311	5
Molecular function	GO:0004739	pyruvate dehydrogenase (acetyl-transferring) activity	5/5794	24/92745	0.0148635	0.138726	Cluster-31273.102702/Cluster-31273.107313/Cluster-31273.109388/Cluster-31273.106371/Cluster-31273.107311	5
Molecular function	GO:0047213	anthocyanidin 3-O-glucosyltransferase activity	5/5794	24/92745	0.0148635	0.138726	Cluster-31273.31943/Cluster-31273.135549/Cluster-31273.131665/Cluster-31273.135550/Cluster-31273.135551	5
Molecular function	GO:0102597	3alpha-hydroxy-ent-sandaracopimardiene 9-beta-monooxygenase activity	5/5794	24/92745	0.0148635	0.138726	Cluster-31273.77168/Cluster-31273.77170/Cluster-31273.77163/Cluster-31273.77161/Cluster-31273.77154	5
Biological process	GO:0034285	response to disaccharide	16/4861	131/72320	0.0149324	0.196535	Cluster-31273.107218/Cluster-31273.173598/Cluster-31273.160934/Cluster-31273.125675/Cluster-31273.98210/Cluster-31273.114569/Cluster-31273.125933/Cluster-31273.15809/Cluster-31273.139411/Cluster-31273.109545/Cluster-31273.64853/Cluster-31273.118455/Cluster-31273.110734/Cluster-31273.28878/Cluster-31273.158552/Cluster-31273.106128	16
Biological process	GO:0016098	monoterpenoid metabolic process	11/4861	78/72320	0.0150095	0.196535	Cluster-31273.115219/Cluster-31273.115218/Cluster-31273.127007/Cluster-31273.189011/Cluster-31273.144199/Cluster-31273.98332/Cluster-31273.54283/Cluster-31273.127005/Cluster-31273.115142/Cluster-31273.127010/Cluster-31273.158472	11
Biological process	GO:0016099	monoterpenoid biosynthetic process	11/4861	78/72320	0.0150095	0.196535	Cluster-31273.115219/Cluster-31273.115218/Cluster-31273.127007/Cluster-31273.189011/Cluster-31273.144199/Cluster-31273.98332/Cluster-31273.54283/Cluster-31273.127005/Cluster-31273.115142/Cluster-31273.127010/Cluster-31273.158472	11
Molecular function	GO:0005274	allantoin:proton symporter activity	4/5794	16/92745	0.0150936	0.138861	Cluster-31273.88980/Cluster-31273.100842/Cluster-31273.152010/Cluster-31273.88979	4
Molecular function	GO:0102453	anthocyanidin 3-O-glucoside 6''-O-acyltransferase activity	4/5794	16/92745	0.0150936	0.138861	Cluster-31273.169570/Cluster-31273.108257/Cluster-31273.36212/Cluster-31273.36213	4
Cellular component	GO:0009707	chloroplast outer membrane	24/5371	224/80510	0.0152059	0.299279	Cluster-31273.101293/Cluster-31273.172957/Cluster-31273.105973/Cluster-31273.106653/Cluster-31273.30672/Cluster-31273.106652/Cluster-31273.130568/Cluster-31273.165859/Cluster-31273.112842/Cluster-31273.103142/Cluster-31273.97336/Cluster-31273.33537/Cluster-31273.119577/Cluster-31273.82254/Cluster-31273.73066/Cluster-31273.104469/Cluster-31273.122398/Cluster-31273.177601/Cluster-31273.106654/Clust…	24
Biological process	GO:0015720	allantoin transport	4/4861	15/72320	0.0152746	0.198046	Cluster-31273.88980/Cluster-31273.100842/Cluster-31273.152010/Cluster-31273.88979	4
Biological process	GO:0031573	intra-S DNA damage checkpoint	4/4861	15/72320	0.0152746	0.198046	Cluster-31273.128167/Cluster-31273.81452/Cluster-31273.139282/Cluster-31273.59674	4
Molecular function	GO:0016645	oxidoreductase activity, acting on the CH-NH group of donors	18/5794	165/92745	0.0153423	0.140148	Cluster-31273.168044/Cluster-31273.168224/Cluster-31273.86728/Cluster-31273.98211/Cluster-31273.146532/Cluster-31273.120108/Cluster-31273.133355/Cluster-31273.166148/Cluster-31273.29876/Cluster-31273.25095/Cluster-31273.75884/Cluster-31273.144610/Cluster-31273.112894/Cluster-31273.109836/Cluster-31273.29872/Cluster-31273.89120/Cluster-31273.155708/Cluster-31273.146531	18
Molecular function	GO:0016706	oxidoreductase activity, acting on paired donors, with incorporation or reduction of molecular oxygen, 2-oxoglutarate as one donor, and incorporation of one atom each of oxygen into both donors	21/5794	202/92745	0.0156212	0.141691	Cluster-31273.49792/Cluster-31273.100535/Cluster-31273.36544/Cluster-31273.54871/Cluster-31273.36546/Cluster-31273.174026/Cluster-31273.114389/Cluster-31273.49308/Cluster-29806.0/Cluster-31273.36545/Cluster-31273.105367/Cluster-31273.47801/Cluster-31273.54870/Cluster-31273.108488/Cluster-31273.191117/Cluster-31273.100102/Cluster-31273.48086/Cluster-31273.191118/Cluster-22313.0/Cluster-31273.83881…	21
Biological process	GO:0006522	alanine metabolic process	6/4861	31/72320	0.0157772	0.202577	Cluster-31273.107435/Cluster-31273.94966/Cluster-31273.104612/Cluster-31273.104112/Cluster-31273.94970/Cluster-31273.99192	6
Biological process	GO:0009078	pyruvate family amino acid metabolic process	6/4861	31/72320	0.0157772	0.202577	Cluster-31273.107435/Cluster-31273.94966/Cluster-31273.104612/Cluster-31273.104112/Cluster-31273.94970/Cluster-31273.99192	6
Molecular function	GO:0016866	intramolecular transferase activity	27/5794	278/92745	0.0158894	0.143116	Cluster-31273.113833/Cluster-31273.131443/Cluster-31273.43341/Cluster-31273.127444/Cluster-31273.58012/Cluster-31273.131442/Cluster-31273.126189/Cluster-31273.101517/Cluster-31273.136363/Cluster-31273.131432/Cluster-31273.178681/Cluster-31273.143089/Cluster-31273.96244/Cluster-31273.170909/Cluster-31273.106538/Cluster-31273.62547/Cluster-31273.109269/Cluster-31273.64762/Cluster-31273.196062/Clust…	27
Molecular function	GO:0047372	acylglycerol lipase activity	7/5794	43/92745	0.0163961	0.145643	Cluster-31273.143472/Cluster-31273.55406/Cluster-31273.143474/Cluster-31273.174365/Cluster-31273.143458/Cluster-31273.143468/Cluster-31273.127724	7
Molecular function	GO:0070402	NADPH binding	7/5794	43/92745	0.0163961	0.145643	Cluster-31273.73539/Cluster-31273.106441/Cluster-31273.73538/Cluster-31273.144199/Cluster-31273.87391/Cluster-31273.110267/Cluster-31273.59001	7
Biological process	GO:0042542	response to hydrogen peroxide	31/4861	308/72320	0.0166729	0.213043	Cluster-31273.110179/Cluster-31273.99141/Cluster-31273.84727/Cluster-31273.123438/Cluster-31273.156423/Cluster-31273.168003/Cluster-31273.188479/Cluster-31273.162704/Cluster-31273.107399/Cluster-31273.83762/Cluster-31273.122730/Cluster-31273.137460/Cluster-31273.110182/Cluster-31273.187412/Cluster-31273.84718/Cluster-31273.72226/Cluster-31273.122362/Cluster-31273.84722/Cluster-31273.91815/Cluster…	31
Molecular function	GO:0051119	sugar transmembrane transporter activity	30/5794	318/92745	0.016726	0.147556	Cluster-31273.48635/Cluster-31273.70546/Cluster-31273.106013/Cluster-31273.33127/Cluster-31273.130030/Cluster-31273.80223/Cluster-31273.124636/Cluster-31273.130035/Cluster-31273.122829/Cluster-31273.114136/Cluster-31273.85140/Cluster-31273.162741/Cluster-31273.129709/Cluster-31273.85191/Cluster-31273.149175/Cluster-31273.156494/Cluster-31273.18019/Cluster-31273.85201/Cluster-31273.134104/Cluster-…	30
Molecular function	GO:0008131	primary amine oxidase activity	5/5794	25/92745	0.0176445	0.151395	Cluster-31273.126423/Cluster-31273.111421/Cluster-31273.126427/Cluster-31273.126426/Cluster-31273.126424	5
Molecular function	GO:0050736	O-malonyltransferase activity	5/5794	25/92745	0.0176445	0.151395	Cluster-31273.108261/Cluster-31273.108260/Cluster-31273.117637/Cluster-31273.59641/Cluster-31273.22005	5
Molecular function	GO:0102567	phospholipase A2 activity (consuming 1,2-dipalmitoylphosphatidylcholine)	5/5794	25/92745	0.0176445	0.151395	Cluster-31273.144367/Cluster-31273.25340/Cluster-31273.156404/Cluster-31273.170458/Cluster-31273.176262	5
Molecular function	GO:0102568	phospholipase A2 activity consuming 1,2-dioleoylphosphatidylethanolamine)	5/5794	25/92745	0.0176445	0.151395	Cluster-31273.144367/Cluster-31273.25340/Cluster-31273.156404/Cluster-31273.170458/Cluster-31273.176262	5
Molecular function	GO:0015035	protein disulfide oxidoreductase activity	25/5794	255/92745	0.017749	0.151395	Cluster-31273.152850/Cluster-31273.104939/Cluster-31273.150429/Cluster-31273.78350/Cluster-31273.132696/Cluster-31273.104709/Cluster-31273.138726/Cluster-31273.67018/Cluster-31273.117641/Cluster-31273.191176/Cluster-31273.117648/Cluster-31273.153779/Cluster-31273.123015/Cluster-31273.150754/Cluster-31273.109184/Cluster-31273.59183/Cluster-31273.150756/Cluster-31273.82664/Cluster-31273.122693/Clus…	25
Biological process	GO:0007584	response to nutrient	15/4861	123/72320	0.0182592	0.230904	Cluster-31273.63972/Cluster-31273.162461/Cluster-31273.108991/Cluster-31273.66202/Cluster-31273.92867/Cluster-22477.0/Cluster-31273.28888/Cluster-31273.72222/Cluster-31273.94799/Cluster-31273.72225/Cluster-31273.78669/Cluster-31273.108998/Cluster-31273.127384/Cluster-31273.108995/Cluster-31273.102514	15
Biological process	GO:0006094	gluconeogenesis	7/4861	41/72320	0.01842	0.230904	Cluster-31273.123542/Cluster-31273.75351/Cluster-31273.123540/Cluster-31273.75352/Cluster-31273.136292/Cluster-31273.107185/Cluster-31273.113603	7
Biological process	GO:0051972	regulation of telomerase activity	7/4861	41/72320	0.01842	0.230904	Cluster-31273.84727/Cluster-31273.188479/Cluster-31273.162704/Cluster-31273.84718/Cluster-31273.122362/Cluster-31273.84722/Cluster-31273.122364	7
Biological process	GO:2000278	regulation of DNA biosynthetic process	7/4861	41/72320	0.01842	0.230904	Cluster-31273.84727/Cluster-31273.188479/Cluster-31273.162704/Cluster-31273.84718/Cluster-31273.122362/Cluster-31273.84722/Cluster-31273.122364	7
Molecular function	GO:0016767	geranylgeranyl-diphosphate geranylgeranyltransferase activity	4/5794	17/92745	0.0187794	0.159131	Cluster-31273.101012/Cluster-31273.105394/Cluster-31273.169049/Cluster-31273.105397	4
Biological process	GO:0043902	positive regulation of multi-organism process	38/4861	398/72320	0.0192337	0.235271	Cluster-31273.38641/Cluster-31273.36073/Cluster-31273.107623/Cluster-31273.104988/Cluster-30240.0/Cluster-31273.15053/Cluster-23460.1/Cluster-31273.38183/Cluster-31273.104060/Cluster-31273.163586/Cluster-31273.104055/Cluster-31273.146717/Cluster-31273.52973/Cluster-31273.115770/Cluster-31273.161690/Cluster-31273.197868/Cluster-31273.73692/Cluster-31273.197498/Cluster-31273.38181/Cluster-31273.112…	38
Biological process	GO:0000727	double-strand break repair via break-induced replication	4/4861	16/72320	0.019302	0.235271	Cluster-31273.128167/Cluster-31273.81452/Cluster-31273.139282/Cluster-31273.59674	4
Biological process	GO:0007095	mitotic G2 DNA damage checkpoint	4/4861	16/72320	0.019302	0.235271	Cluster-31273.128167/Cluster-31273.81452/Cluster-31273.139282/Cluster-31273.59674	4
Biological process	GO:0031572	G2 DNA damage checkpoint	4/4861	16/72320	0.019302	0.235271	Cluster-31273.128167/Cluster-31273.81452/Cluster-31273.139282/Cluster-31273.59674	4
Biological process	GO:0044773	mitotic DNA damage checkpoint	4/4861	16/72320	0.019302	0.235271	Cluster-31273.128167/Cluster-31273.81452/Cluster-31273.139282/Cluster-31273.59674	4
Biological process	GO:1905156	negative regulation of photosynthesis	4/4861	16/72320	0.019302	0.235271	Cluster-31273.107218/Cluster-31273.62149/Cluster-31273.62148/Cluster-31273.128805	4
Biological process	GO:0019319	hexose biosynthetic process	8/4861	51/72320	0.0197316	0.239404	Cluster-31273.123542/Cluster-31273.75351/Cluster-31273.123540/Cluster-31273.75352/Cluster-31273.197414/Cluster-31273.136292/Cluster-31273.107185/Cluster-31273.113603	8
Molecular function	GO:0004805	trehalose-phosphatase activity	8/5794	55/92745	0.0203008	0.169178	Cluster-31273.77041/Cluster-31273.105755/Cluster-31273.105222/Cluster-31273.83194/Cluster-31273.105758/Cluster-31273.142539/Cluster-31273.110344/Cluster-31273.104007	8
Molecular function	GO:0016420	malonyltransferase activity	5/5794	26/92745	0.0207485	0.169178	Cluster-31273.108261/Cluster-31273.108260/Cluster-31273.117637/Cluster-31273.59641/Cluster-31273.22005	5
Molecular function	GO:0080079	cellobiose glucosidase activity	5/5794	26/92745	0.0207485	0.169178	Cluster-31273.150324/Cluster-31273.144115/Cluster-31273.136966/Cluster-31273.191577/Cluster-31273.136968	5
Molecular function	GO:0010436	carotenoid dioxygenase activity	3/5794	10/92745	0.0209755	0.169178	Cluster-31273.40205/Cluster-31273.67839/Cluster-31273.40202	3
Molecular function	GO:0017172	cysteine dioxygenase activity	3/5794	10/92745	0.0209755	0.169178	Cluster-31273.34266/Cluster-31273.27658/Cluster-31273.87518	3
Molecular function	GO:0045549	9-cis-epoxycarotenoid dioxygenase activity	3/5794	10/92745	0.0209755	0.169178	Cluster-31273.40205/Cluster-31273.67839/Cluster-31273.40202	3
Molecular function	GO:0047634	agmatine N4-coumaroyltransferase activity	3/5794	10/92745	0.0209755	0.169178	Cluster-30485.0/Cluster-31273.64750/Cluster-31273.64751	3
Molecular function	GO:0008422	beta-glucosidase activity	41/5794	471/92745	0.0210159	0.169178	Cluster-31273.102109/Cluster-31273.104864/Cluster-31273.90001/Cluster-31273.36175/Cluster-31273.93012/Cluster-31273.49868/Cluster-31273.32285/Cluster-31273.147282/Cluster-31273.63569/Cluster-31273.50110/Cluster-31273.49866/Cluster-31273.166278/Cluster-31273.187433/Cluster-31273.109488/Cluster-31273.98049/Cluster-31273.150324/Cluster-31273.98879/Cluster-31273.122676/Cluster-31273.49867/Cluster-312…	41
Biological process	GO:0042793	plastid transcription	6/4861	33/72320	0.0211756	0.255751	Cluster-31273.103958/Cluster-31273.103957/Cluster-31273.126868/Cluster-31273.162419/Cluster-31273.127003/Cluster-31273.140738	6
Molecular function	GO:0016671	oxidoreductase activity, acting on a sulfur group of donors, disulfide as acceptor	14/5794	123/92745	0.0216692	0.173353	Cluster-31273.104939/Cluster-31273.150429/Cluster-31273.78350/Cluster-31273.67018/Cluster-31273.117641/Cluster-31273.117648/Cluster-31273.153779/Cluster-31273.10654/Cluster-31273.109184/Cluster-31273.82664/Cluster-31273.122693/Cluster-31273.94818/Cluster-31273.177737/Cluster-31273.117568	14
Molecular function	GO:0003993	acid phosphatase activity	19/5794	184/92745	0.0220167	0.175046	Cluster-31273.25452/Cluster-31273.104761/Cluster-31273.172049/Cluster-31273.161911/Cluster-31273.120599/Cluster-31273.104758/Cluster-31273.25453/Cluster-31273.140161/Cluster-31273.87664/Cluster-31273.44879/Cluster-31273.191759/Cluster-31273.126866/Cluster-31273.62237/Cluster-22001.0/Cluster-31273.120799/Cluster-31273.51444/Cluster-31273.139144/Cluster-31273.103857/Cluster-31273.84872	19
Biological process	GO:0055081	anion homeostasis	15/4861	126/72320	0.022244	0.267433	Cluster-31273.72593/Cluster-31273.110450/Cluster-31273.79881/Cluster-31273.110447/Cluster-31273.140633/Cluster-31273.160060/Cluster-31273.72592/Cluster-31273.112196/Cluster-31273.104814/Cluster-31273.171449/Cluster-31273.33357/Cluster-31273.148081/Cluster-31273.132923/Cluster-31273.6572/Cluster-31273.156941	15
Cellular component	GO:0009527	plastid outer membrane	24/5371	232/80510	0.0222722	0.419299	Cluster-31273.101293/Cluster-31273.172957/Cluster-31273.105973/Cluster-31273.106653/Cluster-31273.30672/Cluster-31273.106652/Cluster-31273.130568/Cluster-31273.165859/Cluster-31273.112842/Cluster-31273.103142/Cluster-31273.97336/Cluster-31273.33537/Cluster-31273.119577/Cluster-31273.82254/Cluster-31273.73066/Cluster-31273.104469/Cluster-31273.122398/Cluster-31273.177601/Cluster-31273.106654/Clust…	24
Biological process	GO:0032504	multicellular organism reproduction	37/4861	390/72320	0.0225155	0.269472	Cluster-31273.83793/Cluster-31273.168998/Cluster-31273.82839/Cluster-31273.106326/Cluster-31273.28085/Cluster-31273.169582/Cluster-31273.183510/Cluster-31273.137226/Cluster-31273.158349/Cluster-31273.167616/Cluster-31273.13464/Cluster-31273.138686/Cluster-31273.28308/Cluster-31273.32579/Cluster-31273.137621/Cluster-31273.137222/Cluster-31273.173050/Cluster-31273.82834/Cluster-31273.137223/Cluster…	37
Molecular function	GO:0042887	amide transmembrane transporter activity	20/5794	197/92745	0.0225866	0.177201	Cluster-31273.169367/Cluster-31273.88980/Cluster-31273.100842/Cluster-31273.132735/Cluster-31273.141968/Cluster-31273.152010/Cluster-31273.175537/Cluster-31273.169365/Cluster-31273.159269/Cluster-31273.171379/Cluster-31273.132737/Cluster-31273.167441/Cluster-31273.48721/Cluster-31273.141973/Cluster-31273.88979/Cluster-31273.167438/Cluster-31273.17053/Cluster-31273.34467/Cluster-31273.147481/Clust…	20
Molecular function	GO:0005199	structural constituent of cell wall	4/5794	18/92745	0.0229755	0.177201	Cluster-31273.153832/Cluster-31273.119094/Cluster-31273.89346/Cluster-31273.165556	4
Molecular function	GO:0051752	phosphoglucan, water dikinase activity	4/5794	18/92745	0.0229755	0.177201	Cluster-31273.67586/Cluster-31273.24042/Cluster-31273.102284/Cluster-31273.103273	4
Molecular function	GO:0090448	glucosinolate:proton symporter activity	4/5794	18/92745	0.0229755	0.177201	Cluster-31273.83610/Cluster-31273.83609/Cluster-31273.37124/Cluster-31273.144214	4
Molecular function	GO:0102217	6-phosphoglucan, water dikinase activity	4/5794	18/92745	0.0229755	0.177201	Cluster-31273.67586/Cluster-31273.24042/Cluster-31273.102284/Cluster-31273.103273	4
Biological process	GO:0009638	phototropism	5/4861	25/72320	0.0234685	0.275885	Cluster-31273.104820/Cluster-31273.148729/Cluster-31273.148727/Cluster-31273.86851/Cluster-31273.166064	5
Biological process	GO:0015865	purine nucleotide transport	5/4861	25/72320	0.0234685	0.275885	Cluster-31273.109803/Cluster-31273.62138/Cluster-31273.109802/Cluster-31273.150487/Cluster-31273.40676	5
Biological process	GO:0061760	antifungal innate immune response	5/4861	25/72320	0.0234685	0.275885	Cluster-31273.100424/Cluster-31273.52973/Cluster-31273.100422/Cluster-31273.97054/Cluster-31273.100426	5
Biological process	GO:1905034	regulation of antifungal innate immune response	5/4861	25/72320	0.0234685	0.275885	Cluster-31273.100424/Cluster-31273.52973/Cluster-31273.100422/Cluster-31273.97054/Cluster-31273.100426	5
Biological process	GO:0009937	regulation of gibberellic acid mediated signaling pathway	10/4861	73/72320	0.023881	0.276347	Cluster-31273.119117/Cluster-31273.119119/Cluster-31273.119114/Cluster-31273.167616/Cluster-31273.119112/Cluster-31273.137621/Cluster-31273.100425/Cluster-31273.119123/Cluster-31273.100420/Cluster-31273.100423	10
Biological process	GO:0046822	regulation of nucleocytoplasmic transport	10/4861	73/72320	0.023881	0.276347	Cluster-31273.84877/Cluster-31273.59306/Cluster-31273.153237/Cluster-31273.183878/Cluster-31273.96890/Cluster-31273.68791/Cluster-31273.125190/Cluster-31273.144126/Cluster-31273.84870/Cluster-31273.68792	10
Biological process	GO:0006662	glycerol ether metabolic process	14/4861	116/72320	0.0239128	0.276347	Cluster-31273.104939/Cluster-31273.150429/Cluster-31273.78350/Cluster-31273.132696/Cluster-31273.67018/Cluster-31273.117641/Cluster-31273.117648/Cluster-31273.153779/Cluster-31273.109184/Cluster-31273.82664/Cluster-31273.122693/Cluster-31273.98322/Cluster-31273.177737/Cluster-31273.117568	14
Biological process	GO:0046688	response to copper ion	4/4861	17/72320	0.0239257	0.276347	Cluster-31273.173598/Cluster-31273.125675/Cluster-31273.114569/Cluster-31273.63354	4
Molecular function	GO:0015166	polyol transmembrane transporter activity	5/5794	27/92745	0.0241878	0.18544	Cluster-31273.80223/Cluster-31273.169166/Cluster-31273.114136/Cluster-31273.162741/Cluster-31273.156494	5
Molecular function	GO:0004867	serine-type endopeptidase inhibitor activity	15/5794	137/92745	0.0245466	0.187077	Cluster-31273.105718/Cluster-31273.77679/Cluster-31273.175851/Cluster-31273.61413/Cluster-31273.105713/Cluster-31273.115251/Cluster-31273.115252/Cluster-31273.46311/Cluster-31273.106006/Cluster-31273.142811/Cluster-31273.107360/Cluster-31273.95773/Cluster-31273.9651/Cluster-31273.55817/Cluster-32327.0	15
Cellular component	GO:0010494	cytoplasmic stress granule	10/5371	74/80510	0.0248539	0.448406	Cluster-31273.83793/Cluster-31273.168998/Cluster-31273.158349/Cluster-31273.32579/Cluster-31273.173050/Cluster-31273.158350/Cluster-31273.96229/Cluster-31273.168019/Cluster-31273.106550/Cluster-31273.93260	10
Biological process	GO:0019253	reductive pentose-phosphate cycle	12/4861	95/72320	0.0254513	0.287459	Cluster-31273.83314/Cluster-31273.107218/Cluster-31273.103742/Cluster-31273.92050/Cluster-31273.164360/Cluster-31273.73063/Cluster-31273.103726/Cluster-31273.103289/Cluster-31273.73062/Cluster-31273.102891/Cluster-31273.78258/Cluster-31273.25728	12
Biological process	GO:0019685	photosynthesis, dark reaction	12/4861	95/72320	0.0254513	0.287459	Cluster-31273.83314/Cluster-31273.107218/Cluster-31273.103742/Cluster-31273.92050/Cluster-31273.164360/Cluster-31273.73063/Cluster-31273.103726/Cluster-31273.103289/Cluster-31273.73062/Cluster-31273.102891/Cluster-31273.78258/Cluster-31273.25728	12
Biological process	GO:0034214	protein hexamerization	3/4861	10/72320	0.0254632	0.287459	Cluster-31273.102311/Cluster-31273.70083/Cluster-31273.92044	3
Biological process	GO:0036473	cell death in response to oxidative stress	3/4861	10/72320	0.0254632	0.287459	Cluster-31273.72222/Cluster-31273.32955/Cluster-31273.72225	3
Biological process	GO:0097468	programmed cell death in response to reactive oxygen species	3/4861	10/72320	0.0254632	0.287459	Cluster-31273.72222/Cluster-31273.32955/Cluster-31273.72225	3
Molecular function	GO:0004683	calmodulin-dependent protein kinase activity	19/5794	187/92745	0.0255392	0.191247	Cluster-31273.120471/Cluster-31273.108609/Cluster-31273.108606/Cluster-31273.108630/Cluster-31273.108631/Cluster-31273.89692/Cluster-31273.86453/Cluster-31273.115278/Cluster-31273.122734/Cluster-31273.94808/Cluster-31273.120547/Cluster-31273.120537/Cluster-31273.66815/Cluster-31273.122744/Cluster-31273.104248/Cluster-31273.8787/Cluster-31273.108636/Cluster-31273.108694/Cluster-31273.120544	19
Molecular function	GO:0009931	calcium-dependent protein serine/threonine kinase activity	19/5794	187/92745	0.0255392	0.191247	Cluster-31273.120471/Cluster-31273.108609/Cluster-31273.108606/Cluster-31273.108630/Cluster-31273.108631/Cluster-31273.89692/Cluster-31273.86453/Cluster-31273.115278/Cluster-31273.122734/Cluster-31273.94808/Cluster-31273.120547/Cluster-31273.120537/Cluster-31273.66815/Cluster-31273.122744/Cluster-31273.104248/Cluster-31273.8787/Cluster-31273.108636/Cluster-31273.108694/Cluster-31273.120544	19
Molecular function	GO:0010857	calcium-dependent protein kinase activity	19/5794	187/92745	0.0255392	0.191247	Cluster-31273.120471/Cluster-31273.108609/Cluster-31273.108606/Cluster-31273.108630/Cluster-31273.108631/Cluster-31273.89692/Cluster-31273.86453/Cluster-31273.115278/Cluster-31273.122734/Cluster-31273.94808/Cluster-31273.120547/Cluster-31273.120537/Cluster-31273.66815/Cluster-31273.122744/Cluster-31273.104248/Cluster-31273.8787/Cluster-31273.108636/Cluster-31273.108694/Cluster-31273.120544	19
Biological process	GO:0015977	carbon fixation	14/4861	117/72320	0.0255398	0.287459	Cluster-31273.83314/Cluster-31273.107218/Cluster-31273.103742/Cluster-31273.92050/Cluster-31273.164360/Cluster-31273.73063/Cluster-31273.107786/Cluster-31273.103726/Cluster-31273.103289/Cluster-31273.73062/Cluster-31273.102891/Cluster-31273.131981/Cluster-31273.78258/Cluster-31273.25728	14
Biological process	GO:0015706	nitrate transport	17/4861	151/72320	0.0256521	0.2875	Cluster-31273.127714/Cluster-31273.35446/Cluster-31273.77229/Cluster-31273.111141/Cluster-31273.58756/Cluster-31273.115011/Cluster-31273.166467/Cluster-31273.100288/Cluster-31273.71817/Cluster-31273.75943/Cluster-31273.115855/Cluster-31273.153509/Cluster-31273.48967/Cluster-31273.89759/Cluster-31273.180073/Cluster-31273.77230/Cluster-31273.33794	17
Molecular function	GO:0050062	long-chain-fatty-acyl-CoA reductase activity	6/5794	37/92745	0.025943	0.192973	Cluster-31273.94052/Cluster-31273.30205/Cluster-31273.30209/Cluster-31273.189580/Cluster-31273.30207/Cluster-31273.95176	6
Molecular function	GO:0035673	oligopeptide transmembrane transporter activity	14/5794	126/92745	0.0260694	0.192973	Cluster-31273.169367/Cluster-31273.132735/Cluster-31273.141968/Cluster-31273.175537/Cluster-31273.169365/Cluster-31273.159269/Cluster-31273.171379/Cluster-31273.132737/Cluster-31273.167441/Cluster-31273.141973/Cluster-31273.167438/Cluster-31273.17053/Cluster-31273.147481/Cluster-31273.161369	14
Biological process	GO:0044070	regulation of anion transport	23/4861	222/72320	0.0263307	0.293859	Cluster-31273.78081/Cluster-31273.68158/Cluster-31273.107687/Cluster-31273.174843/Cluster-31273.129292/Cluster-31273.123817/Cluster-31273.123823/Cluster-31273.180107/Cluster-31273.184526/Cluster-31273.150826/Cluster-31273.64326/Cluster-31273.166009/Cluster-31273.112274/Cluster-31273.162598/Cluster-31273.123818/Cluster-31273.109322/Cluster-31273.132923/Cluster-31273.86851/Cluster-31273.79009/Clust…	23
Biological process	GO:0005992	trehalose biosynthetic process	11/4861	85/72320	0.0269306	0.296797	Cluster-31273.77041/Cluster-31273.105755/Cluster-31273.105222/Cluster-31273.83194/Cluster-31273.105219/Cluster-31273.105758/Cluster-31273.91070/Cluster-31273.142539/Cluster-31273.110344/Cluster-31273.67599/Cluster-31273.104007	11
Biological process	GO:0006559	L-phenylalanine catabolic process	11/4861	85/72320	0.0269306	0.296797	Cluster-31273.117883/Cluster-31273.117882/Cluster-31273.147634/Cluster-31273.112831/Cluster-31273.94346/Cluster-31273.117878/Cluster-31273.97696/Cluster-31273.148880/Cluster-31273.102557/Cluster-31273.113088/Cluster-31273.117879	11
Biological process	GO:1902222	erythrose 4-phosphate/phosphoenolpyruvate family amino acid catabolic process	11/4861	85/72320	0.0269306	0.296797	Cluster-31273.117883/Cluster-31273.117882/Cluster-31273.147634/Cluster-31273.112831/Cluster-31273.94346/Cluster-31273.117878/Cluster-31273.97696/Cluster-31273.148880/Cluster-31273.102557/Cluster-31273.113088/Cluster-31273.117879	11
Molecular function	GO:0016646	oxidoreductase activity, acting on the CH-NH group of donors, NAD or NADP as acceptor	12/5794	103/92745	0.0272009	0.197964	Cluster-31273.168044/Cluster-31273.168224/Cluster-31273.86728/Cluster-31273.146532/Cluster-31273.120108/Cluster-31273.25095/Cluster-31273.75884/Cluster-31273.112894/Cluster-31273.109836/Cluster-31273.89120/Cluster-31273.155708/Cluster-31273.146531	12
Biological process	GO:0018904	ether metabolic process	14/4861	118/72320	0.0272474	0.297833	Cluster-31273.104939/Cluster-31273.150429/Cluster-31273.78350/Cluster-31273.132696/Cluster-31273.67018/Cluster-31273.117641/Cluster-31273.117648/Cluster-31273.153779/Cluster-31273.109184/Cluster-31273.82664/Cluster-31273.122693/Cluster-31273.98322/Cluster-31273.177737/Cluster-31273.117568	14
Biological process	GO:0051501	diterpene phytoalexin metabolic process	5/4861	26/72320	0.0274915	0.297833	Cluster-31273.77168/Cluster-31273.77170/Cluster-31273.77163/Cluster-31273.77161/Cluster-31273.77154	5
Biological process	GO:0051502	diterpene phytoalexin biosynthetic process	5/4861	26/72320	0.0274915	0.297833	Cluster-31273.77168/Cluster-31273.77170/Cluster-31273.77163/Cluster-31273.77161/Cluster-31273.77154	5
Molecular function	GO:0008395	steroid hydroxylase activity	3/5794	11/92745	0.0275225	0.197964	Cluster-31273.142582/Cluster-31273.127211/Cluster-31273.28157	3
Molecular function	GO:0008398	sterol 14-demethylase activity	3/5794	11/92745	0.0275225	0.197964	Cluster-31273.72916/Cluster-31273.175889/Cluster-31273.170356	3
Molecular function	GO:0102375	11-oxo-beta-amyrin 30-oxidase activity	3/5794	11/92745	0.0275225	0.197964	Cluster-31273.111809/Cluster-31273.111808/Cluster-31273.111810	3
Biological process	GO:0051702	interaction with symbiont	6/4861	35/72320	0.0277002	0.297833	Cluster-31273.104060/Cluster-31273.104055/Cluster-31273.161690/Cluster-31273.104072/Cluster-31273.104054/Cluster-31273.76869	6
Biological process	GO:0051851	modification by host of symbiont morphology or physiology	6/4861	35/72320	0.0277002	0.297833	Cluster-31273.104060/Cluster-31273.104055/Cluster-31273.161690/Cluster-31273.104072/Cluster-31273.104054/Cluster-31273.76869	6
Biological process	GO:0052543	callose deposition in cell wall	6/4861	35/72320	0.0277002	0.297833	Cluster-31273.82839/Cluster-31273.123817/Cluster-31273.82834/Cluster-31273.123823/Cluster-31273.115419/Cluster-31273.123818	6
Cellular component	GO:0005811	lipid droplet	11/5371	86/80510	0.0277244	0.471292	Cluster-31273.60678/Cluster-31273.38265/Cluster-31273.25689/Cluster-31273.102082/Cluster-31273.172245/Cluster-31273.176755/Cluster-31273.126958/Cluster-31273.156779/Cluster-31273.23553/Cluster-31273.38264/Cluster-31273.190437	11
Biological process	GO:0002181	cytoplasmic translation	16/4861	141/72320	0.0278844	0.2986	Cluster-31273.47802/Cluster-31273.97137/Cluster-31273.94446/Cluster-31273.153255/Cluster-31273.46111/Cluster-31273.153256/Cluster-31273.59029/Cluster-31273.97140/Cluster-31273.168230/Cluster-31273.26899/Cluster-31273.153257/Cluster-31273.5891/Cluster-31273.88962/Cluster-31273.80458/Cluster-31273.36681/Cluster-31273.78322	16
Molecular function	GO:0004869	cysteine-type endopeptidase inhibitor activity	5/5794	28/92745	0.0279731	0.197964	Cluster-31273.98793/Cluster-31273.78161/Cluster-31273.106710/Cluster-31273.98794/Cluster-31273.181325	5
Molecular function	GO:0016161	beta-amylase activity	5/5794	28/92745	0.0279731	0.197964	Cluster-31273.122709/Cluster-31273.97855/Cluster-31273.104234/Cluster-31273.78157/Cluster-31273.140004	5
Molecular function	GO:0051920	peroxiredoxin activity	5/5794	28/92745	0.0279731	0.197964	Cluster-31273.169513/Cluster-31273.108132/Cluster-31273.70681/Cluster-31273.107728/Cluster-31273.135561	5
Molecular function	GO:0102229	amylopectin maltohydrolase activity	5/5794	28/92745	0.0279731	0.197964	Cluster-31273.122709/Cluster-31273.97855/Cluster-31273.104234/Cluster-31273.78157/Cluster-31273.140004	5
Biological process	GO:0009267	cellular response to starvation	32/4861	334/72320	0.0283311	0.30216	Cluster-31273.73539/Cluster-31273.149048/Cluster-31273.171723/Cluster-31273.169247/Cluster-31273.168003/Cluster-31273.138007/Cluster-31273.60797/Cluster-31273.73538/Cluster-31273.57518/Cluster-31273.94273/Cluster-31273.104520/Cluster-31273.131460/Cluster-31273.27037/Cluster-31273.100831/Cluster-31273.24490/Cluster-31273.189093/Cluster-31273.35495/Cluster-31273.56101/Cluster-31273.33011/Cluster-31…	32
Cellular component	GO:0048476	Holliday junction resolvase complex	4/5371	18/80510	0.0284646	0.471292	Cluster-31273.128167/Cluster-31273.81452/Cluster-31273.139282/Cluster-31273.59674	4
Molecular function	GO:0051087	chaperone binding	12/5794	104/92745	0.0290624	0.204548	Cluster-31273.105574/Cluster-31273.105577/Cluster-31273.105384/Cluster-31273.105581/Cluster-31273.105579/Cluster-31273.131059/Cluster-31273.105585/Cluster-31273.64640/Cluster-31273.88294/Cluster-31273.82254/Cluster-31273.71952/Cluster-31273.103313	12
Biological process	GO:0031297	replication fork processing	4/4861	18/72320	0.0291631	0.307317	Cluster-31273.128167/Cluster-31273.81452/Cluster-31273.139282/Cluster-31273.59674	4
Biological process	GO:0090449	phloem glucosinolate loading	4/4861	18/72320	0.0291631	0.307317	Cluster-31273.83610/Cluster-31273.83609/Cluster-31273.37124/Cluster-31273.144214	4
Biological process	GO:1901349	glucosinolate transport	4/4861	18/72320	0.0291631	0.307317	Cluster-31273.83610/Cluster-31273.83609/Cluster-31273.37124/Cluster-31273.144214	4
Molecular function	GO:0016713	oxidoreductase activity, acting on paired donors, with incorporation or reduction of molecular oxygen, reduced iron-sulfur protein as one donor, and incorporation of one atom of oxygen	10/5794	81/92745	0.0292963	0.205074	Cluster-31273.95725/Cluster-31273.81006/Cluster-31273.94378/Cluster-31273.92791/Cluster-31273.125335/Cluster-31273.185342/Cluster-31273.90831/Cluster-31273.81008/Cluster-31273.92788/Cluster-31273.41730	10
Biological process	GO:0009269	response to desiccation	7/4861	45/72320	0.0294926	0.309555	Cluster-31273.60678/Cluster-31273.48661/Cluster-31273.106064/Cluster-31273.32243/Cluster-31273.34616/Cluster-31273.14598/Cluster-31273.95195	7
Molecular function	GO:0047262	polygalacturonate 4-alpha-galacturonosyltransferase activity	8/5794	59/92745	0.0297358	0.207026	Cluster-31273.131883/Cluster-31273.48015/Cluster-31273.103237/Cluster-31273.128097/Cluster-31273.18224/Cluster-31273.74727/Cluster-31273.106622/Cluster-31273.105202	8
Biological process	GO:0072348	sulfur compound transport	8/4861	55/72320	0.0298293	0.311852	Cluster-31273.83610/Cluster-31273.101882/Cluster-31273.164512/Cluster-31273.103568/Cluster-31273.164596/Cluster-31273.83609/Cluster-31273.37124/Cluster-31273.144214	8
Biological process	GO:0009863	salicylic acid mediated signaling pathway	24/4861	237/72320	0.030007	0.312474	Cluster-31273.100128/Cluster-31273.36073/Cluster-31273.136322/Cluster-23460.1/Cluster-31273.38183/Cluster-31273.163586/Cluster-31273.146717/Cluster-31273.197868/Cluster-31273.73692/Cluster-31273.197498/Cluster-31273.38181/Cluster-31273.197414/Cluster-31273.86493/Cluster-31273.160227/Cluster-31273.81755/Cluster-31273.67750/Cluster-31273.119375/Cluster-31273.38038/Cluster-31273.121786/Cluster-31273…	24
Biological process	GO:0046351	disaccharide biosynthetic process	15/4861	131/72320	0.0302904	0.314189	Cluster-31273.77041/Cluster-31273.105755/Cluster-31273.125016/Cluster-31273.105222/Cluster-31273.78157/Cluster-31273.126941/Cluster-31273.83194/Cluster-31273.105219/Cluster-31273.105758/Cluster-31273.91070/Cluster-31273.142539/Cluster-31273.110344/Cluster-31273.179396/Cluster-31273.67599/Cluster-31273.104007	15
Cellular component	GO:0031977	thylakoid lumen	22/5371	215/80510	0.0307764	0.471292	Cluster-31273.90155/Cluster-31273.96451/Cluster-31273.108132/Cluster-31273.90154/Cluster-31273.70681/Cluster-31273.103551/Cluster-31273.104964/Cluster-31273.103945/Cluster-31273.110347/Cluster-31273.74850/Cluster-31273.188228/Cluster-31273.82664/Cluster-31273.104908/Cluster-31273.106819/Cluster-31273.135561/Cluster-31273.88225/Cluster-31273.90175/Cluster-31273.74855/Cluster-31273.71473/Cluster-31…	22
Biological process	GO:0001505	regulation of neurotransmitter levels	24/4861	238/72320	0.0313195	0.322563	Cluster-31273.105851/Cluster-31273.126423/Cluster-31273.110955/Cluster-31273.136742/Cluster-31273.108165/Cluster-31273.110959/Cluster-31273.118748/Cluster-31273.108167/Cluster-31273.153384/Cluster-31273.107435/Cluster-31273.57478/Cluster-31273.118747/Cluster-31273.108166/Cluster-31273.87887/Cluster-31273.126427/Cluster-31273.126426/Cluster-31273.126424/Cluster-31273.48931/Cluster-31273.108163/Clu…	24
Biological process	GO:0045488	pectin metabolic process	22/4861	214/72320	0.0315763	0.322563	Cluster-31273.101034/Cluster-31273.131883/Cluster-31273.87313/Cluster-31273.48015/Cluster-31273.103237/Cluster-31273.56347/Cluster-31273.128097/Cluster-31273.59655/Cluster-31273.18224/Cluster-31273.74727/Cluster-31273.26105/Cluster-31273.180297/Cluster-31273.74437/Cluster-31273.87309/Cluster-31273.70553/Cluster-31273.106622/Cluster-31273.139254/Cluster-31273.61405/Cluster-31273.7838/Cluster-31273…	22
Biological process	GO:0006805	xenobiotic metabolic process	5/4861	27/72320	0.0319265	0.322563	Cluster-31273.131186/Cluster-31273.75062/Cluster-31273.43943/Cluster-31273.6402/Cluster-31273.131185	5
Biological process	GO:0043605	cellular amide catabolic process	5/4861	27/72320	0.0319265	0.322563	Cluster-31273.61942/Cluster-31273.134145/Cluster-31273.107563/Cluster-31273.107572/Cluster-31273.107567	5
Biological process	GO:0045694	regulation of embryo sac egg cell differentiation	5/4861	27/72320	0.0319265	0.322563	Cluster-31273.137226/Cluster-31273.137222/Cluster-31273.137223/Cluster-31273.155902/Cluster-31273.163186	5
Cellular component	GO:1990351	transporter complex	12/5371	99/80510	0.0321339	0.471292	Cluster-31273.77229/Cluster-31273.138511/Cluster-31273.135312/Cluster-31273.135311/Cluster-31273.92745/Cluster-31273.115855/Cluster-31273.104120/Cluster-31273.78802/Cluster-31273.75951/Cluster-31273.89759/Cluster-31273.84125/Cluster-31273.77230	12
Molecular function	GO:0008198	ferrous iron binding	9/5794	71/92745	0.0323364	0.223921	Cluster-31273.52189/Cluster-31273.175335/Cluster-31273.156423/Cluster-31273.166293/Cluster-31273.47801/Cluster-31273.130933/Cluster-31273.100102/Cluster-31273.156427/Cluster-31273.52940	9
Biological process	GO:0009637	response to blue light	25/4861	251/72320	0.0323991	0.322563	Cluster-31273.104820/Cluster-31273.123438/Cluster-31273.85086/Cluster-31273.88059/Cluster-31273.173097/Cluster-31273.174328/Cluster-31273.167616/Cluster-31273.107053/Cluster-31273.148729/Cluster-31273.104814/Cluster-31273.148727/Cluster-31273.172051/Cluster-31273.85088/Cluster-31273.151221/Cluster-31273.19341/Cluster-31273.179381/Cluster-31273.60176/Cluster-31273.198543/Cluster-31273.88349/Cluste…	25
Cellular component	GO:0045240	dihydrolipoyl dehydrogenase complex	3/5371	11/80510	0.032653	0.471292	Cluster-31273.118290/Cluster-31273.102665/Cluster-31273.96902	3
Cellular component	GO:0045252	oxoglutarate dehydrogenase complex	3/5371	11/80510	0.032653	0.471292	Cluster-31273.118290/Cluster-31273.102665/Cluster-31273.96902	3
Molecular function	GO:0004337	geranyltranstransferase activity	6/5794	39/92745	0.032777	0.225758	Cluster-31273.101012/Cluster-31273.105394/Cluster-31273.169049/Cluster-31273.105397/Cluster-31273.107060/Cluster-31273.101409	6
Biological process	GO:0006554	lysine catabolic process	7/4861	46/72320	0.0328362	0.322563	Cluster-31273.168044/Cluster-31273.168224/Cluster-31273.86728/Cluster-31273.102665/Cluster-31273.25095/Cluster-31273.96902/Cluster-31273.155708	7
Biological process	GO:0019474	L-lysine catabolic process to acetyl-CoA	7/4861	46/72320	0.0328362	0.322563	Cluster-31273.168044/Cluster-31273.168224/Cluster-31273.86728/Cluster-31273.102665/Cluster-31273.25095/Cluster-31273.96902/Cluster-31273.155708	7
Biological process	GO:0019477	L-lysine catabolic process	7/4861	46/72320	0.0328362	0.322563	Cluster-31273.168044/Cluster-31273.168224/Cluster-31273.86728/Cluster-31273.102665/Cluster-31273.25095/Cluster-31273.96902/Cluster-31273.155708	7
Biological process	GO:0033512	L-lysine catabolic process to acetyl-CoA via saccharopine	7/4861	46/72320	0.0328362	0.322563	Cluster-31273.168044/Cluster-31273.168224/Cluster-31273.86728/Cluster-31273.102665/Cluster-31273.25095/Cluster-31273.96902/Cluster-31273.155708	7
Biological process	GO:0046440	L-lysine metabolic process	7/4861	46/72320	0.0328362	0.322563	Cluster-31273.168044/Cluster-31273.168224/Cluster-31273.86728/Cluster-31273.102665/Cluster-31273.25095/Cluster-31273.96902/Cluster-31273.155708	7
Biological process	GO:0048609	multicellular organismal reproductive process	35/4861	376/72320	0.0328847	0.322563	Cluster-31273.83793/Cluster-31273.168998/Cluster-31273.82839/Cluster-31273.106326/Cluster-31273.28085/Cluster-31273.169582/Cluster-31273.183510/Cluster-31273.137226/Cluster-31273.158349/Cluster-31273.167616/Cluster-31273.13464/Cluster-31273.28308/Cluster-31273.32579/Cluster-31273.137621/Cluster-31273.137222/Cluster-31273.173050/Cluster-31273.82834/Cluster-31273.137223/Cluster-31273.114662/Cluster…	35
Biological process	GO:0016105	triterpenoid catabolic process	3/4861	11/72320	0.0332929	0.322563	Cluster-31273.111809/Cluster-31273.111808/Cluster-31273.111810	3
Biological process	GO:0019741	pentacyclic triterpenoid catabolic process	3/4861	11/72320	0.0332929	0.322563	Cluster-31273.111809/Cluster-31273.111808/Cluster-31273.111810	3
Biological process	GO:1902381	11-oxo-beta-amyrin metabolic process	3/4861	11/72320	0.0332929	0.322563	Cluster-31273.111809/Cluster-31273.111808/Cluster-31273.111810	3
Biological process	GO:1902382	11-oxo-beta-amyrin catabolic process	3/4861	11/72320	0.0332929	0.322563	Cluster-31273.111809/Cluster-31273.111808/Cluster-31273.111810	3
Biological process	GO:1902384	glycyrrhetinate metabolic process	3/4861	11/72320	0.0332929	0.322563	Cluster-31273.111809/Cluster-31273.111808/Cluster-31273.111810	3
Biological process	GO:1902386	glycyrrhetinate biosynthetic process	3/4861	11/72320	0.0332929	0.322563	Cluster-31273.111809/Cluster-31273.111808/Cluster-31273.111810	3
Biological process	GO:0045490	pectin catabolic process	9/4861	67/72320	0.0348124	0.334452	Cluster-31273.87313/Cluster-31273.56347/Cluster-31273.26105/Cluster-31273.74437/Cluster-31273.87309/Cluster-31273.139254/Cluster-31273.7838/Cluster-31273.198737/Cluster-31273.163146	9
Biological process	GO:1901002	positive regulation of response to salt stress	14/4861	122/72320	0.0349234	0.334452	Cluster-31273.102311/Cluster-31273.25926/Cluster-31273.89692/Cluster-31273.134205/Cluster-31273.107729/Cluster-31273.47812/Cluster-31273.115278/Cluster-31273.66815/Cluster-31273.134209/Cluster-31273.47813/Cluster-31273.76568/Cluster-31273.92044/Cluster-31273.134207/Cluster-31273.120544	14
Molecular function	GO:0052736	beta-glucanase activity	3/5794	12/92745	0.0350246	0.239956	Cluster-31273.165929/Cluster-31273.160212/Cluster-31273.54981	3
Biological process	GO:1903533	regulation of protein targeting	4/4861	19/72320	0.0350258	0.334452	Cluster-31273.82798/Cluster-31273.130568/Cluster-31273.126649/Cluster-31273.152977	4
Biological process	GO:2000038	regulation of stomatal complex development	4/4861	19/72320	0.0350258	0.334452	Cluster-31273.156631/Cluster-31273.42077/Cluster-31273.42076/Cluster-31273.118693	4
Cellular component	GO:0005788	endoplasmic reticulum lumen	22/5371	218/80510	0.0351426	0.490862	Cluster-31273.55423/Cluster-31273.104135/Cluster-31273.158682/Cluster-31273.134730/Cluster-31273.125676/Cluster-31273.148603/Cluster-31273.92656/Cluster-31273.148386/Cluster-31273.180666/Cluster-31273.106313/Cluster-31273.171865/Cluster-31273.147103/Cluster-31273.71914/Cluster-31273.106458/Cluster-31273.15893/Cluster-31273.66951/Cluster-31273.69270/Cluster-31273.104145/Cluster-31273.35965/Cluster…	22
Biological process	GO:0006560	proline metabolic process	6/4861	37/72320	0.0354275	0.336324	Cluster-31273.147121/Cluster-31273.98211/Cluster-31273.175267/Cluster-31273.140555/Cluster-31273.55065/Cluster-31273.109836	6
Biological process	GO:1900424	regulation of defense response to bacterium	33/4861	353/72320	0.0354888	0.336324	Cluster-31273.38641/Cluster-31273.36073/Cluster-31273.107623/Cluster-31273.104988/Cluster-30240.0/Cluster-31273.15053/Cluster-23460.1/Cluster-31273.38183/Cluster-31273.163586/Cluster-31273.146717/Cluster-31273.115770/Cluster-31273.197868/Cluster-31273.73692/Cluster-31273.197498/Cluster-31273.38181/Cluster-31273.42077/Cluster-31273.112292/Cluster-31273.126519/Cluster-31273.30637/Cluster-31273.8649…	33
Biological process	GO:1900150	regulation of defense response to fungus	27/4861	278/72320	0.0356033	0.336324	Cluster-31273.100128/Cluster-31273.36073/Cluster-31273.100424/Cluster-23460.1/Cluster-31273.41745/Cluster-31273.38183/Cluster-31273.163586/Cluster-31273.146717/Cluster-31273.52973/Cluster-31273.100422/Cluster-31273.197868/Cluster-31273.73692/Cluster-31273.197498/Cluster-31273.38181/Cluster-31273.116934/Cluster-31273.86493/Cluster-31273.97054/Cluster-31273.100426/Cluster-31273.67750/Cluster-31273.…	27
Biological process	GO:0005991	trehalose metabolic process	12/4861	100/72320	0.0360954	0.339759	Cluster-31273.77041/Cluster-31273.105755/Cluster-31273.105222/Cluster-31273.83194/Cluster-31273.105219/Cluster-31273.105758/Cluster-31273.91070/Cluster-31273.142539/Cluster-31273.110344/Cluster-31273.61274/Cluster-31273.67599/Cluster-31273.104007	12
Molecular function	GO:0015144	carbohydrate transmembrane transporter activity	33/5794	380/92745	0.0361494	0.246352	Cluster-31273.48635/Cluster-31273.70546/Cluster-31273.106013/Cluster-31273.33127/Cluster-31273.130030/Cluster-31273.80223/Cluster-31273.124636/Cluster-31273.130035/Cluster-31273.122829/Cluster-31273.114136/Cluster-31273.139188/Cluster-31273.85140/Cluster-31273.162741/Cluster-31273.129709/Cluster-31273.85191/Cluster-31273.149175/Cluster-31273.156494/Cluster-31273.18019/Cluster-31273.85201/Cluster-…	33
Molecular function	GO:0033760	2'-deoxymugineic-acid 2'-dioxygenase activity	5/5794	30/92745	0.0366168	0.248223	Cluster-31273.100535/Cluster-31273.174026/Cluster-29806.0/Cluster-31273.48086/Cluster-22313.0	5
Biological process	GO:0009560	embryo sac egg cell differentiation	5/4861	28/72320	0.0367831	0.343786	Cluster-31273.137226/Cluster-31273.137222/Cluster-31273.137223/Cluster-31273.155902/Cluster-31273.163186	5
Biological process	GO:1902476	chloride transmembrane transport	5/4861	28/72320	0.0367831	0.343786	Cluster-31273.77229/Cluster-31273.115855/Cluster-31273.104120/Cluster-31273.89759/Cluster-31273.77230	5
Molecular function	GO:0019203	carbohydrate phosphatase activity	16/5794	157/92745	0.0371203	0.250319	Cluster-31273.77041/Cluster-31273.105755/Cluster-31273.92050/Cluster-31273.105222/Cluster-31273.19097/Cluster-31273.160475/Cluster-31273.135720/Cluster-31273.83194/Cluster-31273.105758/Cluster-31273.142539/Cluster-31273.110344/Cluster-31273.104007/Cluster-31273.156946/Cluster-31273.19098/Cluster-31273.131786/Cluster-29230.0	16
Cellular component	GO:0009295	nucleoid	14/5371	124/80510	0.0372764	0.495425	Cluster-31273.103958/Cluster-31273.103957/Cluster-31273.126868/Cluster-31273.42387/Cluster-31273.112262/Cluster-31273.130624/Cluster-31273.104849/Cluster-31273.162419/Cluster-31273.99276/Cluster-31273.122102/Cluster-31273.127003/Cluster-31273.161824/Cluster-31273.107899/Cluster-31273.140738	14
Molecular function	GO:0005247	voltage-gated chloride channel activity	7/5794	51/92745	0.0383567	0.257309	Cluster-31273.77229/Cluster-31273.135312/Cluster-31273.135311/Cluster-31273.115855/Cluster-31273.104120/Cluster-31273.89759/Cluster-31273.77230	7
Molecular function	GO:0015296	anion:cation symporter activity	4/5794	21/92745	0.0387501	0.258601	Cluster-31273.77229/Cluster-31273.115855/Cluster-31273.89759/Cluster-31273.77230	4
Cellular component	GO:0034702	ion channel complex	7/5371	48/80510	0.0389017	0.495425	Cluster-31273.77229/Cluster-31273.135312/Cluster-31273.135311/Cluster-31273.115855/Cluster-31273.104120/Cluster-31273.89759/Cluster-31273.77230	7
Cellular component	GO:0034707	chloride channel complex	7/5371	48/80510	0.0389017	0.495425	Cluster-31273.77229/Cluster-31273.135312/Cluster-31273.135311/Cluster-31273.115855/Cluster-31273.104120/Cluster-31273.89759/Cluster-31273.77230	7
Biological process	GO:0016143	S-glycoside metabolic process	17/4861	159/72320	0.039374	0.363308	Cluster-31273.84630/Cluster-31273.64803/Cluster-31273.169247/Cluster-31273.84624/Cluster-31273.24490/Cluster-31273.189093/Cluster-31273.84632/Cluster-31273.84631/Cluster-31273.190530/Cluster-31273.100928/Cluster-31273.106538/Cluster-31273.151686/Cluster-31273.23101/Cluster-31273.161554/Cluster-31273.171517/Cluster-31273.175873/Cluster-31273.56540	17
Biological process	GO:0019757	glycosinolate metabolic process	17/4861	159/72320	0.039374	0.363308	Cluster-31273.84630/Cluster-31273.64803/Cluster-31273.169247/Cluster-31273.84624/Cluster-31273.24490/Cluster-31273.189093/Cluster-31273.84632/Cluster-31273.84631/Cluster-31273.190530/Cluster-31273.100928/Cluster-31273.106538/Cluster-31273.151686/Cluster-31273.23101/Cluster-31273.161554/Cluster-31273.171517/Cluster-31273.175873/Cluster-31273.56540	17
Biological process	GO:0019760	glucosinolate metabolic process	17/4861	159/72320	0.039374	0.363308	Cluster-31273.84630/Cluster-31273.64803/Cluster-31273.169247/Cluster-31273.84624/Cluster-31273.24490/Cluster-31273.189093/Cluster-31273.84632/Cluster-31273.84631/Cluster-31273.190530/Cluster-31273.100928/Cluster-31273.106538/Cluster-31273.151686/Cluster-31273.23101/Cluster-31273.161554/Cluster-31273.171517/Cluster-31273.175873/Cluster-31273.56540	17
Biological process	GO:0009739	response to gibberellin	38/4861	420/72320	0.0394214	0.363308	Cluster-31273.62802/Cluster-31273.119117/Cluster-31273.62801/Cluster-31273.62803/Cluster-31273.87146/Cluster-31273.119119/Cluster-31273.170095/Cluster-31273.119114/Cluster-31273.80738/Cluster-31273.104136/Cluster-31273.133404/Cluster-31273.160934/Cluster-31273.80740/Cluster-31273.80739/Cluster-31273.173918/Cluster-31273.152856/Cluster-31273.167616/Cluster-31273.98210/Cluster-31273.119112/Cluster-…	38
Molecular function	GO:0016860	intramolecular oxidoreductase activity	21/5794	223/92745	0.0404713	0.266208	Cluster-31273.123542/Cluster-31273.51697/Cluster-31273.126868/Cluster-31273.123540/Cluster-31273.158843/Cluster-31273.17695/Cluster-31273.112095/Cluster-31273.170618/Cluster-22477.0/Cluster-31273.171865/Cluster-31273.147103/Cluster-31273.97763/Cluster-31273.15893/Cluster-31273.41115/Cluster-31273.142370/Cluster-31273.135494/Cluster-31273.35965/Cluster-31273.78258/Cluster-31273.139092/Cluster-3127…	21
Cellular component	GO:0030875	rDNA protrusion	4/5371	20/80510	0.040557	0.498233	Cluster-31273.101475/Cluster-31273.102649/Cluster-31273.102645/Cluster-31273.104705	4
Molecular function	GO:0036190	indole-2-monooxygenase activity	6/5794	41/92745	0.0406808	0.266208	Cluster-31273.34426/Cluster-31273.178489/Cluster-31273.49446/Cluster-31273.62370/Cluster-31273.49445/Cluster-31273.106435	6
Molecular function	GO:0016841	ammonia-lyase activity	9/5794	74/92745	0.0407125	0.266208	Cluster-31273.117883/Cluster-31273.117882/Cluster-31273.147634/Cluster-31273.112831/Cluster-31273.117878/Cluster-31273.148880/Cluster-31273.102557/Cluster-31273.113088/Cluster-31273.117879	9
Cellular component	GO:0045239	tricarboxylic acid cycle enzyme complex	3/5371	12/80510	0.0414235	0.498233	Cluster-31273.118290/Cluster-31273.102665/Cluster-31273.96902	3
Molecular function	GO:0004322	ferroxidase activity	5/5794	31/92745	0.0414882	0.266208	Cluster-31273.131003/Cluster-31273.156423/Cluster-31273.131004/Cluster-31273.143937/Cluster-31273.156427	5
Molecular function	GO:0016724	oxidoreductase activity, oxidizing metal ions, oxygen as acceptor	5/5794	31/92745	0.0414882	0.266208	Cluster-31273.131003/Cluster-31273.156423/Cluster-31273.131004/Cluster-31273.143937/Cluster-31273.156427	5
Molecular function	GO:0031492	nucleosomal DNA binding	5/5794	31/92745	0.0414882	0.266208	Cluster-31273.101475/Cluster-31273.102649/Cluster-31273.197363/Cluster-31273.102645/Cluster-31273.104705	5
Molecular function	GO:0033907	beta-D-fucosidase activity	5/5794	31/92745	0.0414882	0.266208	Cluster-31273.150324/Cluster-31273.144115/Cluster-31273.136966/Cluster-31273.191577/Cluster-31273.136968	5
Molecular function	GO:0004623	phospholipase A2 activity	8/5794	63/92745	0.0418148	0.266208	Cluster-31273.144367/Cluster-31273.25340/Cluster-31273.156404/Cluster-31273.170458/Cluster-31273.99904/Cluster-31273.6572/Cluster-31273.176262/Cluster-31273.108342	8
Molecular function	GO:0004557	alpha-galactosidase activity	7/5794	52/92745	0.0420235	0.266208	Cluster-31273.118161/Cluster-31273.89746/Cluster-31273.105500/Cluster-31273.98719/Cluster-31273.97829/Cluster-31273.118162/Cluster-31273.104562	7
Molecular function	GO:0052692	raffinose alpha-galactosidase activity	7/5794	52/92745	0.0420235	0.266208	Cluster-31273.118161/Cluster-31273.89746/Cluster-31273.105500/Cluster-31273.98719/Cluster-31273.97829/Cluster-31273.118162/Cluster-31273.104562	7
Biological process	GO:0034484	raffinose catabolic process	5/4861	29/72320	0.0420686	0.383049	Cluster-31273.118161/Cluster-31273.98719/Cluster-31273.97829/Cluster-31273.118162/Cluster-31273.104562	5
Molecular function	GO:0005355	glucose transmembrane transporter activity	19/5794	198/92745	0.0421634	0.266208	Cluster-31273.70546/Cluster-31273.106013/Cluster-31273.33127/Cluster-31273.130030/Cluster-31273.80223/Cluster-31273.130035/Cluster-31273.122829/Cluster-31273.114136/Cluster-31273.85140/Cluster-31273.162741/Cluster-31273.129709/Cluster-31273.156494/Cluster-31273.18019/Cluster-31273.136143/Cluster-31273.85151/Cluster-31273.106016/Cluster-31273.189542/Cluster-31273.122827/Cluster-31273.27664	19
Biological process	GO:0018026	peptidyl-lysine monomethylation	3/4861	12/72320	0.0422197	0.383049	Cluster-31273.103958/Cluster-31273.103957/Cluster-31273.171527	3
Biological process	GO:0018198	peptidyl-cysteine modification	3/4861	12/72320	0.0422197	0.383049	Cluster-31273.107218/Cluster-31273.34266/Cluster-31273.27658	3
Biological process	GO:0055129	L-proline biosynthetic process	3/4861	12/72320	0.0422197	0.383049	Cluster-31273.147121/Cluster-31273.55065/Cluster-31273.109836	3
Biological process	GO:0042133	neurotransmitter metabolic process	23/4861	233/72320	0.0422875	0.383049	Cluster-31273.105851/Cluster-31273.126423/Cluster-31273.110955/Cluster-31273.136742/Cluster-31273.108165/Cluster-31273.110959/Cluster-31273.118748/Cluster-31273.108167/Cluster-31273.153384/Cluster-31273.107435/Cluster-31273.57478/Cluster-31273.118747/Cluster-31273.108166/Cluster-31273.87887/Cluster-31273.126427/Cluster-31273.126426/Cluster-31273.126424/Cluster-31273.108163/Cluster-31273.136734/Cl…	23
Molecular function	GO:0004591	oxoglutarate dehydrogenase (succinyl-transferring) activity	3/5794	13/92745	0.0434651	0.271762	Cluster-31273.118290/Cluster-31273.147064/Cluster-31273.147062	3
Molecular function	GO:0015203	polyamine transmembrane transporter activity	3/5794	13/92745	0.0434651	0.271762	Cluster-31273.154996/Cluster-31273.173176/Cluster-31273.191083	3
Biological process	GO:0034765	regulation of ion transmembrane transport	34/4861	372/72320	0.0435563	0.393196	Cluster-31273.78081/Cluster-31273.77229/Cluster-31273.68158/Cluster-31273.107687/Cluster-31273.39995/Cluster-31273.174843/Cluster-31273.129292/Cluster-31273.135312/Cluster-31273.123817/Cluster-31273.135311/Cluster-31273.123823/Cluster-31273.180107/Cluster-31273.184526/Cluster-31273.115855/Cluster-31273.150826/Cluster-31273.34738/Cluster-31273.119577/Cluster-31273.104120/Cluster-31273.64326/Cluste…	34
Biological process	GO:0009691	cytokinin biosynthetic process	6/4861	39/72320	0.0444169	0.399601	Cluster-30281.0/Cluster-31273.167010/Cluster-31273.172238/Cluster-29276.0/Cluster-31273.18140/Cluster-31273.31438	6
Molecular function	GO:0016667	oxidoreductase activity, acting on a sulfur group of donors	38/5794	456/92745	0.0446558	0.273781	Cluster-31273.35853/Cluster-31273.152850/Cluster-31273.104939/Cluster-31273.150429/Cluster-31273.78350/Cluster-31273.132696/Cluster-31273.100989/Cluster-31273.104709/Cluster-31273.138726/Cluster-31273.67018/Cluster-31273.109174/Cluster-31273.117641/Cluster-31273.191176/Cluster-31273.117648/Cluster-31273.98000/Cluster-31273.153779/Cluster-31273.10654/Cluster-31273.123015/Cluster-31273.148993/Clust…	38
Molecular function	GO:0005388	calcium-transporting ATPase activity	10/5794	87/92745	0.0447631	0.273781	Cluster-31273.65581/Cluster-31273.103850/Cluster-31273.93557/Cluster-31273.104630/Cluster-31273.110952/Cluster-31273.59687/Cluster-31273.102917/Cluster-31273.103872/Cluster-31273.59431/Cluster-31273.163621	10
Biological process	GO:0010410	hemicellulose metabolic process	34/4861	373/72320	0.0449415	0.40295	Cluster-31273.105929/Cluster-31273.125114/Cluster-31273.106844/Cluster-31273.86366/Cluster-31273.100205/Cluster-31273.197864/Cluster-31273.109801/Cluster-31273.86368/Cluster-31273.137359/Cluster-31273.98178/Cluster-31273.27307/Cluster-31273.106849/Cluster-31273.36881/Cluster-31273.119312/Cluster-31273.197414/Cluster-31273.18224/Cluster-31273.106835/Cluster-31273.54981/Cluster-31273.121450/Cluster…	34
Molecular function	GO:0009815	1-aminocyclopropane-1-carboxylate oxidase activity	6/5794	42/92745	0.0450462	0.273781	Cluster-31273.103432/Cluster-31273.103443/Cluster-31273.100570/Cluster-31273.103452/Cluster-31273.161554/Cluster-31273.103448	6
Molecular function	GO:0003987	acetate-CoA ligase activity	4/5794	22/92745	0.0450914	0.273781	Cluster-31273.67995/Cluster-31273.158310/Cluster-31273.67985/Cluster-31273.145243	4
Molecular function	GO:0102360	daphnetin 3-O-glucosyltransferase activity	4/5794	22/92745	0.0450914	0.273781	Cluster-31273.33836/Cluster-31273.60847/Cluster-31273.112452/Cluster-31273.157823	4
Molecular function	GO:0102425	myricetin 3-O-glucosyltransferase activity	4/5794	22/92745	0.0450914	0.273781	Cluster-31273.33836/Cluster-31273.60847/Cluster-31273.112452/Cluster-31273.157823	4
Molecular function	GO:0015334	high-affinity oligopeptide transmembrane transporter activity	8/5794	64/92745	0.0452758	0.273781	Cluster-31273.169367/Cluster-31273.132735/Cluster-31273.175537/Cluster-31273.169365/Cluster-31273.132737/Cluster-31273.167441/Cluster-31273.167438/Cluster-31273.17053	8
Biological process	GO:0034754	cellular hormone metabolic process	17/4861	162/72320	0.0456851	0.408234	Cluster-31273.46475/Cluster-31273.44111/Cluster-31273.101624/Cluster-30281.0/Cluster-31273.180245/Cluster-31273.44110/Cluster-31273.133355/Cluster-31273.167010/Cluster-31273.172238/Cluster-31273.169398/Cluster-31273.91261/Cluster-31273.166148/Cluster-31273.101627/Cluster-31273.23696/Cluster-29276.0/Cluster-31273.18140/Cluster-31273.31438	17
Cellular component	GO:0042646	plastid nucleoid	13/5371	116/80510	0.0458406	0.536459	Cluster-31273.103958/Cluster-31273.103957/Cluster-31273.126868/Cluster-31273.42387/Cluster-31273.112262/Cluster-31273.130624/Cluster-31273.104849/Cluster-31273.162419/Cluster-31273.122102/Cluster-31273.127003/Cluster-31273.161824/Cluster-31273.107899/Cluster-31273.140738	13
Molecular function	GO:0015149	hexose transmembrane transporter activity	19/5794	200/92745	0.0458748	0.276107	Cluster-31273.70546/Cluster-31273.106013/Cluster-31273.33127/Cluster-31273.130030/Cluster-31273.80223/Cluster-31273.130035/Cluster-31273.122829/Cluster-31273.114136/Cluster-31273.85140/Cluster-31273.162741/Cluster-31273.129709/Cluster-31273.156494/Cluster-31273.18019/Cluster-31273.136143/Cluster-31273.85151/Cluster-31273.106016/Cluster-31273.189542/Cluster-31273.122827/Cluster-31273.27664	19
Molecular function	GO:0004634	phosphopyruvate hydratase activity	5/5794	32/92745	0.0467322	0.277378	Cluster-31273.29186/Cluster-31273.101251/Cluster-31273.29185/Cluster-31273.78560/Cluster-31273.174333	5
Molecular function	GO:0008199	ferric iron binding	5/5794	32/92745	0.0467322	0.277378	Cluster-31273.131003/Cluster-31273.156423/Cluster-31273.131004/Cluster-31273.143937/Cluster-31273.156427	5
Molecular function	GO:0016813	hydrolase activity, acting on carbon-nitrogen (but not peptide) bonds, in linear amidines	5/5794	32/92745	0.0467322	0.277378	Cluster-31273.126252/Cluster-31273.140555/Cluster-31273.107563/Cluster-31273.107572/Cluster-31273.107567	5
Biological process	GO:0000038	very long-chain fatty acid metabolic process	15/4861	139/72320	0.0473162	0.421385	Cluster-31273.113376/Cluster-31273.88324/Cluster-31273.136379/Cluster-31273.81329/Cluster-31273.82830/Cluster-31273.182823/Cluster-31273.68704/Cluster-31273.113117/Cluster-31273.175507/Cluster-31273.84671/Cluster-31273.110156/Cluster-31273.68706/Cluster-31273.103642/Cluster-31273.36271/Cluster-31273.49666	15
Cellular component	GO:0000427	plastid-encoded plastid RNA polymerase complex	4/5371	21/80510	0.047537	0.541671	Cluster-31273.103958/Cluster-31273.103957/Cluster-31273.127003/Cluster-31273.140738	4
Biological process	GO:0010041	response to iron(III) ion	5/4861	30/72320	0.0477879	0.422739	Cluster-31273.100535/Cluster-31273.174026/Cluster-29806.0/Cluster-31273.48086/Cluster-22313.0	5
Biological process	GO:0033530	raffinose metabolic process	5/4861	30/72320	0.0477879	0.422739	Cluster-31273.118161/Cluster-31273.98719/Cluster-31273.97829/Cluster-31273.118162/Cluster-31273.104562	5
Molecular function	GO:0016405	CoA-ligase activity	10/5794	88/92745	0.0477917	0.282365	Cluster-31273.86338/Cluster-31273.67995/Cluster-31273.158310/Cluster-31273.45231/Cluster-31273.67985/Cluster-31273.145243/Cluster-31273.151686/Cluster-31273.119863/Cluster-31273.119864/Cluster-31273.175873	10
Biological process	GO:0010972	negative regulation of G2/M transition of mitotic cell cycle	4/4861	21/72320	0.0486471	0.426065	Cluster-31273.128167/Cluster-31273.81452/Cluster-31273.139282/Cluster-31273.59674	4
Biological process	GO:0044818	mitotic G2/M transition checkpoint	4/4861	21/72320	0.0486471	0.426065	Cluster-31273.128167/Cluster-31273.81452/Cluster-31273.139282/Cluster-31273.59674	4
Biological process	GO:1902750	negative regulation of cell cycle G2/M phase transition	4/4861	21/72320	0.0486471	0.426065	Cluster-31273.128167/Cluster-31273.81452/Cluster-31273.139282/Cluster-31273.59674	4
Cellular component	GO:0009368	endopeptidase Clp complex	3/5371	13/80510	0.0512463	0.554741	Cluster-31273.114924/Cluster-31273.91447/Cluster-31273.116918	3
Cellular component	GO:0009840	chloroplastic endopeptidase Clp complex	3/5371	13/80510	0.0512463	0.554741	Cluster-31273.114924/Cluster-31273.91447/Cluster-31273.116918	3
Biological process	GO:0000075	cell cycle checkpoint	10/4861	83/72320	0.0514558	0.449177	Cluster-31273.154249/Cluster-31273.179315/Cluster-31273.71381/Cluster-31273.128167/Cluster-31273.81452/Cluster-31273.49525/Cluster-31273.139282/Cluster-31273.59674/Cluster-31273.12361/Cluster-31273.108342	10
Molecular function	GO:0005350	pyrimidine nucleobase transmembrane transporter activity	4/5794	23/92745	0.0519756	0.294496	Cluster-31273.88980/Cluster-31273.100842/Cluster-31273.152010/Cluster-31273.88979	4
Molecular function	GO:0015210	uracil transmembrane transporter activity	4/5794	23/92745	0.0519756	0.294496	Cluster-31273.88980/Cluster-31273.100842/Cluster-31273.152010/Cluster-31273.88979	4
Molecular function	GO:0018708	thiol S-methyltransferase activity	4/5794	23/92745	0.0519756	0.294496	Cluster-31273.119533/Cluster-31273.97327/Cluster-31273.118002/Cluster-31273.119534	4
Molecular function	GO:0047893	flavonol 3-O-glucosyltransferase activity	4/5794	23/92745	0.0519756	0.294496	Cluster-31273.33836/Cluster-31273.60847/Cluster-31273.112452/Cluster-31273.157823	4
Biological process	GO:0010205	photoinhibition	3/4861	13/72320	0.0522121	0.451311	Cluster-31273.62149/Cluster-31273.62148/Cluster-31273.128805	3
Biological process	GO:0043155	negative regulation of photosynthesis, light reaction	3/4861	13/72320	0.0522121	0.451311	Cluster-31273.62149/Cluster-31273.62148/Cluster-31273.128805	3
Biological process	GO:1902347	response to strigolactone	3/4861	13/72320	0.0522121	0.451311	Cluster-31273.114254/Cluster-31273.137669/Cluster-31273.114253	3
Molecular function	GO:0008465	glycerate dehydrogenase activity	5/5794	33/92745	0.052351	0.294496	Cluster-31273.103505/Cluster-31273.103506/Cluster-31273.103502/Cluster-31273.78034/Cluster-31273.126262	5
Molecular function	GO:0102452	bisdemethoxycurcumin synthase activity	5/5794	33/92745	0.052351	0.294496	Cluster-31273.137863/Cluster-31273.5876/Cluster-31273.10043/Cluster-31273.157485/Cluster-31273.137859	5
Molecular function	GO:0009922	fatty acid elongase activity	8/5794	66/92745	0.0527475	0.294496	Cluster-31273.136379/Cluster-31273.81329/Cluster-31273.3715/Cluster-31273.53802/Cluster-31273.107307/Cluster-31273.149282/Cluster-31273.11678/Cluster-31273.114314	8
Molecular function	GO:0003825	alpha,alpha-trehalose-phosphate synthase (UDP-forming) activity	3/5794	14/92745	0.0528172	0.294496	Cluster-31273.77041/Cluster-31273.105222/Cluster-31273.83194	3
Molecular function	GO:0019912	cyclin-dependent protein kinase activating kinase activity	3/5794	14/92745	0.0528172	0.294496	Cluster-31273.51860/Cluster-31273.171566/Cluster-31273.57686	3
Molecular function	GO:0036191	indolin-2-one monooxygenase activity	3/5794	14/92745	0.0528172	0.294496	Cluster-31273.66831/Cluster-31273.62374/Cluster-31273.62378	3
Molecular function	GO:0047412	N-(long-chain-acyl)ethanolamine deacylase activity	3/5794	14/92745	0.0528172	0.294496	Cluster-31273.112987/Cluster-31273.87062/Cluster-31273.110799	3
Molecular function	GO:0102077	oleamide hydrolase activity	3/5794	14/92745	0.0528172	0.294496	Cluster-31273.112987/Cluster-31273.87062/Cluster-31273.110799	3
Molecular function	GO:0103073	anandamide amidohydrolase activity	3/5794	14/92745	0.0528172	0.294496	Cluster-31273.112987/Cluster-31273.87062/Cluster-31273.110799	3
Biological process	GO:0071466	cellular response to xenobiotic stimulus	6/4861	41/72320	0.0547087	0.465144	Cluster-31273.131186/Cluster-31273.176267/Cluster-31273.75062/Cluster-31273.43943/Cluster-31273.6402/Cluster-31273.131185	6
Biological process	GO:0009692	ethylene metabolic process	10/4861	84/72320	0.0550435	0.465144	Cluster-31273.103432/Cluster-31273.111446/Cluster-31273.103443/Cluster-31273.13797/Cluster-31273.100570/Cluster-31273.103452/Cluster-31273.111445/Cluster-31273.176579/Cluster-31273.104190/Cluster-31273.103448	10
Biological process	GO:0009693	ethylene biosynthetic process	10/4861	84/72320	0.0550435	0.465144	Cluster-31273.103432/Cluster-31273.111446/Cluster-31273.103443/Cluster-31273.13797/Cluster-31273.100570/Cluster-31273.103452/Cluster-31273.111445/Cluster-31273.176579/Cluster-31273.104190/Cluster-31273.103448	10
Biological process	GO:0043449	cellular alkene metabolic process	10/4861	84/72320	0.0550435	0.465144	Cluster-31273.103432/Cluster-31273.111446/Cluster-31273.103443/Cluster-31273.13797/Cluster-31273.100570/Cluster-31273.103452/Cluster-31273.111445/Cluster-31273.176579/Cluster-31273.104190/Cluster-31273.103448	10
Biological process	GO:0043450	alkene biosynthetic process	10/4861	84/72320	0.0550435	0.465144	Cluster-31273.103432/Cluster-31273.111446/Cluster-31273.103443/Cluster-31273.13797/Cluster-31273.100570/Cluster-31273.103452/Cluster-31273.111445/Cluster-31273.176579/Cluster-31273.104190/Cluster-31273.103448	10
Biological process	GO:1900673	olefin metabolic process	10/4861	84/72320	0.0550435	0.465144	Cluster-31273.103432/Cluster-31273.111446/Cluster-31273.103443/Cluster-31273.13797/Cluster-31273.100570/Cluster-31273.103452/Cluster-31273.111445/Cluster-31273.176579/Cluster-31273.104190/Cluster-31273.103448	10
Biological process	GO:1900674	olefin biosynthetic process	10/4861	84/72320	0.0550435	0.465144	Cluster-31273.103432/Cluster-31273.111446/Cluster-31273.103443/Cluster-31273.13797/Cluster-31273.100570/Cluster-31273.103452/Cluster-31273.111445/Cluster-31273.176579/Cluster-31273.104190/Cluster-31273.103448	10
Biological process	GO:0006083	acetate metabolic process	4/4861	22/72320	0.0564033	0.46767	Cluster-31273.67995/Cluster-31273.158310/Cluster-31273.67985/Cluster-31273.145243	4
Biological process	GO:0015855	pyrimidine nucleobase transport	4/4861	22/72320	0.0564033	0.46767	Cluster-31273.88980/Cluster-31273.100842/Cluster-31273.152010/Cluster-31273.88979	4
Biological process	GO:0015857	uracil transport	4/4861	22/72320	0.0564033	0.46767	Cluster-31273.88980/Cluster-31273.100842/Cluster-31273.152010/Cluster-31273.88979	4
Biological process	GO:0042178	xenobiotic catabolic process	4/4861	22/72320	0.0564033	0.46767	Cluster-31273.131186/Cluster-31273.75062/Cluster-31273.43943/Cluster-31273.131185	4
Biological process	GO:0071731	response to nitric oxide	4/4861	22/72320	0.0564033	0.46767	Cluster-31273.34688/Cluster-31273.34691/Cluster-31273.34689/Cluster-31273.133333	4
Biological process	GO:0097366	response to bronchodilator	4/4861	22/72320	0.0564033	0.46767	Cluster-31273.34688/Cluster-31273.34691/Cluster-31273.34689/Cluster-31273.133333	4
Cellular component	GO:0042788	polysomal ribosome	12/5371	108/80510	0.0564782	0.596465	Cluster-31273.130032/Cluster-31273.49311/Cluster-31273.100462/Cluster-31273.130034/Cluster-31273.38898/Cluster-31273.5891/Cluster-31273.108039/Cluster-31273.108048/Cluster-31273.54666/Cluster-31273.88863/Cluster-31273.72958/Cluster-31273.68713	12
Biological process	GO:0010393	galacturonan metabolic process	22/4861	228/72320	0.0565845	0.467707	Cluster-31273.101034/Cluster-31273.131883/Cluster-31273.87313/Cluster-31273.48015/Cluster-31273.103237/Cluster-31273.56347/Cluster-31273.128097/Cluster-31273.59655/Cluster-31273.18224/Cluster-31273.74727/Cluster-31273.26105/Cluster-31273.180297/Cluster-31273.74437/Cluster-31273.87309/Cluster-31273.70553/Cluster-31273.106622/Cluster-31273.139254/Cluster-31273.61405/Cluster-31273.7838/Cluster-31273…	22
Molecular function	GO:0017136	NAD-dependent histone deacetylase activity	8/5794	67/92745	0.0567625	0.311107	Cluster-31273.101522/Cluster-31273.100357/Cluster-31273.101527/Cluster-31273.99654/Cluster-31273.98200/Cluster-31273.116334/Cluster-31273.37125/Cluster-31273.100571	8
Molecular function	GO:0031078	histone deacetylase activity (H3-K14 specific)	8/5794	67/92745	0.0567625	0.311107	Cluster-31273.101522/Cluster-31273.100357/Cluster-31273.101527/Cluster-31273.99654/Cluster-31273.98200/Cluster-31273.116334/Cluster-31273.37125/Cluster-31273.100571	8
Molecular function	GO:0032041	NAD-dependent histone deacetylase activity (H3-K14 specific)	8/5794	67/92745	0.0567625	0.311107	Cluster-31273.101522/Cluster-31273.100357/Cluster-31273.101527/Cluster-31273.99654/Cluster-31273.98200/Cluster-31273.116334/Cluster-31273.37125/Cluster-31273.100571	8
Molecular function	GO:0034979	NAD-dependent protein deacetylase activity	8/5794	67/92745	0.0567625	0.311107	Cluster-31273.101522/Cluster-31273.100357/Cluster-31273.101527/Cluster-31273.99654/Cluster-31273.98200/Cluster-31273.116334/Cluster-31273.37125/Cluster-31273.100571	8
Biological process	GO:0006596	polyamine biosynthetic process	11/4861	96/72320	0.0574621	0.47348	Cluster-31273.126252/Cluster-31273.92712/Cluster-31273.17424/Cluster-31273.140555/Cluster-31273.23844/Cluster-31273.17299/Cluster-31273.35207/Cluster-31273.1825/Cluster-31273.61871/Cluster-31273.102561/Cluster-31273.27479	11
Biological process	GO:0009312	oligosaccharide biosynthetic process	16/4861	155/72320	0.0579721	0.476199	Cluster-31273.77041/Cluster-31273.105755/Cluster-31273.125016/Cluster-31273.105222/Cluster-31273.78157/Cluster-31273.126941/Cluster-31273.83194/Cluster-31273.105219/Cluster-31273.105758/Cluster-31273.91070/Cluster-31273.142539/Cluster-31273.110344/Cluster-31273.179396/Cluster-31273.67599/Cluster-31273.104007/Cluster-31273.9579	16
Molecular function	GO:0017096	acetylserotonin O-methyltransferase activity	5/5794	34/92745	0.0583457	0.318429	Cluster-31273.46475/Cluster-31273.44111/Cluster-31273.180245/Cluster-31273.44110/Cluster-31273.169398	5
Biological process	GO:0042594	response to starvation	40/4861	460/72320	0.0585567	0.479513	Cluster-31273.73539/Cluster-31273.34688/Cluster-31273.149048/Cluster-31273.171723/Cluster-31273.169247/Cluster-31273.168003/Cluster-31273.138007/Cluster-31273.60797/Cluster-31273.73538/Cluster-31273.57518/Cluster-31273.94273/Cluster-31273.92594/Cluster-31273.104520/Cluster-31273.131460/Cluster-31273.27037/Cluster-31273.100831/Cluster-31273.24490/Cluster-31273.189093/Cluster-31273.35495/Cluster-31…	40
Cellular component	GO:0000015	phosphopyruvate hydratase complex	5/5371	32/80510	0.0589742	0.607996	Cluster-31273.29186/Cluster-31273.101251/Cluster-31273.29185/Cluster-31273.78560/Cluster-31273.174333	5
Molecular function	GO:0016672	oxidoreductase activity, acting on a sulfur group of donors, quinone or similar compound as acceptor	4/5794	24/92745	0.059398	0.320103	Cluster-31273.100989/Cluster-31273.109174/Cluster-31273.98000/Cluster-31273.100986	4
Molecular function	GO:0043394	proteoglycan binding	4/5794	24/92745	0.059398	0.320103	Cluster-31273.177902/Cluster-31273.14143/Cluster-31273.73994/Cluster-31273.73995	4
Molecular function	GO:0045174	glutathione dehydrogenase (ascorbate) activity	4/5794	24/92745	0.059398	0.320103	Cluster-31273.100989/Cluster-31273.109174/Cluster-31273.98000/Cluster-31273.100986	4
Biological process	GO:0008655	pyrimidine-containing compound salvage	9/4861	74/72320	0.0595836	0.479582	Cluster-31273.88980/Cluster-31273.100842/Cluster-31273.158934/Cluster-31273.152010/Cluster-31273.88247/Cluster-31273.62547/Cluster-31273.88979/Cluster-31273.79732/Cluster-31273.149185	9
Biological process	GO:0010439	regulation of glucosinolate biosynthetic process	5/4861	32/72320	0.0605369	0.479582	Cluster-31273.169247/Cluster-31273.24490/Cluster-31273.189093/Cluster-31273.161554/Cluster-31273.171517	5
Biological process	GO:0042548	regulation of photosynthesis, light reaction	5/4861	32/72320	0.0605369	0.479582	Cluster-31273.62149/Cluster-31273.62148/Cluster-31273.128805/Cluster-31273.48468/Cluster-31273.103249	5
Biological process	GO:0048768	root hair cell tip growth	5/4861	32/72320	0.0605369	0.479582	Cluster-31273.31865/Cluster-31273.126628/Cluster-31273.60635/Cluster-31273.23639/Cluster-31273.23640	5
Molecular function	GO:0015145	monosaccharide transmembrane transporter activity	19/5794	207/92745	0.060702	0.322679	Cluster-31273.70546/Cluster-31273.106013/Cluster-31273.33127/Cluster-31273.130030/Cluster-31273.80223/Cluster-31273.130035/Cluster-31273.122829/Cluster-31273.114136/Cluster-31273.85140/Cluster-31273.162741/Cluster-31273.129709/Cluster-31273.156494/Cluster-31273.18019/Cluster-31273.136143/Cluster-31273.85151/Cluster-31273.106016/Cluster-31273.189542/Cluster-31273.122827/Cluster-31273.27664	19
Biological process	GO:0006096	glycolytic process	27/4861	293/72320	0.0607411	0.479582	Cluster-31273.102702/Cluster-31273.123542/Cluster-31273.104228/Cluster-31273.107313/Cluster-31273.43341/Cluster-31273.73063/Cluster-31273.109388/Cluster-31273.97943/Cluster-31273.123540/Cluster-31273.29186/Cluster-31273.106371/Cluster-31273.73062/Cluster-31273.97336/Cluster-31273.101251/Cluster-31273.107311/Cluster-31273.29185/Cluster-31273.65674/Cluster-31273.100709/Cluster-31273.107185/Cluster-…	27
Biological process	GO:0006165	nucleoside diphosphate phosphorylation	27/4861	293/72320	0.0607411	0.479582	Cluster-31273.102702/Cluster-31273.123542/Cluster-31273.104228/Cluster-31273.107313/Cluster-31273.43341/Cluster-31273.73063/Cluster-31273.109388/Cluster-31273.97943/Cluster-31273.123540/Cluster-31273.29186/Cluster-31273.106371/Cluster-31273.73062/Cluster-31273.97336/Cluster-31273.101251/Cluster-31273.107311/Cluster-31273.29185/Cluster-31273.65674/Cluster-31273.100709/Cluster-31273.107185/Cluster-…	27
Biological process	GO:0006757	ATP generation from ADP	27/4861	293/72320	0.0607411	0.479582	Cluster-31273.102702/Cluster-31273.123542/Cluster-31273.104228/Cluster-31273.107313/Cluster-31273.43341/Cluster-31273.73063/Cluster-31273.109388/Cluster-31273.97943/Cluster-31273.123540/Cluster-31273.29186/Cluster-31273.106371/Cluster-31273.73062/Cluster-31273.97336/Cluster-31273.101251/Cluster-31273.107311/Cluster-31273.29185/Cluster-31273.65674/Cluster-31273.100709/Cluster-31273.107185/Cluster-…	27
Biological process	GO:0009135	purine nucleoside diphosphate metabolic process	27/4861	293/72320	0.0607411	0.479582	Cluster-31273.102702/Cluster-31273.123542/Cluster-31273.104228/Cluster-31273.107313/Cluster-31273.43341/Cluster-31273.73063/Cluster-31273.109388/Cluster-31273.97943/Cluster-31273.123540/Cluster-31273.29186/Cluster-31273.106371/Cluster-31273.73062/Cluster-31273.97336/Cluster-31273.101251/Cluster-31273.107311/Cluster-31273.29185/Cluster-31273.65674/Cluster-31273.100709/Cluster-31273.107185/Cluster-…	27
Biological process	GO:0009179	purine ribonucleoside diphosphate metabolic process	27/4861	293/72320	0.0607411	0.479582	Cluster-31273.102702/Cluster-31273.123542/Cluster-31273.104228/Cluster-31273.107313/Cluster-31273.43341/Cluster-31273.73063/Cluster-31273.109388/Cluster-31273.97943/Cluster-31273.123540/Cluster-31273.29186/Cluster-31273.106371/Cluster-31273.73062/Cluster-31273.97336/Cluster-31273.101251/Cluster-31273.107311/Cluster-31273.29185/Cluster-31273.65674/Cluster-31273.100709/Cluster-31273.107185/Cluster-…	27
Biological process	GO:0009185	ribonucleoside diphosphate metabolic process	27/4861	293/72320	0.0607411	0.479582	Cluster-31273.102702/Cluster-31273.123542/Cluster-31273.104228/Cluster-31273.107313/Cluster-31273.43341/Cluster-31273.73063/Cluster-31273.109388/Cluster-31273.97943/Cluster-31273.123540/Cluster-31273.29186/Cluster-31273.106371/Cluster-31273.73062/Cluster-31273.97336/Cluster-31273.101251/Cluster-31273.107311/Cluster-31273.29185/Cluster-31273.65674/Cluster-31273.100709/Cluster-31273.107185/Cluster-…	27
Biological process	GO:0042866	pyruvate biosynthetic process	27/4861	293/72320	0.0607411	0.479582	Cluster-31273.102702/Cluster-31273.123542/Cluster-31273.104228/Cluster-31273.107313/Cluster-31273.43341/Cluster-31273.73063/Cluster-31273.109388/Cluster-31273.97943/Cluster-31273.123540/Cluster-31273.29186/Cluster-31273.106371/Cluster-31273.73062/Cluster-31273.97336/Cluster-31273.101251/Cluster-31273.107311/Cluster-31273.29185/Cluster-31273.65674/Cluster-31273.100709/Cluster-31273.107185/Cluster-…	27
Biological process	GO:0046031	ADP metabolic process	27/4861	293/72320	0.0607411	0.479582	Cluster-31273.102702/Cluster-31273.123542/Cluster-31273.104228/Cluster-31273.107313/Cluster-31273.43341/Cluster-31273.73063/Cluster-31273.109388/Cluster-31273.97943/Cluster-31273.123540/Cluster-31273.29186/Cluster-31273.106371/Cluster-31273.73062/Cluster-31273.97336/Cluster-31273.101251/Cluster-31273.107311/Cluster-31273.29185/Cluster-31273.65674/Cluster-31273.100709/Cluster-31273.107185/Cluster-…	27
Molecular function	GO:0047196	long-chain-alcohol O-fatty-acyltransferase activity	8/5794	68/92745	0.0609661	0.322679	Cluster-31273.144481/Cluster-31273.70519/Cluster-31273.30747/Cluster-31273.113685/Cluster-31273.25212/Cluster-31273.45538/Cluster-31273.53293/Cluster-31273.173189	8
Molecular function	GO:0102966	arachidoyl-CoA:1-dodecanol O-acyltransferase activity	8/5794	68/92745	0.0609661	0.322679	Cluster-31273.144481/Cluster-31273.70519/Cluster-31273.30747/Cluster-31273.113685/Cluster-31273.25212/Cluster-31273.45538/Cluster-31273.53293/Cluster-31273.173189	8
Molecular function	GO:0103095	wax ester synthase activity	8/5794	68/92745	0.0609661	0.322679	Cluster-31273.144481/Cluster-31273.70519/Cluster-31273.30747/Cluster-31273.113685/Cluster-31273.25212/Cluster-31273.45538/Cluster-31273.53293/Cluster-31273.173189	8
Molecular function	GO:0016638	oxidoreductase activity, acting on the CH-NH2 group of donors	14/5794	142/92745	0.0611287	0.322679	Cluster-31273.126423/Cluster-31273.103432/Cluster-31273.103443/Cluster-31273.152835/Cluster-31273.100570/Cluster-31273.148611/Cluster-31273.103452/Cluster-31273.111421/Cluster-31273.126427/Cluster-31273.126426/Cluster-31273.126424/Cluster-31273.161554/Cluster-31273.164744/Cluster-31273.103448	14
Molecular function	GO:0044183	protein binding involved in protein folding	9/5794	80/92745	0.0615852	0.323762	Cluster-31273.82798/Cluster-31273.158072/Cluster-31273.126649/Cluster-31273.152977/Cluster-31273.119056/Cluster-31273.64097/Cluster-31273.115269/Cluster-31273.36386/Cluster-31273.105626	9
Cellular component	GO:0031515	tRNA (m1A) methyltransferase complex	3/5371	14/80510	0.0620808	0.623429	Cluster-31273.159586/Cluster-31273.159583/Cluster-31273.159582	3
Biological process	GO:0033865	nucleoside bisphosphate metabolic process	33/4861	371/72320	0.062367	0.483346	Cluster-31273.102702/Cluster-31273.94052/Cluster-31273.168044/Cluster-31273.107313/Cluster-31273.168224/Cluster-31273.86728/Cluster-31273.67995/Cluster-31273.109388/Cluster-31273.30205/Cluster-31273.156733/Cluster-31273.30209/Cluster-31273.127149/Cluster-31273.127992/Cluster-31273.183380/Cluster-31273.67985/Cluster-31273.189580/Cluster-31273.134692/Cluster-31273.40729/Cluster-31273.30207/Cluster-…	33
Biological process	GO:0033875	ribonucleoside bisphosphate metabolic process	33/4861	371/72320	0.062367	0.483346	Cluster-31273.102702/Cluster-31273.94052/Cluster-31273.168044/Cluster-31273.107313/Cluster-31273.168224/Cluster-31273.86728/Cluster-31273.67995/Cluster-31273.109388/Cluster-31273.30205/Cluster-31273.156733/Cluster-31273.30209/Cluster-31273.127149/Cluster-31273.127992/Cluster-31273.183380/Cluster-31273.67985/Cluster-31273.189580/Cluster-31273.134692/Cluster-31273.40729/Cluster-31273.30207/Cluster-…	33
Biological process	GO:0034032	purine nucleoside bisphosphate metabolic process	33/4861	371/72320	0.062367	0.483346	Cluster-31273.102702/Cluster-31273.94052/Cluster-31273.168044/Cluster-31273.107313/Cluster-31273.168224/Cluster-31273.86728/Cluster-31273.67995/Cluster-31273.109388/Cluster-31273.30205/Cluster-31273.156733/Cluster-31273.30209/Cluster-31273.127149/Cluster-31273.127992/Cluster-31273.183380/Cluster-31273.67985/Cluster-31273.189580/Cluster-31273.134692/Cluster-31273.40729/Cluster-31273.30207/Cluster-…	33
Biological process	GO:0046939	nucleotide phosphorylation	27/4861	294/72320	0.0627759	0.483346	Cluster-31273.102702/Cluster-31273.123542/Cluster-31273.104228/Cluster-31273.107313/Cluster-31273.43341/Cluster-31273.73063/Cluster-31273.109388/Cluster-31273.97943/Cluster-31273.123540/Cluster-31273.29186/Cluster-31273.106371/Cluster-31273.73062/Cluster-31273.97336/Cluster-31273.101251/Cluster-31273.107311/Cluster-31273.29185/Cluster-31273.65674/Cluster-31273.100709/Cluster-31273.107185/Cluster-…	27
Molecular function	GO:0004338	glucan exo-1,3-beta-glucosidase activity	3/5794	15/92745	0.0630466	0.326121	Cluster-31273.136966/Cluster-31273.191577/Cluster-31273.136968	3
Molecular function	GO:0008878	glucose-1-phosphate adenylyltransferase activity	3/5794	15/92745	0.0630466	0.326121	Cluster-31273.86584/Cluster-31273.78862/Cluster-31273.86587	3
Molecular function	GO:0015098	molybdate ion transmembrane transporter activity	3/5794	15/92745	0.0630466	0.326121	Cluster-31273.80419/Cluster-31273.167315/Cluster-31273.60741	3
Molecular function	GO:0016711	flavonoid 3'-monooxygenase activity	3/5794	15/92745	0.0630466	0.326121	Cluster-31273.85472/Cluster-31273.154576/Cluster-31273.125167	3
Biological process	GO:0010447	response to acidic pH	3/4861	14/72320	0.0632279	0.483346	Cluster-31273.168003/Cluster-31273.79294/Cluster-31273.12555	3
Biological process	GO:0015846	polyamine transport	3/4861	14/72320	0.0632279	0.483346	Cluster-31273.154996/Cluster-31273.173176/Cluster-31273.191083	3
Biological process	GO:0051552	flavone metabolic process	3/4861	14/72320	0.0632279	0.483346	Cluster-31273.45466/Cluster-31273.38640/Cluster-31273.126731	3
Biological process	GO:0051553	flavone biosynthetic process	3/4861	14/72320	0.0632279	0.483346	Cluster-31273.45466/Cluster-31273.38640/Cluster-31273.126731	3
Biological process	GO:0051554	flavonol metabolic process	3/4861	14/72320	0.0632279	0.483346	Cluster-31273.45466/Cluster-31273.38640/Cluster-31273.126731	3
Biological process	GO:0051555	flavonol biosynthetic process	3/4861	14/72320	0.0632279	0.483346	Cluster-31273.45466/Cluster-31273.38640/Cluster-31273.126731	3
Biological process	GO:0070291	N-acylethanolamine metabolic process	3/4861	14/72320	0.0632279	0.483346	Cluster-31273.112987/Cluster-31273.87062/Cluster-31273.110799	3
Cellular component	GO:0005853	eukaryotic translation elongation factor 1 complex	4/5371	23/80510	0.0633508	0.623429	Cluster-31273.109199/Cluster-31273.96891/Cluster-31273.109194/Cluster-31273.109191	4
Biological process	GO:0000060	protein import into nucleus, translocation	9/4861	75/72320	0.0638551	0.486734	Cluster-31273.84877/Cluster-31273.153237/Cluster-31273.68791/Cluster-31273.125190/Cluster-31273.144126/Cluster-31273.84870/Cluster-31273.64698/Cluster-31273.152037/Cluster-31273.68792	9
Biological process	GO:0000105	histidine biosynthetic process	4/4861	23/72320	0.064781	0.488164	Cluster-31273.106275/Cluster-31273.106273/Cluster-31273.137795/Cluster-31273.142370	4
Biological process	GO:0006547	histidine metabolic process	4/4861	23/72320	0.064781	0.488164	Cluster-31273.106275/Cluster-31273.106273/Cluster-31273.137795/Cluster-31273.142370	4
Biological process	GO:0006624	vacuolar protein processing	4/4861	23/72320	0.064781	0.488164	Cluster-31273.173875/Cluster-31273.17246/Cluster-31273.47372/Cluster-31273.108302	4
Biological process	GO:0052803	imidazole-containing compound metabolic process	4/4861	23/72320	0.064781	0.488164	Cluster-31273.106275/Cluster-31273.106273/Cluster-31273.137795/Cluster-31273.142370	4
Biological process	GO:0034219	carbohydrate transmembrane transport	20/4861	207/72320	0.0658154	0.493445	Cluster-31273.70546/Cluster-31273.106013/Cluster-31273.33127/Cluster-31273.130030/Cluster-31273.80223/Cluster-31273.130035/Cluster-31273.122829/Cluster-31273.114136/Cluster-31273.85140/Cluster-31273.162741/Cluster-31273.129709/Cluster-31273.156494/Cluster-31273.18019/Cluster-31273.136143/Cluster-31273.85151/Cluster-31273.106016/Cluster-31273.189542/Cluster-31273.122827/Cluster-31273.27664/Cluster…	20
Biological process	GO:0002833	positive regulation of response to biotic stimulus	32/4861	360/72320	0.0660414	0.493445	Cluster-31273.38641/Cluster-31273.36073/Cluster-31273.107623/Cluster-31273.104988/Cluster-30240.0/Cluster-31273.15053/Cluster-23460.1/Cluster-31273.38183/Cluster-31273.163586/Cluster-31273.146717/Cluster-31273.52973/Cluster-31273.115770/Cluster-31273.197868/Cluster-31273.73692/Cluster-31273.197498/Cluster-31273.38181/Cluster-31273.112292/Cluster-31273.126519/Cluster-31273.30637/Cluster-31273.6775…	32
Biological process	GO:0008202	steroid metabolic process	32/4861	360/72320	0.0660414	0.493445	Cluster-31273.142582/Cluster-31273.101012/Cluster-31273.105394/Cluster-31273.72916/Cluster-31273.127211/Cluster-31273.34888/Cluster-31273.172245/Cluster-31273.169049/Cluster-31273.17695/Cluster-31273.170618/Cluster-31273.134692/Cluster-31273.36002/Cluster-31273.153216/Cluster-31273.105397/Cluster-31273.175889/Cluster-24363.0/Cluster-31273.170356/Cluster-31273.178725/Cluster-31273.130529/Cluster-3…	32
Biological process	GO:0044774	mitotic DNA integrity checkpoint	6/4861	43/72320	0.0663247	0.494166	Cluster-31273.154249/Cluster-31273.71381/Cluster-31273.128167/Cluster-31273.81452/Cluster-31273.139282/Cluster-31273.59674	6
Cellular component	GO:0042644	chloroplast nucleoid	8/5371	65/80510	0.0667664	0.642441	Cluster-31273.126868/Cluster-31273.42387/Cluster-31273.130624/Cluster-31273.104849/Cluster-31273.162419/Cluster-31273.127003/Cluster-31273.107899/Cluster-31273.140738	8
Biological process	GO:0009068	aspartate family amino acid catabolic process	10/4861	87/72320	0.0667771	0.494749	Cluster-31273.168044/Cluster-31273.136742/Cluster-31273.168224/Cluster-31273.86728/Cluster-31273.138007/Cluster-31273.136734/Cluster-31273.102665/Cluster-31273.25095/Cluster-31273.96902/Cluster-31273.155708	10
Biological process	GO:0009934	regulation of meristem structural organization	10/4861	87/72320	0.0667771	0.494749	Cluster-31273.85550/Cluster-31273.85552/Cluster-31273.88796/Cluster-31273.92656/Cluster-31273.88793/Cluster-31273.136170/Cluster-31273.88281/Cluster-31273.85554/Cluster-31273.88792/Cluster-31273.85555	10
Molecular function	GO:1904680	peptide transmembrane transporter activity	16/5794	170/92745	0.0671055	0.340189	Cluster-31273.169367/Cluster-31273.132735/Cluster-31273.141968/Cluster-31273.175537/Cluster-31273.169365/Cluster-31273.159269/Cluster-31273.171379/Cluster-31273.132737/Cluster-31273.167441/Cluster-31273.48721/Cluster-31273.141973/Cluster-31273.167438/Cluster-31273.17053/Cluster-31273.34467/Cluster-31273.147481/Cluster-31273.161369	16
Molecular function	GO:0004096	catalase activity	4/5794	25/92745	0.0673511	0.340189	Cluster-31273.103049/Cluster-31273.103057/Cluster-31273.103062/Cluster-31273.103046	4
Molecular function	GO:0005242	inward rectifier potassium channel activity	4/5794	25/92745	0.0673511	0.340189	Cluster-31273.53043/Cluster-31273.138511/Cluster-31273.54644/Cluster-31273.75951	4
Molecular function	GO:0005365	myo-inositol transmembrane transporter activity	4/5794	25/92745	0.0673511	0.340189	Cluster-31273.80223/Cluster-31273.114136/Cluster-31273.162741/Cluster-31273.156494	4
Molecular function	GO:0016984	ribulose-bisphosphate carboxylase activity	4/5794	25/92745	0.0673511	0.340189	Cluster-31273.103742/Cluster-31273.103726/Cluster-31273.103289/Cluster-31273.102891	4
Molecular function	GO:0099094	ligand-gated cation channel activity	4/5794	25/92745	0.0673511	0.340189	Cluster-31273.53043/Cluster-31273.138511/Cluster-31273.54644/Cluster-31273.75951	4
Biological process	GO:0006145	purine nucleobase catabolic process	5/4861	33/72320	0.0675656	0.497483	Cluster-31273.134145/Cluster-31273.137480/Cluster-31273.107563/Cluster-31273.107572/Cluster-31273.107567	5
Biological process	GO:0043255	regulation of carbohydrate biosynthetic process	9/4861	76/72320	0.0683155	0.497483	Cluster-31273.107218/Cluster-31273.169247/Cluster-31273.167616/Cluster-31273.24490/Cluster-31273.189093/Cluster-31273.136292/Cluster-31273.161554/Cluster-31273.171517/Cluster-31273.79732	9
Molecular function	GO:0004407	histone deacetylase activity	8/5794	70/92745	0.0699437	0.350535	Cluster-31273.101522/Cluster-31273.100357/Cluster-31273.101527/Cluster-31273.99654/Cluster-31273.98200/Cluster-31273.116334/Cluster-31273.37125/Cluster-31273.100571	8
Molecular function	GO:0033558	protein deacetylase activity	8/5794	70/92745	0.0699437	0.350535	Cluster-31273.101522/Cluster-31273.100357/Cluster-31273.101527/Cluster-31273.99654/Cluster-31273.98200/Cluster-31273.116334/Cluster-31273.37125/Cluster-31273.100571	8
Biological process	GO:0042761	very long-chain fatty acid biosynthetic process	13/4861	123/72320	0.0703124	0.497483	Cluster-31273.113376/Cluster-31273.88324/Cluster-31273.136379/Cluster-31273.81329/Cluster-31273.182823/Cluster-31273.68704/Cluster-31273.113117/Cluster-31273.175507/Cluster-31273.110156/Cluster-31273.68706/Cluster-31273.103642/Cluster-31273.36271/Cluster-31273.49666	13
Molecular function	GO:0016408	C-acyltransferase activity	6/5794	47/92745	0.0711189	0.355043	Cluster-31273.118772/Cluster-31273.71829/Cluster-31273.98198/Cluster-31273.87897/Cluster-31273.87888/Cluster-31273.108393	6
Biological process	GO:0009308	amine metabolic process	36/4861	415/72320	0.0713543	0.497483	Cluster-31273.126423/Cluster-31273.126252/Cluster-31273.92712/Cluster-31273.17424/Cluster-31273.140555/Cluster-31273.23844/Cluster-31273.17299/Cluster-31273.101624/Cluster-31273.35207/Cluster-31273.112987/Cluster-31273.101649/Cluster-30281.0/Cluster-31273.1825/Cluster-31273.111421/Cluster-31273.126427/Cluster-31273.126426/Cluster-31273.61871/Cluster-31273.126424/Cluster-31273.133355/Cluster-31273…	36
Molecular function	GO:0033987	2-hydroxyisoflavanone dehydratase activity	5/5794	36/92745	0.0714579	0.355358	Cluster-31273.140757/Cluster-31273.62195/Cluster-31273.100347/Cluster-31273.116300/Cluster-31273.93006	5
Biological process	GO:0009768	photosynthesis, light harvesting in photosystem I	6/4861	44/72320	0.0726308	0.497483	Cluster-31273.103268/Cluster-31273.104218/Cluster-31273.103970/Cluster-31273.102920/Cluster-31273.104987/Cluster-31273.103035	6
Molecular function	GO:0016878	acid-thiol ligase activity	10/5794	95/92745	0.0728406	0.357735	Cluster-31273.86338/Cluster-31273.67995/Cluster-31273.158310/Cluster-31273.45231/Cluster-31273.67985/Cluster-31273.145243/Cluster-31273.151686/Cluster-31273.119863/Cluster-31273.119864/Cluster-31273.175873	10
Cellular component	GO:0005775	vacuolar lumen	5/5371	34/80510	0.0731464	0.668071	Cluster-31273.36165/Cluster-31273.88304/Cluster-31273.87664/Cluster-31273.80094/Cluster-31273.108214	5
Biological process	GO:0008643	carbohydrate transport	41/4861	482/72320	0.0732194	0.497483	Cluster-31273.48635/Cluster-31273.86604/Cluster-31273.70546/Cluster-31273.106013/Cluster-31273.33127/Cluster-31273.130030/Cluster-31273.18020/Cluster-31273.48728/Cluster-31273.80223/Cluster-31273.124636/Cluster-31273.130035/Cluster-31273.122829/Cluster-31273.114136/Cluster-31273.85140/Cluster-31273.162741/Cluster-31273.109783/Cluster-31273.129709/Cluster-31273.85191/Cluster-31273.112823/Cluster-3…	41
Molecular function	GO:0004620	phospholipase activity	34/5794	419/92745	0.0732284	0.357735	Cluster-31273.143472/Cluster-31273.170687/Cluster-31273.55406/Cluster-31273.25452/Cluster-31273.144367/Cluster-31273.25340/Cluster-31273.177176/Cluster-31273.143474/Cluster-31273.64346/Cluster-31273.137460/Cluster-31273.177177/Cluster-31273.174365/Cluster-31273.187412/Cluster-31273.156404/Cluster-31273.25453/Cluster-31273.45618/Cluster-31273.132036/Cluster-31273.26517/Cluster-31273.147404/Cluster…	34
Molecular function	GO:0015925	galactosidase activity	14/5794	146/92745	0.0733399	0.357735	Cluster-31273.118161/Cluster-31273.89746/Cluster-31273.105500/Cluster-31273.98719/Cluster-31273.97829/Cluster-31273.184338/Cluster-31273.150324/Cluster-31273.118162/Cluster-31273.133963/Cluster-31273.144115/Cluster-31273.136966/Cluster-31273.191577/Cluster-31273.136968/Cluster-31273.104562	14
Biological process	GO:0000256	allantoin catabolic process	4/4861	24/72320	0.073768	0.497483	Cluster-31273.134145/Cluster-31273.107563/Cluster-31273.107572/Cluster-31273.107567	4
Biological process	GO:0046685	response to arsenic-containing substance	4/4861	24/72320	0.073768	0.497483	Cluster-31273.34688/Cluster-31273.34691/Cluster-31273.34689/Cluster-31273.99431	4
Cellular component	GO:0009569	chloroplast starch grain	3/5371	15/80510	0.0738783	0.668071	Cluster-31273.19097/Cluster-31273.41863/Cluster-31273.19098	3
Biological process	GO:0010039	response to iron ion	13/4861	124/72320	0.073945	0.497483	Cluster-31273.60791/Cluster-31273.100535/Cluster-31273.174026/Cluster-31273.127949/Cluster-29806.0/Cluster-31273.79229/Cluster-31273.152045/Cluster-31273.152043/Cluster-31273.64853/Cluster-31273.133333/Cluster-31273.48086/Cluster-31273.96350/Cluster-22313.0	13
Biological process	GO:0032103	positive regulation of response to external stimulus	32/4861	364/72320	0.0740531	0.497483	Cluster-31273.38641/Cluster-31273.36073/Cluster-31273.107623/Cluster-31273.104988/Cluster-30240.0/Cluster-31273.15053/Cluster-23460.1/Cluster-31273.38183/Cluster-31273.163586/Cluster-31273.146717/Cluster-31273.52973/Cluster-31273.115770/Cluster-31273.197868/Cluster-31273.73692/Cluster-31273.197498/Cluster-31273.38181/Cluster-31273.112292/Cluster-31273.126519/Cluster-31273.30637/Cluster-31273.6775…	32
Cellular component	GO:0009501	amyloplast	17/5371	174/80510	0.0740586	0.668071	Cluster-31273.83204/Cluster-31273.86584/Cluster-31273.62138/Cluster-31273.68882/Cluster-31273.68883/Cluster-31273.117897/Cluster-31273.142767/Cluster-31273.41863/Cluster-31273.83205/Cluster-31273.153353/Cluster-31273.180382/Cluster-31273.67025/Cluster-31273.86587/Cluster-31273.76713/Cluster-31273.114415/Cluster-31273.131786/Cluster-31273.40676	17
Molecular function	GO:0000234	phosphoethanolamine N-methyltransferase activity	3/5794	16/92745	0.0741127	0.357735	Cluster-31273.103634/Cluster-31273.103635/Cluster-31273.103633	3
Molecular function	GO:0004715	non-membrane spanning protein tyrosine kinase activity	3/5794	16/92745	0.0741127	0.357735	Cluster-31273.115039/Cluster-31273.12361/Cluster-31273.103708	3
Biological process	GO:0006085	acetyl-CoA biosynthetic process	7/4861	55/72320	0.0743849	0.497483	Cluster-31273.102702/Cluster-31273.107313/Cluster-31273.67995/Cluster-31273.109388/Cluster-31273.67985/Cluster-31273.145243/Cluster-31273.107311	7
Biological process	GO:0019835	cytolysis	5/4861	34/72320	0.0750266	0.497483	Cluster-31273.104060/Cluster-31273.104055/Cluster-31273.161690/Cluster-31273.104072/Cluster-31273.104054	5
Biological process	GO:0031341	regulation of cell killing	5/4861	34/72320	0.0750266	0.497483	Cluster-31273.104060/Cluster-31273.104055/Cluster-31273.161690/Cluster-31273.104072/Cluster-31273.104054	5
Biological process	GO:0031343	positive regulation of cell killing	5/4861	34/72320	0.0750266	0.497483	Cluster-31273.104060/Cluster-31273.104055/Cluster-31273.161690/Cluster-31273.104072/Cluster-31273.104054	5
Biological process	GO:0042268	regulation of cytolysis	5/4861	34/72320	0.0750266	0.497483	Cluster-31273.104060/Cluster-31273.104055/Cluster-31273.161690/Cluster-31273.104072/Cluster-31273.104054	5
Biological process	GO:0044110	growth involved in symbiotic interaction	5/4861	34/72320	0.0750266	0.497483	Cluster-31273.104060/Cluster-31273.104055/Cluster-31273.161690/Cluster-31273.104072/Cluster-31273.104054	5
Biological process	GO:0044116	growth of symbiont involved in interaction with host	5/4861	34/72320	0.0750266	0.497483	Cluster-31273.104060/Cluster-31273.104055/Cluster-31273.161690/Cluster-31273.104072/Cluster-31273.104054	5
Biological process	GO:0044117	growth of symbiont in host	5/4861	34/72320	0.0750266	0.497483	Cluster-31273.104060/Cluster-31273.104055/Cluster-31273.161690/Cluster-31273.104072/Cluster-31273.104054	5
Biological process	GO:0044126	regulation of growth of symbiont in host	5/4861	34/72320	0.0750266	0.497483	Cluster-31273.104060/Cluster-31273.104055/Cluster-31273.161690/Cluster-31273.104072/Cluster-31273.104054	5
Biological process	GO:0044130	negative regulation of growth of symbiont in host	5/4861	34/72320	0.0750266	0.497483	Cluster-31273.104060/Cluster-31273.104055/Cluster-31273.161690/Cluster-31273.104072/Cluster-31273.104054	5
Biological process	GO:0044144	modulation of growth of symbiont involved in interaction with host	5/4861	34/72320	0.0750266	0.497483	Cluster-31273.104060/Cluster-31273.104055/Cluster-31273.161690/Cluster-31273.104072/Cluster-31273.104054	5
Biological process	GO:0044146	negative regulation of growth of symbiont involved in interaction with host	5/4861	34/72320	0.0750266	0.497483	Cluster-31273.104060/Cluster-31273.104055/Cluster-31273.161690/Cluster-31273.104072/Cluster-31273.104054	5
Biological process	GO:0045919	positive regulation of cytolysis	5/4861	34/72320	0.0750266	0.497483	Cluster-31273.104060/Cluster-31273.104055/Cluster-31273.161690/Cluster-31273.104072/Cluster-31273.104054	5
Biological process	GO:0051709	regulation of killing of cells of other organism	5/4861	34/72320	0.0750266	0.497483	Cluster-31273.104060/Cluster-31273.104055/Cluster-31273.161690/Cluster-31273.104072/Cluster-31273.104054	5
Biological process	GO:0051710	regulation of cytolysis in other organism	5/4861	34/72320	0.0750266	0.497483	Cluster-31273.104060/Cluster-31273.104055/Cluster-31273.161690/Cluster-31273.104072/Cluster-31273.104054	5
Biological process	GO:0051712	positive regulation of killing of cells of other organism	5/4861	34/72320	0.0750266	0.497483	Cluster-31273.104060/Cluster-31273.104055/Cluster-31273.161690/Cluster-31273.104072/Cluster-31273.104054	5
Biological process	GO:0051714	positive regulation of cytolysis in other organism	5/4861	34/72320	0.0750266	0.497483	Cluster-31273.104060/Cluster-31273.104055/Cluster-31273.161690/Cluster-31273.104072/Cluster-31273.104054	5
Biological process	GO:0051715	cytolysis in other organism	5/4861	34/72320	0.0750266	0.497483	Cluster-31273.104060/Cluster-31273.104055/Cluster-31273.161690/Cluster-31273.104072/Cluster-31273.104054	5
Biological process	GO:0051801	cytolysis in other organism involved in symbiotic interaction	5/4861	34/72320	0.0750266	0.497483	Cluster-31273.104060/Cluster-31273.104055/Cluster-31273.161690/Cluster-31273.104072/Cluster-31273.104054	5
Biological process	GO:0051802	regulation of cytolysis in other organism involved in symbiotic interaction	5/4861	34/72320	0.0750266	0.497483	Cluster-31273.104060/Cluster-31273.104055/Cluster-31273.161690/Cluster-31273.104072/Cluster-31273.104054	5
Biological process	GO:0051804	positive regulation of cytolysis in other organism involved in symbiotic interaction	5/4861	34/72320	0.0750266	0.497483	Cluster-31273.104060/Cluster-31273.104055/Cluster-31273.161690/Cluster-31273.104072/Cluster-31273.104054	5
Biological process	GO:0051818	disruption of cells of other organism involved in symbiotic interaction	5/4861	34/72320	0.0750266	0.497483	Cluster-31273.104060/Cluster-31273.104055/Cluster-31273.161690/Cluster-31273.104072/Cluster-31273.104054	5
Biological process	GO:0051838	cytolysis by host of symbiont cells	5/4861	34/72320	0.0750266	0.497483	Cluster-31273.104060/Cluster-31273.104055/Cluster-31273.161690/Cluster-31273.104072/Cluster-31273.104054	5
Biological process	GO:0051839	regulation by host of cytolysis of symbiont cells	5/4861	34/72320	0.0750266	0.497483	Cluster-31273.104060/Cluster-31273.104055/Cluster-31273.161690/Cluster-31273.104072/Cluster-31273.104054	5
Biological process	GO:0051841	positive regulation by host of cytolysis of symbiont cells	5/4861	34/72320	0.0750266	0.497483	Cluster-31273.104060/Cluster-31273.104055/Cluster-31273.161690/Cluster-31273.104072/Cluster-31273.104054	5
Biological process	GO:0051852	disruption by host of symbiont cells	5/4861	34/72320	0.0750266	0.497483	Cluster-31273.104060/Cluster-31273.104055/Cluster-31273.161690/Cluster-31273.104072/Cluster-31273.104054	5
Biological process	GO:0051873	killing by host of symbiont cells	5/4861	34/72320	0.0750266	0.497483	Cluster-31273.104060/Cluster-31273.104055/Cluster-31273.161690/Cluster-31273.104072/Cluster-31273.104054	5
Biological process	GO:0051883	killing of cells in other organism involved in symbiotic interaction	5/4861	34/72320	0.0750266	0.497483	Cluster-31273.104060/Cluster-31273.104055/Cluster-31273.161690/Cluster-31273.104072/Cluster-31273.104054	5
Biological process	GO:0000002	mitochondrial genome maintenance	3/4861	15/72320	0.0752163	0.497483	Cluster-31273.52074/Cluster-31273.41820/Cluster-31273.129311	3
Biological process	GO:0034764	positive regulation of transmembrane transport	3/4861	15/72320	0.0752163	0.497483	Cluster-31273.82798/Cluster-31273.126649/Cluster-31273.152977	3
Biological process	GO:0043617	cellular response to sucrose starvation	3/4861	15/72320	0.0752163	0.497483	Cluster-31273.139411/Cluster-31273.109545/Cluster-31273.158552	3
Biological process	GO:0046323	glucose import	19/4861	198/72320	0.0753295	0.497483	Cluster-31273.70546/Cluster-31273.106013/Cluster-31273.33127/Cluster-31273.130030/Cluster-31273.80223/Cluster-31273.130035/Cluster-31273.122829/Cluster-31273.114136/Cluster-31273.85140/Cluster-31273.162741/Cluster-31273.129709/Cluster-31273.156494/Cluster-31273.18019/Cluster-31273.136143/Cluster-31273.85151/Cluster-31273.106016/Cluster-31273.189542/Cluster-31273.122827/Cluster-31273.27664	19
Biological process	GO:1904659	glucose transmembrane transport	19/4861	198/72320	0.0753295	0.497483	Cluster-31273.70546/Cluster-31273.106013/Cluster-31273.33127/Cluster-31273.130030/Cluster-31273.80223/Cluster-31273.130035/Cluster-31273.122829/Cluster-31273.114136/Cluster-31273.85140/Cluster-31273.162741/Cluster-31273.129709/Cluster-31273.156494/Cluster-31273.18019/Cluster-31273.136143/Cluster-31273.85151/Cluster-31273.106016/Cluster-31273.189542/Cluster-31273.122827/Cluster-31273.27664	19
Biological process	GO:1990542	mitochondrial transmembrane transport	10/4861	89/72320	0.0754218	0.497483	Cluster-31273.172957/Cluster-31273.30672/Cluster-31273.173446/Cluster-31273.33537/Cluster-31273.47264/Cluster-31273.150487/Cluster-31273.48721/Cluster-31273.70046/Cluster-31273.123643/Cluster-31273.137726	10
Molecular function	GO:0000828	inositol hexakisphosphate kinase activity	4/5794	26/92745	0.0758243	0.357735	Cluster-31273.52973/Cluster-31273.161084/Cluster-31273.38711/Cluster-31273.129942	4
Molecular function	GO:0000832	inositol hexakisphosphate 5-kinase activity	4/5794	26/92745	0.0758243	0.357735	Cluster-31273.52973/Cluster-31273.161084/Cluster-31273.38711/Cluster-31273.129942	4
Molecular function	GO:0004629	phospholipase C activity	4/5794	26/92745	0.0758243	0.357735	Cluster-31273.25452/Cluster-31273.64346/Cluster-31273.25453/Cluster-31273.147404	4
Molecular function	GO:0004758	serine C-palmitoyltransferase activity	4/5794	26/92745	0.0758243	0.357735	Cluster-31273.118772/Cluster-31273.98198/Cluster-31273.87897/Cluster-31273.87888	4
Molecular function	GO:0016454	C-palmitoyltransferase activity	4/5794	26/92745	0.0758243	0.357735	Cluster-31273.118772/Cluster-31273.98198/Cluster-31273.87897/Cluster-31273.87888	4
Molecular function	GO:0033857	diphosphoinositol-pentakisphosphate kinase activity	4/5794	26/92745	0.0758243	0.357735	Cluster-31273.52973/Cluster-31273.161084/Cluster-31273.38711/Cluster-31273.129942	4
Molecular function	GO:0052723	inositol hexakisphosphate 1-kinase activity	4/5794	26/92745	0.0758243	0.357735	Cluster-31273.52973/Cluster-31273.161084/Cluster-31273.38711/Cluster-31273.129942	4
Molecular function	GO:0052724	inositol hexakisphosphate 3-kinase activity	4/5794	26/92745	0.0758243	0.357735	Cluster-31273.52973/Cluster-31273.161084/Cluster-31273.38711/Cluster-31273.129942	4
Molecular function	GO:0102092	5-diphosphoinositol pentakisphosphate 3-kinase activity	4/5794	26/92745	0.0758243	0.357735	Cluster-31273.52973/Cluster-31273.161084/Cluster-31273.38711/Cluster-31273.129942	4
Biological process	GO:0043624	cellular protein complex disassembly	15/4861	149/72320	0.0768044	0.505343	Cluster-31273.28879/Cluster-31273.129089/Cluster-31273.81748/Cluster-31273.88747/Cluster-31273.130659/Cluster-31273.121761/Cluster-31273.93126/Cluster-31273.88755/Cluster-31273.166904/Cluster-31273.99766/Cluster-31273.94930/Cluster-31273.114868/Cluster-31273.94891/Cluster-31273.88751/Cluster-31273.77973	15
Molecular function	GO:0016621	cinnamoyl-CoA reductase activity	10/5794	96/92745	0.0769832	0.361877	Cluster-31273.108056/Cluster-31273.111410/Cluster-31273.108055/Cluster-31273.37891/Cluster-31273.153780/Cluster-31273.63293/Cluster-31273.80565/Cluster-31273.171127/Cluster-31273.94500/Cluster-31273.37892	10
Biological process	GO:1902584	positive regulation of response to water deprivation	13/4861	125/72320	0.0776966	0.506893	Cluster-31273.102311/Cluster-31273.85550/Cluster-31273.85552/Cluster-31273.25926/Cluster-31273.134205/Cluster-31273.107729/Cluster-31273.47812/Cluster-31273.134209/Cluster-31273.85554/Cluster-31273.47813/Cluster-31273.85555/Cluster-31273.92044/Cluster-31273.134207	13
Biological process	GO:0009644	response to high light intensity	21/4861	224/72320	0.0777455	0.506893	Cluster-31273.110179/Cluster-31273.82690/Cluster-31273.141549/Cluster-31273.62149/Cluster-31273.62148/Cluster-31273.128805/Cluster-31273.94964/Cluster-31273.105330/Cluster-31273.107399/Cluster-31273.110182/Cluster-31273.149225/Cluster-31273.128962/Cluster-31273.64640/Cluster-31273.132472/Cluster-31273.105740/Cluster-31273.82343/Cluster-31273.82324/Cluster-31273.102272/Cluster-31273.135600/Cluster…	21
Biological process	GO:0010189	vitamin E biosynthetic process	9/4861	78/72320	0.0778067	0.506893	Cluster-31273.99883/Cluster-31273.117259/Cluster-31273.112811/Cluster-31273.112815/Cluster-31273.52973/Cluster-31273.161084/Cluster-31273.90025/Cluster-31273.38711/Cluster-31273.129942	9
Biological process	GO:0042360	vitamin E metabolic process	9/4861	78/72320	0.0778067	0.506893	Cluster-31273.99883/Cluster-31273.117259/Cluster-31273.112811/Cluster-31273.112815/Cluster-31273.52973/Cluster-31273.161084/Cluster-31273.90025/Cluster-31273.38711/Cluster-31273.129942	9
Biological process	GO:0009132	nucleoside diphosphate metabolic process	27/4861	301/72320	0.0783742	0.509336	Cluster-31273.102702/Cluster-31273.123542/Cluster-31273.104228/Cluster-31273.107313/Cluster-31273.43341/Cluster-31273.73063/Cluster-31273.109388/Cluster-31273.97943/Cluster-31273.123540/Cluster-31273.29186/Cluster-31273.106371/Cluster-31273.73062/Cluster-31273.97336/Cluster-31273.101251/Cluster-31273.107311/Cluster-31273.29185/Cluster-31273.65674/Cluster-31273.100709/Cluster-31273.107185/Cluster-…	27
Biological process	GO:0010204	defense response signaling pathway, resistance gene-independent	22/4861	237/72320	0.078635	0.509778	Cluster-31273.78081/Cluster-31273.68158/Cluster-31273.107687/Cluster-31273.92959/Cluster-31273.174843/Cluster-31273.129292/Cluster-31273.138036/Cluster-31273.180107/Cluster-31273.184526/Cluster-31273.193339/Cluster-31273.150826/Cluster-31273.169936/Cluster-31273.21291/Cluster-31273.166009/Cluster-31273.112274/Cluster-31273.162598/Cluster-31273.109322/Cluster-31273.79009/Cluster-31273.183524/Clust…	22
Molecular function	GO:0003756	protein disulfide isomerase activity	9/5794	84/92745	0.0787086	0.367307	Cluster-31273.126868/Cluster-31273.171865/Cluster-31273.147103/Cluster-31273.15893/Cluster-31273.135494/Cluster-31273.35965/Cluster-31273.139092/Cluster-31273.139093/Cluster-31273.195015	9
Molecular function	GO:0016864	intramolecular oxidoreductase activity, transposing S-S bonds	9/5794	84/92745	0.0787086	0.367307	Cluster-31273.126868/Cluster-31273.171865/Cluster-31273.147103/Cluster-31273.15893/Cluster-31273.135494/Cluster-31273.35965/Cluster-31273.139092/Cluster-31273.139093/Cluster-31273.195015	9
Molecular function	GO:0005254	chloride channel activity	7/5794	60/92745	0.0794463	0.369411	Cluster-31273.77229/Cluster-31273.135312/Cluster-31273.135311/Cluster-31273.115855/Cluster-31273.104120/Cluster-31273.89759/Cluster-31273.77230	7
Biological process	GO:0009853	photorespiration	20/4861	212/72320	0.0795389	0.513419	Cluster-31273.148762/Cluster-31273.103742/Cluster-31273.103505/Cluster-31273.103506/Cluster-31273.107435/Cluster-31273.103502/Cluster-31273.75277/Cluster-31273.103726/Cluster-31273.103289/Cluster-31273.133769/Cluster-31273.102891/Cluster-31273.62860/Cluster-31273.78034/Cluster-31273.146126/Cluster-31273.44400/Cluster-31273.25165/Cluster-31273.75884/Cluster-31273.104112/Cluster-31273.126262/Cluste…	20
Biological process	GO:0006144	purine nucleobase metabolic process	8/4861	67/72320	0.0795848	0.513419	Cluster-31273.86050/Cluster-31273.92644/Cluster-31273.134145/Cluster-31273.137480/Cluster-31273.107563/Cluster-31273.66490/Cluster-31273.107572/Cluster-31273.107567	8
Molecular function	GO:0015662	ATPase activity, coupled to transmembrane movement of ions, phosphorylative mechanism	18/5794	201/92745	0.0798428	0.369919	Cluster-31273.56297/Cluster-31273.65581/Cluster-31273.97811/Cluster-31273.103850/Cluster-31273.93557/Cluster-31273.97798/Cluster-31273.104630/Cluster-31273.110952/Cluster-31273.97793/Cluster-31273.78230/Cluster-31273.59687/Cluster-31273.102917/Cluster-31273.98797/Cluster-31273.103872/Cluster-31273.59431/Cluster-31273.160521/Cluster-31273.163621/Cluster-31273.150008	18
Cellular component	GO:0005844	polysome	14/5371	139/80510	0.0810089	0.715854	Cluster-31273.130032/Cluster-31273.49311/Cluster-31273.110318/Cluster-31273.100462/Cluster-31273.130034/Cluster-31273.38898/Cluster-31273.5891/Cluster-31273.108039/Cluster-31273.108048/Cluster-31273.54666/Cluster-31273.38038/Cluster-31273.88863/Cluster-31273.72958/Cluster-31273.68713	14
Biological process	GO:0071483	cellular response to blue light	11/4861	102/72320	0.0811851	0.520378	Cluster-31273.85086/Cluster-31273.88059/Cluster-31273.167616/Cluster-31273.107053/Cluster-31273.172051/Cluster-31273.85088/Cluster-31273.151221/Cluster-31273.179381/Cluster-31273.198543/Cluster-31273.88349/Cluster-31273.43618	11
Molecular function	GO:0016615	malate dehydrogenase activity	10/5794	97/92745	0.0812689	0.375177	Cluster-31273.137082/Cluster-31273.175205/Cluster-31273.45066/Cluster-31273.88664/Cluster-31273.137085/Cluster-31273.109249/Cluster-31273.59389/Cluster-31273.87405/Cluster-31273.137083/Cluster-31273.59393	10
Biological process	GO:0008645	hexose transmembrane transport	19/4861	200/72320	0.0813014	0.520378	Cluster-31273.70546/Cluster-31273.106013/Cluster-31273.33127/Cluster-31273.130030/Cluster-31273.80223/Cluster-31273.130035/Cluster-31273.122829/Cluster-31273.114136/Cluster-31273.85140/Cluster-31273.162741/Cluster-31273.129709/Cluster-31273.156494/Cluster-31273.18019/Cluster-31273.136143/Cluster-31273.85151/Cluster-31273.106016/Cluster-31273.189542/Cluster-31273.122827/Cluster-31273.27664	19
Biological process	GO:0015749	monosaccharide transmembrane transport	19/4861	200/72320	0.0813014	0.520378	Cluster-31273.70546/Cluster-31273.106013/Cluster-31273.33127/Cluster-31273.130030/Cluster-31273.80223/Cluster-31273.130035/Cluster-31273.122829/Cluster-31273.114136/Cluster-31273.85140/Cluster-31273.162741/Cluster-31273.129709/Cluster-31273.156494/Cluster-31273.18019/Cluster-31273.136143/Cluster-31273.85151/Cluster-31273.106016/Cluster-31273.189542/Cluster-31273.122827/Cluster-31273.27664	19
Biological process	GO:0006553	lysine metabolic process	13/4861	126/72320	0.081568	0.520378	Cluster-31273.168044/Cluster-31273.118145/Cluster-31273.168224/Cluster-31273.86728/Cluster-31273.118149/Cluster-31273.177969/Cluster-31273.150883/Cluster-31273.102665/Cluster-31273.25095/Cluster-31273.83950/Cluster-31273.96902/Cluster-31273.59001/Cluster-31273.155708	13
Biological process	GO:0071897	DNA biosynthetic process	12/4861	114/72320	0.0816473	0.520378	Cluster-31273.84727/Cluster-31273.33882/Cluster-31273.188479/Cluster-31273.162704/Cluster-31273.84718/Cluster-31273.122362/Cluster-31273.84722/Cluster-31273.173345/Cluster-31273.175485/Cluster-31273.112517/Cluster-31273.122364/Cluster-31273.140940	12
Biological process	GO:0006775	fat-soluble vitamin metabolic process	9/4861	79/72320	0.0828386	0.522411	Cluster-31273.99883/Cluster-31273.117259/Cluster-31273.112811/Cluster-31273.112815/Cluster-31273.52973/Cluster-31273.161084/Cluster-31273.90025/Cluster-31273.38711/Cluster-31273.129942	9
Biological process	GO:0042362	fat-soluble vitamin biosynthetic process	9/4861	79/72320	0.0828386	0.522411	Cluster-31273.99883/Cluster-31273.117259/Cluster-31273.112811/Cluster-31273.112815/Cluster-31273.52973/Cluster-31273.161084/Cluster-31273.90025/Cluster-31273.38711/Cluster-31273.129942	9
Biological process	GO:0006414	translational elongation	5/4861	35/72320	0.0829144	0.522411	Cluster-31273.5891/Cluster-31273.88962/Cluster-31273.80458/Cluster-31273.114868/Cluster-31273.96955	5
Biological process	GO:0045005	DNA-dependent DNA replication maintenance of fidelity	5/4861	35/72320	0.0829144	0.522411	Cluster-31273.128167/Cluster-31273.81452/Cluster-31273.139282/Cluster-31273.59674/Cluster-31273.153985	5
Biological process	GO:0015850	organic hydroxy compound transport	4/4861	25/72320	0.0833488	0.522411	Cluster-31273.101696/Cluster-31273.145268/Cluster-31273.80223/Cluster-31273.145266	4
Biological process	GO:0052482	defense response by cell wall thickening	4/4861	25/72320	0.0833488	0.522411	Cluster-31273.123817/Cluster-31273.123823/Cluster-31273.115419/Cluster-31273.123818	4
Biological process	GO:0052544	defense response by callose deposition in cell wall	4/4861	25/72320	0.0833488	0.522411	Cluster-31273.123817/Cluster-31273.123823/Cluster-31273.115419/Cluster-31273.123818	4
Molecular function	GO:0022840	leak channel activity	4/5794	27/92745	0.0848046	0.376961	Cluster-31273.53043/Cluster-31273.138511/Cluster-31273.54644/Cluster-31273.75951	4
Molecular function	GO:0022841	potassium ion leak channel activity	4/5794	27/92745	0.0848046	0.376961	Cluster-31273.53043/Cluster-31273.138511/Cluster-31273.54644/Cluster-31273.75951	4
Molecular function	GO:0022842	narrow pore channel activity	4/5794	27/92745	0.0848046	0.376961	Cluster-31273.53043/Cluster-31273.138511/Cluster-31273.54644/Cluster-31273.75951	4
Molecular function	GO:0030523	dihydrolipoamide S-acyltransferase activity	4/5794	27/92745	0.0848046	0.376961	Cluster-31273.139411/Cluster-31273.109545/Cluster-31273.65674/Cluster-31273.65675	4
Biological process	GO:0042762	regulation of sulfur metabolic process	8/4861	68/72320	0.0851535	0.532461	Cluster-31273.156423/Cluster-31273.169247/Cluster-31273.24490/Cluster-31273.127949/Cluster-31273.189093/Cluster-31273.156427/Cluster-31273.161554/Cluster-31273.171517	8
Biological process	GO:0009690	cytokinin metabolic process	12/4861	115/72320	0.0858669	0.535655	Cluster-31273.101624/Cluster-30281.0/Cluster-31273.133355/Cluster-31273.167010/Cluster-31273.172238/Cluster-31273.91261/Cluster-31273.166148/Cluster-31273.101627/Cluster-31273.23696/Cluster-29276.0/Cluster-31273.18140/Cluster-31273.31438	12
Molecular function	GO:0080124	pheophytinase activity	3/5794	17/92745	0.0859698	0.376961	Cluster-31273.114069/Cluster-31273.131195/Cluster-31273.133084	3
Molecular function	GO:0004753	saccharopine dehydrogenase activity	5/5794	38/92745	0.0860455	0.376961	Cluster-31273.168044/Cluster-31273.168224/Cluster-31273.86728/Cluster-31273.25095/Cluster-31273.155708	5
Molecular function	GO:0047130	saccharopine dehydrogenase (NADP+, L-lysine-forming) activity	5/5794	38/92745	0.0860455	0.376961	Cluster-31273.168044/Cluster-31273.168224/Cluster-31273.86728/Cluster-31273.25095/Cluster-31273.155708	5
Molecular function	GO:0047131	saccharopine dehydrogenase (NAD+, L-glutamate-forming) activity	5/5794	38/92745	0.0860455	0.376961	Cluster-31273.168044/Cluster-31273.168224/Cluster-31273.86728/Cluster-31273.25095/Cluster-31273.155708	5
Molecular function	GO:0102485	dATP phosphohydrolase activity	5/5794	38/92745	0.0860455	0.376961	Cluster-31273.88398/Cluster-31273.117621/Cluster-31273.131200/Cluster-31273.131204/Cluster-31273.133316	5
Molecular function	GO:0102486	dCTP phosphohydrolase activity	5/5794	38/92745	0.0860455	0.376961	Cluster-31273.88398/Cluster-31273.117621/Cluster-31273.131200/Cluster-31273.131204/Cluster-31273.133316	5
Molecular function	GO:0102487	dUTP phosphohydrolase activity	5/5794	38/92745	0.0860455	0.376961	Cluster-31273.88398/Cluster-31273.117621/Cluster-31273.131200/Cluster-31273.131204/Cluster-31273.133316	5
Molecular function	GO:0102488	dTTP phosphohydrolase activity	5/5794	38/92745	0.0860455	0.376961	Cluster-31273.88398/Cluster-31273.117621/Cluster-31273.131200/Cluster-31273.131204/Cluster-31273.133316	5
Molecular function	GO:0102489	GTP phosphohydrolase activity	5/5794	38/92745	0.0860455	0.376961	Cluster-31273.88398/Cluster-31273.117621/Cluster-31273.131200/Cluster-31273.131204/Cluster-31273.133316	5
Molecular function	GO:0102490	8-oxo-dGTP phosphohydrolase activity	5/5794	38/92745	0.0860455	0.376961	Cluster-31273.88398/Cluster-31273.117621/Cluster-31273.131200/Cluster-31273.131204/Cluster-31273.133316	5
Molecular function	GO:0102491	dGTP phosphohydrolase activity	5/5794	38/92745	0.0860455	0.376961	Cluster-31273.88398/Cluster-31273.117621/Cluster-31273.131200/Cluster-31273.131204/Cluster-31273.133316	5
Biological process	GO:0043903	regulation of symbiosis, encompassing mutualism through parasitism	7/4861	57/72320	0.0865258	0.538496	Cluster-31273.104060/Cluster-31273.104055/Cluster-31273.161690/Cluster-31273.104072/Cluster-31273.104054/Cluster-31273.32702/Cluster-31273.76869	7
Molecular function	GO:0016894	endonuclease activity, active with either ribo- or deoxyribonucleic acids and producing 3'-phosphomonoesters	12/5794	124/92745	0.0875098	0.382077	Cluster-31273.42387/Cluster-31273.28078/Cluster-31273.145393/Cluster-31273.128167/Cluster-31273.81452/Cluster-31273.105466/Cluster-31273.85256/Cluster-31273.31041/Cluster-31273.139282/Cluster-31273.25957/Cluster-31273.59674/Cluster-31273.185390	12
Biological process	GO:0035690	cellular response to drug	39/4861	463/72320	0.0878788	0.542038	Cluster-31273.100128/Cluster-31273.36073/Cluster-31273.136322/Cluster-31273.168003/Cluster-23460.1/Cluster-31273.41745/Cluster-31273.38183/Cluster-31273.173097/Cluster-31273.130138/Cluster-31273.163586/Cluster-31273.146717/Cluster-31273.174328/Cluster-31273.197868/Cluster-31273.73692/Cluster-31273.197498/Cluster-31273.38181/Cluster-31273.176267/Cluster-31273.197414/Cluster-31273.86493/Cluster-312…	39
Biological process	GO:0009743	response to carbohydrate	30/4861	344/72320	0.0879288	0.542038	Cluster-31273.84727/Cluster-31273.107218/Cluster-31273.173598/Cluster-31273.160934/Cluster-31273.188479/Cluster-31273.162704/Cluster-31273.125675/Cluster-31273.98210/Cluster-31273.116754/Cluster-31273.84718/Cluster-31273.97336/Cluster-31273.122362/Cluster-31273.75943/Cluster-31273.114569/Cluster-22477.0/Cluster-31273.125933/Cluster-31273.84722/Cluster-31273.15809/Cluster-31273.169936/Cluster-3127…	30
Biological process	GO:0019877	diaminopimelate biosynthetic process	3/4861	16/72320	0.0881195	0.542038	Cluster-31273.177969/Cluster-31273.150883/Cluster-31273.59001	3
Biological process	GO:0042439	ethanolamine-containing compound metabolic process	3/4861	16/72320	0.0881195	0.542038	Cluster-31273.112987/Cluster-31273.87062/Cluster-31273.110799	3
Biological process	GO:0080187	floral organ senescence	3/4861	16/72320	0.0881195	0.542038	Cluster-31273.173598/Cluster-31273.125675/Cluster-31273.114569	3
Molecular function	GO:0009678	hydrogen-translocating pyrophosphatase activity	6/5794	50/92745	0.0901717	0.389832	Cluster-31273.107903/Cluster-31273.107908/Cluster-31273.58513/Cluster-31273.107907/Cluster-31273.107915/Cluster-31273.149950	6
Molecular function	GO:0016884	carbon-nitrogen ligase activity, with glutamine as amido-N-donor	8/5794	74/92745	0.0901941	0.389832	Cluster-31273.25913/Cluster-31273.178477/Cluster-31273.34906/Cluster-25929.0/Cluster-31273.175388/Cluster-31273.34903/Cluster-31273.174976/Cluster-31273.135897	8
Molecular function	GO:0019213	deacetylase activity	8/5794	74/92745	0.0901941	0.389832	Cluster-31273.101522/Cluster-31273.100357/Cluster-31273.101527/Cluster-31273.99654/Cluster-31273.98200/Cluster-31273.116334/Cluster-31273.37125/Cluster-31273.100571	8
Molecular function	GO:0016836	hydro-lyase activity	34/5794	428/92745	0.0911978	0.392852	Cluster-31273.137431/Cluster-31273.140757/Cluster-31273.113376/Cluster-31273.88324/Cluster-31273.51697/Cluster-31273.124284/Cluster-31273.177969/Cluster-31273.92594/Cluster-31273.29186/Cluster-31273.62195/Cluster-31273.114484/Cluster-31273.115178/Cluster-31273.94120/Cluster-31273.100347/Cluster-31273.112095/Cluster-31273.35524/Cluster-31273.116300/Cluster-31273.101251/Cluster-31273.106538/Cluster…	34
Biological process	GO:0009717	isoflavonoid biosynthetic process	5/4861	36/72320	0.0912216	0.557231	Cluster-31273.140757/Cluster-31273.62195/Cluster-31273.100347/Cluster-31273.116300/Cluster-31273.93006	5
Biological process	GO:0043467	regulation of generation of precursor metabolites and energy	5/4861	36/72320	0.0912216	0.557231	Cluster-31273.62149/Cluster-31273.62148/Cluster-31273.128805/Cluster-31273.48468/Cluster-31273.103249	5
Biological process	GO:0046287	isoflavonoid metabolic process	5/4861	36/72320	0.0912216	0.557231	Cluster-31273.140757/Cluster-31273.62195/Cluster-31273.100347/Cluster-31273.116300/Cluster-31273.93006	5
Biological process	GO:0072525	pyridine-containing compound biosynthetic process	32/4861	372/72320	0.0920452	0.560915	Cluster-31273.102702/Cluster-31273.123542/Cluster-31273.104228/Cluster-31273.107313/Cluster-31273.106441/Cluster-31273.43341/Cluster-31273.73063/Cluster-31273.109388/Cluster-31273.97943/Cluster-31273.123540/Cluster-31273.29186/Cluster-31273.106371/Cluster-31273.73062/Cluster-31273.30121/Cluster-31273.148611/Cluster-31273.97336/Cluster-31273.108967/Cluster-31273.101251/Cluster-31273.107311/Cluster…	32
Biological process	GO:0065002	intracellular protein transmembrane transport	21/4861	229/72320	0.0925399	0.560915	Cluster-31273.172957/Cluster-31273.30672/Cluster-31273.97564/Cluster-31273.82798/Cluster-31273.130568/Cluster-31273.126649/Cluster-31273.128962/Cluster-31273.103142/Cluster-31273.152977/Cluster-31273.33537/Cluster-31273.92745/Cluster-31273.47264/Cluster-31273.70613/Cluster-31273.82254/Cluster-31273.25165/Cluster-31273.78802/Cluster-31273.48721/Cluster-31273.63159/Cluster-31273.119135/Cluster-3127…	21
Biological process	GO:0071806	protein transmembrane transport	21/4861	229/72320	0.0925399	0.560915	Cluster-31273.172957/Cluster-31273.30672/Cluster-31273.97564/Cluster-31273.82798/Cluster-31273.130568/Cluster-31273.126649/Cluster-31273.128962/Cluster-31273.103142/Cluster-31273.152977/Cluster-31273.33537/Cluster-31273.92745/Cluster-31273.47264/Cluster-31273.70613/Cluster-31273.82254/Cluster-31273.25165/Cluster-31273.78802/Cluster-31273.48721/Cluster-31273.63159/Cluster-31273.119135/Cluster-3127…	21
Biological process	GO:0006561	proline biosynthetic process	4/4861	26/72320	0.0935047	0.560915	Cluster-31273.147121/Cluster-31273.175267/Cluster-31273.55065/Cluster-31273.109836	4
Biological process	GO:0110126	phloem loading	4/4861	26/72320	0.0935047	0.560915	Cluster-31273.83610/Cluster-31273.83609/Cluster-31273.37124/Cluster-31273.144214	4
Biological process	GO:0009773	photosynthetic electron transport in photosystem I	6/4861	47/72320	0.0935212	0.560915	Cluster-31273.108585/Cluster-31273.116299/Cluster-31273.79740/Cluster-31273.79741/Cluster-31273.102094/Cluster-31273.87906	6
Biological process	GO:0009962	regulation of flavonoid biosynthetic process	6/4861	47/72320	0.0935212	0.560915	Cluster-31273.82690/Cluster-31273.88796/Cluster-31273.88793/Cluster-31273.136170/Cluster-31273.88281/Cluster-31273.88792	6
Biological process	GO:0046113	nucleobase catabolic process	6/4861	47/72320	0.0935212	0.560915	Cluster-31273.153384/Cluster-31273.134145/Cluster-31273.137480/Cluster-31273.107563/Cluster-31273.107572/Cluster-31273.107567	6
Biological process	GO:0043455	regulation of secondary metabolic process	13/4861	129/72320	0.0939043	0.561938	Cluster-31273.34688/Cluster-31273.169247/Cluster-31273.42573/Cluster-31273.24490/Cluster-31273.189093/Cluster-31273.110733/Cluster-31273.34691/Cluster-31273.34689/Cluster-31273.42572/Cluster-31273.90981/Cluster-31273.161554/Cluster-31273.171517/Cluster-31273.79732	13
Molecular function	GO:0000829	inositol heptakisphosphate kinase activity	4/5794	28/92745	0.0942765	0.399434	Cluster-31273.52973/Cluster-31273.161084/Cluster-31273.38711/Cluster-31273.129942	4
Molecular function	GO:0003839	gamma-glutamylcyclotransferase activity	4/5794	28/92745	0.0942765	0.399434	Cluster-31273.78749/Cluster-31273.78745/Cluster-31273.46503/Cluster-31273.78750	4
Molecular function	GO:0004356	glutamate-ammonia ligase activity	4/5794	28/92745	0.0942765	0.399434	Cluster-31273.114427/Cluster-31273.103652/Cluster-31273.114675/Cluster-31273.114431	4
Molecular function	GO:0016211	ammonia ligase activity	4/5794	28/92745	0.0942765	0.399434	Cluster-31273.114427/Cluster-31273.103652/Cluster-31273.114675/Cluster-31273.114431	4
Molecular function	GO:0016880	acid-ammonia (or amide) ligase activity	4/5794	28/92745	0.0942765	0.399434	Cluster-31273.114427/Cluster-31273.103652/Cluster-31273.114675/Cluster-31273.114431	4
Biological process	GO:0010109	regulation of photosynthesis	10/4861	93/72320	0.0947096	0.565479	Cluster-31273.107218/Cluster-31273.62149/Cluster-31273.62148/Cluster-31273.128805/Cluster-31273.91312/Cluster-31273.62860/Cluster-31273.48468/Cluster-31273.103249/Cluster-31273.34467/Cluster-31273.106128	10
Biological process	GO:0046434	organophosphate catabolic process	35/4861	413/72320	0.0950509	0.566238	Cluster-31273.102702/Cluster-31273.123542/Cluster-31273.104228/Cluster-31273.25452/Cluster-31273.107313/Cluster-31273.116238/Cluster-31273.43341/Cluster-31273.73063/Cluster-31273.109388/Cluster-31273.97943/Cluster-31273.123540/Cluster-31273.29186/Cluster-31273.106371/Cluster-31273.73062/Cluster-31273.25453/Cluster-31273.97336/Cluster-31273.100104/Cluster-31273.101251/Cluster-31273.171449/Cluster-…	35
Molecular function	GO:0016846	carbon-sulfur lyase activity	8/5794	75/92745	0.0957335	0.400494	Cluster-31273.111446/Cluster-31273.119684/Cluster-31273.13797/Cluster-31273.138007/Cluster-31273.158974/Cluster-31273.111445/Cluster-31273.158975/Cluster-31273.176579	8
Biological process	GO:0006558	L-phenylalanine metabolic process	14/4861	142/72320	0.0968716	0.57333	Cluster-31273.117883/Cluster-31273.117882/Cluster-31273.147634/Cluster-31273.112831/Cluster-31273.94346/Cluster-31273.167616/Cluster-31273.115178/Cluster-31273.117878/Cluster-31273.97696/Cluster-31273.148880/Cluster-31273.102557/Cluster-31273.113088/Cluster-31273.120185/Cluster-31273.117879	14
Biological process	GO:1902221	erythrose 4-phosphate/phosphoenolpyruvate family amino acid metabolic process	14/4861	142/72320	0.0968716	0.57333	Cluster-31273.117883/Cluster-31273.117882/Cluster-31273.147634/Cluster-31273.112831/Cluster-31273.94346/Cluster-31273.167616/Cluster-31273.115178/Cluster-31273.117878/Cluster-31273.97696/Cluster-31273.148880/Cluster-31273.102557/Cluster-31273.113088/Cluster-31273.120185/Cluster-31273.117879	14
Biological process	GO:0009642	response to light intensity	41/4861	494/72320	0.0968916	0.57333	Cluster-31273.110179/Cluster-31273.82690/Cluster-31273.141549/Cluster-31273.62149/Cluster-31273.62148/Cluster-31273.128805/Cluster-31273.133404/Cluster-31273.94964/Cluster-31273.105330/Cluster-31273.173097/Cluster-31273.107399/Cluster-31273.174328/Cluster-31273.91312/Cluster-31273.110182/Cluster-31273.167616/Cluster-31273.34906/Cluster-31273.149225/Cluster-31273.128962/Cluster-25929.0/Cluster-312…	41
Molecular function	GO:0009044	xylan 1,4-beta-xylosidase activity	6/5794	51/92745	0.0970803	0.400494	Cluster-31273.147118/Cluster-31273.105929/Cluster-31273.86366/Cluster-31273.86368/Cluster-31273.86374/Cluster-31273.129153	6
Molecular function	GO:0016744	transferase activity, transferring aldehyde or ketonic groups	6/5794	51/92745	0.0970803	0.400494	Cluster-31273.83314/Cluster-31273.134001/Cluster-31273.164360/Cluster-31273.83315/Cluster-31273.48468/Cluster-31273.134280	6
Molecular function	GO:0016868	intramolecular transferase activity, phosphotransferases	6/5794	51/92745	0.0970803	0.400494	Cluster-31273.113833/Cluster-31273.43341/Cluster-31273.127444/Cluster-31273.101517/Cluster-31273.127449/Cluster-31273.164924	6
Molecular function	GO:0097599	xylanase activity	6/5794	51/92745	0.0970803	0.400494	Cluster-31273.147118/Cluster-31273.105929/Cluster-31273.86366/Cluster-31273.86368/Cluster-31273.86374/Cluster-31273.129153	6
Molecular function	GO:0016889	endodeoxyribonuclease activity, producing 3'-phosphomonoesters	9/5794	88/92745	0.0984527	0.400494	Cluster-31273.42387/Cluster-31273.28078/Cluster-31273.128167/Cluster-31273.81452/Cluster-31273.105466/Cluster-31273.85256/Cluster-31273.139282/Cluster-31273.59674/Cluster-31273.185390	9
Molecular function	GO:0008934	inositol monophosphate 1-phosphatase activity	3/5794	18/92745	0.0985687	0.400494	Cluster-31273.116238/Cluster-31273.100104/Cluster-31273.83841	3
Molecular function	GO:0016987	sigma factor activity	3/5794	18/92745	0.0985687	0.400494	Cluster-31273.85086/Cluster-31273.107053/Cluster-31273.85088	3
Molecular function	GO:0033855	nicotianamine aminotransferase activity	3/5794	18/92745	0.0985687	0.400494	Cluster-31273.67440/Cluster-31273.122028/Cluster-31273.28001	3
Molecular function	GO:0052654	L-leucine transaminase activity	3/5794	18/92745	0.0985687	0.400494	Cluster-31273.34622/Cluster-31273.37375/Cluster-31273.151738	3
Molecular function	GO:0052655	L-valine transaminase activity	3/5794	18/92745	0.0985687	0.400494	Cluster-31273.34622/Cluster-31273.37375/Cluster-31273.151738	3
Molecular function	GO:0052656	L-isoleucine transaminase activity	3/5794	18/92745	0.0985687	0.400494	Cluster-31273.34622/Cluster-31273.37375/Cluster-31273.151738	3
Molecular function	GO:0052834	inositol monophosphate phosphatase activity	3/5794	18/92745	0.0985687	0.400494	Cluster-31273.116238/Cluster-31273.100104/Cluster-31273.83841	3
Biological process	GO:0051817	modification of morphology or physiology of other organism involved in symbiotic interaction	15/4861	155/72320	0.0992495	0.585971	Cluster-31273.121771/Cluster-31273.104060/Cluster-31273.104055/Cluster-31273.161690/Cluster-31273.62860/Cluster-31273.104072/Cluster-31273.104054/Cluster-31273.64326/Cluster-31273.71914/Cluster-31273.147126/Cluster-31273.79458/Cluster-31273.121772/Cluster-31273.84956/Cluster-31273.76869/Cluster-31273.15085	15
Biological process	GO:0006446	regulation of translational initiation	7/4861	59/72320	0.0997224	0.587422	Cluster-31273.161925/Cluster-31273.88747/Cluster-31273.46111/Cluster-31273.88755/Cluster-31273.89664/Cluster-31273.88751/Cluster-31273.78322	7
Biological process	GO:0098869	cellular oxidant detoxification	5/4861	37/72320	0.0999395	0.587422	Cluster-31273.43620/Cluster-31273.100989/Cluster-31273.109174/Cluster-31273.98000/Cluster-31273.100986	5
Cellular component	GO:0033096	amyloplast envelope	3/5371	17/80510	0.100134	0.833809	Cluster-31273.62138/Cluster-31273.117897/Cluster-31273.40676	3
Cellular component	GO:0033097	amyloplast membrane	3/5371	17/80510	0.100134	0.833809	Cluster-31273.62138/Cluster-31273.117897/Cluster-31273.40676	3
Cellular component	GO:0043036	starch grain	3/5371	17/80510	0.100134	0.833809	Cluster-31273.19097/Cluster-31273.41863/Cluster-31273.19098	3
Biological process	GO:0009112	nucleobase metabolic process	20/4861	219/72320	0.10175	0.594554	Cluster-31273.86050/Cluster-31273.153384/Cluster-31273.88980/Cluster-31273.92644/Cluster-31273.100842/Cluster-31273.16483/Cluster-31273.158934/Cluster-31273.152010/Cluster-31273.88247/Cluster-31273.62547/Cluster-31273.139999/Cluster-31273.88979/Cluster-31273.134145/Cluster-31273.137480/Cluster-31273.107563/Cluster-31273.66490/Cluster-31273.79732/Cluster-31273.107572/Cluster-31273.107567/Cluster-3…	20
Biological process	GO:0009229	thiamine diphosphate biosynthetic process	3/4861	17/72320	0.101875	0.594554	Cluster-31273.63972/Cluster-31273.66202/Cluster-31273.165002	3
Biological process	GO:0042357	thiamine diphosphate metabolic process	3/4861	17/72320	0.101875	0.594554	Cluster-31273.63972/Cluster-31273.66202/Cluster-31273.165002	3
Biological process	GO:0071236	cellular response to antibiotic	32/4861	376/72320	0.102052	0.594554	Cluster-31273.100128/Cluster-31273.36073/Cluster-31273.136322/Cluster-31273.168003/Cluster-23460.1/Cluster-31273.38183/Cluster-31273.173097/Cluster-31273.163586/Cluster-31273.146717/Cluster-31273.174328/Cluster-31273.197868/Cluster-31273.73692/Cluster-31273.197498/Cluster-31273.38181/Cluster-31273.197414/Cluster-31273.86493/Cluster-31273.160227/Cluster-31273.81755/Cluster-31273.67750/Cluster-3127…	32
Biological process	GO:0009767	photosynthetic electron transport chain	13/4861	131/72320	0.102732	0.597199	Cluster-31273.103644/Cluster-31273.108585/Cluster-31273.116299/Cluster-31273.62149/Cluster-31273.62148/Cluster-31273.128805/Cluster-31273.79740/Cluster-31273.79741/Cluster-31273.102094/Cluster-31273.105452/Cluster-31273.104987/Cluster-31273.125428/Cluster-31273.87906	13
Biological process	GO:0030042	actin filament depolymerization	8/4861	71/72320	0.103187	0.598529	Cluster-31273.28879/Cluster-31273.81748/Cluster-31273.121761/Cluster-31273.93126/Cluster-31273.166904/Cluster-31273.94930/Cluster-31273.94891/Cluster-31273.77973	8
Biological process	GO:0000255	allantoin metabolic process	4/4861	27/72320	0.104214	0.600536	Cluster-31273.134145/Cluster-31273.107563/Cluster-31273.107572/Cluster-31273.107567	4
Biological process	GO:0006086	acetyl-CoA biosynthetic process from pyruvate	4/4861	27/72320	0.104214	0.600536	Cluster-31273.102702/Cluster-31273.107313/Cluster-31273.109388/Cluster-31273.107311	4
Biological process	GO:0030322	stabilization of membrane potential	4/4861	27/72320	0.104214	0.600536	Cluster-31273.53043/Cluster-31273.138511/Cluster-31273.54644/Cluster-31273.75951	4
Molecular function	GO:0004611	phosphoenolpyruvate carboxykinase activity	4/5794	29/92745	0.104223	0.419653	Cluster-31273.75351/Cluster-31273.107786/Cluster-31273.75352/Cluster-31273.131981	4
Molecular function	GO:0080083	beta-gentiobiose beta-glucosidase activity	4/5794	29/92745	0.104223	0.419653	Cluster-31273.150324/Cluster-31273.144115/Cluster-31273.136966/Cluster-31273.136968	4
Molecular function	GO:0015205	nucleobase transmembrane transporter activity	6/5794	52/92745	0.104262	0.419653	Cluster-31273.88980/Cluster-31273.100842/Cluster-31273.157241/Cluster-31273.152010/Cluster-31273.88247/Cluster-31273.88979	6
Biological process	GO:0019363	pyridine nucleotide biosynthetic process	28/4861	324/72320	0.104469	0.600697	Cluster-31273.102702/Cluster-31273.123542/Cluster-31273.104228/Cluster-31273.107313/Cluster-31273.43341/Cluster-31273.73063/Cluster-31273.109388/Cluster-31273.97943/Cluster-31273.123540/Cluster-31273.29186/Cluster-31273.106371/Cluster-31273.73062/Cluster-31273.30121/Cluster-31273.97336/Cluster-31273.101251/Cluster-31273.107311/Cluster-31273.29185/Cluster-31273.65674/Cluster-31273.100709/Cluster-3…	28
Biological process	GO:0071456	cellular response to hypoxia	9/4861	83/72320	0.10487	0.601164	Cluster-31273.143472/Cluster-31273.81770/Cluster-31273.143474/Cluster-31273.92959/Cluster-31273.138036/Cluster-31273.193339/Cluster-31273.143458/Cluster-31273.21291/Cluster-31273.76568	9
Biological process	GO:0006595	polyamine metabolic process	11/4861	107/72320	0.105005	0.601164	Cluster-31273.126252/Cluster-31273.92712/Cluster-31273.17424/Cluster-31273.140555/Cluster-31273.23844/Cluster-31273.17299/Cluster-31273.35207/Cluster-31273.1825/Cluster-31273.61871/Cluster-31273.102561/Cluster-31273.27479	11
Cellular component	GO:0022625	cytosolic large ribosomal subunit	18/5371	196/80510	0.105836	0.864658	Cluster-31273.130032/Cluster-31273.47802/Cluster-31273.49311/Cluster-31273.97137/Cluster-31273.121662/Cluster-31273.100720/Cluster-31273.104170/Cluster-31273.94446/Cluster-31273.59029/Cluster-31273.97140/Cluster-31273.130034/Cluster-31273.38898/Cluster-31273.30080/Cluster-31273.5891/Cluster-31273.54666/Cluster-31273.96955/Cluster-31273.72958/Cluster-31273.68713	18
Biological process	GO:0046165	alcohol biosynthetic process	30/4861	351/72320	0.106095	0.606091	Cluster-31273.101012/Cluster-31273.105451/Cluster-31273.105394/Cluster-31273.86018/Cluster-31273.169049/Cluster-31273.52973/Cluster-31273.167616/Cluster-31273.54446/Cluster-31273.144199/Cluster-31273.110733/Cluster-31273.100104/Cluster-31273.161084/Cluster-31273.105397/Cluster-31273.120649/Cluster-31273.40205/Cluster-31273.130529/Cluster-31273.130524/Cluster-31273.38711/Cluster-31273.95818/Cluste…	30
Biological process	GO:0045489	pectin biosynthetic process	13/4861	132/72320	0.107326	0.609822	Cluster-31273.101034/Cluster-31273.131883/Cluster-31273.48015/Cluster-31273.103237/Cluster-31273.128097/Cluster-31273.59655/Cluster-31273.18224/Cluster-31273.74727/Cluster-31273.180297/Cluster-31273.70553/Cluster-31273.106622/Cluster-31273.61405/Cluster-31273.105202	13
Molecular function	GO:0008138	protein tyrosine/serine/threonine phosphatase activity	8/5794	77/92745	0.107377	0.430846	Cluster-31273.64826/Cluster-31273.19097/Cluster-31273.64827/Cluster-31273.85971/Cluster-31273.140783/Cluster-31273.156946/Cluster-31273.19098/Cluster-31273.131786	8
Biological process	GO:0032984	protein-containing complex disassembly	18/4861	195/72320	0.107505	0.609822	Cluster-31273.28879/Cluster-31273.129089/Cluster-31273.81748/Cluster-31273.88747/Cluster-31273.101685/Cluster-31273.130659/Cluster-31273.121761/Cluster-31273.93126/Cluster-31273.101686/Cluster-31273.88755/Cluster-31273.166904/Cluster-31273.99766/Cluster-31273.94930/Cluster-31273.114868/Cluster-31273.94891/Cluster-31273.88751/Cluster-31273.77973/Cluster-31273.160298	18
Biological process	GO:0015909	long-chain fatty acid transport	6/4861	49/72320	0.109053	0.609822	Cluster-31273.144367/Cluster-31273.25340/Cluster-31273.156404/Cluster-31273.170458/Cluster-31273.99904/Cluster-31273.176262	6
Biological process	GO:0032309	icosanoid secretion	6/4861	49/72320	0.109053	0.609822	Cluster-31273.144367/Cluster-31273.25340/Cluster-31273.156404/Cluster-31273.170458/Cluster-31273.99904/Cluster-31273.176262	6
Biological process	GO:0034614	cellular response to reactive oxygen species	6/4861	49/72320	0.109053	0.609822	Cluster-31273.168003/Cluster-31273.72222/Cluster-31273.133333/Cluster-31273.32955/Cluster-31273.72225/Cluster-31273.12555	6
Biological process	GO:0045493	xylan catabolic process	6/4861	49/72320	0.109053	0.609822	Cluster-31273.105929/Cluster-31273.86366/Cluster-31273.86368/Cluster-31273.86374/Cluster-31273.129153/Cluster-31273.173076	6
Biological process	GO:0050482	arachidonic acid secretion	6/4861	49/72320	0.109053	0.609822	Cluster-31273.144367/Cluster-31273.25340/Cluster-31273.156404/Cluster-31273.170458/Cluster-31273.99904/Cluster-31273.176262	6
Biological process	GO:0071715	icosanoid transport	6/4861	49/72320	0.109053	0.609822	Cluster-31273.144367/Cluster-31273.25340/Cluster-31273.156404/Cluster-31273.170458/Cluster-31273.99904/Cluster-31273.176262	6
Biological process	GO:1901571	fatty acid derivative transport	6/4861	49/72320	0.109053	0.609822	Cluster-31273.144367/Cluster-31273.25340/Cluster-31273.156404/Cluster-31273.170458/Cluster-31273.99904/Cluster-31273.176262	6
Biological process	GO:1903963	arachidonate transport	6/4861	49/72320	0.109053	0.609822	Cluster-31273.144367/Cluster-31273.25340/Cluster-31273.156404/Cluster-31273.170458/Cluster-31273.99904/Cluster-31273.176262	6
Biological process	GO:0002218	activation of innate immune response	28/4861	326/72320	0.110253	0.613937	Cluster-31273.78081/Cluster-31273.68158/Cluster-31273.121771/Cluster-31273.107687/Cluster-31273.92959/Cluster-31273.124642/Cluster-31273.174843/Cluster-31273.129292/Cluster-31273.138036/Cluster-31273.180107/Cluster-31273.184526/Cluster-31273.193339/Cluster-31273.150826/Cluster-31273.160227/Cluster-31273.169936/Cluster-31273.21291/Cluster-31273.166009/Cluster-31273.112274/Cluster-31273.162598/Clus…	28
Biological process	GO:0002253	activation of immune response	28/4861	326/72320	0.110253	0.613937	Cluster-31273.78081/Cluster-31273.68158/Cluster-31273.121771/Cluster-31273.107687/Cluster-31273.92959/Cluster-31273.124642/Cluster-31273.174843/Cluster-31273.129292/Cluster-31273.138036/Cluster-31273.180107/Cluster-31273.184526/Cluster-31273.193339/Cluster-31273.150826/Cluster-31273.160227/Cluster-31273.169936/Cluster-31273.21291/Cluster-31273.166009/Cluster-31273.112274/Cluster-31273.162598/Clus…	28
Molecular function	GO:0003978	UDP-glucose 4-epimerase activity	5/5794	41/92745	0.110588	0.432649	Cluster-31273.104464/Cluster-31273.106630/Cluster-31273.168358/Cluster-31273.168359/Cluster-31273.131293	5
Molecular function	GO:0004130	cytochrome-c peroxidase activity	5/5794	41/92745	0.110588	0.432649	Cluster-31273.88839/Cluster-31273.104824/Cluster-31273.59653/Cluster-31273.110306/Cluster-31273.92606	5
Molecular function	GO:0080046	quercetin 4'-O-glucosyltransferase activity	5/5794	41/92745	0.110588	0.432649	Cluster-31273.45466/Cluster-31273.38640/Cluster-31273.126731/Cluster-31273.115419/Cluster-31273.157823	5
Biological process	GO:0036294	cellular response to decreased oxygen levels	10/4861	96/72320	0.110921	0.615063	Cluster-31273.143472/Cluster-31273.107218/Cluster-31273.81770/Cluster-31273.143474/Cluster-31273.92959/Cluster-31273.138036/Cluster-31273.193339/Cluster-31273.143458/Cluster-31273.21291/Cluster-31273.76568	10
Biological process	GO:0071453	cellular response to oxygen levels	10/4861	96/72320	0.110921	0.615063	Cluster-31273.143472/Cluster-31273.107218/Cluster-31273.81770/Cluster-31273.143474/Cluster-31273.92959/Cluster-31273.138036/Cluster-31273.193339/Cluster-31273.143458/Cluster-31273.21291/Cluster-31273.76568	10
Biological process	GO:0036293	response to decreased oxygen levels	18/4861	196/72320	0.111333	0.61585	Cluster-31273.143472/Cluster-31273.107218/Cluster-31273.81770/Cluster-31273.107435/Cluster-31273.49374/Cluster-31273.143474/Cluster-31273.92959/Cluster-31273.199570/Cluster-31273.138036/Cluster-31273.193339/Cluster-31273.143458/Cluster-31273.21291/Cluster-31273.64853/Cluster-31273.34266/Cluster-31273.76568/Cluster-31273.89536/Cluster-31273.27658/Cluster-31273.104112	18
Molecular function	GO:0034593	phosphatidylinositol bisphosphate phosphatase activity	6/5794	53/92745	0.111711	0.432649	Cluster-31273.64826/Cluster-31273.164008/Cluster-31273.150051/Cluster-31273.64827/Cluster-31273.65638/Cluster-31273.144315	6
Biological process	GO:0061077	chaperone-mediated protein folding	15/4861	158/72320	0.111843	0.61585	Cluster-31273.82798/Cluster-31273.105384/Cluster-31273.126649/Cluster-31273.152977/Cluster-31273.106819/Cluster-31273.98759/Cluster-31273.131059/Cluster-31273.89733/Cluster-31273.119056/Cluster-31273.64097/Cluster-31273.103313/Cluster-31273.110880/Cluster-31273.36386/Cluster-31273.105626/Cluster-31273.49666	15
Molecular function	GO:0004084	branched-chain-amino-acid transaminase activity	3/5794	19/92745	0.111857	0.432649	Cluster-31273.34622/Cluster-31273.37375/Cluster-31273.151738	3
Molecular function	GO:0005354	galactose transmembrane transporter activity	3/5794	19/92745	0.111857	0.432649	Cluster-31273.114136/Cluster-31273.162741/Cluster-31273.156494	3
Molecular function	GO:0015146	pentose transmembrane transporter activity	3/5794	19/92745	0.111857	0.432649	Cluster-31273.114136/Cluster-31273.162741/Cluster-31273.156494	3
Molecular function	GO:0015148	D-xylose transmembrane transporter activity	3/5794	19/92745	0.111857	0.432649	Cluster-31273.114136/Cluster-31273.162741/Cluster-31273.156494	3
Molecular function	GO:0015168	glycerol transmembrane transporter activity	3/5794	19/92745	0.111857	0.432649	Cluster-31273.114136/Cluster-31273.162741/Cluster-31273.156494	3
Molecular function	GO:0015575	mannitol transmembrane transporter activity	3/5794	19/92745	0.111857	0.432649	Cluster-31273.114136/Cluster-31273.162741/Cluster-31273.156494	3
Molecular function	GO:0015576	sorbitol transmembrane transporter activity	3/5794	19/92745	0.111857	0.432649	Cluster-31273.114136/Cluster-31273.162741/Cluster-31273.156494	3
Molecular function	GO:0015591	D-ribose transmembrane transporter activity	3/5794	19/92745	0.111857	0.432649	Cluster-31273.114136/Cluster-31273.162741/Cluster-31273.156494	3
Biological process	GO:0006694	steroid biosynthetic process	24/4861	274/72320	0.112201	0.61585	Cluster-31273.101012/Cluster-31273.105394/Cluster-31273.72916/Cluster-31273.127211/Cluster-31273.34888/Cluster-31273.172245/Cluster-31273.169049/Cluster-31273.17695/Cluster-31273.170618/Cluster-31273.134692/Cluster-31273.105397/Cluster-31273.175889/Cluster-31273.170356/Cluster-31273.130529/Cluster-31273.130524/Cluster-31273.166380/Cluster-31273.107060/Cluster-31273.153278/Cluster-31273.101409/Clu…	24
Cellular component	GO:0032586	protein storage vacuole membrane	8/5371	73/80510	0.1127	0.890505	Cluster-31273.100995/Cluster-31273.33024/Cluster-31273.39290/Cluster-31273.35560/Cluster-31273.171442/Cluster-31273.170956/Cluster-31273.77464/Cluster-31273.35562	8
Cellular component	GO:0030874	nucleolar chromatin	4/5371	28/80510	0.113113	0.890505	Cluster-31273.101475/Cluster-31273.102649/Cluster-31273.102645/Cluster-31273.104705	4
Biological process	GO:0006020	inositol metabolic process	7/4861	61/72320	0.113953	0.61585	Cluster-31273.52973/Cluster-31273.54446/Cluster-31273.100104/Cluster-31273.161084/Cluster-31273.38711/Cluster-31273.83841/Cluster-31273.129942	7
Biological process	GO:0070482	response to oxygen levels	18/4861	197/72320	0.115242	0.61585	Cluster-31273.143472/Cluster-31273.107218/Cluster-31273.81770/Cluster-31273.107435/Cluster-31273.49374/Cluster-31273.143474/Cluster-31273.92959/Cluster-31273.199570/Cluster-31273.138036/Cluster-31273.193339/Cluster-31273.143458/Cluster-31273.21291/Cluster-31273.64853/Cluster-31273.34266/Cluster-31273.76568/Cluster-31273.89536/Cluster-31273.27658/Cluster-31273.104112	18
Biological process	GO:0010383	cell wall polysaccharide metabolic process	37/4861	448/72320	0.115304	0.61585	Cluster-31273.101034/Cluster-31273.105929/Cluster-31273.125114/Cluster-31273.106844/Cluster-31273.86366/Cluster-31273.100205/Cluster-31273.197864/Cluster-31273.109801/Cluster-31273.86368/Cluster-31273.137359/Cluster-31273.98178/Cluster-31273.27307/Cluster-31273.59655/Cluster-31273.106849/Cluster-31273.36881/Cluster-31273.119312/Cluster-31273.197414/Cluster-31273.18224/Cluster-31273.106835/Cluster…	37
Biological process	GO:0006542	glutamine biosynthetic process	4/4861	28/72320	0.115452	0.61585	Cluster-31273.114427/Cluster-31273.103652/Cluster-31273.114675/Cluster-31273.114431	4
Biological process	GO:0009799	specification of symmetry	4/4861	28/72320	0.115452	0.61585	Cluster-31273.62322/Cluster-31273.62323/Cluster-31273.174410/Cluster-31273.81537	4
Biological process	GO:0009855	determination of bilateral symmetry	4/4861	28/72320	0.115452	0.61585	Cluster-31273.62322/Cluster-31273.62323/Cluster-31273.174410/Cluster-31273.81537	4
Biological process	GO:0046136	positive regulation of vitamin metabolic process	4/4861	28/72320	0.115452	0.61585	Cluster-31273.52973/Cluster-31273.161084/Cluster-31273.38711/Cluster-31273.129942	4
Biological process	GO:1904965	regulation of vitamin E biosynthetic process	4/4861	28/72320	0.115452	0.61585	Cluster-31273.52973/Cluster-31273.161084/Cluster-31273.38711/Cluster-31273.129942	4
Biological process	GO:1904966	positive regulation of vitamin E biosynthetic process	4/4861	28/72320	0.115452	0.61585	Cluster-31273.52973/Cluster-31273.161084/Cluster-31273.38711/Cluster-31273.129942	4
Biological process	GO:0000289	nuclear-transcribed mRNA poly(A) tail shortening	3/4861	18/72320	0.116418	0.61585	Cluster-31273.161925/Cluster-31273.89664/Cluster-31273.52050	3
Biological process	GO:0006915	apoptotic process	3/4861	18/72320	0.116418	0.61585	Cluster-31273.95245/Cluster-31273.63314/Cluster-31273.95255	3
Biological process	GO:0009268	response to pH	3/4861	18/72320	0.116418	0.61585	Cluster-31273.168003/Cluster-31273.79294/Cluster-31273.12555	3
Biological process	GO:0009970	cellular response to sulfate starvation	3/4861	18/72320	0.116418	0.61585	Cluster-31273.171723/Cluster-31273.138007/Cluster-31273.56101	3
Biological process	GO:0019742	pentacyclic triterpenoid metabolic process	3/4861	18/72320	0.116418	0.61585	Cluster-31273.111809/Cluster-31273.111808/Cluster-31273.111810	3
Biological process	GO:0019745	pentacyclic triterpenoid biosynthetic process	3/4861	18/72320	0.116418	0.61585	Cluster-31273.111809/Cluster-31273.111808/Cluster-31273.111810	3
Biological process	GO:0042981	regulation of apoptotic process	3/4861	18/72320	0.116418	0.61585	Cluster-31273.95245/Cluster-31273.63314/Cluster-31273.95255	3
Biological process	GO:0043066	negative regulation of apoptotic process	3/4861	18/72320	0.116418	0.61585	Cluster-31273.95245/Cluster-31273.63314/Cluster-31273.95255	3
Biological process	GO:0048577	negative regulation of short-day photoperiodism, flowering	3/4861	18/72320	0.116418	0.61585	Cluster-31273.77814/Cluster-31273.123190/Cluster-31273.159760	3
Biological process	GO:0061687	detoxification of inorganic compound	3/4861	18/72320	0.116418	0.61585	Cluster-31273.108333/Cluster-31273.63354/Cluster-31273.108325	3
Biological process	GO:0097428	protein maturation by iron-sulfur cluster transfer	3/4861	18/72320	0.116418	0.61585	Cluster-31273.52189/Cluster-31273.175335/Cluster-31273.130933	3
Molecular function	GO:0005351	carbohydrate:proton symporter activity	20/5794	240/92745	0.116907	0.449483	Cluster-31273.70546/Cluster-31273.106013/Cluster-31273.33127/Cluster-31273.130030/Cluster-31273.80223/Cluster-31273.130035/Cluster-31273.122829/Cluster-31273.114136/Cluster-31273.85140/Cluster-31273.162741/Cluster-31273.129709/Cluster-31273.156494/Cluster-31273.18019/Cluster-31273.136143/Cluster-31273.85151/Cluster-31273.87613/Cluster-31273.106016/Cluster-31273.189542/Cluster-31273.122827/Cluster…	20
Molecular function	GO:0005402	carbohydrate:cation symporter activity	20/5794	240/92745	0.116907	0.449483	Cluster-31273.70546/Cluster-31273.106013/Cluster-31273.33127/Cluster-31273.130030/Cluster-31273.80223/Cluster-31273.130035/Cluster-31273.122829/Cluster-31273.114136/Cluster-31273.85140/Cluster-31273.162741/Cluster-31273.129709/Cluster-31273.156494/Cluster-31273.18019/Cluster-31273.136143/Cluster-31273.85151/Cluster-31273.87613/Cluster-31273.106016/Cluster-31273.189542/Cluster-31273.122827/Cluster…	20
Biological process	GO:0052542	defense response by callose deposition	9/4861	85/72320	0.117014	0.617767	Cluster-31273.41745/Cluster-31273.123817/Cluster-31273.86185/Cluster-31273.123823/Cluster-31273.86177/Cluster-31273.115419/Cluster-31273.150556/Cluster-31273.123818/Cluster-31273.59627	9
Cellular component	GO:0031968	organelle outer membrane	31/5371	371/80510	0.117282	0.90684	Cluster-31273.101293/Cluster-31273.172957/Cluster-31273.105973/Cluster-31273.106653/Cluster-31273.30672/Cluster-31273.106652/Cluster-31273.130568/Cluster-31273.165859/Cluster-31273.112842/Cluster-31273.103142/Cluster-31273.97336/Cluster-31273.33537/Cluster-31273.119577/Cluster-31273.82254/Cluster-31273.73066/Cluster-31273.104469/Cluster-31273.122398/Cluster-31273.106500/Cluster-31273.48721/Cluste…	31
Biological process	GO:0046717	acid secretion	6/4861	50/72320	0.117284	0.617961	Cluster-31273.144367/Cluster-31273.25340/Cluster-31273.156404/Cluster-31273.170458/Cluster-31273.99904/Cluster-31273.176262	6
Biological process	GO:0005985	sucrose metabolic process	17/4861	185/72320	0.118576	0.623524	Cluster-31273.136294/Cluster-31273.125016/Cluster-31273.147208/Cluster-31273.139188/Cluster-31273.126941/Cluster-31273.88304/Cluster-31273.87039/Cluster-31273.105638/Cluster-31273.140405/Cluster-31273.179396/Cluster-31273.80094/Cluster-31273.87613/Cluster-31273.87046/Cluster-31273.108214/Cluster-31273.54845/Cluster-31273.87044/Cluster-31273.77238	17
Biological process	GO:0016109	tetraterpenoid biosynthetic process	18/4861	198/72320	0.119233	0.624499	Cluster-31273.101012/Cluster-31273.95184/Cluster-31273.75858/Cluster-31273.105394/Cluster-31273.86018/Cluster-31273.96069/Cluster-31273.169049/Cluster-31273.88796/Cluster-31273.88793/Cluster-31273.124866/Cluster-31273.105397/Cluster-31273.136170/Cluster-31273.88281/Cluster-31273.120649/Cluster-31273.99829/Cluster-31273.120643/Cluster-31273.88792/Cluster-31273.179296	18
Biological process	GO:0016117	carotenoid biosynthetic process	18/4861	198/72320	0.119233	0.624499	Cluster-31273.101012/Cluster-31273.95184/Cluster-31273.75858/Cluster-31273.105394/Cluster-31273.86018/Cluster-31273.96069/Cluster-31273.169049/Cluster-31273.88796/Cluster-31273.88793/Cluster-31273.124866/Cluster-31273.105397/Cluster-31273.136170/Cluster-31273.88281/Cluster-31273.120649/Cluster-31273.99829/Cluster-31273.120643/Cluster-31273.88792/Cluster-31273.179296	18
Molecular function	GO:0004439	phosphatidylinositol-4,5-bisphosphate 5-phosphatase activity	5/5794	42/92745	0.119445	0.452486	Cluster-31273.64826/Cluster-31273.164008/Cluster-31273.64827/Cluster-31273.65638/Cluster-31273.144315	5
Molecular function	GO:0009916	alternative oxidase activity	5/5794	42/92745	0.119445	0.452486	Cluster-31273.113954/Cluster-31273.96069/Cluster-31273.56461/Cluster-31273.113152/Cluster-31273.113147	5
Molecular function	GO:0031409	pigment binding	5/5794	42/92745	0.119445	0.452486	Cluster-31273.103268/Cluster-31273.104218/Cluster-31273.103970/Cluster-31273.102920/Cluster-31273.103035	5
Molecular function	GO:0102721	ubiquinol:oxygen oxidoreductase activity	5/5794	42/92745	0.119445	0.452486	Cluster-31273.113954/Cluster-31273.96069/Cluster-31273.56461/Cluster-31273.113152/Cluster-31273.113147	5
Molecular function	GO:0106019	phosphatidylinositol-4,5-bisphosphate phosphatase activity	5/5794	42/92745	0.119445	0.452486	Cluster-31273.64826/Cluster-31273.164008/Cluster-31273.64827/Cluster-31273.65638/Cluster-31273.144315	5
Biological process	GO:0051607	defense response to virus	17/4861	186/72320	0.122783	0.641819	Cluster-31273.143472/Cluster-31273.173097/Cluster-31273.143474/Cluster-31273.174328/Cluster-31273.71562/Cluster-31273.158445/Cluster-31273.84267/Cluster-31273.179865/Cluster-31273.71564/Cluster-31273.143458/Cluster-31273.79458/Cluster-31273.71565/Cluster-31273.118087/Cluster-31273.102582/Cluster-31273.25728/Cluster-31273.83577/Cluster-31273.172396	17
Biological process	GO:1901000	regulation of response to salt stress	18/4861	199/72320	0.123306	0.642307	Cluster-31273.102311/Cluster-31273.124438/Cluster-31273.25926/Cluster-31273.89692/Cluster-31273.110733/Cluster-31273.177856/Cluster-31273.134205/Cluster-31273.107729/Cluster-31273.47812/Cluster-31273.115278/Cluster-31273.66815/Cluster-31273.134209/Cluster-31273.47813/Cluster-31273.76568/Cluster-31273.82351/Cluster-31273.92044/Cluster-31273.134207/Cluster-31273.120544	18
Biological process	GO:1990641	response to iron ion starvation	9/4861	86/72320	0.123362	0.642307	Cluster-31273.34688/Cluster-31273.94273/Cluster-31273.92594/Cluster-31273.34691/Cluster-31273.34689/Cluster-31273.82343/Cluster-31273.82324/Cluster-31273.135600/Cluster-31273.92126	9
Cellular component	GO:0045273	respiratory chain complex II	4/5371	29/80510	0.124661	0.943067	Cluster-31273.167369/Cluster-31273.81675/Cluster-31273.84869/Cluster-31273.15832	4
Molecular function	GO:0016842	amidine-lyase activity	4/5794	31/92745	0.125458	0.466941	Cluster-31273.78749/Cluster-31273.78745/Cluster-31273.46503/Cluster-31273.78750	4
Molecular function	GO:0004602	glutathione peroxidase activity	3/5794	20/92745	0.125782	0.466941	Cluster-31273.102343/Cluster-31273.53741/Cluster-31273.105938	3
Molecular function	GO:0047652	allantoate deiminase activity	3/5794	20/92745	0.125782	0.466941	Cluster-31273.107563/Cluster-31273.107572/Cluster-31273.107567	3
Molecular function	GO:0004320	oleoyl-[acyl-carrier-protein] hydrolase activity	2/5794	10/92745	0.125799	0.466941	Cluster-31273.117657/Cluster-31273.117658	2
Molecular function	GO:0004737	pyruvate decarboxylase activity	2/5794	10/92745	0.125799	0.466941	Cluster-31273.66144/Cluster-31273.45884	2
Molecular function	GO:0034986	iron chaperone activity	2/5794	10/92745	0.125799	0.466941	Cluster-31273.156423/Cluster-31273.156427	2
Molecular function	GO:0052861	glucan endo-1,3-beta-glucanase activity, C-3 substituted reducing group	2/5794	10/92745	0.125799	0.466941	Cluster-31273.165929/Cluster-31273.160212	2
Biological process	GO:0007292	female gamete generation	6/4861	51/72320	0.125815	0.65323	Cluster-31273.137226/Cluster-31273.13464/Cluster-31273.137222/Cluster-31273.137223/Cluster-31273.155902/Cluster-31273.163186	6
Biological process	GO:0044403	symbiont process	35/4861	425/72320	0.125954	0.65323	Cluster-31273.161925/Cluster-31273.33024/Cluster-31273.39290/Cluster-31273.121771/Cluster-31273.104060/Cluster-31273.47748/Cluster-31273.104055/Cluster-31273.161690/Cluster-31273.101661/Cluster-31273.171442/Cluster-31273.62860/Cluster-31273.104072/Cluster-31273.89664/Cluster-31273.152196/Cluster-31273.170956/Cluster-31273.104054/Cluster-31273.64326/Cluster-31273.117435/Cluster-31273.71914/Cluster…	35
Cellular component	GO:0017053	transcriptional repressor complex	8/5371	75/80510	0.126323	0.943067	Cluster-31273.113936/Cluster-31273.24490/Cluster-31273.189093/Cluster-31273.190942/Cluster-31273.171517/Cluster-31273.129608/Cluster-31273.113944/Cluster-31273.90364	8
Biological process	GO:0001763	morphogenesis of a branching structure	11/4861	111/72320	0.126701	0.653261	Cluster-31273.114254/Cluster-31273.88796/Cluster-31273.130959/Cluster-31273.198118/Cluster-31273.36792/Cluster-31273.114253/Cluster-31273.88793/Cluster-31273.136170/Cluster-31273.88281/Cluster-31273.76568/Cluster-31273.88792	11
Biological process	GO:0010223	secondary shoot formation	11/4861	111/72320	0.126701	0.653261	Cluster-31273.114254/Cluster-31273.88796/Cluster-31273.130959/Cluster-31273.198118/Cluster-31273.36792/Cluster-31273.114253/Cluster-31273.88793/Cluster-31273.136170/Cluster-31273.88281/Cluster-31273.76568/Cluster-31273.88792	11
Biological process	GO:0010346	shoot axis formation	11/4861	111/72320	0.126701	0.653261	Cluster-31273.114254/Cluster-31273.88796/Cluster-31273.130959/Cluster-31273.198118/Cluster-31273.36792/Cluster-31273.114253/Cluster-31273.88793/Cluster-31273.136170/Cluster-31273.88281/Cluster-31273.76568/Cluster-31273.88792	11
Molecular function	GO:0045735	nutrient reservoir activity	17/5794	201/92745	0.1269	0.469676	Cluster-31273.102946/Cluster-31273.138183/Cluster-31273.36528/Cluster-31273.104763/Cluster-31273.61167/Cluster-31273.104762/Cluster-31273.121941/Cluster-31273.173875/Cluster-31273.128142/Cluster-31273.141166/Cluster-31273.161757/Cluster-31273.121943/Cluster-31273.181725/Cluster-31273.160446/Cluster-31273.121947/Cluster-31273.25594/Cluster-31273.14772	17
Molecular function	GO:0003883	CTP synthase activity	6/5794	55/92745	0.12739	0.470139	Cluster-31273.81715/Cluster-31273.83177/Cluster-31273.81714/Cluster-31273.81712/Cluster-31273.81713/Cluster-31273.83162	6
Biological process	GO:0016108	tetraterpenoid metabolic process	19/4861	213/72320	0.127595	0.655317	Cluster-31273.101012/Cluster-31273.95184/Cluster-31273.75858/Cluster-31273.105394/Cluster-31273.86018/Cluster-31273.96069/Cluster-31273.169049/Cluster-31273.88796/Cluster-31273.88793/Cluster-31273.124866/Cluster-31273.105397/Cluster-31273.136170/Cluster-31273.88281/Cluster-31273.120649/Cluster-31273.67839/Cluster-31273.99829/Cluster-31273.120643/Cluster-31273.88792/Cluster-31273.179296	19
Biological process	GO:0016116	carotenoid metabolic process	19/4861	213/72320	0.127595	0.655317	Cluster-31273.101012/Cluster-31273.95184/Cluster-31273.75858/Cluster-31273.105394/Cluster-31273.86018/Cluster-31273.96069/Cluster-31273.169049/Cluster-31273.88796/Cluster-31273.88793/Cluster-31273.124866/Cluster-31273.105397/Cluster-31273.136170/Cluster-31273.88281/Cluster-31273.120649/Cluster-31273.67839/Cluster-31273.99829/Cluster-31273.120643/Cluster-31273.88792/Cluster-31273.179296	19
Biological process	GO:0019878	lysine biosynthetic process via aminoadipic acid	5/4861	40/72320	0.128444	0.655858	Cluster-31273.168044/Cluster-31273.168224/Cluster-31273.86728/Cluster-31273.25095/Cluster-31273.155708	5
Biological process	GO:0030186	melatonin metabolic process	5/4861	40/72320	0.128444	0.655858	Cluster-31273.46475/Cluster-31273.44111/Cluster-31273.180245/Cluster-31273.44110/Cluster-31273.169398	5
Biological process	GO:0030187	melatonin biosynthetic process	5/4861	40/72320	0.128444	0.655858	Cluster-31273.46475/Cluster-31273.44111/Cluster-31273.180245/Cluster-31273.44110/Cluster-31273.169398	5
Molecular function	GO:0034595	phosphatidylinositol phosphate 5-phosphatase activity	5/5794	43/92745	0.128623	0.473333	Cluster-31273.64826/Cluster-31273.164008/Cluster-31273.64827/Cluster-31273.65638/Cluster-31273.144315	5
Biological process	GO:0070417	cellular response to cold	9/4861	87/72320	0.129891	0.661275	Cluster-31273.101293/Cluster-31273.105973/Cluster-31273.106653/Cluster-31273.106652/Cluster-31273.107218/Cluster-31273.149048/Cluster-31273.71952/Cluster-31273.106654/Cluster-31273.108541	9
Biological process	GO:0043269	regulation of ion transport	34/4861	413/72320	0.130229	0.661275	Cluster-31273.78081/Cluster-31273.77229/Cluster-31273.68158/Cluster-31273.107687/Cluster-31273.39995/Cluster-31273.174843/Cluster-31273.129292/Cluster-31273.135312/Cluster-31273.123817/Cluster-31273.135311/Cluster-31273.123823/Cluster-31273.180107/Cluster-31273.184526/Cluster-31273.115855/Cluster-31273.150826/Cluster-31273.34738/Cluster-31273.119577/Cluster-31273.104120/Cluster-31273.64326/Cluste…	34
Biological process	GO:0030048	actin filament-based movement	8/4861	75/72320	0.130255	0.661275	Cluster-31273.139198/Cluster-31273.126628/Cluster-31273.104814/Cluster-31273.88016/Cluster-31273.139197/Cluster-31273.60635/Cluster-31273.151808/Cluster-31273.23644	8
Molecular function	GO:0004312	fatty acid synthase activity	11/5794	120/92745	0.130346	0.478305	Cluster-31273.136379/Cluster-31273.81329/Cluster-31273.87800/Cluster-31273.3715/Cluster-31273.53802/Cluster-31273.107307/Cluster-31273.117657/Cluster-31273.149282/Cluster-31273.11678/Cluster-31273.114314/Cluster-31273.117658	11
Molecular function	GO:0008238	exopeptidase activity	37/5794	488/92745	0.130896	0.47896	Cluster-31273.37907/Cluster-31273.112194/Cluster-31273.110103/Cluster-31273.108950/Cluster-31273.148441/Cluster-31273.127872/Cluster-31273.77329/Cluster-31273.73621/Cluster-31273.175967/Cluster-31273.40901/Cluster-31273.19499/Cluster-31273.111015/Cluster-31273.108508/Cluster-31273.111804/Cluster-31273.82876/Cluster-31273.96724/Cluster-31273.152026/Cluster-31273.112028/Cluster-31273.92413/Cluster-…	37
Biological process	GO:0001666	response to hypoxia	16/4861	175/72320	0.130929	0.662149	Cluster-31273.143472/Cluster-31273.81770/Cluster-31273.107435/Cluster-31273.49374/Cluster-31273.143474/Cluster-31273.92959/Cluster-31273.138036/Cluster-31273.193339/Cluster-31273.143458/Cluster-31273.21291/Cluster-31273.64853/Cluster-31273.34266/Cluster-31273.76568/Cluster-31273.89536/Cluster-31273.27658/Cluster-31273.104112	16
Biological process	GO:0008272	sulfate transport	3/4861	19/72320	0.131679	0.662149	Cluster-31273.101882/Cluster-31273.164512/Cluster-31273.103568	3
Biological process	GO:0015868	purine ribonucleotide transport	3/4861	19/72320	0.131679	0.662149	Cluster-31273.62138/Cluster-31273.150487/Cluster-31273.40676	3
Biological process	GO:0045912	negative regulation of carbohydrate metabolic process	3/4861	19/72320	0.131679	0.662149	Cluster-31273.107218/Cluster-31273.136292/Cluster-31273.124866	3
Biological process	GO:0051503	adenine nucleotide transport	3/4861	19/72320	0.131679	0.662149	Cluster-31273.62138/Cluster-31273.150487/Cluster-31273.40676	3
Biological process	GO:0044242	cellular lipid catabolic process	24/4861	280/72320	0.132831	0.666675	Cluster-31273.25452/Cluster-31273.97564/Cluster-31273.51697/Cluster-31273.54398/Cluster-31273.71829/Cluster-31273.75766/Cluster-31273.164920/Cluster-31273.113572/Cluster-31273.25453/Cluster-31273.112095/Cluster-31273.70613/Cluster-31273.171449/Cluster-31273.25165/Cluster-31273.111809/Cluster-31273.114625/Cluster-31273.111808/Cluster-31273.67839/Cluster-31273.49050/Cluster-31273.145226/Cluster-312…	24
Molecular function	GO:0016759	cellulose synthase activity	12/5794	134/92745	0.13339	0.485327	Cluster-31273.86334/Cluster-31273.125678/Cluster-31273.125681/Cluster-31273.104831/Cluster-31273.115368/Cluster-31273.51710/Cluster-31273.86348/Cluster-31273.95771/Cluster-31273.52458/Cluster-31273.95772/Cluster-31273.46051/Cluster-31273.55930	12
Molecular function	GO:0016760	cellulose synthase (UDP-forming) activity	12/5794	134/92745	0.13339	0.485327	Cluster-31273.86334/Cluster-31273.125678/Cluster-31273.125681/Cluster-31273.104831/Cluster-31273.115368/Cluster-31273.51710/Cluster-31273.86348/Cluster-31273.95771/Cluster-31273.52458/Cluster-31273.95772/Cluster-31273.46051/Cluster-31273.55930	12
Biological process	GO:0098661	inorganic anion transmembrane transport	6/4861	52/72320	0.134638	0.674062	Cluster-31273.77229/Cluster-31273.115855/Cluster-31273.104120/Cluster-31273.132923/Cluster-31273.89759/Cluster-31273.77230	6
Biological process	GO:0015908	fatty acid transport	10/4861	100/72320	0.134812	0.674062	Cluster-31273.144367/Cluster-31273.25340/Cluster-31273.39146/Cluster-31273.39144/Cluster-31273.156404/Cluster-31273.170458/Cluster-31273.99904/Cluster-31273.102210/Cluster-31273.186637/Cluster-31273.176262	10
Biological process	GO:0071248	cellular response to metal ion	12/4861	125/72320	0.135336	0.675403	Cluster-24637.0/Cluster-31273.127949/Cluster-31273.170739/Cluster-31273.72226/Cluster-31273.46635/Cluster-31273.79229/Cluster-31273.170738/Cluster-31273.152045/Cluster-31273.152043/Cluster-31273.64853/Cluster-31273.133333/Cluster-31273.184207	12
Molecular function	GO:1901618	organic hydroxy compound transmembrane transporter activity	6/5794	56/92745	0.135607	0.492006	Cluster-31273.80223/Cluster-31273.169166/Cluster-31273.114136/Cluster-31273.162741/Cluster-31273.156494/Cluster-31273.87613	6
Biological process	GO:0009098	leucine biosynthetic process	8/4861	76/72320	0.137542	0.68512	Cluster-31273.34622/Cluster-31273.37375/Cluster-31273.151738/Cluster-31273.171235/Cluster-31273.106538/Cluster-31273.139085/Cluster-31273.183271/Cluster-31273.56540	8
Molecular function	GO:0003913	DNA photolyase activity	5/5794	44/92745	0.138111	0.496889	Cluster-31273.188411/Cluster-31273.47776/Cluster-31273.18868/Cluster-31273.46076/Cluster-31273.141953	5
Molecular function	GO:0015179	L-amino acid transmembrane transporter activity	5/5794	44/92745	0.138111	0.496889	Cluster-31273.72593/Cluster-31273.175267/Cluster-31273.154996/Cluster-31273.48931/Cluster-31273.33357	5
Molecular function	GO:0016688	L-ascorbate peroxidase activity	5/5794	44/92745	0.138111	0.496889	Cluster-31273.88839/Cluster-31273.104824/Cluster-31273.59653/Cluster-31273.110306/Cluster-31273.92606	5
Biological process	GO:1901136	carbohydrate derivative catabolic process	22/4861	255/72320	0.138276	0.686932	Cluster-31273.105962/Cluster-31273.54039/Cluster-31273.101967/Cluster-31273.142414/Cluster-31273.96946/Cluster-31273.125097/Cluster-31273.106154/Cluster-31273.101328/Cluster-31273.187145/Cluster-31273.102765/Cluster-31273.91750/Cluster-31273.145296/Cluster-31273.125330/Cluster-31273.117638/Cluster-31273.110502/Cluster-31273.44537/Cluster-31273.85019/Cluster-31273.100151/Cluster-31273.64742/Cluste…	22
Biological process	GO:0052314	phytoalexin metabolic process	5/4861	41/72320	0.138685	0.686932	Cluster-31273.77168/Cluster-31273.77170/Cluster-31273.77163/Cluster-31273.77161/Cluster-31273.77154	5
Biological process	GO:0052315	phytoalexin biosynthetic process	5/4861	41/72320	0.138685	0.686932	Cluster-31273.77168/Cluster-31273.77170/Cluster-31273.77163/Cluster-31273.77161/Cluster-31273.77154	5
Molecular function	GO:0015108	chloride transmembrane transporter activity	7/5794	69/92745	0.138773	0.497881	Cluster-31273.77229/Cluster-31273.135312/Cluster-31273.135311/Cluster-31273.115855/Cluster-31273.104120/Cluster-31273.89759/Cluster-31273.77230	7
Biological process	GO:0032922	circadian regulation of gene expression	4/4861	30/72320	0.13941	0.689233	Cluster-31273.34355/Cluster-31273.67897/Cluster-31273.7700/Cluster-31273.174222	4
Biological process	GO:0019359	nicotinamide nucleotide biosynthetic process	27/4861	322/72320	0.140106	0.691382	Cluster-31273.102702/Cluster-31273.123542/Cluster-31273.104228/Cluster-31273.107313/Cluster-31273.43341/Cluster-31273.73063/Cluster-31273.109388/Cluster-31273.97943/Cluster-31273.123540/Cluster-31273.29186/Cluster-31273.106371/Cluster-31273.73062/Cluster-31273.97336/Cluster-31273.101251/Cluster-31273.107311/Cluster-31273.29185/Cluster-31273.65674/Cluster-31273.100709/Cluster-31273.107185/Cluster-…	27
Cellular component	GO:0009923	fatty acid elongase complex	2/5371	10/80510	0.140243	0.995494	Cluster-31273.136379/Cluster-31273.81329	2
Cellular component	GO:0033098	amyloplast inner membrane	2/5371	10/80510	0.140243	0.995494	Cluster-31273.62138/Cluster-31273.40676	2
Cellular component	GO:0080085	signal recognition particle, chloroplast targeting	2/5371	10/80510	0.140243	0.995494	Cluster-31273.128962/Cluster-31273.103068	2
Molecular function	GO:0016647	oxidoreductase activity, acting on the CH-NH group of donors, oxygen as acceptor	3/5794	21/92745	0.140287	0.500525	Cluster-31273.29876/Cluster-31273.144610/Cluster-31273.29872	3
Molecular function	GO:0102960	momilactone-A synthase activity	3/5794	21/92745	0.140287	0.500525	Cluster-31273.24994/Cluster-31273.186326/Cluster-31273.36774	3
Biological process	GO:1902652	secondary alcohol metabolic process	10/4861	101/72320	0.14118	0.692887	Cluster-31273.101012/Cluster-31273.105394/Cluster-31273.169049/Cluster-31273.144199/Cluster-31273.105397/Cluster-31273.130529/Cluster-31273.130524/Cluster-31273.107060/Cluster-31273.101409/Cluster-31273.48714	10
Biological process	GO:1902653	secondary alcohol biosynthetic process	10/4861	101/72320	0.14118	0.692887	Cluster-31273.101012/Cluster-31273.105394/Cluster-31273.169049/Cluster-31273.144199/Cluster-31273.105397/Cluster-31273.130529/Cluster-31273.130524/Cluster-31273.107060/Cluster-31273.101409/Cluster-31273.48714	10
Biological process	GO:0015698	inorganic anion transport	26/4861	309/72320	0.141428	0.692887	Cluster-31273.127714/Cluster-31273.35446/Cluster-31273.33737/Cluster-31273.77229/Cluster-31273.111141/Cluster-31273.60797/Cluster-31273.58756/Cluster-31273.115011/Cluster-31273.166467/Cluster-31273.100288/Cluster-31273.71817/Cluster-31273.75943/Cluster-31273.115855/Cluster-31273.101882/Cluster-31273.104120/Cluster-31273.30882/Cluster-31273.153509/Cluster-31273.164512/Cluster-31273.48967/Cluster-3…	26
Biological process	GO:0015837	amine transport	2/4861	10/72320	0.141983	0.692887	Cluster-31273.64326/Cluster-31273.15085	2
Biological process	GO:0071586	CAAX-box protein processing	2/4861	10/72320	0.141983	0.692887	Cluster-31273.48204/Cluster-31273.45443	2
Biological process	GO:0080120	CAAX-box protein maturation	2/4861	10/72320	0.141983	0.692887	Cluster-31273.48204/Cluster-31273.45443	2
Biological process	GO:0043094	cellular metabolic compound salvage	32/4861	390/72320	0.142487	0.694065	Cluster-31273.148762/Cluster-31273.106441/Cluster-31273.103742/Cluster-31273.88980/Cluster-31273.103505/Cluster-31273.103506/Cluster-31273.107435/Cluster-31273.103502/Cluster-31273.100842/Cluster-31273.75277/Cluster-31273.103726/Cluster-31273.103289/Cluster-31273.133769/Cluster-31273.158934/Cluster-31273.152010/Cluster-31273.88247/Cluster-31273.102891/Cluster-31273.62860/Cluster-31273.78034/Clust…	32
Molecular function	GO:0005102	signaling receptor binding	15/5794	177/92745	0.142891	0.508408	Cluster-31273.61445/Cluster-31273.130103/Cluster-31273.109215/Cluster-31273.173929/Cluster-31273.61446/Cluster-31273.92745/Cluster-31273.32660/Cluster-31273.110619/Cluster-31273.78802/Cluster-31273.130104/Cluster-31273.142209/Cluster-31273.84125/Cluster-31273.166447/Cluster-31273.187175/Cluster-31273.83736	15
Biological process	GO:0051261	protein depolymerization	9/4861	89/72320	0.14348	0.69762	Cluster-31273.28879/Cluster-31273.81748/Cluster-31273.121761/Cluster-31273.93126/Cluster-31273.166904/Cluster-31273.99766/Cluster-31273.94930/Cluster-31273.94891/Cluster-31273.77973	9
Molecular function	GO:0051537	2 iron, 2 sulfur cluster binding	26/5794	333/92745	0.143891	0.510131	Cluster-31273.73848/Cluster-31273.52189/Cluster-31273.175335/Cluster-31273.112331/Cluster-31273.152850/Cluster-31273.156423/Cluster-31273.112311/Cluster-31273.144106/Cluster-31273.79740/Cluster-31273.112313/Cluster-31273.79741/Cluster-31273.27863/Cluster-31273.93078/Cluster-31273.116327/Cluster-31273.102443/Cluster-31273.112309/Cluster-31273.116330/Cluster-31273.126553/Cluster-31273.130933/Cluste…	26
Biological process	GO:0043647	inositol phosphate metabolic process	11/4861	114/72320	0.144468	0.700581	Cluster-31273.116238/Cluster-31273.52973/Cluster-31273.167616/Cluster-31273.54446/Cluster-31273.100104/Cluster-31273.161084/Cluster-31273.83541/Cluster-31273.38711/Cluster-31273.83841/Cluster-31273.129942/Cluster-31273.68727	11
Biological process	GO:0015718	monocarboxylic acid transport	18/4861	204/72320	0.144884	0.700581	Cluster-31273.144367/Cluster-31273.25340/Cluster-31273.39146/Cluster-31273.145268/Cluster-31273.39144/Cluster-31273.145266/Cluster-31273.156404/Cluster-31273.74738/Cluster-31273.112823/Cluster-31273.35840/Cluster-31273.170458/Cluster-31273.99904/Cluster-31273.102210/Cluster-31273.186637/Cluster-31273.70046/Cluster-31273.106128/Cluster-31273.123643/Cluster-31273.176262	18
Biological process	GO:0016126	sterol biosynthetic process	18/4861	204/72320	0.144884	0.700581	Cluster-31273.101012/Cluster-31273.105394/Cluster-31273.72916/Cluster-31273.169049/Cluster-31273.17695/Cluster-31273.170618/Cluster-31273.134692/Cluster-31273.105397/Cluster-31273.175889/Cluster-31273.170356/Cluster-31273.130529/Cluster-31273.130524/Cluster-31273.166380/Cluster-31273.107060/Cluster-31273.153278/Cluster-31273.101409/Cluster-31273.38989/Cluster-31273.48714	18
Biological process	GO:0072523	purine-containing compound catabolic process	7/4861	65/72320	0.145376	0.701677	Cluster-31273.86050/Cluster-31273.125330/Cluster-31273.134145/Cluster-31273.137480/Cluster-31273.107563/Cluster-31273.107572/Cluster-31273.107567	7
Biological process	GO:0010016	shoot system morphogenesis	37/4861	459/72320	0.145833	0.70211	Cluster-31273.114254/Cluster-31273.103096/Cluster-31273.85550/Cluster-31273.130481/Cluster-31273.39146/Cluster-31273.50490/Cluster-31273.39144/Cluster-31273.127211/Cluster-31273.134942/Cluster-31273.46332/Cluster-31273.85552/Cluster-31273.79875/Cluster-31273.183510/Cluster-31273.88796/Cluster-31273.105832/Cluster-31273.134274/Cluster-31273.130959/Cluster-31273.110733/Cluster-31273.137382/Cluster-…	37
Biological process	GO:0002252	immune effector process	22/4861	257/72320	0.146199	0.70211	Cluster-31273.143472/Cluster-31273.173097/Cluster-31273.143474/Cluster-31273.174328/Cluster-31273.124642/Cluster-31273.71562/Cluster-31273.86185/Cluster-31273.158445/Cluster-31273.84267/Cluster-31273.160227/Cluster-31273.179865/Cluster-31273.71564/Cluster-31273.143458/Cluster-31273.79458/Cluster-31273.86177/Cluster-31273.124639/Cluster-31273.71565/Cluster-31273.118087/Cluster-31273.102582/Cluster…	22
Molecular function	GO:0004310	farnesyl-diphosphate farnesyltransferase activity	7/5794	70/92745	0.146421	0.510131	Cluster-31273.101012/Cluster-31273.105394/Cluster-31273.169049/Cluster-31273.105397/Cluster-31273.130529/Cluster-31273.130524/Cluster-31273.48714	7
Molecular function	GO:0051996	squalene synthase activity	7/5794	70/92745	0.146421	0.510131	Cluster-31273.101012/Cluster-31273.105394/Cluster-31273.169049/Cluster-31273.105397/Cluster-31273.130529/Cluster-31273.130524/Cluster-31273.48714	7
Biological process	GO:0009074	aromatic amino acid family catabolic process	12/4861	127/72320	0.14678	0.70211	Cluster-31273.117883/Cluster-31273.117882/Cluster-31273.147634/Cluster-31273.112831/Cluster-31273.94346/Cluster-31273.101649/Cluster-31273.117878/Cluster-31273.97696/Cluster-31273.148880/Cluster-31273.102557/Cluster-31273.113088/Cluster-31273.117879	12
Biological process	GO:0006722	triterpenoid metabolic process	3/4861	20/72320	0.147589	0.70211	Cluster-31273.111809/Cluster-31273.111808/Cluster-31273.111810	3
Biological process	GO:0016104	triterpenoid biosynthetic process	3/4861	20/72320	0.147589	0.70211	Cluster-31273.111809/Cluster-31273.111808/Cluster-31273.111810	3
Biological process	GO:0019427	acetyl-CoA biosynthetic process from acetate	3/4861	20/72320	0.147589	0.70211	Cluster-31273.67995/Cluster-31273.67985/Cluster-31273.145243	3
Biological process	GO:0033273	response to vitamin	3/4861	20/72320	0.147589	0.70211	Cluster-31273.63972/Cluster-31273.66202/Cluster-22477.0	3
Biological process	GO:0046365	monosaccharide catabolic process	3/4861	20/72320	0.147589	0.70211	Cluster-31273.43341/Cluster-31273.80743/Cluster-31273.123844	3
Molecular function	GO:0004147	dihydrolipoamide branched chain acyltransferase activity	2/5794	11/92745	0.147638	0.510131	Cluster-31273.139411/Cluster-31273.109545	2
Molecular function	GO:0010295	(+)-abscisic acid 8'-hydroxylase activity	2/5794	11/92745	0.147638	0.510131	Cluster-31273.159089/Cluster-31273.71592	2
Molecular function	GO:0019788	NEDD8 transferase activity	2/5794	11/92745	0.147638	0.510131	Cluster-31273.95040/Cluster-31273.95045	2
Molecular function	GO:0043754	dihydrolipoyllysine-residue (2-methylpropanoyl)transferase activity	2/5794	11/92745	0.147638	0.510131	Cluster-31273.139411/Cluster-31273.109545	2
Molecular function	GO:0048000	isoflavone 3'-hydroxylase activity	2/5794	11/92745	0.147638	0.510131	Cluster-31273.84626/Cluster-31273.100926	2
Molecular function	GO:0016597	amino acid binding	5/5794	45/92745	0.147895	0.510131	Cluster-31273.76535/Cluster-31273.123786/Cluster-31273.76541/Cluster-31273.41270/Cluster-31273.51148	5
Molecular function	GO:0004647	phosphoserine phosphatase activity	4/5794	33/92745	0.14834	0.510131	Cluster-31273.106715/Cluster-31273.88805/Cluster-31273.92117/Cluster-31273.88804	4
Molecular function	GO:0048256	flap endonuclease activity	4/5794	33/92745	0.14834	0.510131	Cluster-31273.128167/Cluster-31273.81452/Cluster-31273.139282/Cluster-31273.59674	4
Biological process	GO:1990748	cellular detoxification	5/4861	42/72320	0.149271	0.708835	Cluster-31273.43620/Cluster-31273.100989/Cluster-31273.109174/Cluster-31273.98000/Cluster-31273.100986	5
Molecular function	GO:0102336	3-oxo-arachidoyl-CoA synthase activity	12/5794	137/92745	0.149316	0.510131	Cluster-31273.159958/Cluster-31273.122081/Cluster-31273.76159/Cluster-31273.3715/Cluster-31273.53802/Cluster-31273.107307/Cluster-31273.122075/Cluster-31273.149282/Cluster-31273.11678/Cluster-31273.122064/Cluster-31273.114314/Cluster-31273.114299	12
Molecular function	GO:0102337	3-oxo-cerotoyl-CoA synthase activity	12/5794	137/92745	0.149316	0.510131	Cluster-31273.159958/Cluster-31273.122081/Cluster-31273.76159/Cluster-31273.3715/Cluster-31273.53802/Cluster-31273.107307/Cluster-31273.122075/Cluster-31273.149282/Cluster-31273.11678/Cluster-31273.122064/Cluster-31273.114314/Cluster-31273.114299	12
Molecular function	GO:0102338	3-oxo-lignoceronyl-CoA synthase activity	12/5794	137/92745	0.149316	0.510131	Cluster-31273.159958/Cluster-31273.122081/Cluster-31273.76159/Cluster-31273.3715/Cluster-31273.53802/Cluster-31273.107307/Cluster-31273.122075/Cluster-31273.149282/Cluster-31273.11678/Cluster-31273.122064/Cluster-31273.114314/Cluster-31273.114299	12
Molecular function	GO:0102756	very-long-chain 3-ketoacyl-CoA synthase activity	12/5794	137/92745	0.149316	0.510131	Cluster-31273.159958/Cluster-31273.122081/Cluster-31273.76159/Cluster-31273.3715/Cluster-31273.53802/Cluster-31273.107307/Cluster-31273.122075/Cluster-31273.149282/Cluster-31273.11678/Cluster-31273.122064/Cluster-31273.114314/Cluster-31273.114299	12
Biological process	GO:0009646	response to absence of light	16/4861	179/72320	0.149985	0.710952	Cluster-31273.133404/Cluster-31273.173097/Cluster-31273.174328/Cluster-31273.34906/Cluster-25929.0/Cluster-31273.109339/Cluster-31273.160935/Cluster-31273.34903/Cluster-31273.139411/Cluster-31273.109545/Cluster-31273.135897/Cluster-31273.84599/Cluster-31273.146492/Cluster-31273.118087/Cluster-31273.158552/Cluster-31273.172396	16
Biological process	GO:0016226	iron-sulfur cluster assembly	11/4861	115/72320	0.150666	0.711628	Cluster-31273.52189/Cluster-31273.175335/Cluster-31273.156423/Cluster-31273.116327/Cluster-31273.72971/Cluster-31273.32983/Cluster-31273.116330/Cluster-31273.95935/Cluster-31273.130933/Cluster-31273.156427/Cluster-31273.162711	11
Biological process	GO:0031163	metallo-sulfur cluster assembly	11/4861	115/72320	0.150666	0.711628	Cluster-31273.52189/Cluster-31273.175335/Cluster-31273.156423/Cluster-31273.116327/Cluster-31273.72971/Cluster-31273.32983/Cluster-31273.116330/Cluster-31273.95935/Cluster-31273.130933/Cluster-31273.156427/Cluster-31273.162711	11
Biological process	GO:0047484	regulation of response to osmotic stress	20/4861	232/72320	0.152415	0.718607	Cluster-31273.102311/Cluster-31273.124438/Cluster-31273.25926/Cluster-31273.89692/Cluster-31273.110733/Cluster-31273.177856/Cluster-31273.134205/Cluster-31273.107729/Cluster-31273.47812/Cluster-31273.115278/Cluster-31273.66815/Cluster-31273.134209/Cluster-31273.47813/Cluster-31273.27069/Cluster-31273.76568/Cluster-31273.82351/Cluster-31273.92044/Cluster-31273.134207/Cluster-31273.68727/Cluster-31…	20
Biological process	GO:0009313	oligosaccharide catabolic process	7/4861	66/72320	0.153816	0.721353	Cluster-31273.118161/Cluster-31273.98719/Cluster-31273.97829/Cluster-31273.118162/Cluster-31273.61274/Cluster-31273.77238/Cluster-31273.104562	7
Biological process	GO:0035384	thioester biosynthetic process	7/4861	66/72320	0.153816	0.721353	Cluster-31273.102702/Cluster-31273.107313/Cluster-31273.67995/Cluster-31273.109388/Cluster-31273.67985/Cluster-31273.145243/Cluster-31273.107311	7
Biological process	GO:0071616	acyl-CoA biosynthetic process	7/4861	66/72320	0.153816	0.721353	Cluster-31273.102702/Cluster-31273.107313/Cluster-31273.67995/Cluster-31273.109388/Cluster-31273.67985/Cluster-31273.145243/Cluster-31273.107311	7
Cellular component	GO:0019867	outer membrane	31/5371	383/80510	0.154735	0.997589	Cluster-31273.101293/Cluster-31273.172957/Cluster-31273.105973/Cluster-31273.106653/Cluster-31273.30672/Cluster-31273.106652/Cluster-31273.130568/Cluster-31273.165859/Cluster-31273.112842/Cluster-31273.103142/Cluster-31273.97336/Cluster-31273.33537/Cluster-31273.119577/Cluster-31273.82254/Cluster-31273.73066/Cluster-31273.104469/Cluster-31273.122398/Cluster-31273.106500/Cluster-31273.48721/Cluste…	31
Cellular component	GO:0000786	nucleosome	26/5371	315/80510	0.154926	0.997589	Cluster-31273.101475/Cluster-31273.102662/Cluster-31273.129227/Cluster-31273.102649/Cluster-31273.61802/Cluster-31273.64026/Cluster-31273.106470/Cluster-31273.106707/Cluster-31273.197363/Cluster-31273.102645/Cluster-31273.106471/Cluster-31273.109038/Cluster-31273.68775/Cluster-31273.48322/Cluster-31273.56244/Cluster-31273.102653/Cluster-31273.102661/Cluster-31273.50534/Cluster-31273.102644/Cluste…	26
Molecular function	GO:0004478	methionine adenosyltransferase activity	3/5794	22/92745	0.155318	0.529231	Cluster-31273.101035/Cluster-31273.97207/Cluster-31273.100970	3
Biological process	GO:0005982	starch metabolic process	24/4861	286/72320	0.155567	0.728275	Cluster-31273.83204/Cluster-31273.67586/Cluster-31273.86584/Cluster-31273.24042/Cluster-31273.68882/Cluster-31273.68883/Cluster-31273.19097/Cluster-31273.78157/Cluster-31273.138610/Cluster-31273.142767/Cluster-31273.102284/Cluster-31273.103273/Cluster-31273.41863/Cluster-31273.83205/Cluster-31273.153353/Cluster-31273.78862/Cluster-31273.180382/Cluster-31273.67025/Cluster-31273.86587/Cluster-31273…	24
Biological process	GO:0018105	peptidyl-serine phosphorylation	38/4861	476/72320	0.155864	0.728374	Cluster-31273.86601/Cluster-31273.75923/Cluster-31273.149189/Cluster-31273.120471/Cluster-31273.108609/Cluster-31273.122871/Cluster-31273.108606/Cluster-31273.108630/Cluster-31273.75925/Cluster-31273.88059/Cluster-31273.157706/Cluster-31273.88012/Cluster-31273.131356/Cluster-31273.108631/Cluster-31273.89692/Cluster-31273.86453/Cluster-31273.122870/Cluster-31273.115278/Cluster-31273.157707/Cluster…	38
Molecular function	GO:0016774	phosphotransferase activity, carboxyl group as acceptor	10/5794	111/92745	0.156068	0.530384	Cluster-31273.147121/Cluster-31273.118145/Cluster-31273.73063/Cluster-31273.97943/Cluster-31273.118149/Cluster-31273.123786/Cluster-31273.73062/Cluster-31273.83950/Cluster-31273.25728/Cluster-31273.97945	10
Biological process	GO:0009992	cellular water homeostasis	11/4861	116/72320	0.156999	0.728529	Cluster-31273.57912/Cluster-31273.63948/Cluster-31273.81277/Cluster-31273.81279/Cluster-31273.27851/Cluster-31273.184059/Cluster-31273.182856/Cluster-31273.90251/Cluster-31273.163632/Cluster-31273.33844/Cluster-31273.52196	11
Biological process	GO:0033037	polysaccharide localization	11/4861	116/72320	0.156999	0.728529	Cluster-31273.82839/Cluster-31273.41745/Cluster-31273.123817/Cluster-31273.82834/Cluster-31273.86185/Cluster-31273.123823/Cluster-31273.86177/Cluster-31273.115419/Cluster-31273.150556/Cluster-31273.123818/Cluster-31273.59627	11
Biological process	GO:0046112	nucleobase biosynthetic process	11/4861	116/72320	0.156999	0.728529	Cluster-31273.88980/Cluster-31273.92644/Cluster-31273.100842/Cluster-31273.16483/Cluster-31273.158934/Cluster-31273.152010/Cluster-31273.88247/Cluster-31273.139999/Cluster-31273.88979/Cluster-31273.66490/Cluster-31273.79732	11
Biological process	GO:0052545	callose localization	11/4861	116/72320	0.156999	0.728529	Cluster-31273.82839/Cluster-31273.41745/Cluster-31273.123817/Cluster-31273.82834/Cluster-31273.86185/Cluster-31273.123823/Cluster-31273.86177/Cluster-31273.115419/Cluster-31273.150556/Cluster-31273.123818/Cluster-31273.59627	11
Molecular function	GO:0016160	amylase activity	5/5794	46/92745	0.157963	0.535413	Cluster-31273.122709/Cluster-31273.97855/Cluster-31273.104234/Cluster-31273.78157/Cluster-31273.140004	5
Biological process	GO:0071446	cellular response to salicylic acid stimulus	29/4861	354/72320	0.158026	0.729951	Cluster-31273.100128/Cluster-31273.36073/Cluster-31273.136322/Cluster-23460.1/Cluster-31273.38183/Cluster-31273.173097/Cluster-31273.163586/Cluster-31273.146717/Cluster-31273.174328/Cluster-31273.197868/Cluster-31273.73692/Cluster-31273.197498/Cluster-31273.38181/Cluster-31273.197414/Cluster-31273.86493/Cluster-31273.160227/Cluster-31273.81755/Cluster-31273.67750/Cluster-31273.119375/Cluster-3127…	29
Biological process	GO:1901568	fatty acid derivative metabolic process	27/4861	327/72320	0.158152	0.729951	Cluster-31273.94052/Cluster-31273.144481/Cluster-31273.70519/Cluster-31273.136379/Cluster-31273.30747/Cluster-31273.149511/Cluster-31273.81329/Cluster-31273.30205/Cluster-31273.30209/Cluster-31273.125335/Cluster-31273.183380/Cluster-31273.76408/Cluster-31273.76405/Cluster-31273.172290/Cluster-31273.189580/Cluster-31273.25212/Cluster-31273.30207/Cluster-31273.53293/Cluster-31273.103018/Cluster-312…	27
Cellular component	GO:0022627	cytosolic small ribosomal subunit	16/5371	182/80510	0.158289	0.997589	Cluster-31273.70572/Cluster-31273.72518/Cluster-31273.153255/Cluster-31273.153256/Cluster-31273.100462/Cluster-31273.103407/Cluster-31273.168230/Cluster-31273.104180/Cluster-31273.26899/Cluster-31273.153257/Cluster-31273.108039/Cluster-31273.108048/Cluster-31273.72502/Cluster-31273.72498/Cluster-31273.36681/Cluster-31273.72506	16
Biological process	GO:0018209	peptidyl-serine modification	38/4861	477/72320	0.158931	0.729951	Cluster-31273.86601/Cluster-31273.75923/Cluster-31273.149189/Cluster-31273.120471/Cluster-31273.108609/Cluster-31273.122871/Cluster-31273.108606/Cluster-31273.108630/Cluster-31273.75925/Cluster-31273.88059/Cluster-31273.157706/Cluster-31273.88012/Cluster-31273.131356/Cluster-31273.108631/Cluster-31273.89692/Cluster-31273.86453/Cluster-31273.122870/Cluster-31273.115278/Cluster-31273.157707/Cluster…	38
Biological process	GO:0006972	hyperosmotic response	13/4861	142/72320	0.159745	0.729951	Cluster-31273.122797/Cluster-31273.96231/Cluster-31273.175267/Cluster-31273.106064/Cluster-31273.34616/Cluster-31273.173297/Cluster-31273.109339/Cluster-31273.29947/Cluster-31273.55065/Cluster-31273.92776/Cluster-31273.173296/Cluster-31273.16918/Cluster-31273.39972	13
Biological process	GO:0060964	regulation of gene silencing by miRNA	5/4861	43/72320	0.160185	0.729951	Cluster-31273.63593/Cluster-31273.162836/Cluster-31273.127552/Cluster-31273.63592/Cluster-31273.63362	5
Biological process	GO:0016128	phytosteroid metabolic process	15/4861	168/72320	0.160311	0.729951	Cluster-31273.142582/Cluster-31273.101012/Cluster-31273.105394/Cluster-31273.127211/Cluster-31273.34888/Cluster-31273.169049/Cluster-31273.105397/Cluster-24363.0/Cluster-31273.130529/Cluster-31273.130524/Cluster-31273.28157/Cluster-31273.159089/Cluster-31273.146492/Cluster-31273.160773/Cluster-31273.48714	15
Biological process	GO:0009145	purine nucleoside triphosphate biosynthetic process	37/4861	464/72320	0.161167	0.729951	Cluster-31273.102702/Cluster-31273.123542/Cluster-31273.104228/Cluster-31273.56297/Cluster-31273.107313/Cluster-31273.108585/Cluster-31273.43341/Cluster-31273.73063/Cluster-31273.109388/Cluster-31273.97943/Cluster-31273.123540/Cluster-31273.173446/Cluster-31273.66703/Cluster-31273.97811/Cluster-31273.29186/Cluster-31273.106371/Cluster-31273.73062/Cluster-31273.97336/Cluster-31273.97798/Cluster-31…	37
Biological process	GO:0009206	purine ribonucleoside triphosphate biosynthetic process	37/4861	464/72320	0.161167	0.729951	Cluster-31273.102702/Cluster-31273.123542/Cluster-31273.104228/Cluster-31273.56297/Cluster-31273.107313/Cluster-31273.108585/Cluster-31273.43341/Cluster-31273.73063/Cluster-31273.109388/Cluster-31273.97943/Cluster-31273.123540/Cluster-31273.173446/Cluster-31273.66703/Cluster-31273.97811/Cluster-31273.29186/Cluster-31273.106371/Cluster-31273.73062/Cluster-31273.97336/Cluster-31273.97798/Cluster-31…	37
Molecular function	GO:0031491	nucleosome binding	10/5794	112/92745	0.162419	0.549069	Cluster-31273.112126/Cluster-31273.101475/Cluster-31273.102649/Cluster-31273.112121/Cluster-31273.197363/Cluster-31273.102645/Cluster-31273.112122/Cluster-31273.112124/Cluster-31273.112119/Cluster-31273.104705	10
Biological process	GO:0044210	'de novo' CTP biosynthetic process	6/4861	55/72320	0.162763	0.729951	Cluster-31273.81715/Cluster-31273.83177/Cluster-31273.81714/Cluster-31273.81712/Cluster-31273.81713/Cluster-31273.83162	6
Cellular component	GO:0030176	integral component of endoplasmic reticulum membrane	29/5371	358/80510	0.162913	0.997589	Cluster-31273.36073/Cluster-31273.113376/Cluster-31273.88324/Cluster-31273.101861/Cluster-23460.1/Cluster-31273.38183/Cluster-31273.164721/Cluster-31273.163586/Cluster-31273.146717/Cluster-31273.48204/Cluster-31273.131441/Cluster-31273.197868/Cluster-31273.73692/Cluster-31273.139872/Cluster-31273.197498/Cluster-31273.38181/Cluster-31273.73232/Cluster-31273.30882/Cluster-31273.67750/Cluster-31273.…	29
Cellular component	GO:0031227	intrinsic component of endoplasmic reticulum membrane	29/5371	358/80510	0.162913	0.997589	Cluster-31273.36073/Cluster-31273.113376/Cluster-31273.88324/Cluster-31273.101861/Cluster-23460.1/Cluster-31273.38183/Cluster-31273.164721/Cluster-31273.163586/Cluster-31273.146717/Cluster-31273.48204/Cluster-31273.131441/Cluster-31273.197868/Cluster-31273.73692/Cluster-31273.139872/Cluster-31273.197498/Cluster-31273.38181/Cluster-31273.73232/Cluster-31273.30882/Cluster-31273.67750/Cluster-31273.…	29
Biological process	GO:0006754	ATP biosynthetic process	36/4861	451/72320	0.163438	0.729951	Cluster-31273.102702/Cluster-31273.123542/Cluster-31273.104228/Cluster-31273.56297/Cluster-31273.107313/Cluster-31273.108585/Cluster-31273.43341/Cluster-31273.73063/Cluster-31273.109388/Cluster-31273.97943/Cluster-31273.123540/Cluster-31273.173446/Cluster-31273.97811/Cluster-31273.29186/Cluster-31273.106371/Cluster-31273.73062/Cluster-31273.97336/Cluster-31273.97798/Cluster-31273.101251/Cluster-3…	36
Biological process	GO:0006448	regulation of translational elongation	3/4861	21/72320	0.16408	0.729951	Cluster-31273.88962/Cluster-31273.80458/Cluster-31273.114868	3
Biological process	GO:0010135	ureide metabolic process	3/4861	21/72320	0.16408	0.729951	Cluster-31273.107563/Cluster-31273.107572/Cluster-31273.107567	3
Biological process	GO:0010136	ureide catabolic process	3/4861	21/72320	0.16408	0.729951	Cluster-31273.107563/Cluster-31273.107572/Cluster-31273.107567	3
Biological process	GO:0010262	somatic embryogenesis	3/4861	21/72320	0.16408	0.729951	Cluster-31273.172051/Cluster-31273.151221/Cluster-31273.43618	3
Cellular component	GO:0005782	peroxisomal matrix	2/5371	11/80510	0.164152	0.997589	Cluster-31273.135323/Cluster-31273.148140	2
Cellular component	GO:0009578	etioplast stroma	2/5371	11/80510	0.164152	0.997589	Cluster-31273.102443/Cluster-31273.126553	2
Cellular component	GO:0031907	microbody lumen	2/5371	11/80510	0.164152	0.997589	Cluster-31273.135323/Cluster-31273.148140	2
Biological process	GO:0030007	cellular potassium ion homeostasis	4/4861	32/72320	0.165148	0.729951	Cluster-31273.53043/Cluster-31273.138511/Cluster-31273.54644/Cluster-31273.75951	4
Biological process	GO:0031118	rRNA pseudouridine synthesis	4/4861	32/72320	0.165148	0.729951	Cluster-31273.143089/Cluster-31273.64762/Cluster-31273.92368/Cluster-31273.92369	4
Biological process	GO:0009831	plant-type cell wall modification involved in multidimensional cell growth	2/4861	11/72320	0.166136	0.729951	Cluster-31273.189139/Cluster-31273.189138	2
Biological process	GO:0016107	sesquiterpenoid catabolic process	2/4861	11/72320	0.166136	0.729951	Cluster-31273.159089/Cluster-31273.71592	2
Biological process	GO:0031120	snRNA pseudouridine synthesis	2/4861	11/72320	0.166136	0.729951	Cluster-31273.92368/Cluster-31273.92369	2
Biological process	GO:0033388	putrescine biosynthetic process from arginine	2/4861	11/72320	0.166136	0.729951	Cluster-31273.126252/Cluster-31273.140555	2
Biological process	GO:0040031	snRNA modification	2/4861	11/72320	0.166136	0.729951	Cluster-31273.92368/Cluster-31273.92369	2
Biological process	GO:0042547	cell wall modification involved in multidimensional cell growth	2/4861	11/72320	0.166136	0.729951	Cluster-31273.189139/Cluster-31273.189138	2
Biological process	GO:0043290	apocarotenoid catabolic process	2/4861	11/72320	0.166136	0.729951	Cluster-31273.159089/Cluster-31273.71592	2
Biological process	GO:0046345	abscisic acid catabolic process	2/4861	11/72320	0.166136	0.729951	Cluster-31273.159089/Cluster-31273.71592	2
Biological process	GO:0055047	generative cell mitosis	2/4861	11/72320	0.166136	0.729951	Cluster-31273.82839/Cluster-31273.82834	2
Biological process	GO:0071465	cellular response to desiccation	2/4861	11/72320	0.166136	0.729951	Cluster-31273.32243/Cluster-31273.14598	2
Biological process	GO:1901064	syringal lignin metabolic process	2/4861	11/72320	0.166136	0.729951	Cluster-31273.42573/Cluster-31273.42572	2
Biological process	GO:1901066	syringal lignin biosynthetic process	2/4861	11/72320	0.166136	0.729951	Cluster-31273.42573/Cluster-31273.42572	2
Biological process	GO:1901428	regulation of syringal lignin biosynthetic process	2/4861	11/72320	0.166136	0.729951	Cluster-31273.42573/Cluster-31273.42572	2
Biological process	GO:1901430	positive regulation of syringal lignin biosynthetic process	2/4861	11/72320	0.166136	0.729951	Cluster-31273.42573/Cluster-31273.42572	2
Biological process	GO:1902075	cellular response to salt	2/4861	11/72320	0.166136	0.729951	Cluster-31273.32243/Cluster-31273.14598	2
Biological process	GO:1903329	regulation of iron-sulfur cluster assembly	2/4861	11/72320	0.166136	0.729951	Cluster-31273.156423/Cluster-31273.156427	2
Molecular function	GO:0010181	FMN binding	20/5794	253/92745	0.167099	0.557	Cluster-31273.62454/Cluster-31273.115882/Cluster-31273.115889/Cluster-31273.62139/Cluster-31273.115883/Cluster-31273.75283/Cluster-31273.148611/Cluster-31273.146532/Cluster-31273.62860/Cluster-31273.120108/Cluster-31273.115904/Cluster-31273.173049/Cluster-31273.168969/Cluster-31273.34972/Cluster-31273.86851/Cluster-31273.112894/Cluster-31273.167265/Cluster-31273.164744/Cluster-31273.131966/Cluste…	20
Biological process	GO:0009084	glutamine family amino acid biosynthetic process	10/4861	105/72320	0.168157	0.736383	Cluster-31273.147121/Cluster-31273.114427/Cluster-31273.175267/Cluster-31273.123786/Cluster-31273.85965/Cluster-31273.103652/Cluster-31273.55065/Cluster-31273.114675/Cluster-31273.109836/Cluster-31273.114431	10
Biological process	GO:0042538	hyperosmotic salinity response	10/4861	105/72320	0.168157	0.736383	Cluster-31273.122797/Cluster-31273.96231/Cluster-31273.106064/Cluster-31273.34616/Cluster-31273.173297/Cluster-31273.29947/Cluster-31273.55065/Cluster-31273.92776/Cluster-31273.173296/Cluster-31273.39972	10
Molecular function	GO:0004058	aromatic-L-amino-acid decarboxylase activity	5/5794	47/92745	0.168302	0.557	Cluster-31273.128587/Cluster-31273.128586/Cluster-31273.34600/Cluster-31273.176988/Cluster-31273.49366	5
Cellular component	GO:0031304	intrinsic component of mitochondrial inner membrane	6/5371	56/80510	0.16854	0.997589	Cluster-31273.172957/Cluster-31273.30672/Cluster-31273.33537/Cluster-31273.149896/Cluster-31273.70046/Cluster-31273.123643	6
Molecular function	GO:0004029	aldehyde dehydrogenase (NAD) activity	8/5794	86/92745	0.168615	0.557	Cluster-31273.131675/Cluster-31273.131672/Cluster-31273.120878/Cluster-31273.66957/Cluster-31273.5134/Cluster-31273.120869/Cluster-31273.95195/Cluster-31273.120116	8
Biological process	GO:0006884	cell volume homeostasis	11/4861	118/72320	0.170057	0.742027	Cluster-31273.57912/Cluster-31273.63948/Cluster-31273.81277/Cluster-31273.81279/Cluster-31273.27851/Cluster-31273.184059/Cluster-31273.182856/Cluster-31273.90251/Cluster-31273.163632/Cluster-31273.33844/Cluster-31273.52196	11
Biological process	GO:0009085	lysine biosynthetic process	11/4861	118/72320	0.170057	0.742027	Cluster-31273.168044/Cluster-31273.118145/Cluster-31273.168224/Cluster-31273.86728/Cluster-31273.118149/Cluster-31273.177969/Cluster-31273.150883/Cluster-31273.25095/Cluster-31273.83950/Cluster-31273.59001/Cluster-31273.155708	11
Molecular function	GO:0003863	3-methyl-2-oxobutanoate dehydrogenase (2-methylpropanoyl-transferring) activity	2/5794	12/92745	0.17016	0.557	Cluster-31273.109372/Cluster-31273.158552	2
Molecular function	GO:0003979	UDP-glucose 6-dehydrogenase activity	2/5794	12/92745	0.17016	0.557	Cluster-31273.67942/Cluster-31273.105682	2
Molecular function	GO:0008840	4-hydroxy-tetrahydrodipicolinate synthase	2/5794	12/92745	0.17016	0.557	Cluster-31273.177969/Cluster-31273.150883	2
Molecular function	GO:0016812	hydrolase activity, acting on carbon-nitrogen (but not peptide) bonds, in cyclic amides	2/5794	12/92745	0.17016	0.557	Cluster-31273.61942/Cluster-31273.134145	2
Molecular function	GO:0043734	DNA-N1-methyladenine dioxygenase activity	2/5794	12/92745	0.17016	0.557	Cluster-31273.47801/Cluster-31273.100102	2
Molecular function	GO:0070579	methylcytosine dioxygenase activity	2/5794	12/92745	0.17016	0.557	Cluster-31273.47801/Cluster-31273.100102	2
Molecular function	GO:0080123	jasmonate-amino synthetase activity	2/5794	12/92745	0.17016	0.557	Cluster-31273.124642/Cluster-31273.124639	2
Molecular function	GO:0102293	pheophytinase b activity	2/5794	12/92745	0.17016	0.557	Cluster-31273.57844/Cluster-31273.41699	2
Molecular function	GO:0004033	aldo-keto reductase (NADP) activity	3/5794	23/92745	0.170819	0.557	Cluster-31273.106441/Cluster-31273.31907/Cluster-31273.99143	3
Molecular function	GO:0019209	kinase activator activity	3/5794	23/92745	0.170819	0.557	Cluster-31273.51860/Cluster-31273.171566/Cluster-31273.57686	3
Molecular function	GO:0030295	protein kinase activator activity	3/5794	23/92745	0.170819	0.557	Cluster-31273.51860/Cluster-31273.171566/Cluster-31273.57686	3
Biological process	GO:0009933	meristem structural organization	15/4861	170/72320	0.171156	0.742027	Cluster-31273.85550/Cluster-31273.50490/Cluster-31273.85552/Cluster-31273.79875/Cluster-31273.88796/Cluster-31273.92656/Cluster-31273.134274/Cluster-31273.88793/Cluster-31273.136170/Cluster-31273.88281/Cluster-31273.85554/Cluster-31273.88792/Cluster-31273.103329/Cluster-31273.85555/Cluster-31273.200840	15
Biological process	GO:0051054	positive regulation of DNA metabolic process	7/4861	68/72320	0.171349	0.742027	Cluster-31273.84727/Cluster-31273.188479/Cluster-31273.162704/Cluster-31273.84718/Cluster-31273.122362/Cluster-31273.84722/Cluster-31273.122364	7
Biological process	GO:0006821	chloride transport	5/4861	44/72320	0.17141	0.742027	Cluster-31273.77229/Cluster-31273.115855/Cluster-31273.104120/Cluster-31273.89759/Cluster-31273.77230	5
Biological process	GO:0031537	regulation of anthocyanin metabolic process	5/4861	44/72320	0.17141	0.742027	Cluster-31273.80738/Cluster-31273.80740/Cluster-31273.80739/Cluster-31273.168634/Cluster-31273.28878	5
Biological process	GO:0090436	leaf pavement cell development	5/4861	44/72320	0.17141	0.742027	Cluster-31273.27708/Cluster-31273.27707/Cluster-31273.126628/Cluster-31273.60635/Cluster-31273.151808	5
Biological process	GO:0009403	toxin biosynthetic process	6/4861	56/72320	0.172656	0.745128	Cluster-31273.77168/Cluster-31273.77170/Cluster-31273.77163/Cluster-31273.181218/Cluster-31273.77161/Cluster-31273.77154	6
Biological process	GO:0019856	pyrimidine nucleobase biosynthetic process	9/4861	93/72320	0.172689	0.745128	Cluster-31273.88980/Cluster-31273.100842/Cluster-31273.16483/Cluster-31273.158934/Cluster-31273.152010/Cluster-31273.88247/Cluster-31273.139999/Cluster-31273.88979/Cluster-31273.79732	9
Cellular component	GO:0090568	nuclear transcriptional repressor complex	4/5371	33/80510	0.175299	0.997589	Cluster-31273.24490/Cluster-31273.189093/Cluster-31273.190942/Cluster-31273.171517	4
Biological process	GO:0016138	glycoside biosynthetic process	8/4861	81/72320	0.17688	0.759495	Cluster-31273.170569/Cluster-31273.93114/Cluster-31273.93113/Cluster-31273.115219/Cluster-31273.115218/Cluster-31273.98332/Cluster-31273.110834/Cluster-31273.54283	8
Biological process	GO:1901804	beta-glucoside metabolic process	8/4861	81/72320	0.17688	0.759495	Cluster-31273.170569/Cluster-31273.93114/Cluster-31273.93113/Cluster-31273.115219/Cluster-31273.115218/Cluster-31273.98332/Cluster-31273.110834/Cluster-31273.54283	8
Biological process	GO:1901806	beta-glucoside biosynthetic process	8/4861	81/72320	0.17688	0.759495	Cluster-31273.170569/Cluster-31273.93114/Cluster-31273.93113/Cluster-31273.115219/Cluster-31273.115218/Cluster-31273.98332/Cluster-31273.110834/Cluster-31273.54283	8
Molecular function	GO:0016838	carbon-oxygen lyase activity, acting on phosphates	14/5794	170/92745	0.177958	0.578065	Cluster-31273.59079/Cluster-31273.63918/Cluster-31273.170700/Cluster-31273.82654/Cluster-31273.64643/Cluster-31273.165432/Cluster-31273.88904/Cluster-31273.143499/Cluster-31273.43533/Cluster-31273.142271/Cluster-31273.122091/Cluster-31273.40835/Cluster-31273.82655/Cluster-31273.140944	14
Molecular function	GO:0010333	terpene synthase activity	13/5794	156/92745	0.178177	0.578065	Cluster-31273.59079/Cluster-31273.63918/Cluster-31273.170700/Cluster-31273.82654/Cluster-31273.64643/Cluster-31273.165432/Cluster-31273.143499/Cluster-31273.43533/Cluster-31273.142271/Cluster-31273.122091/Cluster-31273.40835/Cluster-31273.82655/Cluster-31273.140944	13
Cellular component	GO:0043527	tRNA methyltransferase complex	3/5371	22/80510	0.178291	0.997589	Cluster-31273.159586/Cluster-31273.159583/Cluster-31273.159582	3
Cellular component	GO:0044815	DNA packaging complex	26/5371	321/80510	0.178296	0.997589	Cluster-31273.101475/Cluster-31273.102662/Cluster-31273.129227/Cluster-31273.102649/Cluster-31273.61802/Cluster-31273.64026/Cluster-31273.106470/Cluster-31273.106707/Cluster-31273.197363/Cluster-31273.102645/Cluster-31273.106471/Cluster-31273.109038/Cluster-31273.68775/Cluster-31273.48322/Cluster-31273.56244/Cluster-31273.102653/Cluster-31273.102661/Cluster-31273.50534/Cluster-31273.102644/Cluste…	26
Biological process	GO:0030656	regulation of vitamin metabolic process	4/4861	33/72320	0.178608	0.765669	Cluster-31273.52973/Cluster-31273.161084/Cluster-31273.38711/Cluster-31273.129942	4
Cellular component	GO:0022626	cytosolic ribosome	36/5371	459/80510	0.178693	0.997589	Cluster-31273.130032/Cluster-31273.47802/Cluster-31273.49311/Cluster-31273.97137/Cluster-31273.121662/Cluster-31273.70572/Cluster-31273.100720/Cluster-31273.104170/Cluster-31273.72518/Cluster-31273.94446/Cluster-31273.153255/Cluster-31273.153256/Cluster-31273.100462/Cluster-31273.59029/Cluster-31273.103407/Cluster-31273.97140/Cluster-31273.168230/Cluster-31273.130034/Cluster-31273.104180/Cluster-…	36
Biological process	GO:0016144	S-glycoside biosynthetic process	9/4861	94/72320	0.180391	0.766648	Cluster-31273.169247/Cluster-31273.24490/Cluster-31273.189093/Cluster-31273.106538/Cluster-31273.151686/Cluster-31273.161554/Cluster-31273.171517/Cluster-31273.175873/Cluster-31273.56540	9
Biological process	GO:0019758	glycosinolate biosynthetic process	9/4861	94/72320	0.180391	0.766648	Cluster-31273.169247/Cluster-31273.24490/Cluster-31273.189093/Cluster-31273.106538/Cluster-31273.151686/Cluster-31273.161554/Cluster-31273.171517/Cluster-31273.175873/Cluster-31273.56540	9
Biological process	GO:0019761	glucosinolate biosynthetic process	9/4861	94/72320	0.180391	0.766648	Cluster-31273.169247/Cluster-31273.24490/Cluster-31273.189093/Cluster-31273.106538/Cluster-31273.151686/Cluster-31273.161554/Cluster-31273.171517/Cluster-31273.175873/Cluster-31273.56540	9
Biological process	GO:0006556	S-adenosylmethionine biosynthetic process	3/4861	22/72320	0.181081	0.766648	Cluster-31273.101035/Cluster-31273.97207/Cluster-31273.100970	3
Biological process	GO:0010231	maintenance of seed dormancy	3/4861	22/72320	0.181081	0.766648	Cluster-31273.167616/Cluster-31273.114662/Cluster-31273.115787	3
Biological process	GO:0097437	maintenance of dormancy	3/4861	22/72320	0.181081	0.766648	Cluster-31273.167616/Cluster-31273.114662/Cluster-31273.115787	3
Biological process	GO:1900057	positive regulation of leaf senescence	3/4861	22/72320	0.181081	0.766648	Cluster-31273.156631/Cluster-31273.83762/Cluster-31273.118693	3
Biological process	GO:0048532	anatomical structure arrangement	16/4861	185/72320	0.181215	0.766648	Cluster-31273.85550/Cluster-31273.50490/Cluster-31273.127211/Cluster-31273.85552/Cluster-31273.79875/Cluster-31273.88796/Cluster-31273.92656/Cluster-31273.134274/Cluster-31273.88793/Cluster-31273.136170/Cluster-31273.88281/Cluster-31273.85554/Cluster-31273.88792/Cluster-31273.103329/Cluster-31273.85555/Cluster-31273.200840	16
Biological process	GO:0009166	nucleotide catabolic process	27/4861	333/72320	0.181445	0.766648	Cluster-31273.102702/Cluster-31273.123542/Cluster-31273.104228/Cluster-31273.107313/Cluster-31273.43341/Cluster-31273.73063/Cluster-31273.109388/Cluster-31273.97943/Cluster-31273.123540/Cluster-31273.29186/Cluster-31273.106371/Cluster-31273.73062/Cluster-31273.97336/Cluster-31273.101251/Cluster-31273.107311/Cluster-31273.29185/Cluster-31273.65674/Cluster-31273.100709/Cluster-31273.107185/Cluster-…	27
Molecular function	GO:0015923	mannosidase activity	8/5794	88/92745	0.184024	0.595535	Cluster-31273.27670/Cluster-31273.141530/Cluster-31273.32548/Cluster-31273.141539/Cluster-31273.102565/Cluster-31273.136966/Cluster-31273.191577/Cluster-31273.136968	8
Cellular component	GO:0005732	small nucleolar ribonucleoprotein complex	7/5371	70/80510	0.184879	0.997589	Cluster-31273.78458/Cluster-31273.70351/Cluster-31273.50245/Cluster-31273.92368/Cluster-31273.123403/Cluster-31273.187767/Cluster-31273.92369	7
Biological process	GO:0007155	cell adhesion	8/4861	82/72320	0.185292	0.779167	Cluster-31273.61571/Cluster-31273.61572/Cluster-31273.24758/Cluster-31273.140020/Cluster-31273.42691/Cluster-31273.179763/Cluster-31273.140019/Cluster-31273.140015	8
Biological process	GO:0016137	glycoside metabolic process	8/4861	82/72320	0.185292	0.779167	Cluster-31273.170569/Cluster-31273.93114/Cluster-31273.93113/Cluster-31273.115219/Cluster-31273.115218/Cluster-31273.98332/Cluster-31273.110834/Cluster-31273.54283	8
Biological process	GO:0022610	biological adhesion	8/4861	82/72320	0.185292	0.779167	Cluster-31273.61571/Cluster-31273.61572/Cluster-31273.24758/Cluster-31273.140020/Cluster-31273.42691/Cluster-31273.179763/Cluster-31273.140019/Cluster-31273.140015	8
Molecular function	GO:0052873	FMN reductase (NADPH) activity	4/5794	36/92745	0.18533	0.598258	Cluster-31273.146532/Cluster-31273.120108/Cluster-31273.112894/Cluster-31273.146531	4
Molecular function	GO:0046524	sucrose-phosphate synthase activity	3/5794	24/92745	0.186736	0.599605	Cluster-31273.125016/Cluster-31273.126941/Cluster-31273.179396	3
Molecular function	GO:0050897	cobalt ion binding	7/5794	75/92745	0.187461	0.599605	Cluster-31273.83314/Cluster-31273.164360/Cluster-31273.140555/Cluster-31273.108500/Cluster-31273.90279/Cluster-31273.101452/Cluster-31273.134145	7
Biological process	GO:0051259	protein complex oligomerization	18/4861	213/72320	0.188627	0.779293	Cluster-31273.102311/Cluster-31273.83493/Cluster-31273.122797/Cluster-31273.96231/Cluster-31273.98807/Cluster-31273.138007/Cluster-31273.106683/Cluster-31273.199945/Cluster-31273.97261/Cluster-31273.128962/Cluster-31273.103068/Cluster-31273.181725/Cluster-31273.92776/Cluster-31273.94818/Cluster-31273.70083/Cluster-31273.92044/Cluster-31273.121884/Cluster-31273.97253	18
Cellular component	GO:0000808	origin recognition complex	2/5371	12/80510	0.188697	0.997589	Cluster-31273.15809/Cluster-31273.154039	2
Cellular component	GO:0005664	nuclear origin of replication recognition complex	2/5371	12/80510	0.188697	0.997589	Cluster-31273.15809/Cluster-31273.154039	2
Cellular component	GO:0009538	photosystem I reaction center	2/5371	12/80510	0.188697	0.997589	Cluster-31273.103551/Cluster-31273.103430	2
Cellular component	GO:0016282	eukaryotic 43S preinitiation complex	2/5371	12/80510	0.188697	0.997589	Cluster-31273.46111/Cluster-31273.78322	2
Cellular component	GO:0031429	box H/ACA snoRNP complex	2/5371	12/80510	0.188697	0.997589	Cluster-31273.92368/Cluster-31273.92369	2
Cellular component	GO:0072588	box H/ACA RNP complex	2/5371	12/80510	0.188697	0.997589	Cluster-31273.92368/Cluster-31273.92369	2
Cellular component	GO:0010598	NAD(P)H dehydrogenase complex (plastoquinone)	4/5371	34/80510	0.18892	0.997589	Cluster-31273.103197/Cluster-31273.79740/Cluster-31273.79741/Cluster-31273.102094	4
Biological process	GO:0009066	aspartate family amino acid metabolic process	27/4861	335/72320	0.189594	0.779293	Cluster-31273.168044/Cluster-31273.136742/Cluster-31273.118145/Cluster-31273.168224/Cluster-31273.86728/Cluster-31273.25913/Cluster-31273.118149/Cluster-31273.138007/Cluster-31273.177969/Cluster-31273.178477/Cluster-31273.34906/Cluster-25929.0/Cluster-31273.83964/Cluster-31273.175388/Cluster-31273.34903/Cluster-31273.109596/Cluster-31273.136734/Cluster-31273.150883/Cluster-31273.174976/Cluster-31…	27
Molecular function	GO:0102158	very-long-chain 3-hydroxyacyl-CoA dehydratase activity	5/5794	49/92745	0.189733	0.599605	Cluster-31273.113376/Cluster-31273.88324/Cluster-31273.110156/Cluster-31273.103642/Cluster-31273.124605	5
Molecular function	GO:0102343	3-hydroxy-arachidoyl-CoA dehydratase activity	5/5794	49/92745	0.189733	0.599605	Cluster-31273.113376/Cluster-31273.88324/Cluster-31273.110156/Cluster-31273.103642/Cluster-31273.124605	5
Molecular function	GO:0102344	3-hydroxy-behenoyl-CoA dehydratase activity	5/5794	49/92745	0.189733	0.599605	Cluster-31273.113376/Cluster-31273.88324/Cluster-31273.110156/Cluster-31273.103642/Cluster-31273.124605	5
Molecular function	GO:0102345	3-hydroxy-lignoceroyl-CoA dehydratase activity	5/5794	49/92745	0.189733	0.599605	Cluster-31273.113376/Cluster-31273.88324/Cluster-31273.110156/Cluster-31273.103642/Cluster-31273.124605	5
Biological process	GO:0046173	polyol biosynthetic process	10/4861	108/72320	0.189882	0.779293	Cluster-31273.52973/Cluster-31273.167616/Cluster-31273.54446/Cluster-31273.100104/Cluster-31273.161084/Cluster-31273.38711/Cluster-31273.132050/Cluster-31273.55794/Cluster-31273.83841/Cluster-31273.129942	10
Biological process	GO:0001731	formation of translation preinitiation complex	2/4861	12/72320	0.19092	0.779293	Cluster-31273.46111/Cluster-31273.78322	2
Biological process	GO:0002183	cytoplasmic translational initiation	2/4861	12/72320	0.19092	0.779293	Cluster-31273.46111/Cluster-31273.78322	2
Biological process	GO:0006023	aminoglycan biosynthetic process	2/4861	12/72320	0.19092	0.779293	Cluster-31273.67942/Cluster-31273.105682	2
Biological process	GO:0006024	glycosaminoglycan biosynthetic process	2/4861	12/72320	0.19092	0.779293	Cluster-31273.67942/Cluster-31273.105682	2
Biological process	GO:0006065	UDP-glucuronate biosynthetic process	2/4861	12/72320	0.19092	0.779293	Cluster-31273.67942/Cluster-31273.105682	2
Biological process	GO:0015866	ADP transport	2/4861	12/72320	0.19092	0.779293	Cluster-31273.62138/Cluster-31273.40676	2
Biological process	GO:0018282	metal incorporation into metallo-sulfur cluster	2/4861	12/72320	0.19092	0.779293	Cluster-31273.156423/Cluster-31273.156427	2
Biological process	GO:0018283	iron incorporation into metallo-sulfur cluster	2/4861	12/72320	0.19092	0.779293	Cluster-31273.156423/Cluster-31273.156427	2
Biological process	GO:0019320	hexose catabolic process	2/4861	12/72320	0.19092	0.779293	Cluster-31273.43341/Cluster-31273.123844	2
Biological process	GO:0030203	glycosaminoglycan metabolic process	2/4861	12/72320	0.19092	0.779293	Cluster-31273.67942/Cluster-31273.105682	2
Biological process	GO:0035511	oxidative DNA demethylation	2/4861	12/72320	0.19092	0.779293	Cluster-31273.47801/Cluster-31273.100102	2
Biological process	GO:0035552	oxidative single-stranded DNA demethylation	2/4861	12/72320	0.19092	0.779293	Cluster-31273.47801/Cluster-31273.100102	2
Biological process	GO:0060211	regulation of nuclear-transcribed mRNA poly(A) tail shortening	2/4861	12/72320	0.19092	0.779293	Cluster-31273.161925/Cluster-31273.89664	2
Biological process	GO:0070208	protein heterotrimerization	2/4861	12/72320	0.19092	0.779293	Cluster-31273.128962/Cluster-31273.103068	2
Biological process	GO:0070989	oxidative demethylation	2/4861	12/72320	0.19092	0.779293	Cluster-31273.47801/Cluster-31273.100102	2
Biological process	GO:1900151	regulation of nuclear-transcribed mRNA catabolic process, deadenylation-dependent decay	2/4861	12/72320	0.19092	0.779293	Cluster-31273.161925/Cluster-31273.89664	2
Biological process	GO:0009627	systemic acquired resistance	23/4861	281/72320	0.19161	0.780908	Cluster-31273.101293/Cluster-31273.105973/Cluster-31273.102700/Cluster-31273.106653/Cluster-31273.105929/Cluster-31273.106652/Cluster-31273.86366/Cluster-31273.24703/Cluster-31273.110569/Cluster-31273.86368/Cluster-31273.92959/Cluster-31273.124642/Cluster-31273.79497/Cluster-31273.138036/Cluster-31273.24704/Cluster-31273.193339/Cluster-31273.160227/Cluster-31273.183702/Cluster-31273.119375/Cluste…	23
Biological process	GO:0006772	thiamine metabolic process	4/4861	34/72320	0.192419	0.781793	Cluster-31273.63972/Cluster-31273.105186/Cluster-31273.66202/Cluster-31273.165002	4
Biological process	GO:0042723	thiamine-containing compound metabolic process	4/4861	34/72320	0.192419	0.781793	Cluster-31273.63972/Cluster-31273.105186/Cluster-31273.66202/Cluster-31273.165002	4
Molecular function	GO:0000104	succinate dehydrogenase activity	2/5794	13/92745	0.193196	0.599605	Cluster-31273.167369/Cluster-31273.15832	2
Molecular function	GO:0003867	4-aminobutyrate transaminase activity	2/5794	13/92745	0.193196	0.599605	Cluster-31273.161212/Cluster-31273.157218	2
Molecular function	GO:0015603	iron chelate transmembrane transporter activity	2/5794	13/92745	0.193196	0.599605	Cluster-31273.60791/Cluster-31273.96350	2
Molecular function	GO:0034387	4-aminobutyrate:pyruvate transaminase activity	2/5794	13/92745	0.193196	0.599605	Cluster-31273.161212/Cluster-31273.157218	2
Molecular function	GO:0047746	chlorophyllase activity	2/5794	13/92745	0.193196	0.599605	Cluster-31273.57844/Cluster-31273.41699	2
Molecular function	GO:0050200	plasmalogen synthase activity	2/5794	13/92745	0.193196	0.599605	Cluster-31273.82830/Cluster-31273.84671	2
Molecular function	GO:0050833	pyruvate transmembrane transporter activity	2/5794	13/92745	0.193196	0.599605	Cluster-31273.70046/Cluster-31273.123643	2
Molecular function	GO:0051980	iron-nicotianamine transmembrane transporter activity	2/5794	13/92745	0.193196	0.599605	Cluster-31273.60791/Cluster-31273.96350	2
Molecular function	GO:0071618	lysophosphatidylethanolamine acyltransferase activity	2/5794	13/92745	0.193196	0.599605	Cluster-31273.82830/Cluster-31273.84671	2
Molecular function	GO:0102351	gamma-aminobutyrate transaminase (glyoxylate dependent) activity	2/5794	13/92745	0.193196	0.599605	Cluster-31273.161212/Cluster-31273.157218	2
Biological process	GO:0015851	nucleobase transport	5/4861	46/72320	0.194719	0.789928	Cluster-31273.88980/Cluster-31273.100842/Cluster-31273.157241/Cluster-31273.152010/Cluster-31273.88979	5
Biological process	GO:0042335	cuticle development	14/4861	161/72320	0.195343	0.791243	Cluster-31273.85550/Cluster-31273.136379/Cluster-31273.81329/Cluster-31273.111700/Cluster-31273.85552/Cluster-31273.130442/Cluster-31273.200098/Cluster-31273.85554/Cluster-31273.144752/Cluster-31273.144762/Cluster-31273.47610/Cluster-31273.103829/Cluster-31273.85555/Cluster-31273.129299	14
Cellular component	GO:0035619	root hair tip	3/5371	23/80510	0.195532	1	Cluster-31273.31865/Cluster-31273.126628/Cluster-31273.60635	3
Biological process	GO:0010675	regulation of cellular carbohydrate metabolic process	9/4861	96/72320	0.196243	0.793675	Cluster-31273.169247/Cluster-31273.167616/Cluster-31273.24490/Cluster-31273.189093/Cluster-31273.136292/Cluster-31273.124866/Cluster-31273.161554/Cluster-31273.171517/Cluster-31273.79732	9
Cellular component	GO:1990204	oxidoreductase complex	25/5371	312/80510	0.198141	1	Cluster-31273.96451/Cluster-31273.96945/Cluster-31273.52313/Cluster-31273.72017/Cluster-31273.74850/Cluster-31273.122598/Cluster-31273.173446/Cluster-31273.167369/Cluster-31273.133769/Cluster-31273.60744/Cluster-31273.118290/Cluster-31273.81675/Cluster-31273.146126/Cluster-31273.44400/Cluster-31273.65674/Cluster-31273.74855/Cluster-31273.71815/Cluster-31273.102665/Cluster-31273.104411/Cluster-312…	25
Biological process	GO:0019336	phenol-containing compound catabolic process	3/4861	23/72320	0.198526	0.798026	Cluster-31273.26744/Cluster-31273.26743/Cluster-31273.94346	3
Biological process	GO:0032507	maintenance of protein location in cell	3/4861	23/72320	0.198526	0.798026	Cluster-31273.50490/Cluster-31273.148603/Cluster-31273.127097	3
Biological process	GO:0045185	maintenance of protein location	3/4861	23/72320	0.198526	0.798026	Cluster-31273.50490/Cluster-31273.148603/Cluster-31273.127097	3
Biological process	GO:1901141	regulation of lignin biosynthetic process	3/4861	23/72320	0.198526	0.798026	Cluster-31273.42573/Cluster-31273.42572/Cluster-31273.79732	3
Biological process	GO:0009664	plant-type cell wall organization	28/4861	351/72320	0.199109	0.799154	Cluster-31273.101034/Cluster-31273.54641/Cluster-31273.104531/Cluster-31273.106064/Cluster-31273.88605/Cluster-31273.157927/Cluster-31273.63569/Cluster-31273.52633/Cluster-31273.34616/Cluster-31273.157929/Cluster-31273.181283/Cluster-31273.79518/Cluster-31273.157664/Cluster-31273.59655/Cluster-31273.61012/Cluster-31273.138918/Cluster-31273.73702/Cluster-31273.189139/Cluster-31273.157936/Cluster-3…	28
Biological process	GO:0016032	viral process	21/4861	256/72320	0.201665	0.808189	Cluster-31273.161925/Cluster-31273.33024/Cluster-31273.39290/Cluster-31273.47748/Cluster-31273.101661/Cluster-31273.171442/Cluster-31273.62860/Cluster-31273.89664/Cluster-31273.170956/Cluster-31273.64326/Cluster-31273.117435/Cluster-31273.32702/Cluster-31273.115202/Cluster-31273.132436/Cluster-31273.109645/Cluster-31273.109336/Cluster-31273.88920/Cluster-31273.163246/Cluster-31273.76869/Cluster-3…	21
Biological process	GO:1901292	nucleoside phosphate catabolic process	27/4861	338/72320	0.202164	0.80896	Cluster-31273.102702/Cluster-31273.123542/Cluster-31273.104228/Cluster-31273.107313/Cluster-31273.43341/Cluster-31273.73063/Cluster-31273.109388/Cluster-31273.97943/Cluster-31273.123540/Cluster-31273.29186/Cluster-31273.106371/Cluster-31273.73062/Cluster-31273.97336/Cluster-31273.101251/Cluster-31273.107311/Cluster-31273.29185/Cluster-31273.65674/Cluster-31273.100709/Cluster-31273.107185/Cluster-…	27
Cellular component	GO:0009513	etioplast	5/5371	47/80510	0.202551	1	Cluster-31273.103142/Cluster-31273.102443/Cluster-31273.119577/Cluster-31273.126553/Cluster-31273.88090	5
Molecular function	GO:0019156	isoamylase activity	3/5794	25/92745	0.203016	0.627077	Cluster-31273.138610/Cluster-31273.142767/Cluster-31273.68854	3
Molecular function	GO:0016857	racemase and epimerase activity, acting on carbohydrates and derivatives	10/5794	118/92745	0.203021	0.627077	Cluster-31273.104464/Cluster-31273.106630/Cluster-31273.111378/Cluster-31273.106165/Cluster-31273.168358/Cluster-31273.168359/Cluster-31273.131293/Cluster-31273.73817/Cluster-31273.80743/Cluster-31273.125160	10
Molecular function	GO:0004311	farnesyltranstransferase activity	7/5794	77/92745	0.205066	0.630371	Cluster-31273.101012/Cluster-31273.105394/Cluster-31273.169049/Cluster-31273.105397/Cluster-31273.130529/Cluster-31273.130524/Cluster-31273.48714	7
Molecular function	GO:0008353	RNA polymerase II CTD heptapeptide repeat kinase activity	7/5794	77/92745	0.205066	0.630371	Cluster-31273.51860/Cluster-31273.130403/Cluster-31273.75452/Cluster-31273.171566/Cluster-31273.117851/Cluster-31273.57686/Cluster-31273.130404	7
Biological process	GO:0030029	actin filament-based process	23/4861	284/72320	0.205473	0.819424	Cluster-31273.28879/Cluster-31273.81748/Cluster-31273.139198/Cluster-31273.121761/Cluster-31273.93126/Cluster-31273.126628/Cluster-31273.166904/Cluster-31273.104814/Cluster-31273.94930/Cluster-31273.88016/Cluster-31273.30596/Cluster-31273.139197/Cluster-31273.170792/Cluster-31273.60635/Cluster-31273.74761/Cluster-31273.151808/Cluster-31273.66930/Cluster-31273.94891/Cluster-31273.16461/Cluster-312…	23
Biological process	GO:0006591	ornithine metabolic process	4/4861	35/72320	0.206548	0.819424	Cluster-31273.92712/Cluster-31273.140555/Cluster-31273.123786/Cluster-31273.55065	4
Biological process	GO:1901988	negative regulation of cell cycle phase transition	5/4861	47/72320	0.206767	0.819424	Cluster-31273.186512/Cluster-31273.128167/Cluster-31273.81452/Cluster-31273.139282/Cluster-31273.59674	5
Biological process	GO:1901991	negative regulation of mitotic cell cycle phase transition	5/4861	47/72320	0.206767	0.819424	Cluster-31273.186512/Cluster-31273.128167/Cluster-31273.81452/Cluster-31273.139282/Cluster-31273.59674	5
Biological process	GO:0007005	mitochondrion organization	19/4861	230/72320	0.207196	0.819424	Cluster-31273.172957/Cluster-31273.30672/Cluster-31273.156423/Cluster-31273.109803/Cluster-31273.109802/Cluster-23491.0/Cluster-31273.127738/Cluster-31273.33537/Cluster-31273.47264/Cluster-31273.52074/Cluster-31273.41820/Cluster-27795.0/Cluster-31273.150308/Cluster-31273.150307/Cluster-31273.48721/Cluster-31273.181064/Cluster-31273.129311/Cluster-31273.156427/Cluster-31273.42661	19
Biological process	GO:0072329	monocarboxylic acid catabolic process	19/4861	230/72320	0.207196	0.819424	Cluster-31273.26744/Cluster-31273.97564/Cluster-31273.51697/Cluster-31273.54398/Cluster-31273.26743/Cluster-31273.71829/Cluster-31273.75766/Cluster-31273.164920/Cluster-31273.94346/Cluster-31273.57478/Cluster-31273.113572/Cluster-31273.112095/Cluster-31273.70613/Cluster-31273.25165/Cluster-31273.114625/Cluster-31273.145226/Cluster-31273.159089/Cluster-31273.108393/Cluster-31273.71592	19
Molecular function	GO:0003779	actin binding	26/5794	350/92745	0.207211	0.635446	Cluster-31273.28879/Cluster-31273.81748/Cluster-31273.133488/Cluster-31273.139198/Cluster-31273.121761/Cluster-23250.0/Cluster-31273.93126/Cluster-31273.126628/Cluster-31273.82390/Cluster-31273.166904/Cluster-31273.94930/Cluster-31273.88016/Cluster-31273.175172/Cluster-31273.139197/Cluster-31273.170792/Cluster-31273.60635/Cluster-31273.74761/Cluster-31273.151808/Cluster-31273.66930/Cluster-31273.…	26
Biological process	GO:0006696	ergosterol biosynthetic process	7/4861	72/72320	0.208806	0.819424	Cluster-31273.101012/Cluster-31273.105394/Cluster-31273.169049/Cluster-31273.105397/Cluster-31273.130529/Cluster-31273.130524/Cluster-31273.48714	7
Biological process	GO:0008204	ergosterol metabolic process	7/4861	72/72320	0.208806	0.819424	Cluster-31273.101012/Cluster-31273.105394/Cluster-31273.169049/Cluster-31273.105397/Cluster-31273.130529/Cluster-31273.130524/Cluster-31273.48714	7
Biological process	GO:0043069	negative regulation of programmed cell death	7/4861	72/72320	0.208806	0.819424	Cluster-31273.95245/Cluster-31273.86185/Cluster-31273.86177/Cluster-31273.26111/Cluster-31273.86566/Cluster-31273.63314/Cluster-31273.95255	7
Biological process	GO:0044107	cellular alcohol metabolic process	7/4861	72/72320	0.208806	0.819424	Cluster-31273.101012/Cluster-31273.105394/Cluster-31273.169049/Cluster-31273.105397/Cluster-31273.130529/Cluster-31273.130524/Cluster-31273.48714	7
Biological process	GO:0044108	cellular alcohol biosynthetic process	7/4861	72/72320	0.208806	0.819424	Cluster-31273.101012/Cluster-31273.105394/Cluster-31273.169049/Cluster-31273.105397/Cluster-31273.130529/Cluster-31273.130524/Cluster-31273.48714	7
Biological process	GO:0045930	negative regulation of mitotic cell cycle	7/4861	72/72320	0.208806	0.819424	Cluster-31273.186512/Cluster-31273.154249/Cluster-31273.71381/Cluster-31273.128167/Cluster-31273.81452/Cluster-31273.139282/Cluster-31273.59674	7
Biological process	GO:0097384	cellular lipid biosynthetic process	7/4861	72/72320	0.208806	0.819424	Cluster-31273.101012/Cluster-31273.105394/Cluster-31273.169049/Cluster-31273.105397/Cluster-31273.130529/Cluster-31273.130524/Cluster-31273.48714	7
Molecular function	GO:0015140	malate transmembrane transporter activity	4/5794	38/92745	0.211474	0.645731	Cluster-31273.126991/Cluster-31273.168775/Cluster-31273.164512/Cluster-31273.107184	4
Biological process	GO:0019395	fatty acid oxidation	15/4861	177/72320	0.21188	0.829336	Cluster-31273.97564/Cluster-31273.51697/Cluster-31273.54398/Cluster-31273.71829/Cluster-31273.75766/Cluster-31273.54725/Cluster-31273.164920/Cluster-31273.113572/Cluster-31273.112095/Cluster-31273.70613/Cluster-31273.25165/Cluster-31273.114625/Cluster-31273.46354/Cluster-31273.145226/Cluster-31273.108393	15
Molecular function	GO:0008420	RNA polymerase II CTD heptapeptide repeat phosphatase activity	5/5794	51/92745	0.212068	0.645731	Cluster-31273.106715/Cluster-31273.88805/Cluster-31273.92117/Cluster-31273.40651/Cluster-31273.88804	5
Molecular function	GO:0016863	intramolecular oxidoreductase activity, transposing C=C bonds	5/5794	51/92745	0.212068	0.645731	Cluster-31273.51697/Cluster-31273.17695/Cluster-31273.112095/Cluster-31273.170618/Cluster-31273.97763	5
Biological process	GO:0042537	benzene-containing compound metabolic process	17/4861	204/72320	0.212693	0.829336	Cluster-31273.117883/Cluster-31273.117882/Cluster-31273.36599/Cluster-31273.26744/Cluster-31273.26743/Cluster-31273.147634/Cluster-31273.121771/Cluster-31273.112831/Cluster-31273.101649/Cluster-31273.167546/Cluster-31273.117878/Cluster-31273.148880/Cluster-31273.102557/Cluster-31273.113088/Cluster-31273.117879/Cluster-31273.121772/Cluster-31273.84956	17
Biological process	GO:0015980	energy derivation by oxidation of organic compounds	30/4861	382/72320	0.213284	0.829336	Cluster-31273.83204/Cluster-31273.156423/Cluster-31273.86584/Cluster-31273.54398/Cluster-31273.75766/Cluster-31273.68882/Cluster-31273.107786/Cluster-31273.68883/Cluster-31273.173446/Cluster-31273.167369/Cluster-31273.169645/Cluster-31273.133769/Cluster-31273.118290/Cluster-31273.81675/Cluster-31273.84869/Cluster-31273.147064/Cluster-31273.83205/Cluster-31273.161205/Cluster-31273.147062/Cluster-3…	30
Cellular component	GO:0005956	protein kinase CK2 complex	2/5371	13/80510	0.213688	1	Cluster-31273.105867/Cluster-31273.115817	2
Molecular function	GO:0004725	protein tyrosine phosphatase activity	7/5794	78/92745	0.214096	0.648769	Cluster-31273.64826/Cluster-31273.150051/Cluster-31273.64827/Cluster-31273.85971/Cluster-31273.140783/Cluster-31273.69871/Cluster-31273.179372	7
Biological process	GO:0006415	translational termination	6/4861	60/72320	0.214506	0.829336	Cluster-31273.129089/Cluster-31273.88747/Cluster-31273.130659/Cluster-31273.88755/Cluster-31273.114868/Cluster-31273.88751	6
Biological process	GO:0007093	mitotic cell cycle checkpoint	6/4861	60/72320	0.214506	0.829336	Cluster-31273.154249/Cluster-31273.71381/Cluster-31273.128167/Cluster-31273.81452/Cluster-31273.139282/Cluster-31273.59674	6
Biological process	GO:0032958	inositol phosphate biosynthetic process	6/4861	60/72320	0.214506	0.829336	Cluster-31273.52973/Cluster-31273.167616/Cluster-31273.54446/Cluster-31273.161084/Cluster-31273.38711/Cluster-31273.129942	6
Biological process	GO:0072334	UDP-galactose transmembrane transport	2/4861	13/72320	0.216139	0.829336	Cluster-31273.71739/Cluster-31273.71736	2
Biological process	GO:0002221	pattern recognition receptor signaling pathway	3/4861	24/72320	0.216349	0.829336	Cluster-31273.121771/Cluster-31273.121772/Cluster-31273.84956	3
Biological process	GO:0002757	immune response-activating signal transduction	3/4861	24/72320	0.216349	0.829336	Cluster-31273.121771/Cluster-31273.121772/Cluster-31273.84956	3
Biological process	GO:0002758	innate immune response-activating signal transduction	3/4861	24/72320	0.216349	0.829336	Cluster-31273.121771/Cluster-31273.121772/Cluster-31273.84956	3
Biological process	GO:0009228	thiamine biosynthetic process	3/4861	24/72320	0.216349	0.829336	Cluster-31273.63972/Cluster-31273.105186/Cluster-31273.66202	3
Biological process	GO:0009953	dorsal/ventral pattern formation	3/4861	24/72320	0.216349	0.829336	Cluster-31273.62322/Cluster-31273.62323/Cluster-31273.81537	3
Biological process	GO:0015802	basic amino acid transport	3/4861	24/72320	0.216349	0.829336	Cluster-31273.157090/Cluster-31273.110126/Cluster-31273.80211	3
Biological process	GO:0042724	thiamine-containing compound biosynthetic process	3/4861	24/72320	0.216349	0.829336	Cluster-31273.63972/Cluster-31273.105186/Cluster-31273.66202	3
Biological process	GO:0048262	determination of dorsal/ventral asymmetry	3/4861	24/72320	0.216349	0.829336	Cluster-31273.62322/Cluster-31273.62323/Cluster-31273.81537	3
Biological process	GO:1905623	positive regulation of leaf development	3/4861	24/72320	0.216349	0.829336	Cluster-31273.156631/Cluster-31273.83762/Cluster-31273.118693	3
Molecular function	GO:0004109	coproporphyrinogen oxidase activity	2/5794	14/92745	0.216592	0.648769	Cluster-31273.86985/Cluster-31273.118775	2
Molecular function	GO:0016004	phospholipase activator activity	2/5794	14/92745	0.216592	0.648769	Cluster-31273.102831/Cluster-31273.100442	2
Molecular function	GO:0036209	9beta-pimara-7,15-diene oxidase activity	2/5794	14/92745	0.216592	0.648769	Cluster-31273.52284/Cluster-31273.52283	2
Molecular function	GO:0050265	RNA uridylyltransferase activity	2/5794	14/92745	0.216592	0.648769	Cluster-31273.63593/Cluster-31273.63592	2
Molecular function	GO:0060229	lipase activator activity	2/5794	14/92745	0.216592	0.648769	Cluster-31273.102831/Cluster-31273.100442	2
Molecular function	GO:0102609	9-beta-stemod-13(17)-ene oxidase activity	2/5794	14/92745	0.216592	0.648769	Cluster-31273.52284/Cluster-31273.52283	2
Biological process	GO:0046131	pyrimidine ribonucleoside metabolic process	12/4861	138/72320	0.218065	0.834704	Cluster-31273.81715/Cluster-31273.83177/Cluster-31273.66703/Cluster-31273.158934/Cluster-31273.81714/Cluster-31273.125330/Cluster-31273.81712/Cluster-31273.81713/Cluster-31273.62547/Cluster-31273.79732/Cluster-31273.83162/Cluster-31273.149185	12
Biological process	GO:0010588	cotyledon vascular tissue pattern formation	7/4861	73/72320	0.218617	0.835611	Cluster-31273.130481/Cluster-31273.39146/Cluster-31273.39144/Cluster-31273.79875/Cluster-31273.102210/Cluster-31273.163518/Cluster-31273.186637	7
Biological process	GO:0002213	defense response to insect	5/4861	48/72320	0.21905	0.836057	Cluster-31273.52973/Cluster-31273.157635/Cluster-31273.178632/Cluster-31273.29468/Cluster-31273.108541	5
Biological process	GO:0030104	water homeostasis	14/4861	165/72320	0.220567	0.838523	Cluster-31273.57912/Cluster-31273.86018/Cluster-31273.63948/Cluster-31273.81277/Cluster-31273.81279/Cluster-31273.76408/Cluster-31273.76405/Cluster-31273.27851/Cluster-31273.184059/Cluster-31273.182856/Cluster-31273.90251/Cluster-31273.163632/Cluster-31273.33844/Cluster-31273.52196	14
Biological process	GO:0009682	induced systemic resistance	10/4861	112/72320	0.220649	0.838523	Cluster-31273.101293/Cluster-31273.105973/Cluster-31273.106653/Cluster-31273.106652/Cluster-31273.73808/Cluster-31273.124642/Cluster-31273.160227/Cluster-31273.124639/Cluster-31273.177601/Cluster-31273.106654	10
Biological process	GO:0009099	valine biosynthetic process	4/4861	36/72320	0.220964	0.838523	Cluster-31273.34622/Cluster-31273.37375/Cluster-31273.151738/Cluster-31273.110267	4
Biological process	GO:0033539	fatty acid beta-oxidation using acyl-CoA dehydrogenase	4/4861	36/72320	0.220964	0.838523	Cluster-31273.164920/Cluster-31273.113572/Cluster-31273.114625/Cluster-31273.145226	4
Molecular function	GO:1901681	sulfur compound binding	12/5794	149/92745	0.222001	0.663429	Cluster-31273.82134/Cluster-31273.66144/Cluster-31273.82124/Cluster-31273.102032/Cluster-31273.45884/Cluster-31273.118290/Cluster-31273.48468/Cluster-31273.147064/Cluster-31273.165002/Cluster-31273.185770/Cluster-31273.61539/Cluster-31273.147062	12
Biological process	GO:0006714	sesquiterpenoid metabolic process	13/4861	152/72320	0.222969	0.844919	Cluster-31273.114254/Cluster-31273.86018/Cluster-31273.110733/Cluster-31273.114253/Cluster-31273.120649/Cluster-31273.40205/Cluster-31273.95818/Cluster-31273.120643/Cluster-31273.159089/Cluster-31273.95822/Cluster-31273.179296/Cluster-31273.71592/Cluster-31273.40202	13
Biological process	GO:0016125	sterol metabolic process	23/4861	288/72320	0.224683	0.850195	Cluster-31273.101012/Cluster-31273.105394/Cluster-31273.72916/Cluster-31273.127211/Cluster-31273.34888/Cluster-31273.169049/Cluster-31273.17695/Cluster-31273.170618/Cluster-31273.134692/Cluster-31273.105397/Cluster-31273.175889/Cluster-31273.170356/Cluster-31273.130529/Cluster-31273.130524/Cluster-31273.166380/Cluster-31273.107060/Cluster-31273.153278/Cluster-31273.101409/Cluster-31273.38989/Clus…	23
Molecular function	GO:0015556	C4-dicarboxylate transmembrane transporter activity	4/5794	39/92745	0.224913	0.670574	Cluster-31273.126991/Cluster-31273.168775/Cluster-31273.164512/Cluster-31273.107184	4
Cellular component	GO:0031305	integral component of mitochondrial inner membrane	5/5371	49/80510	0.226986	1	Cluster-31273.172957/Cluster-31273.30672/Cluster-31273.33537/Cluster-31273.70046/Cluster-31273.123643	5
Cellular component	GO:0031428	box C/D snoRNP complex	5/5371	49/80510	0.226986	1	Cluster-31273.78458/Cluster-31273.70351/Cluster-31273.50245/Cluster-31273.123403/Cluster-31273.187767	5
Biological process	GO:0055088	lipid homeostasis	10/4861	113/72320	0.228634	0.863909	Cluster-31273.142582/Cluster-31273.79881/Cluster-31273.127211/Cluster-31273.34888/Cluster-31273.104814/Cluster-24363.0/Cluster-31273.6572/Cluster-31273.28157/Cluster-31273.159089/Cluster-31273.146492	10
Biological process	GO:0051865	protein autoubiquitination	9/4861	100/72320	0.229595	0.866304	Cluster-31273.91201/Cluster-31273.20298/Cluster-31273.114989/Cluster-31273.171028/Cluster-31273.126201/Cluster-31273.135114/Cluster-31273.83386/Cluster-27849.0/Cluster-31273.58470	9
Biological process	GO:0006898	receptor-mediated endocytosis	5/4861	49/72320	0.23155	0.872435	Cluster-31273.65638/Cluster-31273.79645/Cluster-31273.123817/Cluster-31273.123823/Cluster-31273.123818	5
Cellular component	GO:0031012	extracellular matrix	4/5371	37/80510	0.231585	1	Cluster-31273.102946/Cluster-31273.105460/Cluster-31273.21331/Cluster-31273.187175	4
Biological process	GO:0016101	diterpenoid metabolic process	18/4861	221/72320	0.232336	0.874151	Cluster-31273.36434/Cluster-31273.77168/Cluster-31273.52284/Cluster-31273.36435/Cluster-31273.100425/Cluster-31273.77170/Cluster-31273.140316/Cluster-31273.77163/Cluster-31273.36437/Cluster-31273.64853/Cluster-31273.100420/Cluster-31273.122091/Cluster-31273.77161/Cluster-31273.77154/Cluster-31273.90981/Cluster-31273.52283/Cluster-31273.100423/Cluster-31273.12245	18
Biological process	GO:0000122	negative regulation of transcription by RNA polymerase II	3/4861	25/72320	0.234485	0.875645	Cluster-31273.133404/Cluster-31273.160935/Cluster-31273.107264	3
Biological process	GO:0009395	phospholipid catabolic process	3/4861	25/72320	0.234485	0.875645	Cluster-31273.25452/Cluster-31273.25453/Cluster-31273.171449	3
Biological process	GO:0009877	nodulation	3/4861	25/72320	0.234485	0.875645	Cluster-31273.152196/Cluster-31273.55722/Cluster-31273.151331	3
Biological process	GO:0051645	Golgi localization	3/4861	25/72320	0.234485	0.875645	Cluster-31273.126628/Cluster-31273.60635/Cluster-31273.151808	3
Biological process	GO:0060151	peroxisome localization	3/4861	25/72320	0.234485	0.875645	Cluster-31273.126628/Cluster-31273.60635/Cluster-31273.151808	3
Biological process	GO:0016129	phytosteroid biosynthetic process	11/4861	127/72320	0.234719	0.875645	Cluster-31273.101012/Cluster-31273.105394/Cluster-31273.127211/Cluster-31273.34888/Cluster-31273.169049/Cluster-31273.105397/Cluster-31273.130529/Cluster-31273.130524/Cluster-31273.159089/Cluster-31273.146492/Cluster-31273.48714	11
Biological process	GO:0051646	mitochondrion localization	4/4861	37/72320	0.235634	0.877819	Cluster-31273.126628/Cluster-31273.55065/Cluster-31273.60635/Cluster-31273.151808	4
Molecular function	GO:0003747	translation release factor activity	3/5794	27/92745	0.236456	0.695273	Cluster-31273.129089/Cluster-31273.130659/Cluster-31273.73173	3
Molecular function	GO:0008079	translation termination factor activity	3/5794	27/92745	0.236456	0.695273	Cluster-31273.129089/Cluster-31273.130659/Cluster-31273.73173	3
Biological process	GO:0008154	actin polymerization or depolymerization	10/4861	114/72320	0.236727	0.879412	Cluster-31273.28879/Cluster-31273.81748/Cluster-31273.121761/Cluster-31273.93126/Cluster-31273.166904/Cluster-31273.94930/Cluster-31273.170792/Cluster-31273.94891/Cluster-31273.76796/Cluster-31273.77973	10
Biological process	GO:1901616	organic hydroxy compound catabolic process	10/4861	114/72320	0.236727	0.879412	Cluster-31273.26744/Cluster-31273.26743/Cluster-31273.116238/Cluster-31273.94346/Cluster-31273.74937/Cluster-31273.100104/Cluster-31273.159089/Cluster-31273.31531/Cluster-31273.83841/Cluster-31273.71592	10
Molecular function	GO:0099516	ion antiporter activity	17/5794	224/92745	0.237628	0.695273	Cluster-31273.109803/Cluster-31273.75472/Cluster-31273.89963/Cluster-31273.160554/Cluster-31273.58756/Cluster-31273.122730/Cluster-31273.54576/Cluster-31273.109802/Cluster-31273.112823/Cluster-31273.35840/Cluster-31273.188555/Cluster-31273.111385/Cluster-31273.89964/Cluster-31273.59921/Cluster-31273.122732/Cluster-31273.33794/Cluster-31273.136822	17
Molecular function	GO:0004030	aldehyde dehydrogenase [NAD(P)+] activity	4/5794	40/92745	0.238563	0.695273	Cluster-31273.120878/Cluster-31273.66957/Cluster-31273.120869/Cluster-31273.95195	4
Biological process	GO:0006090	pyruvate metabolic process	32/4861	416/72320	0.239014	0.882729	Cluster-31273.102702/Cluster-31273.123542/Cluster-31273.104228/Cluster-31273.107313/Cluster-31273.43341/Cluster-31273.73063/Cluster-31273.109388/Cluster-31273.97943/Cluster-31273.123540/Cluster-31273.29186/Cluster-31273.106371/Cluster-31273.73062/Cluster-31273.97336/Cluster-31273.87391/Cluster-31273.101251/Cluster-31273.124866/Cluster-31273.107311/Cluster-31273.29185/Cluster-31273.65674/Cluster-3…	32
Molecular function	GO:0019829	cation-transporting ATPase activity	23/5794	313/92745	0.239705	0.695273	Cluster-31273.56297/Cluster-31273.108585/Cluster-31273.65581/Cluster-31273.109415/Cluster-31273.97811/Cluster-31273.103850/Cluster-31273.93557/Cluster-31273.97798/Cluster-31273.104630/Cluster-31273.110952/Cluster-31273.97793/Cluster-31273.78230/Cluster-31273.63354/Cluster-31273.59687/Cluster-31273.102917/Cluster-31273.98797/Cluster-31273.103583/Cluster-31273.103872/Cluster-31273.59431/Cluster-312…	23
Molecular function	GO:0022853	active ion transmembrane transporter activity	23/5794	313/92745	0.239705	0.695273	Cluster-31273.56297/Cluster-31273.108585/Cluster-31273.65581/Cluster-31273.109415/Cluster-31273.97811/Cluster-31273.103850/Cluster-31273.93557/Cluster-31273.97798/Cluster-31273.104630/Cluster-31273.110952/Cluster-31273.97793/Cluster-31273.78230/Cluster-31273.63354/Cluster-31273.59687/Cluster-31273.102917/Cluster-31273.98797/Cluster-31273.103583/Cluster-31273.103872/Cluster-31273.59431/Cluster-312…	23
Molecular function	GO:0042625	ATPase coupled ion transmembrane transporter activity	23/5794	313/92745	0.239705	0.695273	Cluster-31273.56297/Cluster-31273.108585/Cluster-31273.65581/Cluster-31273.109415/Cluster-31273.97811/Cluster-31273.103850/Cluster-31273.93557/Cluster-31273.97798/Cluster-31273.104630/Cluster-31273.110952/Cluster-31273.97793/Cluster-31273.78230/Cluster-31273.63354/Cluster-31273.59687/Cluster-31273.102917/Cluster-31273.98797/Cluster-31273.103583/Cluster-31273.103872/Cluster-31273.59431/Cluster-312…	23
Molecular function	GO:0008551	cadmium-exporting ATPase activity	2/5794	15/92745	0.240215	0.695273	Cluster-31273.160521/Cluster-31273.150008	2
Molecular function	GO:0015086	cadmium ion transmembrane transporter activity	2/5794	15/92745	0.240215	0.695273	Cluster-31273.160521/Cluster-31273.150008	2
Molecular function	GO:0016207	4-coumarate-CoA ligase activity	2/5794	15/92745	0.240215	0.695273	Cluster-31273.119863/Cluster-31273.119864	2
Molecular function	GO:0016463	zinc-exporting ATPase activity	2/5794	15/92745	0.240215	0.695273	Cluster-31273.160521/Cluster-31273.150008	2
Molecular function	GO:0016635	oxidoreductase activity, acting on the CH-CH group of donors, quinone or related compound as acceptor	2/5794	15/92745	0.240215	0.695273	Cluster-31273.167369/Cluster-31273.15832	2
Molecular function	GO:0080133	midchain alkane hydroxylase activity	2/5794	15/92745	0.240215	0.695273	Cluster-31273.125335/Cluster-31273.41730	2
Biological process	GO:1901264	carbohydrate derivative transport	14/4861	168/72320	0.240343	0.882729	Cluster-31273.48728/Cluster-31273.83610/Cluster-31273.62138/Cluster-31273.112823/Cluster-31273.150487/Cluster-31273.35840/Cluster-31273.83609/Cluster-31273.37124/Cluster-31273.71739/Cluster-31273.40676/Cluster-31273.106128/Cluster-31273.144214/Cluster-31273.71736/Cluster-31273.73659	14
Molecular function	GO:0051082	unfolded protein binding	33/5794	463/92745	0.241016	0.696027	Cluster-31273.98970/Cluster-31273.93476/Cluster-31273.104717/Cluster-31273.109484/Cluster-31273.110931/Cluster-31273.122169/Cluster-31273.117103/Cluster-31273.105384/Cluster-31273.119647/Cluster-31273.108960/Cluster-31273.110907/Cluster-31273.92656/Cluster-31273.131059/Cluster-31273.104719/Cluster-31273.26375/Cluster-31273.71914/Cluster-31273.119056/Cluster-31273.98965/Cluster-31273.98975/Cluster…	33
Biological process	GO:0002679	respiratory burst involved in defense response	2/4861	14/72320	0.241624	0.882729	Cluster-31273.86185/Cluster-31273.86177	2
Biological process	GO:0006021	inositol biosynthetic process	2/4861	14/72320	0.241624	0.882729	Cluster-31273.100104/Cluster-31273.83841	2
Biological process	GO:0006850	mitochondrial pyruvate transmembrane transport	2/4861	14/72320	0.241624	0.882729	Cluster-31273.70046/Cluster-31273.123643	2
Biological process	GO:0009786	regulation of asymmetric cell division	2/4861	14/72320	0.241624	0.882729	Cluster-31273.74490/Cluster-31273.74489	2
Biological process	GO:0034337	RNA folding	2/4861	14/72320	0.241624	0.882729	Cluster-31273.108615/Cluster-31273.108614	2
Biological process	GO:0043462	regulation of ATPase activity	2/4861	14/72320	0.241624	0.882729	Cluster-31273.108960/Cluster-31273.165551	2
Biological process	GO:0046244	salicylic acid catabolic process	2/4861	14/72320	0.241624	0.882729	Cluster-31273.26744/Cluster-31273.26743	2
Biological process	GO:0071076	RNA 3' uridylation	2/4861	14/72320	0.241624	0.882729	Cluster-31273.63593/Cluster-31273.63592	2
Biological process	GO:0090070	positive regulation of ribosome biogenesis	2/4861	14/72320	0.241624	0.882729	Cluster-31273.27142/Cluster-31273.148277	2
Biological process	GO:1901475	pyruvate transmembrane transport	2/4861	14/72320	0.241624	0.882729	Cluster-31273.70046/Cluster-31273.123643	2
Molecular function	GO:0042937	tripeptide transmembrane transporter activity	8/5794	95/92745	0.242225	0.697955	Cluster-31273.169367/Cluster-31273.132735/Cluster-31273.175537/Cluster-31273.169365/Cluster-31273.132737/Cluster-31273.167441/Cluster-31273.167438/Cluster-31273.17053	8
Biological process	GO:0010087	phloem or xylem histogenesis	22/4861	278/72320	0.24377	0.88934	Cluster-31273.89523/Cluster-31273.89538/Cluster-31273.89531/Cluster-31273.116704/Cluster-31273.89539/Cluster-31273.89528/Cluster-31273.36976/Cluster-31273.89527/Cluster-31273.89524/Cluster-31273.89529/Cluster-31273.89532/Cluster-31273.42573/Cluster-31273.79875/Cluster-31273.89535/Cluster-31273.27068/Cluster-31273.157635/Cluster-31273.63929/Cluster-31273.154188/Cluster-31273.148592/Cluster-31273.1…	22
Biological process	GO:0010222	stem vascular tissue pattern formation	5/4861	50/72320	0.244246	0.88985	Cluster-31273.130481/Cluster-31273.39146/Cluster-31273.39144/Cluster-31273.102210/Cluster-31273.186637	5
Molecular function	GO:0016781	phosphotransferase activity, paired acceptors	5/5794	54/92745	0.246998	0.706964	Cluster-31273.67586/Cluster-31273.24042/Cluster-31273.102284/Cluster-31273.103273/Cluster-31273.78219	5
Molecular function	GO:0018812	3-hydroxyacyl-CoA dehydratase activity	5/5794	54/92745	0.246998	0.706964	Cluster-31273.113376/Cluster-31273.88324/Cluster-31273.112095/Cluster-31273.110156/Cluster-31273.103642	5
Molecular function	GO:0031369	translation initiation factor binding	5/5794	54/92745	0.246998	0.706964	Cluster-31273.88747/Cluster-31273.88755/Cluster-31273.178985/Cluster-31273.178986/Cluster-31273.88751	5
Biological process	GO:0009785	blue light signaling pathway	8/4861	89/72320	0.248472	0.902757	Cluster-31273.88059/Cluster-31273.167616/Cluster-31273.172051/Cluster-31273.151221/Cluster-31273.179381/Cluster-31273.198543/Cluster-31273.88349/Cluster-31273.43618	8
Biological process	GO:0030522	intracellular receptor signaling pathway	8/4861	89/72320	0.248472	0.902757	Cluster-31273.88059/Cluster-31273.167616/Cluster-31273.172051/Cluster-31273.151221/Cluster-31273.179381/Cluster-31273.198543/Cluster-31273.88349/Cluster-31273.43618	8
Biological process	GO:0006449	regulation of translational termination	4/4861	38/72320	0.250525	0.905245	Cluster-31273.88747/Cluster-31273.88755/Cluster-31273.114868/Cluster-31273.88751	4
Biological process	GO:0007135	meiosis II	4/4861	38/72320	0.250525	0.905245	Cluster-31273.26456/Cluster-31273.196326/Cluster-31273.192003/Cluster-31273.125623	4
Biological process	GO:0060148	positive regulation of posttranscriptional gene silencing	4/4861	38/72320	0.250525	0.905245	Cluster-31273.162836/Cluster-31273.127552/Cluster-31273.63362/Cluster-31273.144675	4
Biological process	GO:0061983	meiosis II cell cycle process	4/4861	38/72320	0.250525	0.905245	Cluster-31273.26456/Cluster-31273.196326/Cluster-31273.192003/Cluster-31273.125623	4
Biological process	GO:0022411	cellular component disassembly	19/4861	238/72320	0.251231	0.906555	Cluster-31273.28879/Cluster-31273.129089/Cluster-31273.81748/Cluster-31273.88747/Cluster-31273.101685/Cluster-31273.130659/Cluster-31273.121761/Cluster-31273.93126/Cluster-31273.101686/Cluster-31273.88755/Cluster-31273.166904/Cluster-31273.66004/Cluster-31273.99766/Cluster-31273.94930/Cluster-31273.114868/Cluster-31273.94891/Cluster-31273.88751/Cluster-31273.77973/Cluster-31273.160298	19
Molecular function	GO:0016861	intramolecular oxidoreductase activity, interconverting aldoses and ketoses	7/5794	82/92745	0.251555	0.717651	Cluster-31273.123542/Cluster-31273.123540/Cluster-31273.158843/Cluster-22477.0/Cluster-31273.41115/Cluster-31273.142370/Cluster-31273.78258	7
Biological process	GO:0051085	chaperone cofactor-dependent protein refolding	3/4861	26/72320	0.252874	0.910001	Cluster-31273.105384/Cluster-31273.131059/Cluster-31273.103313	3
Biological process	GO:0055074	calcium ion homeostasis	3/4861	26/72320	0.252874	0.910001	Cluster-31273.88784/Cluster-31273.75472/Cluster-31273.88783	3
Biological process	GO:0009067	aspartate family amino acid biosynthetic process	21/4861	266/72320	0.253461	0.910876	Cluster-31273.168044/Cluster-31273.118145/Cluster-31273.168224/Cluster-31273.86728/Cluster-31273.25913/Cluster-31273.118149/Cluster-31273.138007/Cluster-31273.177969/Cluster-31273.178477/Cluster-31273.34906/Cluster-25929.0/Cluster-31273.175388/Cluster-31273.34903/Cluster-31273.109596/Cluster-31273.150883/Cluster-31273.174976/Cluster-31273.25095/Cluster-31273.135897/Cluster-31273.83950/Cluster-312…	21
Molecular function	GO:0016208	AMP binding	3/5794	28/92745	0.253518	0.717651	Cluster-31273.67995/Cluster-31273.67985/Cluster-31273.145243	3
Molecular function	GO:0032441	pheophorbide a oxygenase activity	3/5794	28/92745	0.253518	0.717651	Cluster-31273.73848/Cluster-31273.144106/Cluster-31273.144103	3
Molecular function	GO:0033897	ribonuclease T2 activity	3/5794	28/92745	0.253518	0.717651	Cluster-31273.145393/Cluster-31273.31041/Cluster-31273.25957	3
Molecular function	GO:1990841	promoter-specific chromatin binding	3/5794	28/92745	0.253518	0.717651	Cluster-31273.100425/Cluster-31273.100420/Cluster-31273.100423	3
Biological process	GO:0009631	cold acclimation	9/4861	103/72320	0.255876	0.918306	Cluster-31273.101293/Cluster-31273.105973/Cluster-31273.106653/Cluster-31273.103572/Cluster-31273.106652/Cluster-31273.102112/Cluster-31273.178206/Cluster-31273.106654/Cluster-31273.78669	9
Biological process	GO:0002229	defense response to oomycetes	27/4861	350/72320	0.256302	0.918589	Cluster-31273.36073/Cluster-31273.26744/Cluster-31273.121795/Cluster-31273.86103/Cluster-31273.26743/Cluster-23460.1/Cluster-31273.38183/Cluster-31273.163586/Cluster-31273.146717/Cluster-31273.197868/Cluster-31273.73692/Cluster-31273.121797/Cluster-31273.197498/Cluster-31273.38181/Cluster-31273.86493/Cluster-31273.156405/Cluster-31273.67750/Cluster-31273.139542/Cluster-31273.116942/Cluster-31273.…	27
Cellular component	GO:0035770	ribonucleoprotein granule	17/5371	213/80510	0.256653	1	Cluster-31273.83793/Cluster-31273.168998/Cluster-31273.63593/Cluster-31273.48761/Cluster-31273.158349/Cluster-31273.32579/Cluster-31273.173050/Cluster-31273.63592/Cluster-31273.158350/Cluster-31273.127616/Cluster-31273.127614/Cluster-31273.96229/Cluster-31273.168019/Cluster-31273.144335/Cluster-31273.106550/Cluster-31273.144333/Cluster-31273.93260	17
Cellular component	GO:0036464	cytoplasmic ribonucleoprotein granule	17/5371	213/80510	0.256653	1	Cluster-31273.83793/Cluster-31273.168998/Cluster-31273.63593/Cluster-31273.48761/Cluster-31273.158349/Cluster-31273.32579/Cluster-31273.173050/Cluster-31273.63592/Cluster-31273.158350/Cluster-31273.127616/Cluster-31273.127614/Cluster-31273.96229/Cluster-31273.168019/Cluster-31273.144335/Cluster-31273.106550/Cluster-31273.144333/Cluster-31273.93260	17
Biological process	GO:0070940	dephosphorylation of RNA polymerase II C-terminal domain	5/4861	51/72320	0.257119	0.92027	Cluster-31273.106715/Cluster-31273.88805/Cluster-31273.92117/Cluster-31273.40651/Cluster-31273.88804	5
Molecular function	GO:0070566	adenylyltransferase activity	9/5794	111/92745	0.257759	0.728055	Cluster-31273.86584/Cluster-31273.124642/Cluster-31273.122784/Cluster-31273.78862/Cluster-31273.89457/Cluster-31273.124639/Cluster-31273.86587/Cluster-31273.78943/Cluster-31273.64339	9
Molecular function	GO:0005381	iron ion transmembrane transporter activity	5/5794	55/92745	0.258959	0.729846	Cluster-31273.51209/Cluster-31273.79229/Cluster-31273.152045/Cluster-31273.152043/Cluster-31273.84599	5
Biological process	GO:0048826	cotyledon morphogenesis	7/4861	77/72320	0.25937	0.924645	Cluster-31273.130481/Cluster-31273.39146/Cluster-31273.39144/Cluster-31273.79875/Cluster-31273.102210/Cluster-31273.163518/Cluster-31273.186637	7
Biological process	GO:0010232	vascular transport	6/4861	64/72320	0.25939	0.924645	Cluster-31273.83610/Cluster-31273.63830/Cluster-31273.83609/Cluster-31273.32278/Cluster-31273.37124/Cluster-31273.144214	6
Biological process	GO:0010233	phloem transport	6/4861	64/72320	0.25939	0.924645	Cluster-31273.83610/Cluster-31273.63830/Cluster-31273.83609/Cluster-31273.32278/Cluster-31273.37124/Cluster-31273.144214	6
Biological process	GO:0007015	actin filament organization	14/4861	171/72320	0.260784	0.925146	Cluster-31273.28879/Cluster-31273.81748/Cluster-31273.121761/Cluster-31273.93126/Cluster-31273.166904/Cluster-31273.94930/Cluster-31273.170792/Cluster-31273.74761/Cluster-31273.66930/Cluster-31273.94891/Cluster-31273.76796/Cluster-31273.23644/Cluster-31273.77973/Cluster-31273.59721	14
Molecular function	GO:0016854	racemase and epimerase activity	14/5794	184/92745	0.26133	0.731095	Cluster-31273.51697/Cluster-31273.104464/Cluster-31273.106630/Cluster-31273.112095/Cluster-31273.111378/Cluster-31273.148611/Cluster-31273.106165/Cluster-31273.168358/Cluster-31273.168359/Cluster-31273.131293/Cluster-31273.73817/Cluster-31273.80743/Cluster-31273.125160/Cluster-31273.164744	14
Biological process	GO:0006213	pyrimidine nucleoside metabolic process	12/4861	144/72320	0.262046	0.925146	Cluster-31273.81715/Cluster-31273.83177/Cluster-31273.66703/Cluster-31273.158934/Cluster-31273.81714/Cluster-31273.125330/Cluster-31273.81712/Cluster-31273.81713/Cluster-31273.62547/Cluster-31273.79732/Cluster-31273.83162/Cluster-31273.149185	12
Molecular function	GO:0000404	heteroduplex DNA loop binding	2/5794	16/92745	0.263943	0.731095	Cluster-31273.157263/Cluster-24486.0	2
Molecular function	GO:0004742	dihydrolipoyllysine-residue acetyltransferase activity	2/5794	16/92745	0.263943	0.731095	Cluster-31273.65674/Cluster-31273.65675	2
Molecular function	GO:0004822	isoleucine-tRNA ligase activity	2/5794	16/92745	0.263943	0.731095	Cluster-31273.115571/Cluster-31273.112438	2
Molecular function	GO:0005459	UDP-galactose transmembrane transporter activity	2/5794	16/92745	0.263943	0.731095	Cluster-31273.71739/Cluster-31273.71736	2
Molecular function	GO:0016418	S-acetyltransferase activity	2/5794	16/92745	0.263943	0.731095	Cluster-31273.65674/Cluster-31273.65675	2
Molecular function	GO:0032135	DNA insertion or deletion binding	2/5794	16/92745	0.263943	0.731095	Cluster-31273.157263/Cluster-24486.0	2
Molecular function	GO:0047769	arogenate dehydratase activity	2/5794	16/92745	0.263943	0.731095	Cluster-31273.115178/Cluster-31273.120185	2
Cellular component	GO:0000791	euchromatin	2/5371	15/80510	0.264353	1	Cluster-31273.47801/Cluster-31273.100102	2
Cellular component	GO:0005719	nuclear euchromatin	2/5371	15/80510	0.264353	1	Cluster-31273.47801/Cluster-31273.100102	2
Cellular component	GO:0033290	eukaryotic 48S preinitiation complex	2/5371	15/80510	0.264353	1	Cluster-31273.46111/Cluster-31273.78322	2
Cellular component	GO:0070993	translation preinitiation complex	2/5371	15/80510	0.264353	1	Cluster-31273.46111/Cluster-31273.78322	2
Cellular component	GO:0032993	protein-DNA complex	31/5371	411/80510	0.264858	1	Cluster-31273.101475/Cluster-31273.102662/Cluster-31273.118473/Cluster-31273.158072/Cluster-31273.129227/Cluster-31273.102649/Cluster-31273.61802/Cluster-31273.64026/Cluster-31273.106470/Cluster-31273.106707/Cluster-31273.47630/Cluster-31273.197363/Cluster-31273.102645/Cluster-31273.106471/Cluster-31273.109038/Cluster-31273.68775/Cluster-31273.138802/Cluster-31273.168634/Cluster-31273.48322/Clust…	31
Biological process	GO:0009593	detection of chemical stimulus	4/4861	39/72320	0.265607	0.925146	Cluster-31273.147126/Cluster-31273.34266/Cluster-31273.183524/Cluster-31273.27658	4
Biological process	GO:0009623	response to parasitic fungus	4/4861	39/72320	0.265607	0.925146	Cluster-31273.116934/Cluster-31273.176267/Cluster-31273.168921/Cluster-31273.132012	4
Biological process	GO:0010132	dhurrin biosynthetic process	4/4861	39/72320	0.265607	0.925146	Cluster-31273.170569/Cluster-31273.93114/Cluster-31273.93113/Cluster-31273.110834	4
Biological process	GO:0010304	PSII associated light-harvesting complex II catabolic process	4/4861	39/72320	0.265607	0.925146	Cluster-31273.62149/Cluster-31273.62148/Cluster-31273.128805/Cluster-31273.125095	4
Biological process	GO:0010506	regulation of autophagy	4/4861	39/72320	0.265607	0.925146	Cluster-31273.145393/Cluster-31273.64640/Cluster-31273.127372/Cluster-31273.50468	4
Biological process	GO:0019756	cyanogenic glycoside biosynthetic process	4/4861	39/72320	0.265607	0.925146	Cluster-31273.170569/Cluster-31273.93114/Cluster-31273.93113/Cluster-31273.110834	4
Biological process	GO:0042182	ketone catabolic process	4/4861	39/72320	0.265607	0.925146	Cluster-31273.119684/Cluster-31273.111809/Cluster-31273.111808/Cluster-31273.111810	4
Biological process	GO:0042341	cyanogenic glycoside metabolic process	4/4861	39/72320	0.265607	0.925146	Cluster-31273.170569/Cluster-31273.93114/Cluster-31273.93113/Cluster-31273.110834	4
Biological process	GO:0070829	heterochromatin maintenance	4/4861	39/72320	0.265607	0.925146	Cluster-31273.27708/Cluster-31273.27707/Cluster-31273.162836/Cluster-31273.127552	4
[truncated: 3,052 more rows]

## Sheet: GO of DEGs in DvsMD
Ontology	ID	Description	GeneRatio	BgRatio	pvalue	p.adjust	geneID	Count
[truncated: 4,543 more rows]

## Sheet: KEGG of DEGs in CKvsD
#Kegg_pathway	ko_id	Cluter_frequency	Genome_frequency	P-value	Corrected_P-value	GeneID	KEGG Orthology
[truncated: 136 more rows]

[truncated: 1 more sheets: KEGG of DEGs in DvsMD]
