# Supplementary material for: Exogenous melatonin ameliorates drought stress in Agropyron mongolicum by regulating flavonoid biosynthesis and carbohydrate metabolism
Source: Front Plant Sci. 2022 Dec 19;13:1051165. doi: 10.3389/fpls.2022.1051165 (PMC9806343; doi:10.3389/fpls.2022.1051165)
Supplement: Supplementary file 2 [file DataSheet_2.zip › Table_5.xlsx]

## Sheet: Sheet1
Index	Q1 (Da)	Q3 (Da)	Molecular Weight (Da)	Formula	Ionization model	Compounds	Class I	Class II	CK1	CK2	CK3	M1	M2	M3	D1	D2	D3	MD1	MD2	MD3	mix01	mix02	mix03	cpd_ID	kegg_map
pme3200	74	57	73.064	C2H7N3	[M+H]+	1-Methylguanidine	Nucleotides and derivatives	Nucleotides and derivatives	53774	95685	71720	88707	85810	60421	90253	69135	91861	80656	99174	77702	93359	66996	68547	C02294	--
pmb0782	86.1	69.2	85.089	C5H11N	[M+H]+	Piperidine	Alkaloids	Piperidine alkaloids	3772900	3962600	4014500	4543700	4364900	4162200	4956700	4734900	4867300	4288300	5058300	4794600	4209400	4531400	4066700	C01746	ko00960
pme2292	89.11	72.08	88.1	C4H12N2	[M+H]+	Putrescine	Alkaloids	Alkaloids	190160	243880	232930	208520	231370	206590	427470	429330	480000	436020	398960	355410	379100	364630	385460	C00134	ko00330,ko00472,ko00480,ko00960,ko01100,ko01110,ko02010
MWS0502	90.06	61.03	89.048	C3H7NO2	[M+H]+	β-Alanine	Amino acids and derivatives	Amino acids and derivatives	95339	227420	83159	157180	183970	106230	218950	127290	131120	154770	159300	158560	153240	113130	115690	C00099	ko00240,ko00410,ko00640,ko00770,ko01100,ko01110,ko01240
pmf0096	88.99	70.9	89.995	C2H2O4	[M-H]-	Oxalic acid	Organic acids	Organic acids	14419	10391	14759	18992	13901	14534	15357	11038	11797	20748	28800	24326	20833	15469	25716	C00209	ko00230,ko00630,ko01100
pme2601	89	59	90.032	C3H6O3	[M-H]-	3-Hydroxypropanoic acid	Organic acids	Organic acids	17688	12558	8505.7	14733	17889	18187	26616	11577	14800	32989	19277	17552	11475	20345	18708	C01013	ko00240,ko00410,ko00640,ko01100,ko01200
Lmqp000873	101.02	55.02	100.018	C4H4O3	[M+H]+	Succinic anhydride	Organic acids	Organic acids	363780	490320	434080	465740	505990	533460	238660	271020	225820	221800	202250	246110	328360	356100	301800	C19524	--
MWSmce461	102.05	56.05	101.048	C4H7NO2	[M+H]+	L-Azetidine-2-carboxylic acid	Alkaloids	Alkaloids	827930	885630	908380	888870	912970	805620	806440	865020	800460	1089300	1029700	1070400	893780	949630	947270	--	--
MWSmce331	102.05	56.05	101.048	C4H7NO2	[M+H]+	Azetidine-2-carboxylic acid	Alkaloids	Alkaloids	1084400	1207900	1082900	1194300	1211200	1075900	1195100	1042700	1150600	1491200	1251200	1259700	1161200	1166000	1442400	C08267	--
mws4052	102.06	56.05	101.048	C4H7NO2	[M+H]+	1-Aminocyclopropane-1-carboxylic acid	Organic acids	Organic acids	525320	600400	537250	587380	571920	595260	620670	625220	618000	692120	632120	659610	523890	563610	618470	C01234	ko00270,ko01100,ko01110
MWStz073	102.05	84.05	101.048	C4H7NO2	[M+H]+	5-Hydroxy-2-pyrrolidinone	Alkaloids	Pyrrole alkaloids	203650	202420	213390	271070	310480	294560	218240	252050	223240	211840	189470	153250	164410	235810	216120	--	--
pme1841	103.12	86.1	102.116	C5H14N2	[M+H]+	Cadaverine	Alkaloids	Alkaloids	93126	83320	99506	91809	85602	81080	49814	37076	55059	79403	78502	84321	77203	76092	71062	C01672	ko00310,ko00480,ko00960,ko01100,ko01110
pme3033	104.07	86	103.063	C4H9NO2	[M+H]+	N,N-Dimethylglycine	Amino acids and derivatives	Amino acids and derivatives	305010	251710	290270	335270	326270	301550	915650	855110	782520	387000	371540	403350	478250	487780	515890	C01026	ko00260,ko01100
pme3017	104.07	58	103.063	C4H9NO2	[M+H]+	2-Aminoisobutyric acid	Organic acids	Organic acids	456190	361110	336430	366790	398060	367080	1637500	1552400	1653900	944950	900770	957090	671010	796930	834050	C03665	--
MWSmce585	104.07	59.01	103.063	C4H9NO2	[M+H]+	Methyl 3-aminopropanoate	Amino acids and derivatives	Amino acids and derivatives	317130	350210	320510	335290	312950	338220	1305700	1324800	1343700	781800	711700	780010	592580	645400	695640	--	--
pme3011	104.07	68.8	103.063	C4H9NO2	[M+H]+	γ-Aminobutyric acid	Organic acids	Organic acids	447320	411860	420300	460990	464980	461910	1335700	1235700	1153500	512110	541320	506600	628600	643860	716970	C00334	ko00250,ko00330,ko00410,ko00650,ko00760,ko01100
Lmbn000193	103	59.01	104.011	C3H4O4	[M-H]-	Tartronate semialdehyde	Organic acids	Organic acids	55279	79062	99068	78422	63446	71182	126760	87674	98069	78922	117390	81137	38632	55993	98638	C01146	ko00053,ko00630,ko01100
ML10172161	103	59.01	104.011	C3H4O4	[M-H]-	Hydroxypyruvic acid	Organic acids	Organic acids	72407	100680	63398	59402	50141	53839	91946	90499	87954	95308	131350	103320	54320	88406	76841	C00168	ko00260,ko00630,ko01100,ko01110,ko01200
mws0576	103.04	59.1	104.047	C4H8O3	[M-H]-	3-Hydroxybutyric acid	Organic acids	Organic acids	1592000	1727000	1710100	1213500	1372300	1349900	3089600	2994700	2907900	2748500	2482100	2375200	1867100	2092800	2228900	C01089	ko00072,ko00650,ko01100
pme1975	103	59	104.06	C3H4O4	[M-H]-	Malonic acid	Organic acids	Organic acids	1607700	1550600	1537700	1273400	1199300	1214500	2915000	3090600	3119100	2508700	2641300	2376700	1757600	1978100	1947600	C00383	ko00061,ko00240,ko00410,ko01100,ko01212
pmb0484	104.1	60.1	104.107	C5H14NO+	[M]+	Choline	Alkaloids	Alkaloids	3667200	3674400	3444900	3924000	3681100	3516200	15427000	14822000	16097000	9209200	8176500	9115300	7846400	7692900	8657800	C00114	ko00260,ko00564,ko01100,ko02010
pme0010	106	60	105.043	C3H7NO3	[M+H]+	L-Serine	Amino acids and derivatives	Amino acids and derivatives	85017	75651	77073	73085	66238	64893	43727	48323	43317	35629	28122	40419	42520	49108	66642	C00065	ko00260,ko00261,ko00270,ko00460,ko00564,ko00600,ko00630,ko00920,ko00970,ko01100,ko01110,ko01200,ko01230,ko01240,ko02010
pme2433	106.09	88	105.079	C4H11NO2	[M+H]+	Diethanolamine	Alkaloids	Alkaloids	276550	332710	310940	260760	274860	217680	267250	190780	277020	235280	227490	173110	266760	254700	268130	C06772	ko00564
mws0255	112.05	95	111.043	C4H5N3O	[M+H]+	Cytosine	Nucleotides and derivatives	Nucleotides and derivatives	180360	180970	168970	128070	123770	114530	133020	142100	119930	137680	105270	101630	121980	125890	126050	C00380	ko00240,ko01100
MWS5173	112.05	70.03	111.043	C4H5N3O	[M+H]+	Isocytosine	Nucleotides and derivatives	Nucleotides and derivatives	47419	56683	38557	43281	56615	48210	46841	53287	57120	41588	44456	38567	42848	43479	40289	--	--
pme0006	116.07	70.1	115.063	C5H9NO2	[M+H]+	L-Proline	Amino acids and derivatives	Amino acids and derivatives	6505500	5908300	6293700	6642400	7190900	6164200	105170000	96974000	101930000	86155000	87357000	86645000	53056000	55544000	53902000	C00148	ko00330,ko00332,ko00970,ko01100,ko01110,ko01230,ko02010
MWStz040	116.07	70.07	115.063	C5H9NO2	[M+H]+	Pterolactam	Alkaloids	Pyrrole alkaloids	4375900	4671400	4071000	4908800	4740400	4306000	81803000	77847000	77304000	68206000	69030000	68544000	38527000	38098000	38443000	--	--
mws0376	115	71	116.011	C4H4O4	[M-H]-	Fumaric acid	Organic acids	Organic acids	221980	283900	245430	254930	255060	352600	566200	689020	675520	441540	451140	559300	327960	493890	495210	C00122	ko00020,ko00190,ko00220,ko00250,ko00350,ko00360,ko00620,ko00650,ko00760,ko01100,ko01110,ko01200
pme3193	116.04	74	117.043	C4H7NO3	[M-H]-	N-Acetyl-L-glycine	Amino acids and derivatives	Amino acids and derivatives	10996	10627	8199.6	10948	12503	10982	12853	21851	14397	10830	13291	14803	12609	13733	12665	--	--
pmb1096	118.07	91	117.058	C8H7N	[M+H]+	Indole	Alkaloids	Plumerane	22527	17369	6279.5	10762	16546	26082	61657	40586	52271	29276	36584	42583	31448	36850	38625	C00463	ko00380,ko00400,ko00402,ko01100,ko01110
mws0256	118.09	72.1	117.079	C5H11NO2	[M+H]+	L-Valine	Amino acids and derivatives	Amino acids and derivatives	46964000	42411000	44840000	44775000	47075000	44727000	93007000	85207000	85305000	62999000	65750000	67032000	55016000	58245000	54761000	C00183	ko00280,ko00290,ko00311,ko00460,ko00770,ko00966,ko00970,ko01100,ko01110,ko01210,ko01230,ko01240,ko02010
MWS5209	235.16	118.09	117.079	C5H11NO2	[2M+H]+	N-Methyl-α-aminoisobutyric acid	Amino acids and derivatives	Amino acids and derivatives	2027000	2115400	2522900	2390900	2770200	2238000	4556900	3137000	3715000	3067400	2615300	2762000	2259700	2825800	2609100	--	--
mws0191	118.09	59	117.079	C5H11NO2	[M+H]+	Betaine	Alkaloids	Alkaloids	18777000	16661000	17173000	17638000	19918000	16792000	23837000	22291000	22936000	21338000	20845000	21743000	18314000	19404000	18457000	C00719	ko00260,ko01100,ko02010
pme0120	118.09	101	117.079	C5H11NO2	[M+H]+	5-Aminovaleric acid	Organic acids	Organic acids	91102	78280	96842	73517	79357	84435	62345	64207	73823	79820	72035	73026	55053	71885	64943	C00431	ko00310,ko00330,ko01100
mws0470	117.02	73	118.027	C4H6O4	[M-H]-	Methylmalonic acid	Organic acids	Organic acids	36982000	38359000	38195000	37302000	41885000	42598000	25605000	24180000	26332000	22097000	25412000	24721000	22990000	29895000	28322000	C02170	ko00240,ko00280,ko00640,ko01100
pme1730	117	59	118.027	C4H6O4	[M-H]-	D-Erythronolactone	Organic acids	Organic acids	38481	49126	48251	41012	35854	46091	68187	63440	78842	48739	41947	57951	30988	41785	56018	--	--
mws0192	117.02	73	118.027	C4H6O4	[M-H]-	Succinic acid	Organic acids	Organic acids	36947000	41091000	43252000	41318000	42369000	43852000	26631000	25782000	26605000	23657000	25169000	25949000	23633000	30155000	30489000	C00042	ko00020,ko00190,ko00250,ko00310,ko00350,ko00360,ko00620,ko00630,ko00640,ko00650,ko00760,ko00920,ko01100,ko01110,ko01200
mws0147	117.06	59	118.063	C5H10O3	[M-H]-	β-Hydroxyisovaleric acid	Organic acids	Organic acids	81069	110210	100790	107240	107020	106780	122370	115700	133650	111590	96171	122780	86282	110430	124910	C20827	ko00280,ko01100
pme3096	118	74	119.022	C3H5NO4	[M-H]-	Aminomalonic acid	Organic acids	Organic acids	1432600	1521500	1552000	1550500	1587000	1541000	926690	949650	961120	829610	901400	971260	903200	1133900	1157000	C00872	--
mws0671	120.07	74.1	119.058	C4H9NO3	[M+H]+	L-Homoserine	Amino acids and derivatives	Amino acids and derivatives	2844200	2617000	2837700	2942100	2925500	2743900	3413600	3127700	3125300	3595900	3611300	3745200	3011700	3033100	2900400	C00263	ko00260,ko00270,ko00300,ko00920,ko01100,ko01110,ko01230
mws0230	120.07	74	119.058	C4H9NO3	[M+H]+	L-Threonine	Amino acids and derivatives	Amino acids and derivatives	2471200	2575400	2554700	2545600	2671900	2533300	2844600	2549800	2961700	3476600	3345600	3149300	2714100	2870000	2801700	C00188	ko00260,ko00261,ko00290,ko00860,ko00970,ko01100,ko01110,ko01230,ko02010
pmp001287	120.08	103.05	119.073	C8H9N	[M+H]+	N-Benzylmethylene isomethylamine	Alkaloids	Alkaloids	10308000	10259000	10063000	10615000	10894000	10649000	16973000	16354000	15361000	16072000	16067000	15883000	11582000	13261000	13699000	--	--
MWS4305	119.04	59.01	120.042	C4H8O4	[M-H]-	Erythrose	Others	Saccharides and Alcohols	1694100	2000000	1935500	1715100	2067700	1826500	1879800	2289100	2152400	1696400	2103700	2206500	1281200	1679300	1765200	C01796	--
pma0134	121.04	93.06	120.042	C4H8O4	[M+H]+	D-Threose	Others	Saccharides and Alcohols	64971	82713	75376	66377	71121	59681	86617	69006	52130	116350	106330	102500	65401	81952	73633	C06463	--
Lmbp000728	121.06	77.04	120.058	C8H8O	[M+H]+	(S)-2-Phenyloxirane	Others	Others	4109500	4215300	3956300	3203600	3365300	3131600	3642800	3481800	3426200	4932300	5090300	5266800	3580900	3848100	4010300	C20782	ko01100
pme0195	120.02	62	121.02	C3H7NO2S	[M-H]-	L-Cysteine	Amino acids and derivatives	Amino acids and derivatives	43667	38904	49222	33860	39885	38892	2428.8	1954.7	1469.8	23393	25548	27393	27398	15587	19737	C00097	ko00260,ko00270,ko00311,ko00332,ko00430,ko00460,ko00480,ko00730,ko00770,ko00920,ko00970,ko01100,ko01110,ko01200,ko01230,ko01240,ko04122
pmb0069	122	105	121.053	C7H7NO	[M+H]+	Benzamide	Phenolic acids	Phenolic acids	9808600	9827200	9377400	5205800	5017900	4287700	3042300	3131500	2990100	5711300	5599900	5456700	5538900	5197300	5613500	C09815	--
mws0491	122.1	105	121.089	C8H11N	[M+H]+	2-Phenylethylamine	Alkaloids	Benzylphenylethylamine alkaloids	47037000	45381000	47346000	20704000	21774000	22780000	14100000	15114000	15230000	25823000	25951000	27378000	26644000	28242000	26565000	C05332	ko00360,ko01100
mws0628	121.03	92	122.037	C7H6O2	[M-H]-	4-Hydroxybenzaldehyde	Phenolic acids	Phenolic acids	292620	283870	300940	291350	272180	290340	642650	702020	746580	896750	881190	959020	409060	467560	524750	C00633	ko01100
mws0133	123.06	80.05	122.048	C6H6N2O	[M+H]+	Nicotinamide	Others	Vitamin	953050	938240	894450	918500	903650	934730	1098500	1047900	1053600	966440	946000	943730	977820	932550	1033700	C00153	ko00760,ko01100,ko01240
pme2134	121	59	122.058	C4H10O4	[M-H]-	D-Threitol	Others	Saccharides and Alcohols	75263	87496	81982	76970	112430	79884	75869	168920	139770	85432	93092	94655	97470	67476	101380	C16884	--
ML10179289	105.07	77.04	122.073	C8H10O	[M-H2O+H]+	2-Phenylethanol	Phenolic acids	Phenolic acids	6265600	6568200	7117100	3442400	3598400	3469500	2241700	2241500	2277500	4388600	4196300	4226900	3793300	4122400	4118900	C05853	ko00360
pme1216	122.03	78	123.032	C6H5NO2	[M-H]-	2-Picolinic acid	Organic acids	Organic acids	15801	25447	21664	13182	11217	19155	63127	50669	65300	31683	13441	18445	31146	17321	30333	C10164	ko00380,ko01100
pme0490	124.04	78	123.032	C6H5NO2	[M+H]+	Nicotinic acid (Vitamin B3)	Others	Vitamin	51969	66804	74728	77174	67938	62703	200880	183750	179590	68868	91925	84930	115230	115720	92014	C00253	ko00760,ko00960,ko01100,ko01110,ko01240
Lmbp000668	124.04	78.03	123.032	C6H5NO2	[M+H]+	Isonicotinic acid	Others	Vitamin	75939	68233	80025	79089	63128	65914	209690	191170	190660	61636	84365	83059	94376	123270	92670	C07446	--
MWS0811	130.09	84.08	129.079	C6H11NO2	[M+H]+	L-Pipecolic Acid	Organic acids	Organic acids	13011000	7508900	10899000	4524800	4567800	3332700	20110000	31479000	32075000	5683800	8188800	7260700	11699000	12959000	8958300	C00408	ko00310,ko00960,ko01100,ko01110
ML10181668	130.09	84.08	129.079	C6H11NO2	[M+H]+	Cycloleucine	Amino acids and derivatives	Amino acids and derivatives	15284000	12018000	13667000	7226200	9567000	8299900	29272000	20187000	16030000	9846400	9040200	9652800	13673000	13866000	13405000	C03969	--
Zmdp000376	130.09	84.08	129.09	C5H11N3O	[M+H]+	4-Guanidinobutanal	Others	Others	11893000	13165000	13723000	8623000	7574300	7870200	19484000	15585000	17974000	8695000	9917500	10547000	14693000	13408000	14885000	--	--
Zmgn000217	129.02	85.03	130.027	C5H6O4	[M-H]-	Methylenesuccinic acid	Organic acids	Organic acids	1923300	1946900	1756600	2410500	2361600	2383800	5217800	5215900	4783000	3531500	3670900	3295000	2316400	3139600	3492600	C00490	ko00660,ko01100
Lmbn001718	129.06	57.03	130.063	C6H10O3	[M-H]-	3-Methyl-2-oxopentanoic acid	Organic acids	Organic acids	43701	60483	47271	66902	65799	61360	36335	43787	42795	31466	28151	35121	32822	48006	52457	C00671	ko00280,ko00290,ko00966,ko01100,ko01110,ko01210,ko01230
pme2693	131.12	114.09	130.111	C6H14N2O	[M+H]+	N-Acetylputrescine	Alkaloids	Alkaloids	439070	458140	421220	144560	169870	156900	1143000	1119300	1170900	354130	359790	333950	491900	444190	448460	C02714	ko00330,ko01100
pmb0501	131.13	114.1	130.122	C5H14N4	[M+H]+	Agmatine	Alkaloids	Alkaloids	443470	432010	457810	178620	179560	173740	1055200	1132500	1045000	348490	341700	348430	514940	517200	506410	C00179	ko00330,ko01100
pma3649	132.1	86.1	131.058	C5H9NO3	[M+H]+	5-Aminolevulinic Acid	Alkaloids	Alkaloids	892840	1003400	923890	772270	1006400	1013900	2573600	2766700	2778200	1670400	1141200	1378500	1065500	1058100	1385900	C00430	ko00260,ko00860,ko01100,ko01110,ko01240,ko02010
MWS2413	130.05	58.03	131.058	C5H9NO3	[M-H]-	N-acetyl-beta-alanine	Amino acids and derivatives	Amino acids and derivatives	33655	36528	35495	58651	66255	65594	25507	25670	30177	54115	52635	49988	42112	38999	44672	C01073	ko00410
mws0712	130.05	86	131.058	C5H9NO3	[M-H]-	N-Propionylglycine	Amino acids and derivatives	Amino acids and derivatives	1606500	1702400	1719800	2191800	2287700	2206400	2955200	3026400	3143200	2552200	2639100	2706900	2204600	2089000	2367000	--	--
Zmpn000638	130.05	88.04	131.069	C4H9N3O2	[M-H]-	3-Guanidinopropionic acid	Organic acids	Organic acids	130180	123450	120210	189950	186820	206680	117280	117960	112780	165840	152650	156960	117510	146750	144050	C03065	--
ML10197929	130.09	88.04	131.069	C4H9N3O2	[M-H]-	Creatine	Organic acids	Organic acids	39572	39998	24412	63898	62784	44330	67335	111060	50165	84707	75275	98171	45499	74833	51254	C00300	ko00260,ko00330,ko01100
mws1587	132.1	86	131.095	C6H13NO2	[M+H]+	L-Norleucine*	Amino acids and derivatives	Amino acids and derivatives	28461000	27265000	28541000	30648000	31667000	30899000	33003000	32179000	32782000	34535000	33701000	33773000	30124000	31130000	30067000	C01933	--
pmp001198	132.1	57.1	131.095	C6H13NO2	[M+H]+	6-Deoxyfagomine	Alkaloids	Piperidine alkaloids	4051800	4626100	4235200	5137600	4901800	4501900	5382100	5224500	5218800	5118000	5368400	5159200	4899000	4744900	4709500	--	--
mws0258	132.1	86	131.095	C6H13NO2	[M+H]+	L-Isoleucine*	Amino acids and derivatives	Amino acids and derivatives	28732000	29111000	29798000	31289000	31229000	30537000	34837000	32402000	32652000	35127000	33216000	32943000	29212000	30052000	29956000	C00407	ko00280,ko00290,ko00460,ko00960,ko00966,ko00970,ko01100,ko01110,ko01210,ko01230,ko02010
pme0274	132.1	69	131.095	C6H13NO2	[M+H]+	6-Aminocaproic acid	Organic acids	Organic acids	1306200	1535600	1410600	1522800	1659900	1620600	3534500	3502800	3594400	2171100	2192600	2288600	2069900	1606400	2103300	C02378	ko01100
mws0227	132.1	86.2	131.095	C6H13NO2	[M+H]+	L-Leucine*	Amino acids and derivatives	Amino acids and derivatives	28152000	29953000	29542000	30686000	32977000	29726000	34073000	31719000	34085000	35152000	35054000	34067000	32118000	31129000	30615000	C00123	ko00280,ko00290,ko00966,ko00970,ko01100,ko01110,ko01210,ko01230,ko02010
Lmmn000806	131.03	87.05	132.042	C5H8O4	[M-H]-	Dimethylmalonic acid	Organic acids	Organic acids	35636	40293	32653	38530	39018	42216	33021	25084	33130	52225	54775	55755	31068	35207	33134	--	--
pme0243	131.03	87.05	132.042	C5H8O4	[M-H]-	Glutaric acid	Organic acids	Organic acids	550020	621410	610380	531790	476630	529110	348990	404610	370080	360190	363770	337930	329440	456110	404170	C00489	ko00071,ko00310,ko01100
Lmbn001288	131.03	87.04	132.042	C5H8O4	[M-H]-	2-Hydroxy-2-methyl-3-oxobutanoic acid	Organic acids	Organic acids	39602	34956	40477	35419	32880	32340	32511	19072	27321	35804	53725	50383	27214	37020	23377	C06010	ko00290,ko00650,ko00660,ko00770,ko01100,ko01110,ko01210,ko01230
mws0473	131.03	87.05	132.042	C5H8O4	[M-H]-	2-Methylsuccinic acid	Organic acids	Organic acids	321450	351310	385430	316780	376290	305240	284620	293850	259400	483120	480630	483760	295270	340030	341940	--	--
Lmgn000160	131.05	70.03	132.053	C4H8N2O3	[M-H]-	3-Ureidopropionic Acid	Organic acids	Organic acids	18206	16291	16323	21445	25295	23569	43944	30405	34211	46819	43566	46733	27071	26603	28152	C02642	ko00240,ko00410,ko00770,ko01100
mws0001	133.06	74	132.054	C4H8N2O3	[M+H]+	L-Asparagine	Amino acids and derivatives	Amino acids and derivatives	1117300	1227600	1229600	850110	1102400	1088300	2077000	2027000	1988200	2824100	2968900	3179800	1818100	1840700	1627500	C00152	ko00250,ko00460,ko00970,ko01100,ko01110,ko01230
Lmrn002746	131.07	85.07	132.079	C6H12O3	[M-H]-	2-Hydroxy-4-methylpentanoic acid	Organic acids	Organic acids	30842	49563	40846	72878	56239	36756	21770	26586	26200	63404	46566	64374	39670	31562	38171	--	--
mws0972	131.07	85	132.079	C6H12O3	[M-H]-	6-Hydroxyhexanoic acid	Organic acids	Organic acids	455190	377480	444410	832930	811440	832670	224320	240050	241980	54416	56840	58157	312390	349090	386870	C06103	--
mws0341	131.07	85	132.079	C6H12O3	[M-H]-	2-Hydroxyisocaproic acid	Organic acids	Organic acids	92553	61540	56415	100340	91807	106330	143470	127690	172340	82048	88104	96350	89274	122000	88376	C03264	--
MWS1882	132.03	88.04	133.038	C4H7NO4	[M-H]-	Iminodiacetic acid	Organic acids	Organic acids	519040	575620	552740	632280	642000	593970	344070	422200	399020	682760	663120	703110	384730	458820	598900	C19911	--
mws0219	132.03	88	133.038	C4H7NO4	[M-H]-	L-Aspartic Acid	Amino acids and derivatives	Amino acids and derivatives	4921700	5003500	5178300	5670700	5916800	5610600	3187900	3369000	3265300	5125700	5681400	6227000	3953200	4997700	4753800	C00049	ko00220,ko00250,ko00260,ko00261,ko00270,ko00300,ko00340,ko00410,ko00460,ko00710,ko00760,ko00770,ko00970,ko01100,ko01110,ko01200,ko01210,ko01230,ko01240,ko02010
MWS1709	133.01	71.01	134.022	C4H6O5	[M-H]-	D-Malic acid	Organic acids	Organic acids	6904800	8717700	8362300	8075700	7423800	7564800	30964000	28798000	26008000	15992000	18255000	15960000	10417000	13614000	14505000	C00497	ko00650,ko01100
Lmbn000198	133.01	71.01	134.022	C4H6O5	[M-H]-	3-Dehydro-L-Threonic Acid	Others	Saccharides and Alcohols	7297800	8295200	8016500	7744300	7329200	7847300	30811000	32614000	32692000	14776000	17979000	15259000	9891800	14052000	13829000	C03064	ko00053,ko01100
mws0275	133.01	71.01	134.022	C4H6O5	[M-H]-	L-Malic acid	Organic acids	Organic acids	27890000	32305000	30833000	32517000	30948000	30029000	112030000	91475000	107230000	55961000	63436000	63122000	37717000	58303000	61994000	C00149	ko00020,ko00620,ko00630,ko00710,ko01100,ko01110,ko01200
pme0057	136.04	118.1	135.035	C4H9NO2S	[M+H]+	L-Homocysteine	Amino acids and derivatives	Amino acids and derivatives	130250	100880	97786	9	9	9	209490	212000	216940	327410	355890	286930	160130	152170	143140	C00155	ko00270,ko00920,ko01100,ko01110,ko01230
Zmdp000972	136.04	91.05	135.035	C4H9NO2S	[M+H]+	S-Methyl-L-cysteine	Amino acids and derivatives	Amino acids and derivatives	494820	513550	473530	562100	470020	447790	672690	707680	630360	676360	949100	777090	497440	661400	554410	C22040	ko02010
pme0040	136.06	119	135.054	C5H5N5	[M+H]+	Adenine	Nucleotides and derivatives	Nucleotides and derivatives	19382000	18813000	18005000	18336000	18597000	18886000	33009000	30449000	30065000	35771000	35969000	35065000	25267000	24129000	24602000	C00147	ko00230,ko00908,ko01100
Lmxp000939	136.06	119.04	135.054	C5H5N5	[M+H]+	Zarzissine	Alkaloids	Alkaloids	19855000	21212000	21176000	20861000	20932000	19945000	34543000	33750000	33176000	39723000	40069000	40636000	28647000	27845000	27249000	--	--
Lmgp000659	136.08	91.05	135.068	C8H9NO	[M+H]+	2-Phenylacetamide	Alkaloids	Alkaloids	554830	485810	610350	521180	552940	496720	754690	909120	788110	875500	943200	1015300	592850	746610	660320	C02505	ko00360,ko01100
mws0889	135.03	75.01	136.037	C4H8O5	[M-H]-	D-Threonic Acid	Others	Saccharides and Alcohols	34714	24026	31884	44554	22840	22602	56457	57134	52132	32786	46785	39944	39210	36697	79716	C21649	--
pme0033	137.05	119	136.039	C5H4N4O	[M+H]+	Hypoxanthine	Nucleotides and derivatives	Nucleotides and derivatives	70793	51586	72243	86109	66924	58989	98485	111930	113410	109050	125490	109250	88252	102920	98895	C00262	ko00230,ko01100
mws0146	138.06	78	137.048	C7H7NO2	[M+H]+	Nicotinic Acid Methyl Ester(Methyl Nicotinate)	Alkaloids	Pyridine alkaloids	22187	15088	12140	5837.5	17607	10053	137420	152980	136400	38545	36816	29264	32750	37790	49413	--	--
Lmqp002784	138.06	77.04	137.048	C7H7NO2	[M+H]+	Salicylamide	Alkaloids	Phenolamine	67364	79216	50344	35871	60710	43153	40258	38938	50396	44688	49843	38451	38078	66256	53370	--	--
pme2268	138.06	94.07	137.048	C7H7NO2	[M+H]+	Trigonelline	Alkaloids	Pyridine alkaloids	5802800	5461700	5357500	5851800	5870500	5364300	5896300	6477900	5785300	5428500	5638000	5343200	5210500	5414400	5464000	C01004	ko00760
mws1336	138.06	120	137.048	C7H7NO2	[M+H]+	4-Aminobenzoic acid	Phenolic acids	Phenolic acids	107380	108400	139150	65281	67684	91446	57900	60676	33619	91370	79110	88122	60198	72919	56392	C00568	ko00790,ko01100,ko01240
pme1002	138.09	103	137.084	C8H11NO	[M+H]+	L-Tyramine	Alkaloids	Alkaloids	3619500	3709000	3570900	2771900	2737500	2678600	2900300	2829700	2993000	3881800	4251500	3912800	3111200	3241000	3069700	C00483	ko00350,ko00950,ko01100,ko01110,ko01240
pma0948	138.09	121.1	137.084	C8H11NO	[M+H]+	Phenylethanolamine	Alkaloids	Alkaloids	1360100	1564500	1465600	1074600	1157200	1054700	1241900	1201600	1213700	1661500	1660400	1674100	1335400	1306800	1355300	C02735	--
mws0749	137.02	93	138.032	C7H6O3	[M-H]-	4-Hydroxybenzoic acid	Phenolic acids	Phenolic acids	249330	174640	163460	213020	214930	215430	421360	474030	324480	262520	252710	214190	153960	273550	316310	C00156	ko00130,ko00790,ko01100,ko01110,ko01240
Hmgn001653	137.02	93.04	138.032	C7H6O3	[M-H]-	Protocatechualdehyde	Phenolic acids	Phenolic acids	95275	114040	107470	94392	94359	119220	204920	168840	202140	109920	103600	100810	128450	106370	122920	C16700	ko00950
Lmbn001981	137.02	93.03	138.032	C7H6O3	[M-H]-	2,5-Dihydroxybenzaldehyde	Phenolic acids	Phenolic acids	121450	62422	75253	139930	129930	132670	179200	180370	187440	114940	142240	136570	110240	118190	147250	C05585	ko00350,ko01100
Lmgn001670	137.03	108.02	138.032	C7H6O3	[M-H]-	Salicylic acid	Phenolic acids	Phenolic acids	10322	19805	6825.2	16430	17555	17520	23719	30060	36882	23329	44054	27734	20079	22352	31639	C00805	ko00360,ko01100,ko01110,ko04075
pme2828	140	99	139.027	C6H5NO3	[M+H]+	4-Nitrophenol	Phenolic acids	Phenolic acids	1815400	2661800	2699100	3654000	3713300	2519000	4003700	4903500	4091400	2890600	3241300	4124700	2289400	3469400	4160000	C00870	--
mws0704	140.01	78.96	141.019	C2H8NO4P	[M-H]-	O-Phosphorylethanolamine	Alkaloids	Alkaloids	31476	34956	52752	47040	42022	35097	54646	61489	67087	50019	46745	49740	45134	46198	43791	C00346	ko00563,ko00564,ko00600,ko01100
pma2987	142.1	124.09	141.09	C6H11N3O	[M+H]+	Histidinol	Alkaloids	Alkaloids	5354100	5395000	5442900	4891600	5274600	5101800	4804300	5780700	5009300	4757500	4479200	5475000	4337400	4865700	5876100	C00860	ko00340,ko01100,ko01110,ko01230
pme3207	141.02	59	142.027	C6H6O4	[M-H]-	Muconic acid	Organic acids	Organic acids	455810	460020	489680	359520	325500	366870	403640	521750	456340	579960	569370	564420	371980	379680	336290	C02480	ko01100
Rfmb320	144.1	84.08	143.095	C7H13NO2	[M+H]+	1-Methylpiperidine-2-carboxylic acid	Organic acids	Organic acids	270590	218270	212520	222750	198590	197680	248660	221450	226740	248340	256820	254870	251710	201800	206320	--	--
Hmsp000364	144.1	98.09	143.095	C7H13NO2	[M+H]+	L-Cyclopentylglycine	Amino acids and derivatives	Amino acids and derivatives	119470	112550	131580	60439	133300	85435	133400	114770	107410	171310	196680	159070	119170	109330	101710	--	--
Rfmb318	144.1	84.08	144.092	C7H14NO2+	[M]+	D-Proline betaine	Amino acids and derivatives	Amino acids and derivatives	66182	66765	63396	47473	34670	42037	99254	87742	32206	53854	70545	75532	54710	50359	39668	C21514	--
mws0851	143.11	143.11	144.115	C8H16O2	[M-H]-	Valproic Acid	Organic acids	Organic acids	1716400	1724900	1769900	1816700	1819100	1876500	1686900	1666100	1669600	1623600	1565500	1678000	1482900	1601800	1824900	C07185	--
MWS3020	145.13	86.1	144.126	C7H16N2O	[M+H]+	N-Acetylcadaverine	Alkaloids	Alkaloids	2605500	2711400	2410200	1886000	2046100	1994500	1836700	1915600	1920200	2152700	2350900	2255200	2666400	2171200	2038500	--	--
Qmkp093004	146.06	91.05	145.053	C9H7NO	[M+H]+	Indole-3-carboxaldehyde	Alkaloids	Plumerane	196530	195060	243920	224440	215000	217520	670210	654930	719860	445320	488590	428310	297050	367820	404290	C08493	--
MWSmce338	146.08	70.06	145.074	C6H11NO3	[M+H]+	N-Hydroxypipecolic acid	Alkaloids	Piperidine alkaloids	31018	18857	24278	17396	23462	19206	43975	85289	86772	37684	37846	27896	38481	41408	31780	--	--
Lmqp000427	146.08	82.07	145.074	C6H11NO3	[M+H]+	N-Methyl-Trans-4-Hydroxy-L-Proline	Amino acids and derivatives	Amino acids and derivatives	25371	22942	21156	36836	50123	27663	60762	66419	48833	39607	48800	29448	48877	22660	50204	--	--
mws0567	146.09	87	145.085	C5H11N3O2	[M+H]+	4-Guanidinobutyric acid	Organic acids	Organic acids	3491900	3235800	3504200	3306200	3362200	3077800	3754800	3780400	3873200	3503100	3803800	3977400	3576500	3313300	3776400	C01035	ko00330,ko01100
mws0017	146.17	72.2	145.158	C7H19N3	[M+H]+	Spermidine	Alkaloids	Alkaloids	24580	35952	50561	45739	42465	43287	31019	48734	63949	57404	40053	45832	14811	27721	35634	C00315	ko00330,ko00410,ko00480,ko00940,ko01100,ko02010
pme2380	145.01	101	146.022	C5H6O5	[M-H]-	α-Ketoglutaric acid	Organic acids	Organic acids	1534400	1608800	1508600	1488800	1304600	1485800	1421300	1356700	1512100	2764600	2321200	2409600	1628500	1774900	1869000	C00026	ko00020,ko00040,ko00053,ko00220,ko00250,ko00300,ko00310,ko00340,ko00430,ko00630,ko00650,ko00660,ko01100,ko01110,ko01200,ko01210,ko01230,ko01240
Lmgn000224	145.01	57.03	146.022	C5H6O5	[M-H]-	2-Methyl-3-oxosuccinic acid	Organic acids	Organic acids	25284	27204	27976	37552	25818	25392	35294	48529	23508	26026	56706	33094	19696	32571	26615	C06030	ko00660
HX1365	147.04	91.05	146.037	C9H6O2	[M+H]+	Coumarin	Lignans and Coumarins	Coumarins	940160	903750	851100	1597600	1736900	1763000	1829900	1600100	2071800	2125800	2118100	1792200	1600200	1674500	1544200	C05851	ko00940,ko01110
HX1338	147.06	77.04	146.048	C8H6N2O	[M+H]+	4-puinazolinone	Alkaloids	Alkaloids	26688	21077	39669	21690	10080	13712	43041	49545	35422	27883	20241	27007	36691	14115	22356	--	--
Wmzn000227	145.06	109.04	146.058	C6H10O4	[M-H]-	2,2-Dimethylsuccinic acid	Organic acids	Organic acids	14972	15732	22724	15821	23151	16581	55056	54276	46680	28874	34090	39922	19506	28445	33265	--	--
Lmbn001609	145.05	83.05	146.058	C6H10O4	[M-H]-	2-Acetyl-2-Hydroxybutanoic Acid	Organic acids	Organic acids	9288.3	15780	15980	41944	37433	34182	9331.8	17532	11672	9010.7	11834	14032	13179	20325	18322	C06006	ko00290,ko01100,ko01110,ko01210,ko01230
pme0193	147.08	84	146.069	C5H10N2O3	[M+H]+	L-Glutamine	Amino acids and derivatives	Amino acids and derivatives	1603900	1588600	1631700	1693100	1794000	1702600	1848100	1958700	1931800	1888000	1938400	1935300	1572700	1648100	1701400	C00064	ko00220,ko00230,ko00240,ko00250,ko00630,ko00750,ko00910,ko00970,ko01100,ko01230,ko01240,ko02010
pme0026	147.11	84	146.106	C6H14N2O2	[M+H]+	L-Lysine	Amino acids and derivatives	Amino acids and derivatives	2053700	1964000	2058400	2156700	2091000	2065500	2471200	2459600	2396200	2420000	2302600	2224200	2136900	2104200	2104800	C00047	ko00300,ko00310,ko00780,ko00960,ko00970,ko01100,ko01110,ko01210,ko01230,ko02010
mws1050	148.06	88	147.053	C5H9NO4	[M+H]+	O-Acetylserine	Amino acids and derivatives	Amino acids and derivatives	329770	350550	296650	415810	389820	355820	320900	332220	287180	200300	215410	227580	309560	333230	286070	C00979	ko00270,ko00908,ko00920,ko01100,ko01110,ko01200,ko01230,ko04122
Zmzn000113	146.05	102.06	147.053	C5H9NO4	[M-H]-	L-threo-3-Methylaspartate	Amino acids and derivatives	Amino acids and derivatives	1243100	1054100	1300800	1284700	1255500	1265800	1208000	1418200	1439200	1453600	1455400	1423900	1129600	1355300	1503700	C03618	ko00630,ko00660,ko01100,ko01200
pme0014	148.06	84	147.053	C5H9NO4	[M+H]+	L-Glutamic acid	Amino acids and derivatives	Amino acids and derivatives	41654000	41873000	41386000	42055000	43947000	40573000	46003000	42804000	44345000	40336000	38856000	40654000	41852000	41751000	41737000	C00025	ko00220,ko00250,ko00330,ko00332,ko00340,ko00430,ko00480,ko00524,ko00630,ko00650,ko00660,ko00860,ko00910,ko00970,ko01100,ko01110,ko01200,ko01210,ko01230,ko01240,ko02010
MWSmce608	148.1	74.02	147.09	C6H13NO3	[M+H]+	4-Hydoxy-L-Isoleucine	Amino acids and derivatives	Amino acids and derivatives	93562	95485	149440	141140	124930	120970	103570	125890	191060	120890	142000	121280	152830	145120	123200	--	--
pmp001285	149.02	65.04	148.016	C8H4O3	[M+H]+	Phthalic anhydride	Phenolic acids	Phenolic acids	154490	104500	129770	144830	155540	122340	84955	69412	76449	98916	82872	96675	109100	95530	107580	--	--
pmb2826	147.03	87.1	148.037	C5H8O5	[M-H]-	L-Citramalic acid	Organic acids	Organic acids	56472	34882	61006	45304	37562	41382	184050	179760	192450	117710	109940	101640	26768	73925	72800	C02614	ko00660,ko01100
ML10171848	147.03	85.03	148.037	C5H8O5	[M-H]-	D-Arabinono-1,4-lactone	Others	Saccharides and Alcohols	61555	62438	56382	52665	42635	46748	85936	70843	77397	87332	90951	105970	63771	56205	79121	C00652	ko00053
MWS20194	149.06	103.06	148.052	C9H8O2	[M+H]+	Cinnamic acid	Phenolic acids	Phenolic acids	24661	25169	23807	21562	20304	18359	118570	119270	108000	25608	33992	36296	48899	43867	42352	C00423	ko00130,ko00360,ko00940,ko00998,ko01100,ko01110
Lmgp000796	150.06	61.01	149.048	C8H7NO2	[M+H]+	4-Hydroxymandelonitrile	Alkaloids	Phenolamine	1586200	1745800	1495200	1436100	1686800	1315600	2978800	2723800	3013100	2914600	2931900	3083400	2094700	2112600	1815100	C00650	--
pme1210	150.06	61	149.051	C5H11NO2S	[M+H]+	L-Methionine	Amino acids and derivatives	Amino acids and derivatives	1306900	1265300	1288300	1331600	1333600	1038700	2161800	2147600	2345300	2327500	2276700	2179300	1687500	1679900	1483600	C00073	ko00270,ko00966,ko00970,ko01100,ko01110,ko01210,ko01230,ko01240
mws0847	150.08	133	149.07	C6H7N5	[M+H]+	1-Methyladenine	Nucleotides and derivatives	Nucleotides and derivatives	33517	52813	45746	30811	35989	26764	47429	61817	49440	56426	53082	67674	28041	46065	38909	C02216	--
MWSmce682	149.05	59.01	150.053	C5H10O5	[M-H]-	DL-Xylose	Others	Saccharides and Alcohols	23847	29092	25626	36280	31532	28786	100470	134670	120720	73500	36931	57436	28443	38636	63962	--	--
mws1499	149.05	59.01	150.053	C5H10O5	[M-H]-	D-Arabinose	Others	Saccharides and Alcohols	22407	36359	27749	31084	32113	24295	102250	131450	103480	50406	55331	59467	39154	26024	45956	C00216	ko00040,ko00053
Zmgn000173	149.05	75.01	150.053	C5H10O5	[M-H]-	D-Ribose	Others	Saccharides and Alcohols	10500	15299	14290	12019	14592	15734	38255	17218	36071	26419	27816	25138	12184	14014	17793	C00121	ko00030,ko01100,ko02010
mws0921	149.06	131	150.068	C9H10O2	[M-H]-	p-Coumaryl alcohol	Phenolic acids	Phenolic acids	17700	19291	22864	20900	27564	36786	43192	36164	34635	33980	30420	29011	27473	19980	24220	C02646	ko00940,ko01100,ko01110
Lmxn006423	150	122.01	151.009	C7H5NOS	[M-H]-	2(3H)-Benzothiazolone	Alkaloids	Alkaloids	29584	32895	37493	35710	28666	32478	25300	15006	17593	23633	22952	17490	21745	27938	27663	--	--
pme0183	152.06	135	151.049	C5H5N5O	[M+H]+	Isoguanine	Nucleotides and derivatives	Nucleotides and derivatives	13314	17889	22890	17952	24340	17890	46819	49770	51241	39881	38394	30172	23731	18048	38538	--	--
pme1109	152.06	135	151.049	C5H5N5O	[M+H]+	Guanine	Nucleotides and derivatives	Nucleotides and derivatives	118090	131750	118610	143740	126570	138200	131990	126710	109710	69508	82957	67299	101460	120410	90610	C00242	ko00230,ko01100
MWS2984	153.05	136.03	152.045	C4H4N6O	[M+H]+	8-Azaguanine	Nucleotides and derivatives	Nucleotides and derivatives	44937	44343	35043	54843	41535	46870	24272	23006	27360	30382	38092	35003	38028	36842	31772	--	--
mws0458	151.04	136	152.047	C8H8O3	[M-H]-	Vanillin; 4-Hydroxy-3-Methoxybenzaldehyde	Phenolic acids	Phenolic acids	799280	917090	917630	886170	890190	866560	1215400	1305200	1237100	1580600	1533400	1650200	951730	1159800	1124100	C00755	ko00998,ko01100,ko01110
MWSmce040	153.05	65.04	152.047	C8H8O3	[M+H]+	Isovanillin	Phenolic acids	Phenolic acids	230080	228600	231150	196100	191430	230170	321490	327920	305110	368350	377040	337860	233910	236300	263460	--	--
Zmgn004894	151.04	136.02	152.047	C8H8O3	[M-H]-	Methyl 4-hydroxybenzoate	Phenolic acids	Phenolic acids	115700	117340	123230	147850	121480	146030	182490	169860	205950	234700	226260	225140	142600	176780	175240	--	--
mws0438	151.06	59	152.068	C5H12O5	[M-H]-	L-Arabitol	Others	Saccharides and Alcohols	2807	11516	7814.9	7811.6	10694	8706.1	38374	34818	40722	12833	18792	7976.3	11949	16968	13086	C00532	ko00040,ko01100
mws0437	151.06	71	152.068	C5H12O5	[M-H]-	D-Arabitol	Others	Saccharides and Alcohols	6988.4	4895.6	5595.5	11190	3541.6	12684	39007	41186	37908	14260	11077	13545	12578	22407	12530	C01904	ko00040,ko01100
mws0213	151.06	71	152.068	C5H12O5	[M-H]-	Ribitol	Others	Saccharides and Alcohols	1277.9	7615.1	12170	18215	10664	14237	66208	63245	56288	11194	13151	23095	15779	16651	17213	C00474	ko00040,ko00740,ko01100
MWSslk102	155.01	119.04	154.005	C5H3ClN4	[M+H]+	6-Chloropurine	Nucleotides and derivatives	Nucleotides and derivatives	12486	12148	21888	18186	16743	9248.3	23850	16922	12468	25296	19743	36006	15706	23634	14128	--	--
mws0180	153.02	109.03	154.027	C7H6O4	[M-H]-	2,5-Dihydroxybenzoic acid; Gentisic Acid*	Phenolic acids	Phenolic acids	9	9	9	9	9	9	57529	52689	46837	70892	90001	96766	55973	72178	76905	C00628	ko00350,ko01100
mws0183	153.02	109.03	154.027	C7H6O4	[M-H]-	3,4-Dihydroxybenzoic acid (Protocatechuic acid)*	Phenolic acids	Phenolic acids	45306	57996	62157	9	9	9	109050	110500	109000	198590	150190	172170	134950	160420	148740	C00230	ko01100,ko01110
mws0639	153.02	109.03	154.027	C7H6O4	[M-H]-	2,3-Dihydroxybenzoic Acid*	Phenolic acids	Phenolic acids	9	9	9	9	9	9	135930	110770	130530	168500	156840	170360	108160	127550	147600	C00196	ko01110
mws0254	156.08	110	155.069	C6H9N3O2	[M+H]+	L-Histidine	Amino acids and derivatives	Amino acids and derivatives	981700	943760	938640	845500	943160	987590	1372900	1424900	1554600	1457700	1418400	1402700	1224300	1143500	1168000	C00135	ko00340,ko00410,ko00970,ko01100,ko01110,ko01230,ko02010
MWSslk020	156.1	72.94	155.095	C8H13NO2	[M+H]+	Arecoline	Alkaloids	Pyridine alkaloids	95967	79689	86435	129070	131400	65674	88403	100560	58170	90071	117700	107240	64996	138380	68784	C10129	--
pme2165	155.01	111	156.017	C5H4N2O4	[M-H]-	Orotic acid (Vitamin B13)	Others	Vitamin	50589	50568	46860	82038	107860	113590	29848	26816	34057	60303	66199	51768	49914	65756	60679	C00295	ko00240,ko01100,ko01240
pmf0175	157.16	157.2	158.167	C10H22O	[M-H]-	2-Decanol*	Others	Saccharides and Alcohols	3307800	3261800	3308600	3361700	3246600	3640500	2591000	2629000	2755900	3446200	3553400	3237000	3053000	3439400	3379100	--	--
pmf0174	157.16	157.2	158.167	C10H22O	[M-H]-	1-Decanol*	Others	Saccharides and Alcohols	3687800	3172100	3345000	3822600	2604300	3442700	2752800	2745200	2829700	3245200	3551800	3336800	2950100	3562500	3618400	C01633	--
Lmbn001467	158.08	116.07	159.09	C7H13NO3	[M-H]-	5-Acetamidopentanoic Acid	Organic acids	Organic acids	159380	154110	207610	246200	339250	302380	291780	338850	299020	358820	365160	363720	234240	281440	306690	C03087	ko00310,ko01100
Zmdp000917	160.11	114.04	159.101	C6H13N3O2	[M+H]+	δ-Guanidinovaleric acid	Organic acids	Organic acids	7468.5	8015.4	6308.4	8100.1	8205.4	6805.4	17419	8999.9	11135	13776	6985.8	10793	11706	11543	10545	--	--
pme0128	159.08	88	160.085	C6H12N2O3	[M-H]-	L-Alanyl-L-Alanine	Amino acids and derivatives	Amino acids and derivatives	39840	39005	40491	36300	41871	35817	165620	138970	135520	66087	70412	71458	60227	60650	75157	--	--
mws0005	161.11	144	160.1	C10H12N2	[M+H]+	Tryptamine	Alkaloids	Plumerane	11722000	12345000	11711000	3926400	3693900	4445300	6879900	6781800	7553400	5601200	5703400	5504700	7714300	6569400	6700900	C00398	ko00380,ko00901,ko01100,ko01110
mws1417	160.04	116	161.048	C9H7NO2	[M-H]-	Indole-3-carboxylic acid*	Alkaloids	Plumerane	37683	33223	32859	40903	40637	48585	53505	64344	65836	42436	46852	28814	28411	42179	41716	C19837	--
mws0102	160.04	116	161.048	C9H7NO2	[M-H]-	Indole-5-carboxylic acid*	Alkaloids	Plumerane	30098	21389	26007	28777	31226	29927	34038	50564	56231	24192	20923	21305	29531	37065	35187	--	--
pme3382	160.06	98	161.069	C6H11NO4	[M-H]-	N-Acetyl-L-threonine	Amino acids and derivatives	Amino acids and derivatives	137740	131100	118970	123840	121490	137530	108710	119730	97133	130020	124710	146480	98313	107170	137100	--	--
mws1346	162.08	98	161.069	C6H11NO4	[M+H]+	DL-2-Aminoadipic acid	Alkaloids	Alkaloids	267770	307870	285480	337450	333360	305240	537420	469760	548870	337390	327860	342450	307520	332250	331780	C00956	ko00300,ko00310,ko00311,ko01100,ko01110,ko01210,ko01230
Lmbp102601	163.04	89.04	162.032	C9H6O3	[M+H]+	7-Hydroxycoumarin	Lignans and Coumarins	Coumarins	6354800	5783700	6158200	5564900	5701500	4964700	3452200	2938500	3159100	3008300	2947900	3000400	4907500	4447100	3971000	C09315	ko00940,ko01110
HX1341	163.04	89.04	162.032	C9H6O3	[M+H]+	7-hydroxy-2H-1-benzopyran-2-one	Lignans and Coumarins	Coumarins	4261000	3658200	4093000	3954300	3549900	3993200	2517100	2651400	2023200	1860300	1946700	1869800	2695200	2998800	2734400	--	--
MWS0559	161.05	71.01	162.053	C6H10O5	[M-H]-	1,6-anhydro-β-D-glucose	Others	Saccharides and Alcohols	9	9	9	9	9	9	106440	125540	98484	56585	33532	51614	17286	27276	45667	--	--
pme2914	161.05	99	162.053	C6H10O5	[M-H]-	3-Hydroxy-3-methylpentane-1,5-dioic acid	Amino acids and derivatives	Amino acids and derivatives	274210	285340	365240	861840	959850	962490	569600	506480	399360	853670	784620	800590	514840	636630	555350	C03761	--
pme2758	162.04	144	163.048	C5H9NO5	[M-H]-	4-Hydroxy-L-glutamic acid	Amino acids and derivatives	Amino acids and derivatives	14650	23044	11313	43925	55870	34472	12240	15029	10273	65570	65515	64546	28363	27833	34382	C03079	--
Lmbp000123	164.07	56.05	163.067	C6H13NO2S	[M+H]+	L-Homomethionine	Amino acids and derivatives	Amino acids and derivatives	448380	528230	438420	450960	353980	437650	307040	289780	352150	318690	351970	330980	366910	334490	412810	C17213	ko00966,ko01110,ko01210
pme1419	164.07	104	163.067	C6H13NO2S	[M+H]+	L-Methionine methyl ester	Amino acids and derivatives	Amino acids and derivatives	67004	77732	78548	58395	61314	69500	54555	47716	61531	46857	46179	38577	49684	59777	57341	--	--
pme1439	165.05	119	164.047	C9H8O3	[M+H]+	p-Coumaric acid	Phenolic acids	Phenolic acids	53778	50644	58158	60465	66579	70345	153080	145640	136460	84219	111900	111220	69064	114200	102970	C00811	ko00130,ko00350,ko00940,ko00950,ko00998,ko01100,ko01110
Lmmn001643	163.04	119.05	164.047	C9H8O3	[M-H]-	2-Hydroxycinnamic acid	Phenolic acids	Phenolic acids	803280	823580	806890	1029100	1044900	1023500	2143500	2084500	2206600	1610800	1683500	1606100	1235800	1363100	1396800	C01772	ko00360,ko00940,ko01100,ko01110
MWSCX015	165.05	91.05	164.047	C9H8O3	[M+H]+	Caffeic aldehyde	Phenolic acids	Phenolic acids	54959	86941	92897	96594	79804	90242	221480	239660	197700	193070	168320	147210	134010	146450	152730	C10945	ko00940,ko01110
MWSCX017	165.05	119.05	164.047	C9H8O3	[M+H]+	4-hydroxyphenyl acrylaldehyde	Others	Others	62068	54180	53613	53032	49108	53045	110240	114080	80170	113240	94191	65143	128600	104300	66735	--	--
pme2529	163.2	101	164.068	C6H12O5	[M-H]-	1,5-Anhydro-D-glucitol	Others	Saccharides and Alcohols	9	9	9	9	9	9	92931	103900	73404	21015	84951	92228	11542	4871.9	11900	C07326	--
pme2435	163	59	164.068	C6H12O5	[M-H]-	L-Fucose	Others	Saccharides and Alcohols	43414	37211	39021	33512	39190	30729	42020	43999	47710	27167	24984	34846	35334	49718	36512	C01019	ko00051,ko00520,ko01100
MWS5238	165.09	91.05	164.084	C10H12O2	[M+H]+	4-Phenylbutyric acid	Organic acids	Organic acids	65290	67118	54948	77881	74740	92490	59536	57745	56615	48930	35438	39218	77446	67578	66070	--	--
pme3083	164.04	120	165.043	C8H7NO3	[M-H]-	2-(Formylamino)benzoic acid	Phenolic acids	Phenolic acids	90426	84277	102580	148400	119080	109540	219150	231920	230250	178860	179390	169630	119060	132660	158620	C05653	ko00380,ko01100
pme2617	166.05	102	165.046	C5H11NO3S	[M+H]+	L-Methionine Sulfoxide	Amino acids and derivatives	Amino acids and derivatives	472380	640170	627760	609370	668920	564340	722530	690680	584900	633420	721520	760070	528280	598590	668670	C02989	ko00270
MWS4525	166.07	124.05	165.065	C6H7N5O	[M+H]+	6-O-methylguanine	Nucleotides and derivatives	Nucleotides and derivatives	9675.7	15757	14994	19193	13311	6073.3	14956	11250	20778	11382	16913	21519	9603.1	17154	17544	--	--
pme0021	166.09	120.08	165.07	C9H11NO2	[M+H]+	L-Phenylalanine	Amino acids and derivatives	Amino acids and derivatives	8852400	8489400	8301700	8835700	8844000	7808500	14757000	15293000	14802000	13187000	14241000	13246000	9707100	10787000	11678000	C00079	ko00360,ko00400,ko00460,ko00940,ko00960,ko00966,ko00970,ko00998,ko01100,ko01110,ko01210,ko01230,ko02010
pmc0274	167.1	121.1	166.031	C6H6N4S	[M+H]+	6-Methylmercaptopurine	Nucleotides and derivatives	Nucleotides and derivatives	12195000	12356000	12160000	11754000	11551000	11729000	20411000	20479000	19902000	18485000	19040000	19066000	14785000	15256000	16300000	C16614	--
mws0344	165.04	75	166.048	C5H10O6	[M-H]-	D-Xylonic acid	Others	Saccharides and Alcohols	912630	862710	849860	1030100	1060400	962050	2095400	2256300	1898300	1480400	1453000	1309400	1138900	1145400	1210200	C00502	ko00040,ko01100
Lmrn003000	165.06	103.06	166.063	C9H10O3	[M-H]-	2-Hydroxy-3-phenylpropanoic acid	Phenolic acids	Phenolic acids	15089	18088	13451	19227	24397	26913	10530	8175.8	12828	17549	44920	27200	10522	19841	19147	C05607	ko00360,ko00960,ko01100
MWSmce165	165.08	59.02	166.084	C6H14O5	[M-H]-	L-Fucitol	Others	Saccharides and Alcohols	93626	86581	88179	94950	110030	78933	232780	205880	183010	140840	100160	159330	103080	117940	139490	--	--
pmn001681	165.09	149.06	166.099	C10H14O2	[M-H]-	1-(4-Methoxyphenyl)-1-propanol	Phenolic acids	Phenolic acids	18275	18747	27313	19874	20096	18165	30239	36865	13748	22577	12909	19640	16176	18133	18416	--	--
MWS3270	166.02	79.96	167.022	C7H5NO4	[M-H]-	Quinolinic Acid	Alkaloids	Pyridine alkaloids	6201.5	8274.2	7266	8249	13398	15966	11416	11827	14840	14480	9263.8	16737	11394	13490	10309	C03722	ko00380,ko00410,ko00760,ko01100,ko01240
Zmjp000624	168.06	150.05	167.058	C8H9NO3	[M+H]+	Pyridoxal	Others	Vitamin	140980	145160	142640	91241	87760	88529	227050	252850	221360	229180	218690	221350	121080	119780	143510	C00250	ko00750,ko01100,ko01240
NK10253223	168.06	94.06	167.058	C8H9NO3	[M+H]+	2-Amino-3-methoxybenzoic acid	Phenolic acids	Phenolic acids	131760	138920	135300	92963	94663	86953	207460	238830	224400	233440	232960	219190	130450	142740	141600	C05831	ko00380
Hmtp000776	168.07	105.03	167.059	C8H9NO3	[M+H]+	4,5,6-Trihydroxy-2-cyclohexen-1-ylideneacetonitrile	Alkaloids	Alkaloids	202840	229470	214310	204970	212510	200980	380000	338740	362720	324460	350320	333030	257080	250160	270790	--	--
mws2125	166.98	78.7	167.982	C3H5O6P	[M-H]-	Phosphoenolpyruvate	Organic acids	Organic acids	154310	160350	204470	226120	238260	190830	612720	544000	516680	153180	167050	153920	153020	209360	243170	C00074	ko00010,ko00020,ko00400,ko00440,ko00620,ko00710,ko00998,ko01100,ko01110,ko01200,ko01230,ko01240
pme1292	167.1	123.04	168.042	C8H8O4	[M-H]-	Homogentisic acid	Phenolic acids	Phenolic acids	191100	194240	190970	130340	147560	127180	133840	125180	135180	160050	135860	139990	120660	102570	120960	C00544	ko00130,ko00350,ko01100,ko01240
mws0028	167.03	108.02	168.042	C8H8O4	[M-H]-	Vanillic acid	Phenolic acids	Phenolic acids	50627	49712	58593	83494	67625	65222	90358	129750	138140	106300	84061	96599	76888	62582	86051	C06672	--
Hmbp001276	169.05	65.03	168.042	C8H8O4	[M+H]+	Gallacetophenone	Phenolic acids	Phenolic acids	561770	430170	642400	1060900	1092300	1074000	387910	282190	487400	446400	366390	534470	482320	608210	574230	--	--
Zmpp000906	170.08	134	169.074	C8H11NO3	[M+H]+	Norepinephrine	Others	Others	97462	102650	73589	69815	69034	60596	190500	145030	171700	54336	58812	73036	91848	106230	104020	C00547	ko00350,ko01100
pme1383	170.08	134.1	169.074	C8H11NO3	[M+H]+	Pyridoxine	Others	Vitamin	107770	103130	97314	93620	79897	74058	172470	178750	187340	71794	83174	79955	107860	115230	81015	C00314	ko00750,ko01100,ko01240
Zmzn000078	168.99	78.96	169.998	C3H7O6P	[M-H]-	Dihydroxyacetone phosphate	Others	Saccharides and Alcohols	43381	46497	34132	44507	41294	45633	47466	50304	44246	51610	48831	47693	46295	50203	46535	C00111	ko00010,ko00040,ko00051,ko00052,ko00561,ko00562,ko00564,ko00640,ko00710,ko00760,ko01100,ko01110,ko01200,ko01230
pme0253	174.11	86	173.105	C8H15NO3	[M+H]+	N-Acetyl-L-leucine	Amino acids and derivatives	Amino acids and derivatives	239210	303200	267170	229350	260490	221500	404970	377050	335700	311820	280990	309490	226040	237720	288590	C02710	--
pme2550	173.02	137	174.016	C6H6O6	[M-H]-	Cis-Aconitic acid	Organic acids	Organic acids	33692	34557	34797	56856	54777	57024	87628	93446	99898	69316	68609	64903	51822	49248	47755	C00417	ko00020,ko00630,ko00660,ko01100,ko01110,ko01210
MA10039492	173.01	71.03	174.016	C6H6O6	[M-H]-	Dehydroascorbic acid	Others	Vitamin	193600	172460	133530	206820	204990	236690	541970	489510	595720	247390	265590	314380	322620	351770	339260	C05422	ko00053,ko00480,ko01100
mws0154	173.05	93	174.053	C7H10O5	[M-H]-	Shikimic acid	Organic acids	Organic acids	60262	60909	67402	143000	83874	113100	162920	205960	172150	102650	110840	101710	107330	114120	114700	C00493	ko00400,ko01100,ko01110,ko01230,ko01240
mws0242	173.08	111	174.089	C8H14O4	[M-H]-	Suberic Acid	Organic acids	Organic acids	346350	402720	372550	413240	418860	452810	247310	277810	223210	372550	375700	335160	330020	322080	388120	C08278	--
mws1401	175.11	84	174.1	C7H14N2O3	[M+H]+	L-Theanine	Amino acids and derivatives	Amino acids and derivatives	69365	54073	78452	94793	36942	63018	86085	69096	67939	83640	100600	160690	53008	49481	61491	C01047	--
MWSmce119	175.11	70.06	174.112	C6H14N4O2	[M+H]+	L-Arginine	Amino acids and derivatives	Amino acids and derivatives	156720	94958	292580	76812	180900	193830	97322	95321	131760	43339	31759	70797	90907	84643	99096	C00062	ko00220,ko00261,ko00330,ko00472,ko00970,ko01100,ko01110,ko01230,ko02010
mws0620	175.12	144	174.116	C11H14N2	[M+H]+	N-Methyltryptamine	Alkaloids	Plumerane	5163600	4711400	4975500	2152200	2149200	2179200	588250	660280	620450	487700	554440	535450	1995400	2031300	2072700	C06213	ko00380,ko01100
pme2559	174.04	88	175.048	C6H9NO5	[M-H]-	N-Acetyl-L-Aspartic Acid	Amino acids and derivatives	Amino acids and derivatives	286050	272460	326340	537560	592120	492120	326910	396120	370710	438090	402820	405750	337590	333180	379470	C01042	ko00250,ko01100
Qmhp090801	176.07	133.05	175.063	C10H9NO2	[M+H]+	4-Methoxy-2(1H)-quinolinone	Alkaloids	Phenolamine	26911	15211	17150	150300	230420	140270	11724	26593	31001	72676	92570	89710	68180	75878	93203	--	--
pme0008	176.1	113	175.096	C6H13N3O3	[M+H]+	L-Citrulline	Amino acids and derivatives	Amino acids and derivatives	78939	73407	82776	61436	56840	88634	79093	94426	102130	70922	64627	90939	82511	73111	85473	C00327	ko00220,ko01100,ko01110,ko01230
MWSmce690	175.02	59.01	176.032	C6H8O6	[M-H]-	Erythorbic Acid; Isoascorbic Acid	Others	Vitamin	392990	569570	596860	695470	692250	642930	103180	56278	78468	377920	369100	369150	227550	283710	291160	--	--
mws4175	175.02	85.03	176.032	C6H8O6	[M-H]-	D-Glucurono-6,3-lactone	Others	Saccharides and Alcohols	203230	219120	220840	248850	242080	268050	319330	326650	362490	287490	305210	279090	204460	246340	244690	C02670	ko00053,ko01100
HX1361	177.05	89.04	176.047	C10H8O3	[M+H]+	7-Methoxycoumarin	Lignans and Coumarins	Coumarins	433680	294290	322340	336330	287420	265260	446420	351140	426740	231880	250430	500140	563140	525200	326690	C09268	--
Zmgn001448	175.06	115.04	176.068	C7H12O5	[M-H]-	2-Propylmalic Acid*	Organic acids	Organic acids	368510	385250	369290	395920	419760	422920	311170	271070	273910	233680	227450	217540	246460	310830	285900	C05994	ko00620
Lmbn001754	175.06	115.04	176.068	C7H12O5	[M-H]-	3-Isopropylmalic Acid*	Organic acids	Organic acids	704650	706100	716540	670230	640050	581960	472480	476250	488140	375140	340640	412230	419420	498950	555690	C04411	ko00290,ko01100,ko01110,ko01210,ko01230
pmb3101	175.06	115	176.068	C7H12O5	[M-H]-	2-Isopropylmalic Acid	Organic acids	Organic acids	709500	690620	722100	615600	653260	640170	428270	472570	481120	347830	393610	363330	448840	476650	490630	C02504	ko00290,ko00620,ko01100,ko01110,ko01210,ko01230
MWSmce220	177.04	59.02	178.048	C6H10O6	[M-H]-	D-Glucono-1,5-lactone	Organic acids	Organic acids	120230	116460	148550	142040	161660	158120	259940	266760	245280	233950	219620	229480	124080	165990	167390	C00198	ko00030,ko01100,ko01110,ko01200
pme2253	177.04	59	178.048	C6H10O6	[M-H]-	L-Gulono-1,4-Lactone	Others	Saccharides and Alcohols	94821	64847	83208	122580	91000	105640	157990	176310	148710	126520	145130	132130	108160	113270	107330	C01040	ko00053,ko01100,ko01240
Jmzn006005	177.06	117.04	178.063	C10H10O3	[M-H]-	3,4-Methylenedioxy cinnamyl alcohol	Lignans and Coumarins	Lignans	152210	157830	167650	107410	129860	125590	448170	458290	459400	271410	265470	266410	203170	246950	300760	--	--
mws1200	177	145	178.063	C10H10O3	[M-H]-	Trans-4-Hydroxycinnamic Acid Methyl Ester	Phenolic acids	Phenolic acids	104440	99570	113020	80945	75350	75749	281970	291910	295210	171460	157990	166200	137490	155840	169910	--	--
pmb2795	177	145	178.063	C10H10O3	[M-H]-	4-Methoxycinnamic acid	Phenolic acids	Phenolic acids	74708	76907	77518	51008	57827	53919	188390	208490	225800	122440	120640	127790	105600	123630	120660	--	--
mws1195	179.07	147.1	178.063	C10H10O3	[M+H]+	p-Coumaric acid methyl ester	Phenolic acids	Phenolic acids	71124	69817	75486	54747	51041	57993	181600	190820	179490	104880	118680	109430	110310	107940	125540	--	--
mws2212	179.03	135.05	180.042	C9H8O4	[M-H]-	Caffeic acid	Phenolic acids	Phenolic acids	97672	80126	104710	131050	121690	133980	311450	313850	289220	184640	164310	161460	136210	166170	154770	C01197	ko00940,ko01100,ko01110
pmf0139	179.06	59	180.063	C6H12O6	[M-H]-	D-Galactose	Others	Saccharides and Alcohols	244150	205820	176440	287110	266970	191410	2757300	2573400	2272200	748650	787190	783750	656730	712340	709960	C00124	ko00052,ko01100
MWSmce576	179.06	59.01	180.063	C6H12O6	[M-H]-	L-Glucose	Others	Saccharides and Alcohols	503600	449720	563700	571820	474140	515010	6445600	7453000	6944700	2086600	1976500	2148700	1503300	1820300	1977600	--	--
pmf0138	179.06	59	180.063	C6H12O6	[M-H]-	D-Mannose	Others	Saccharides and Alcohols	412180	423760	476320	487440	493290	397690	5239200	6647100	5930200	2005500	1761200	2038300	1189500	1442700	1635600	C00159	ko00051,ko00052,ko00520,ko01100,ko02010
mws1164	179.06	59.01	180.063	C6H12O6	[M-H]-	D-Fructose	Others	Saccharides and Alcohols	585780	520500	492430	541100	592970	518290	6412900	7188000	7143300	2186600	2085000	2340900	1611100	1717400	1961600	C05003	--
Hmln000297	179.05	59.01	180.063	C6H12O6	[M-H]-	Inositol	Others	Saccharides and Alcohols	460210	408260	531540	558220	539260	554990	7550800	7024600	7913300	2199300	2301400	2418300	1547700	1904300	1830800	C00137	ko00052,ko00053,ko00562,ko01100,ko01110,ko02010,ko04070
mws4170	179.06	59.01	180.063	C6H12O6	[M-H]-	D-Glucose	Others	Saccharides and Alcohols	385570	425070	412650	410480	438020	370430	5940300	6246200	5814800	1939500	1733300	1789900	1250100	1454600	1421800	C00031	ko00010,ko00030,ko00052,ko00500,ko00520,ko00524,ko00901,ko01100,ko01110,ko02010
MWS2070	179.07	92.03	180.079	C10H12O3	[M-H]-	Propyl 4-hydroxybenzoate	Phenolic acids	Phenolic acids	21399	23408	19170	23487	22920	21677	12737	12549	13037	29949	34562	31907	20249	18818	25239	--	--
Hmcp009963	180.14	123.07	180.138	C11H18NO+	[M]+	Candicine	Alkaloids	Phenolamine	436070	431620	441190	455330	410180	430540	171680	155050	167340	256300	240310	246960	309320	314010	315820	C10575	--
Lmyp001801	182.04	136.04	181.038	C8H7NO4	[M+H]+	2,7-Dihydroxy-1,4-benzoxazin-3(4H)-one (DHBOA)	Alkaloids	Alkaloids	320370	629450	754290	9	9	9	13568	12801	8137.2	380370	387750	498670	280870	179590	305990	--	--
mws0250	182.08	136.1	181.074	C9H11NO3	[M+H]+	L-Tyrosine	Amino acids and derivatives	Amino acids and derivatives	20223000	17218000	19745000	22731000	22353000	19820000	23289000	22216000	21867000	21217000	25057000	19896000	20537000	21028000	18150000	C00082	ko00130,ko00261,ko00350,ko00360,ko00400,ko00460,ko00730,ko00940,ko00950,ko00965,ko00966,ko00970,ko00998,ko01100,ko01110,ko01210,ko01230,ko01240
Zmsp000878	182.08	136.08	181.074	C9H11NO3	[M+H]+	4-Hydroxy-5-(2-oxo-1-pyrrolidinyl)benzoic acid	Alkaloids	Pyrrole alkaloids	5374800	5200900	5437000	5986100	6167400	5159300	6342100	6403000	6126000	6209900	6604400	5952600	5915500	5956200	5618300	--	--
MWStz070	182.08	91.05	181.074	C9H11NO3	[M+H]+	N-(2-Hydroxy-4-methoxyphenyl)acetamide	Alkaloids	Phenolamine	16801000	16153000	16537000	18697000	18845000	15680000	21130000	18566000	18800000	20123000	20787000	20343000	19187000	19457000	15833000	--	--
Hmcn006267	181.05	107.01	182.058	C9H10O4	[M-H]-	2,6-Dimethoxybenzoic acid	Phenolic acids	Phenolic acids	13220	9007.7	10594	8687	11035	13640	31563	30847	28561	29101	26603	29947	11000	20477	20891	--	--
mws1350	181.05	151	182.058	C9H10O4	[M-H]-	Syringaldehyde; 4-Hydroxy-3,5-Dimethoxybenzaldehyde	Phenolic acids	Phenolic acids	27962	23392	27358	34482	34885	26916	71494	58394	61867	67423	51288	68069	38316	45599	61705	--	--
MWSmce455	181.05	107.01	182.058	C9H10O4	[M-H]-	Vanillic acid methyl ester	Phenolic acids	Phenolic acids	9705	4382.3	7216.4	7913.2	5798.9	4580.7	20875	23779	26813	25775	24247	17374	11632	17528	17991	--	--
pme2237	181.07	101	182.079	C6H14O6	[M-H]-	Dulcitol	Others	Saccharides and Alcohols	5945.1	7685.7	9669.1	10485	9527.7	8502	25116	27261	25845	12402	22292	3710.6	17897	17978	13023	C01697	ko00052,ko01100
pme2596	184.06	148	183.053	C8H9NO4	[M+H]+	4-Pyridoxic acid	Others	Vitamin	215100	174700	213020	228400	205280	212280	364900	386920	366800	148900	151050	162920	219480	242030	233280	C00847	ko00750,ko01100
MWSmce210	183	67.02	184.001	C7H4O6	[M-H]-	Chelidonic acid	Organic acids	Organic acids	3314800	3150000	2974400	3063800	2396600	2953100	4321000	3933700	3853700	3779200	3251700	3172900	2885700	3710400	3751100	C08476	--
pmb1754	184	125	184.073	C5H15NO4P+	[M]+	O-Phosphocholine	Alkaloids	Alkaloids	392320	366250	351620	359930	422020	430940	274630	293730	316170	304320	281940	294860	300270	309280	290740	C00588	ko00564,ko01100
Wmmn002441	183.03	124.02	184.11	C10H16O3	[M-H]-	(E)-Linalool-1-oic acid	Lipids	Free fatty acids	9	9	9	9	9	9	9883.5	17620	10142	12795	11763	13223	28837	32486	22854	--	--
Zmgn000447	184.98	78.96	185.993	C3H7O7P	[M-H]-	3-Phospho-D-glyceric acid	Others	Saccharides and Alcohols	345290	383040	358600	369360	344390	374760	920470	888920	966420	479230	436830	448120	413220	430770	485580	C00197	ko00010,ko00030,ko00260,ko00270,ko00561,ko00630,ko00710,ko01100,ko01110,ko01200,ko01230,ko01240
Hmmp001310	188.07	118.07	187.063	C11H9NO2	[M+H]+	3-Indoleacrylic acid	Alkaloids	Plumerane	2127400	1982000	2224500	2267100	2208000	2126700	6666800	6453500	7024100	4855500	4961400	4543800	3377700	3538100	4338900	C21283	--
Hmgp002327	188.07	118.06	187.063	C11H9O2N	[M+H]+	3-amino-2-naphthoic acid	Alkaloids	Alkaloids	2363300	2788500	2281700	2341600	2709000	2470600	8012800	8295400	8018000	6058200	5861300	5759400	3579700	4907100	4753700	--	--
pmn001492	187.1	123.1	188.041	C11H8O3	[M-H]-	Ayapin	Lignans and Coumarins	Coumarins	85665	94937	103410	129880	109090	120470	105450	95011	113200	78146	109020	98630	98560	109540	97269	C18078	--
pme0137	187.07	125	188.08	C7H12N2O4	[M-H]-	N-Acetyl-L-Glutamine	Amino acids and derivatives	Amino acids and derivatives	58061	53511	48449	35189	30347	48250	38996	48743	45415	30358	34205	42711	44300	36322	40615	--	--
mws0237	187.1	125	188.105	C9H16O4	[M-H]-	Azelaic acid	Organic acids	Organic acids	1662000	1718900	1681300	2178800	2131400	2257300	1932600	2042200	1951800	1853400	1999700	1803800	1681200	1876500	1995100	C08261	--
pmn001380	187.1	169.09	188.105	C9H16O4	[M-H]-	Eucommiol	Others	Others	98115	94644	93729	128940	95127	132670	102690	111880	80563	100270	91548	104370	97619	117000	116280	C17878	--
mws5041	189.12	86.1	188.116	C8H16N2O3	[M+H]+	L-Glycyl-L-isoleucine*	Amino acids and derivatives	Amino acids and derivatives	310410	300100	338030	306720	306440	263660	315700	302180	248580	274640	301890	265740	260670	289000	302410	--	--
pme0122	189.12	126	188.116	C8H16N2O3	[M+H]+	N6-Acetyl-L-lysine	Amino acids and derivatives	Amino acids and derivatives	34255	40414	47370	26602	43180	39570	44906	32594	28129	40887	69013	72696	42741	45453	20378	C02727	ko00310,ko01100
mws0736	189.12	86	188.116	C8H16N2O3	[M+H]+	N-Glycyl-L-leucine*	Amino acids and derivatives	Amino acids and derivatives	349630	369900	413780	387270	400470	370770	368230	386680	339150	319570	366610	315730	341220	349550	375680	C02155	--
Zmdp000292	189.14	70.07	188.127	C7H16N4O2	[M+H]+	Arginine methyl ester	Amino acids and derivatives	Amino acids and derivatives	104730	94050	99677	113700	117700	85222	186700	207320	192640	185800	154830	187360	125530	127710	138540	--	--
Zmjp000182	189.13	70.07	188.127	C7H16N4O2	[M+H]+	N-Monomethyl-L-arginine	Amino acids and derivatives	Amino acids and derivatives	86360	102690	82716	71459	96998	102710	165740	182470	164810	134060	113370	164570	107530	132880	92949	C03884	--
pme3388	189.13	144	188.127	C7H16N4O2	[M+H]+	Homoarginine	Amino acids and derivatives	Amino acids and derivatives	24395	21166	29036	26288	32768	38447	23576	26296	26045	56613	55259	44032	34354	39496	32208	C01924	--
Zmzp000145	189.16	84.08	188.152	C9H20N2O2	[M+H]+	Trimethyllysine	Amino acids and derivatives	Amino acids and derivatives	197710	229360	167560	255800	230170	190330	163450	132400	197820	162210	177110	172140	157030	167810	195110	C03793	ko00310,ko01100
Zmtn001624	188.04	144.05	189.043	C10H7NO3	[M-H]-	N-Acetylisatin	Alkaloids	Plumerane	13183	23893	12427	6385.6	8076.7	6594.4	42573	45394	36586	25818	25958	23270	16562	25395	22966	C02172	ko00380
pme0075	188.06	128	189.064	C7H11NO5	[M-H]-	N-Acetyl-L-glutamic acid	Amino acids and derivatives	Amino acids and derivatives	760050	698580	783770	694080	823380	748170	313450	353970	297540	447410	403820	433690	443070	486620	516270	C00624	ko00220,ko01100,ko01110,ko01210,ko01230
pme0278	191.1	128	190.095	C7H14N2O4	[M+H]+	2,6-Diaminooimelic acid	Organic acids	Organic acids	29491	31330	41885	26776	28724	37442	82879	86018	90639	68526	57617	64709	53500	61786	43280	C00666	ko00300,ko01100,ko01110,ko01230
mws1611	191.11	117.07	190.099	C12H14O2	[M+H]+	Z-Ligustilide	Others	Others	20062	19543	16977	26386	21579	20657	9745.9	7753.6	10811	20984	19059	21505	12668	16246	12736	C16987	--
Zmyn000453	191.02	111.01	192.027	C6H8O7	[M-H]-	Isocitric Acid	Organic acids	Organic acids	10811000	12114000	12405000	11510000	10623000	10883000	10478000	11366000	13061000	14951000	12691000	13107000	10333000	11280000	12031000	C00311	ko00020,ko00630,ko01100,ko01110,ko01200,ko01210,ko01230,ko01240
mws0281	191.02	111.01	192.027	C6H8O7	[M-H]-	Citric Acid	Organic acids	Organic acids	982220	971520	957340	510090	562960	619430	452060	486760	245690	897290	974400	325340	287740	644670	376810	C00158	ko00020,ko00250,ko00630,ko01100,ko01110,ko01200,ko01210,ko01230,ko01240
Cmpp003619	193.05	105.07	192.042	C10H8O4	[M+H]+	6,7-Dihydroxy-4-methylcoumarin	Lignans and Coumarins	Coumarins	110890	115980	90130	120300	104370	76163	114700	81583	102220	116720	92234	112610	162220	102970	93738	--	--
mws0277	191.06	85	192.063	C7H12O6	[M-H]-	Quinic Acid	Organic acids	Organic acids	5171800	4633400	5108700	4087400	4003000	3826400	4342500	4070500	4800600	5571600	4786800	4606400	4000000	4098200	4426400	C00296	ko00400,ko01100
Cmyp009787	193.16	109.06	192.151	C13H20O	[M+H]+	Damascenone	Others	Others	84061	82148	84266	117450	106010	97451	66216	62594	60114	114850	98967	119260	81961	100270	88834	--	--
mws1189	193.04	72.8	194.033	C6H10O7	[M-H]-	D-Galacturonic acid	Others	Saccharides and Alcohols	6434.3	8541.8	4924.7	10235	10667	11971	15914	26398	16752	12409	13174	11892	15464	10895	13195	C00333	ko00040,ko00053,ko00520,ko01100,ko01240,ko02010
pme3705	193.04	73	194.043	C6H10O7	[M-H]-	D-Glucoronic acid	Others	Saccharides and Alcohols	9116.9	8818.7	8059.7	12551	10203	10175	22902	19639	23159	9380.4	15474	14556	10775	16630	12485	C00191	ko00040,ko00053,ko00520,ko00562,ko01100,ko01240
Xmgn006542	193.05	133.03	194.057	C10H10O4	[M-H]-	Dimethyl Phthalate	Phenolic acids	Phenolic acids	28491	32007	27154	175870	161860	145280	200150	203240	223480	142200	138050	136800	111930	133880	138900	C11233	--
mws0014	193.05	134.01	194.058	C10H10O4	[M-H]-	Ferulic acid*	Phenolic acids	Phenolic acids	599860	673140	683170	805300	800600	784960	1071600	1049500	1024500	533500	527640	617080	610910	737600	867460	C01494	ko00940,ko01100,ko01110
pme0422	193.06	134	194.058	C10H10O4	[M-H]-	Isoferulic Acid*	Phenolic acids	Phenolic acids	1023300	1084900	1127600	1174000	1270100	1190200	1838500	1847000	1770600	872700	901990	928690	1136900	1358500	1192000	C10470	--
pmp001235	195.14	79.1	194.131	C12H18O2	[M+H]+	Cinidilide	Others	Others	58371	46615	39978	48795	57063	48697	17162	19188	15613	35962	33165	31211	32168	30995	30558	--	--
Lmyp002912	196.06	150.06	195.053	C9H9NO4	[M+H]+	2-Hydroxy-7-methoxy-1,4-benzoxazin-3(2H)-one (HMBOA)	Alkaloids	Alkaloids	105100	72941	64385	70699	76436	69868	53766	61004	40126	178540	329960	249900	94992	147770	110590	--	--
Lmyp003317	196.06	150.06	195.053	C9H9NO4	[M+H]+	6,7-Dimethoxy-2-benzoxazolinone (DMBOA)	Alkaloids	Alkaloids	106580	92805	48916	46775	59755	78780	54754	28772	27966	275380	286980	247440	89298	142630	131950	--	--
MWS1771	196.1	91.05	195.09	C10H13NO3	[M+H]+	L-Tyrosine methyl ester	Amino acids and derivatives	Amino acids and derivatives	93248	99703	87938	119470	100090	86684	84335	86471	97583	86070	78597	77994	80311	80729	79673	C03404	--
pme0534	195.05	74.9	196.058	C6H12O7	[M-H]-	Gluconic acid	Others	Saccharides and Alcohols	379100	370780	488150	463290	462890	599960	886330	917790	814820	784280	649920	747730	540870	529490	696040	C00257	ko00030,ko01100,ko01110,ko01200
MWSslk006	197.08	65.04	196.074	C10H12O4	[M+H]+	Ethyl Vanillate	Phenolic acids	Phenolic acids	45477	41226	42095	50981	55774	64398	41806	38467	36870	30000	31929	29893	36687	35407	41630	--	--
pmb2497	197	153	198.053	C9H10O5	[M-H]-	4-Hydroxy-3-methoxymandelate	Phenolic acids	Phenolic acids	66489	87502	69619	74652	114160	81853	62563	67285	64607	133320	103140	84416	84862	118040	142150	C05584	ko00350,ko01100
Lmxn008846	197.12	153.13	198.126	C11H18O3	[M-H]-	Hydroxydihydrobovolide	Others	Others	280120	250470	229530	272330	269570	267400	319870	348520	387820	248910	240670	242720	314150	376360	385740	--	--
Zmzn000079	199	78.96	200.009	C4H9O7P	[M-H]-	D-Erythrose-4-phosphate	Others	Saccharides and Alcohols	82782	75895	70290	72997	81992	79038	87673	106230	89394	94822	74461	80676	66858	72028	75399	C00279	ko00030,ko00400,ko00710,ko00750,ko00998,ko01100,ko01110,ko01200,ko01230,ko01240
pmb2640	199.17	199.17	200.178	C12H24O2	[M-H]-	Dodecanoic acid (Lauric acid)	Lipids	Free fatty acids	89564	80379	83306	149610	155430	152040	82115	83951	78750	97339	84978	90591	102930	101250	114970	C02679	ko00061,ko01100,ko01110
pmb0130	203.12	144	202.111	C12H14N2O	[M+H]+	Acetryptine	Alkaloids	Plumerane	77550	67755	51248	80049	85615	89453	25646	32834	22540	58966	48808	48063	43947	40386	44868	--	--
mws5037	203.14	86.1	202.132	C9H18N2O3	[M+H]+	L-Alanyl-L-leucine	Amino acids and derivatives	Amino acids and derivatives	279850	271570	347270	321420	314670	286990	261610	293100	317630	317960	259500	260420	271620	226030	297000	--	--
NK10251888	203.15	70.07	202.143	C8H18N4O2	[M+H]+	NG,NG-Dimethyl-L-arginine	Amino acids and derivatives	Amino acids and derivatives	105920	94257	99970	141200	130020	122380	203600	206230	156790	169060	170530	165960	130790	110080	142240	C03626	--
mws0018	203.22	83	202.216	C10H26N4	[M+H]+	Spermine	Alkaloids	Alkaloids	6664500	7149300	7578000	6315300	6692900	6727100	6559100	7332700	7086700	6104500	6292200	6339200	6635200	6839500	7162800	C00750	ko00330,ko00410,ko00480,ko00770,ko01100,ko01240
MWSslk108	204.13	85.03	203.116	C9H17NO4	[M+H]+	O-Acetyl-L-carnitine	Alkaloids	Alkaloids	165260	199140	188160	161790	169680	165590	371830	404090	390510	249790	346910	310760	287530	231170	238810	--	--
Zmbp002538	205.1	146.06	204.09	C11H12N2O2	[M+H]+	1-Methoxy-indole-3-acetamide	Alkaloids	Plumerane	17754000	19619000	19264000	18870000	18718000	18607000	45402000	48223000	48434000	35511000	34594000	35230000	28211000	29466000	29290000	--	--
mws0282	203.08	116.05	204.09	C11H12N2O2	[M-H]-	L-Tryptophan	Amino acids and derivatives	Amino acids and derivatives	1947700	1892300	2075300	2315700	2553000	2542300	4899900	4760300	4732100	4086000	4151900	4090800	2837400	3453400	3403700	C00078	ko00260,ko00380,ko00400,ko00901,ko00966,ko00970,ko00998,ko01100,ko01110,ko01210,ko01230,ko01240
Zmtn001464	204.03	160.04	205.038	C10H7NO4	[M-H]-	4,8-Dihydroxyquinoline-2-carboxylic acid	Organic acids	Organic acids	150570	150460	159740	206550	196000	198010	152600	167650	157390	189500	214180	168520	140390	166230	178740	C02470	ko00380
pmb0818	206.1	147.5	205.074	C11H11NO3	[M+H]+	Methoxyindoleacetic acid	Alkaloids	Plumerane	258690	221640	205120	229310	244290	233880	718280	733640	689660	449390	478750	441560	378570	344770	447450	C05660	ko00380
pme1261	206.14	76	205.131	C9H19NO4	[M+H]+	D-Panthenol	Others	Saccharides and Alcohols	8091.8	20232	17563	19154	19896	16924	10960	52045	38996	22439	27998	40274	12080	8985.8	10409	C05944	ko00770
pmb1587	207.14	165.2	206.131	C13H18O2	[M+H]+	4-Hydroxy-3,5-diisopropylbenzaldehyde	Phenolic acids	Phenolic acids	13860	18188	17532	23122	22782	21278	16950	20207	16051	16186	18302	16960	20061	17907	15207	--	--
Lmbn013410	205.16	189.13	206.167	C14H22O	[M-H]-	2,4-Di-Tert-Butylphenol*	Phenolic acids	Phenolic acids	98075	63021	79270	94008	75693	79428	63146	71158	61816	84438	73524	78838	68391	64760	104080	--	--
Lmln010063	205.16	189.13	206.167	C14H22O	[M-H]-	2,6-Di-tert-butylphenol*	Phenolic acids	Phenolic acids	111800	95703	86438	102020	87671	102030	86991	85007	101640	94566	91939	98288	79220	108810	95505	--	--
Zmgn002106	206.08	58.03	207.09	C11H13NO3	[M-H]-	N-Acetyl-L-phenylalanine	Amino acids and derivatives	Amino acids and derivatives	171910	134920	172750	206010	234700	212910	140940	112150	160290	274900	329860	221550	141880	203210	172330	C03519	ko00360,ko01100
MWSmce644	209.08	93.03	208.074	C11H12O4	[M+H]+	4-Acetoxy-3-Ethoxybenzaldehyde	Others	Others	451480	424770	346830	165290	189240	168120	582380	491280	697980	369770	315750	358560	353610	358620	399900	--	--
pme3443	207.07	192	208.074	C11H12O4	[M-H]-	Sinapinaldehyde	Phenolic acids	Phenolic acids	46332	42262	51844	58008	68752	71646	100910	107210	88665	145770	163700	172450	67704	73586	108730	C05610	ko00940,ko01100,ko01110
mws1212	209.08	177.3	208.074	C11H12O4	[M+H]+	Ferulic acid methyl ester	Phenolic acids	Phenolic acids	130180	127060	117420	134390	134860	155260	465630	479310	422190	224270	231930	238510	243170	217750	226060	--	--
pmb2620	207.07	133.1	208.074	C11H12O4	[M-H]-	3,4-Dimethoxycinnamic acid	Phenolic acids	Phenolic acids	32010	37826	32582	52151	43941	44191	194340	183110	186880	95338	96828	110510	78943	99165	99244	--	--
Lmsn000954	207.09	59.01	208.095	C8H16O6	[M-H]-	Dambonitol	Others	Saccharides and Alcohols	196340	172790	170660	175830	123750	162380	278410	249540	304840	218710	209890	205100	202860	193000	182940	--	--
Zmpn000199	209.03	85.03	210.038	C6H10O8	[M-H]-	D-Galactaric acid	Others	Saccharides and Alcohols	66423	44178	49835	62158	62931	53984	161580	184090	178610	171120	160690	192300	87687	98944	115400	C00879	ko00053,ko01100
Zmyn000108	209.03	85.03	210.038	C6H10O8	[M-H]-	D-Saccharic acid	Others	Saccharides and Alcohols	36474	42852	47325	57219	50449	37496	136840	224020	248110	139260	129730	150850	74655	87833	99582	C00818	ko00053,ko01100
Hmcn000192	209.07	59.01	210.073	C7H14O7	[M-H]-	Sedoheptulose	Others	Saccharides and Alcohols	89967	95841	82876	94652	91459	117510	147150	151750	41668	88894	113310	118720	69251	71092	108570	C02076	ko00710,ko01100
pme1654	209.12	59.02	210.126	C12H18O3	[M-H]-	Jasmonic acid	Organic acids	Organic acids	1055700	1069600	1144100	1242700	1280800	1281300	778720	784390	777940	318050	355450	370380	769340	853620	887130	C08491	ko00592,ko01100,ko01110,ko04075
pmb0128	213.3	81	212.178	C13H24O2	[M+H]+	δ-Tridecalactone	Lipids	Free fatty acids	297930	344270	362860	317500	282520	265650	274240	305810	291120	178860	171530	174730	241260	237180	280330	--	--
pmb2507	213.1	97	214.024	C5H11O7P	[M-H]-	2-Deoxyribose-1-phosphate	Nucleotides and derivatives	Nucleotides and derivatives	143770	163620	147780	168840	165960	186130	108410	137500	124290	126720	195470	184110	108600	163570	122680	C00672	ko00030,ko00240,ko01100
mws0863	213.02	97	214.024	C5H11O7P	[M-H]-	2-Deoxyribose-5'-phosphate	Nucleotides and derivatives	Nucleotides and derivatives	45437	50960	46363	49049	52287	63497	27291	36739	27275	55699	44575	48060	33788	39918	48611	C00673	ko00030,ko01100
pme0170	217.13	158	216.122	C8H16N4O3	[M+H]+	N-Acetyl-L-Arginine	Amino acids and derivatives	Amino acids and derivatives	135820	168270	150170	127890	125940	194180	226560	289880	141260	131960	136420	136950	186260	189000	163720	--	--
MWS1900	215.13	153.13	216.136	C11H20O4	[M-H]-	Undecanedioic acid	Lipids	Free fatty acids	40223	39149	35745	44162	51028	51333	41431	44927	41276	24592	24374	20393	34829	44805	48942	--	--
mws5045	215.17	169.16	216.173	C12H24O3	[M-H]-	12-Hydroxydodecanoic acid	Lipids	Free fatty acids	13932	14045	14269	19362	17692	17477	50176	47456	48363	24100	26403	24748	21613	25590	27195	C08317	--
pme2566	217.08	199	218.09	C8H14N2O5	[M-H]-	5-L-Glutamyl-L-amino acid	Amino acids and derivatives	Amino acids and derivatives	140470	138340	137780	129330	145370	139840	261240	256160	262870	122740	105670	148290	178910	178430	172090	--	--
mws0677	219.11	160	218.106	C12H14N2O2	[M+H]+	N-Acetyl-5-hydroxytryptamine	Alkaloids	Plumerane	108630	92560	135510	521840	581970	508310	134650	86634	159230	360530	366870	306680	235430	253980	236700	C00978	ko00380,ko01100,ko01110
Lmwp102904	219.15	174.09	218.142	C13H18N2O	[M+H]+	N,N-Dimethyl-5-methoxytryptamine	Alkaloids	Plumerane	18170	18454	13544	9	9	9	26271	32601	34854	19313	20574	19940	16200	11078	13415	C08309	--
mws1337	220.12	202.1	219.111	C9H17NO5	[M+H]+	D-Pantothenic Acid	Others	Vitamin	4738200	4778100	4839000	4625700	5025500	5458200	3006300	3235100	3177900	4111000	3879300	4047700	3983900	4033100	4416200	C00864	ko00410,ko00770,ko01100,ko01110,ko01240
mws4174	222.1	138	221.09	C8H15NO6	[M+H]+	N-Acetyl-D-mannosamine	Others	Saccharides and Alcohols	39255	38471	37595	31102	41703	27477	38075	39827	24427	30041	29629	47349	42320	36449	30346	C00645	ko00520,ko01100
mws2608	222.1	84.05	221.09	C8H15NO6	[M+H]+	N-Acetyl-D-galactosamine	Others	Saccharides and Alcohols	797960	814110	935550	718600	648980	736940	718000	783310	767520	593050	620250	705840	841660	670660	775950	C01132	ko00052,ko01100
pme2755	222	144	221.09	C8H15NO6	[M+H]+	N-Acetyl-D-glucosamine	Others	Saccharides and Alcohols	1196900	1258800	1142200	1059600	1025300	944210	953400	1035900	1118300	866160	853680	858450	1318400	971280	943190	C00140	ko00520,ko01100,ko02010
mws5042	223.11	120.09	222.1	C11H14N2O3	[M+H]+	L-Glycyl-L-phenylalanine	Amino acids and derivatives	Amino acids and derivatives	122830	130760	108060	97259	134270	116180	161030	127310	193490	120500	141830	150190	144320	131770	170550	--	--
mws0520	224.09	136	223.084	C11H13NO4	[M+H]+	N-Acetyl-L-tyrosine	Amino acids and derivatives	Amino acids and derivatives	163280	143310	206340	182670	224850	193210	139210	167450	172030	166280	143960	160470	178630	153070	149750	--	--
Zmln002252	223.03	149.03	224.032	C10H8O6	[M-H]-	Sideretin (5,7,8-Trihydroxy-6-methoxycoumarin)	Lignans and Coumarins	Coumarins	33418	40933	52938	53300	61844	53559	79207	96086	83443	62702	34624	81562	47264	45123	57861	C22007	--
mws4085	223.06	193	224.068	C11H12O5	[M-H]-	Sinapic acid	Phenolic acids	Phenolic acids	82879	69479	70117	87054	107480	79348	158280	200860	188210	118400	101360	128260	102490	129740	89166	C00482	ko00940,ko01100,ko01110
pme0220	225.15	151.11	224.141	C13H20O3	[M+H]+	Methyl jasmonate	Organic acids	Organic acids	26878	25542	31835	42951	43384	41093	12492	11999	12656	7524.8	5985.9	7943.5	19699	19928	23473	C11512	ko00592,ko01110
Qmyp101232	225.15	95.08	224.141	C13H20O3	[M+H]+	Vomifoliol	Terpenoids	Monoterpenoids	1457100	1267000	1367200	1571900	1536600	1364100	1611400	1469300	1380000	1551200	1357100	1451600	1371500	1215900	1433300	C04166	--
Lmwp102712	225.19	67.06	224.178	C14H24O2	[M+H]+	Goshuyic acid	Lipids	Free fatty acids	177220	208500	232800	225290	257680	259110	238570	246800	267900	240810	262510	269730	255690	264110	214060	--	--
Lmdp002381	227.09	149.06	226.084	C11H14O5	[M+H]+	Genipin	Terpenoids	Monoterpenoids	487740	441280	411630	481360	429610	384520	393140	516400	493710	468670	487250	561160	511130	455710	512500	C09780	--
Cmsp002787	227.09	181.05	226.084	C11H14O5	[M+H]+	3,4'-Dihydroxy-3',5'-dimethoxypropiophenone	Phenolic acids	Phenolic acids	147270	287940	152700	193790	236480	224940	221730	181180	278260	318080	232890	267520	193290	218250	149570	--	--
pme1194	228.1	112	227.091	C9H13N3O4	[M+H]+	2'-Deoxycytidine	Nucleotides and derivatives	Nucleotides and derivatives	57131	59809	45407	81898	78493	65096	164760	153450	117130	49224	42882	38697	94173	69197	74069	C00881	ko00240,ko01100,ko02010
Lmhp001461	229.15	70.07	228.147	C11H20N2O3	[M+H]+	L-Prolyl-L-Leucine	Amino acids and derivatives	Amino acids and derivatives	262620	209090	202740	204860	320840	194580	253630	299830	390860	309960	300900	231290	282060	197800	267710	--	--
mws0119	227.2	227.2	228.209	C14H28O2	[M-H]-	Myristic Acid	Lipids	Free fatty acids	3503300	3879800	3604300	4468300	4079500	4095400	3225600	3704200	3820400	4140900	4075500	4165300	4454300	4006200	4057100	C06424	ko00061,ko01100
mws0474	229.14	211	230.152	C12H22O4	[M-H]-	Dodecanedioic aicd	Lipids	Free fatty acids	3016.8	3170.8	2484.5	5008.4	4544.5	4066.5	5698.6	6199.8	5440.3	2641.5	1311.8	2839.8	3696.7	3855.7	3539.5	C02678	--
Lmhp001670	231.16	72.08	230.163	C11H22N2O3	[M+H]+	L-Valyl-L-Leucine	Amino acids and derivatives	Amino acids and derivatives	144930	143250	99588	111860	125810	124420	303750	281500	321760	159760	125870	169190	178180	177470	178020	--	--
pme1453	233.13	159	232.121	C13H16N2O2	[M+H]+	Melatonin (N-Acetyl-5-methoxytryptamine)	Alkaloids	Plumerane	183050	174320	185520	16446000	15756000	15958000	92333	63477	86930	12415000	13062000	12394000	8444000	7974200	8305000	C01598	ko00380,ko01100,ko01110
pmb0490	235.14	147.04	234.137	C13H18N2O2	[M+H]+	p-Coumaroylputrescine	Alkaloids	Phenolamine	490170	623460	575360	851980	1017800	958650	7268700	6558500	6966200	2625700	3367700	2844100	2191400	2393400	2737900	C18326	ko00330,ko01100
pmb0962	235.1	118.3	234.158	C10H22N2O4	[M+H]+	L-Lysine-Butanoic Acid	Amino acids and derivatives	Amino acids and derivatives	4074200	3787800	4575800	3508000	3385100	4066800	5985500	6574600	6889900	5232800	5508300	4893600	3752900	4918800	4289800	--	--
Lhsp101904	235.17	179.11	234.162	C15H22O2	[M+H]+	polygodial	Terpenoids	Sesquiterpenoids	99996	105310	94951	84004	105160	112090	61151	59227	58132	53438	62101	65615	85260	90560	79296	C09712	--
ML10174588	233.16	233.16	234.162	C15H22O2	[M-H]-	Confertifoline	Terpenoids	Sesquiterpenoids	612280	669580	661530	707550	768700	753290	541110	531310	522360	547160	592450	622240	506680	702110	704770	C09376	--
mws4176	237.12	120.09	236.116	C12H16N2O3	[M+H]+	L-Alanyl-L-Phenylalanine	Amino acids and derivatives	Amino acids and derivatives	27285	45528	29010	41014	25662	43010	73726	63710	71274	22941	49720	43800	37906	21258	43979	--	--
Lmhn003240	237.04	121.03	238.048	C11H10O6	[M-H]-	Benzoylmalic acid	Phenolic acids	Phenolic acids	412590	389040	463200	403790	393710	368620	647690	615060	745380	462660	447740	495290	326700	432390	484610	--	--
Lmyn000160	237.06	87.01	238.069	C8H14O8	[M-H]-	Mucic acid Dimethyl Ester	Phenolic acids	Phenolic acids	175230	187460	203410	213720	234370	215470	358720	386900	389800	276890	248500	278160	211730	239490	267590	--	--
pmn001669	237.08	147	238.084	C12H14O5	[M-H]-	Methyl sinapate	Phenolic acids	Phenolic acids	8339.2	10208	6346.1	15428	16977	14107	82568	103660	83962	33293	38107	31184	27953	33549	33026	--	--
pmn001320	237.08	163.04	238.084	C12H14O5	[M-H]-	1-O-p-Cumaroylglycerol	Phenolic acids	Phenolic acids	9	9	9	9	9	9	20193	23226	26664	13534	7985.8	5332.5	8114.5	13468	5904.8	--	--
Lmzn001925	239.09	195.1	240.1	C12H16O5	[M-H]-	3,4'-Dihydroxy-3'-methoxybenzenepentanoic acid	Phenolic acids	Phenolic acids	9689	5945.2	4823.8	3219	9131	7551	17783	16162	11892	19084	21038	18330	10772	13763	8656.5	--	--
MWS0552	239.2	223.03	240.209	C15H28O2	[M-H]-	Cis-10-Pentadecenoic Acid(C15: 1)	Lipids	Free fatty acids	543230	507640	501760	511330	540120	515010	329780	314910	328530	373230	292840	361950	341990	474670	480690	--	--
pme2827	239	223	240.245	C16H32O	[M-H]-	Palmitaldehyde	Lipids	Free fatty acids	45373000	46887000	51873000	49433000	49943000	55047000	57867000	62589000	54089000	50803000	51649000	53598000	39255000	44945000	51377000	C00517	ko00071
MWS2910	242.11	126.07	241.106	C10H15N3O4	[M+H]+	5-Methyl-2'-Deoxycytidine	Nucleotides and derivatives	Nucleotides and derivatives	26753	41085	31862	45793	36709	34393	73239	43863	77457	24325	21163	23970	39012	36691	41172	C03592	--
pme0264	243.1	127	242.09	C10H14N2O5	[M+H]+	Thymidine	Nucleotides and derivatives	Nucleotides and derivatives	141340	134000	138890	149680	155670	170400	253250	220210	212470	82106	104640	72475	139960	125940	141070	C00214	ko00240,ko01100
MWS2430	241.22	241.21	242.225	C15H30O2	[M-H]-	13-methylmyristic acid	Lipids	Free fatty acids	43370	46879	30918	60026	38016	58960	16772	36449	31849	50781	49532	52144	46328	60258	55145	--	--
mws0359	241.22	241.22	242.225	C15H30O2	[M-H]-	Pentadecanoic Acid	Lipids	Free fatty acids	26113	29347	34147	34473	45484	56508	31156	35271	41823	33134	38468	32226	61723	64064	60796	C16537	--
ML10180524	244.09	112.05	243.086	C9H13N3O5	[M+H]+	Cytarabine	Nucleotides and derivatives	Nucleotides and derivatives	218920	143320	96365	214310	144040	132210	322970	373860	250300	291690	260980	289940	224910	190510	165620	C02961	--
pme3732	244.09	112	243.086	C9H13N3O5	[M+H]+	Cytidine	Nucleotides and derivatives	Nucleotides and derivatives	589520	509240	554610	516040	452140	511220	1298300	1469000	1528900	1264400	1270400	1161900	881590	724210	902090	C00475	ko00240,ko01100,ko02010
mws0976	243.06	153	244.07	C9H12N2O6	[M-H]-	β-Pseudouridine	Nucleotides and derivatives	Nucleotides and derivatives	28997	29395	30376	35865	26702	43584	17937	13325	13290	21887	25708	25438	19885	22985	27689	C02067	ko00240,ko01100
mws0248	243.06	110	244.07	C9H12N2O6	[M-H]-	Uridine	Nucleotides and derivatives	Nucleotides and derivatives	37497	27632	49322	39251	24470	41558	36024	40009	46996	55669	42155	46869	42113	30669	34287	C00299	ko00240,ko01100,ko02010
MWSmce295	245.07	113.03	244.07	C9H12N2O6	[M+H]+	1-beta-D-Arabinofuranosyluracil	Nucleotides and derivatives	Nucleotides and derivatives	145460	133710	141360	109040	119520	86604	147800	164610	175160	159260	150930	171550	131860	110110	87465	C16908	--
MWS5231	243.16	181.16	244.167	C13H24O4	[M-H]-	Tridecanedioic acid	Lipids	Free fatty acids	39526	31611	39108	42674	42111	41795	35167	41059	35188	39166	38208	42889	32127	43519	40736	--	--
Lmhp002031	245.18	86.1	244.179	C12H24N2O3	[M+H]+	L-Leucyl-L-Leucine	Amino acids and derivatives	Amino acids and derivatives	68165	110930	96779	138020	73139	87825	252750	244180	269270	138600	87972	108930	114140	105000	137490	--	--
pmb2591	245.09	203.2	246.1	C13H14N2O3	[M-H]-	N-Acetyl-L-Tryptophan	Amino acids and derivatives	Amino acids and derivatives	360710	347190	401690	448900	469450	474180	5606600	5961900	4653800	2859100	2889500	3442100	2075000	2385000	3120500	--	--
Lmrj002087	247.13	86.09	246.121	C10H18N2O5	[M+H]+	L-Isoleucyl-L-Aspartate	Amino acids and derivatives	Amino acids and derivatives	390140	411510	377830	331570	335670	298410	269850	314160	261530	301570	343790	293120	297610	311820	333300	--	--
Zmdp001647	247.13	184.1	246.122	C10H18N2O5	[M+H]+	γ-Glutamyl-L-valine	Amino acids and derivatives	Amino acids and derivatives	60784	74346	64935	87326	79039	73543	110520	116970	93838	67349	66541	62615	78448	92834	74253	--	--
pme2812	249.12	190	248.116	C13H16N2O3	[M+H]+	6-Hydroxymelatonin	Alkaloids	Plumerane	195330	188840	153880	36986000	37023000	35581000	57500	85594	85595	25035000	25325000	25110000	15099000	17023000	16221000	C05643	ko00380
pmb0323	251.14	163.04	250.132	C13H18N2O3	[M+H]+	N-Caffeoylputrescine	Alkaloids	Phenolamine	9	9	9	9	9	9	93812	89756	92883	9	9	9	36412	38090	24059	C03002	--
Lmhp002153	251.14	147.04	250.132	C13H18N2O3	[M+H]+	N-p-Coumaroylhydroxyputrescine	Alkaloids	Phenolamine	23423000	21668000	21084000	16507000	19856000	17493000	56227000	50112000	54048000	22763000	24102000	18939000	30333000	28291000	28123000	--	--
pma1840	250.14	147	250.144	C14H20NO3+	[M]+	4-Coumaroylcholine	Alkaloids	Phenolamine	55561	34389	54914	92494	63225	46227	61745	118690	92883	85566	80079	108700	90022	51804	71064	--	--
pme3961	252.11	136	251.102	C10H13N5O3	[M+H]+	2'-Deoxyadenosine	Nucleotides and derivatives	Nucleotides and derivatives	218850	203840	194390	326260	301270	289620	252520	240290	224820	192850	195760	199880	222520	224790	207370	C00559	ko00230,ko01100,ko02010
Lmhn003373	253.04	137.02	254.043	C11H10O7	[M-H]-	4-Hydroxybenzoylmalic acid	Phenolic acids	Phenolic acids	21562	24216	41518	61298	47051	59464	48106	48838	44663	70408	91715	82100	43746	55315	63928	--	--
Lmcn009122	253.22	235.21	254.225	C16H30O2	[M-H]-	(7Z)-Hexadecenoic acid	Lipids	Free fatty acids	2627.4	3271.9	2249.8	4157	4266.4	4677.1	2230.6	2383.8	4461.3	2773.4	3488.9	1164	3377.9	4529.3	4391.2	--	--
mws0361	253.22	235.19	254.225	C16H30O2	[M-H]-	Palmitoleic Acid	Lipids	Free fatty acids	9906.2	9638.6	12277	16453	13057	14175	9797.8	8591.7	7747.9	9802.4	9816	9854.9	8439.7	8964.6	13640	C08362	ko00061
pma3101	256.08	124.1	256.082	C11H14NO6+	[M]+	Nicotinate D-ribonucleoside	Others	Vitamin	340570	313960	229350	337270	300750	313180	419590	478550	415870	269520	322880	354960	278540	244770	374390	C05841	ko00760,ko01100
mws0120	258.11	104.11	257.103	C8H20NO6P	[M+H]+	Choline Alfoscerate	Lipids	PC	1079400	1111200	1120300	853850	877110	872850	1361500	1403000	1178300	766790	761470	658310	1005400	925680	968290	C00670	ko00564,ko00565
MWSslk133	257.18	195.18	258.183	C14H26O4	[M-H]-	1,14-Tetradecanedioic Acid	Lipids	Free fatty acids	11584	7157.2	8958.9	13834	12498	9729.4	12911	10777	13600	9786.5	11125	13621	10194	8818.7	13674	--	--
Zmyn000110	258.04	78.96	259.046	C6H14NO8P	[M-H]-	D-Glucosamine 1-phosphate	Others	Saccharides and Alcohols	59747	61196	60906	76911	74256	72293	59729	62858	72430	74051	69081	72126	52602	64826	67863	C06156	ko00520,ko01100
MWS2442	259.02	96.97	260.03	C6H13O9P	[M-H]-	D-Fructose 6-Phosphate	Others	Saccharides and Alcohols	725720	733420	833520	702730	688740	712530	1374200	1472900	1526400	984000	770430	947710	739010	888400	943040	C00085	ko00052,ko00500,ko00710,ko01100,ko01110,ko01200
mws0866	259.02	97	260.03	C6H13O9P	[M-H]-	D-Glucose 6-phosphate	Others	Saccharides and Alcohols	1246500	1272300	1254100	1149900	1059500	1057900	2161200	2165200	2231900	1326500	1344600	1432900	1206300	1382800	1533600	C00092	ko00500,ko00524,ko00562,ko00998,ko01100,ko01110
mws1090	259.02	97	260.03	C6H13O9P	[M-H]-	Glucose-1-phosphate	Others	Saccharides and Alcohols	982690	1118900	1147500	960610	982600	1017900	1557500	2034700	2105100	1333800	1270900	1369800	1158400	1322300	1524500	C00103	ko00010,ko00040,ko00052,ko00500,ko00520,ko00523,ko00561,ko01100,ko01110,ko01240
Zmdp002216	261.14	86.1	260.137	C11H20N2O5	[M+H]+	L-γ-Glutamyl-L-leucine	Amino acids and derivatives	Amino acids and derivatives	59232	61330	68454	54007	48394	61790	124580	108670	111260	94588	76173	93878	72337	93868	86259	--	--
MWS4309	262.12	188.07	261.111	C13H15N3O3	[M+H]+	Glycyl-tryptophan	Amino acids and derivatives	Amino acids and derivatives	47926	56691	53208	64264	47984	53425	36471	35185	48437	53666	25719	43029	47830	45076	39272	--	--
Zmpn000095	261.04	78.96	262.045	C6H15O9P	[M-H]-	Sorbitol-6-phosphate	Others	Saccharides and Alcohols	18874	15665	15678	12762	13424	13761	15996	13069	15812	13735	11580	16573	12473	12475	14633	C01096	ko00051,ko01100
Lmhp001732	263.13	70.07	262.132	C14H18N2O3	[M+H]+	L-Prolyl-L-Phenylalanine	Amino acids and derivatives	Amino acids and derivatives	52994	42921	73010	84566	45049	42369	386610	364700	406280	268670	353550	250140	177560	167930	177160	--	--
Lmtn004049	263.13	204.12	264.136	C15H20O4	[M-H]-	Abscisic acid	Organic acids	Organic acids	3617.4	4335.3	6047.6	6158.3	7005.3	3729.3	77657	65160	73529	59062	58918	52391	27603	28963	33370	C06082	ko00906,ko01100,ko01110,ko04075
Lmlp003161	265.15	177.06	264.147	C14H20N2O3	[M+H]+	N-Feruloylputrescine	Alkaloids	Phenolamine	16265000	14631000	12609000	7700400	8091300	8719200	33035000	27623000	29372000	13663000	12830000	12895000	15154000	16468000	16170000	C10497	ko00330,ko01100
pmb0952	265.1	122.1	265.112	C12H17N4OS+	[M]+	Thiamine (Vitamin B1)	Others	Vitamin	5936.2	9473.2	8175	11932	18682	22255	13269	20379	21126	32036	33258	43928	26053	16310	24241	C00378	ko00730,ko01100,ko01240,ko02010,ko04122
Lmmp002013	267.17	179.07	266.163	C14H22N2O3	[M+H]+	Dihydroferuloylputrescine	Alkaloids	Phenolamine	68037	104650	97356	89254	64044	74913	184360	143990	183180	51773	64537	47706	112370	95846	122130	--	--
pme0230	268.1	136.06	267.097	C10H13N5O4	[M+H]+	Adenosine	Nucleotides and derivatives	Nucleotides and derivatives	8091300	8097900	7681400	14985000	13931000	13613000	4671700	4749300	4995900	5788200	5073400	5915300	7123300	6794100	7436600	C00212	ko00230,ko01100,ko02010
pme1184	268.1	152	267.097	C10H13N5O4	[M+H]+	2'-Deoxyguanosine	Nucleotides and derivatives	Nucleotides and derivatives	468670	489620	457170	653530	655600	596450	822510	865060	931480	317220	360810	322490	572400	500850	545370	C00330	ko00230,ko01100,ko02010
pme2890	269.06	136	268.055	C8H16N2O4S2	[M+H]+	L-Homocystine	Amino acids and derivatives	Amino acids and derivatives	9	9	9	9	9	9	57762	62867	65795	72945	86343	80349	34620	12668	22766	C01817	ko00270
mws1060	267.07	135	268.081	C10H12N4O5	[M-H]-	9-(Arabinosyl)hypoxanthine	Nucleotides and derivatives	Nucleotides and derivatives	284430	289590	260350	376760	425520	425430	384340	394730	431360	507610	514210	488730	384670	401280	449380	--	--
pme1119	269.09	137	268.081	C10H12N4O5	[M+H]+	Inosine	Nucleotides and derivatives	Nucleotides and derivatives	27352	23140	26930	29491	37392	27660	48417	34122	64117	35173	32780	53962	30721	26925	44327	C00294	ko00230,ko01100,ko02010
mws0383	267.23	267.23	268.24	C17H32O2	[M-H]-	10-Heptadecenoic Acid	Lipids	Free fatty acids	888770	864860	866810	1187000	703870	672630	305750	439010	485110	393990	336680	336770	624280	506000	196770	--	--
pmp000571	271.06	153.01	270.053	C15H10O5	[M+H]+	Apigenin; 4',5,7-Trihydroxyflavone	Flavonoids	Flavones	4564.9	7866.1	12881	9135.3	7644.6	6470.5	7395.4	6635.7	4796.8	12518	11919	8513.8	6921.3	9820.4	10420	C01477	ko00941,ko00943,ko00944,ko01100,ko01110
Lmyn006227	269.05	151	270.053	C15H10O5	[M-H]-	Galangin (3,5,7-Trihydroxyflavone)	Flavonoids	Flavones	10678	9402.9	13023	10371	10523	9160.8	10648	12800	12678	22505	21787	18555	10411	9599.8	15754	C10044	ko00941
mws0041	271.06	123.01	270.053	C15H10O5	[M+H]+	Baicalein	Flavonoids	Flavones	13359	7319.7	8325.1	7995.4	10471	13582	6645.3	9189.2	3729.9	3494.1	3877.5	2729.7	5236.8	7491.6	4294.7	C10023	--
mws1297	269.1	101.02	270.11	C13H18O6	[M-H]-	Benzyl glucoside	Phenolic acids	Phenolic acids	19343	18800	16375	24961	14917	14410	16054	11446	18499	17066	13790	24095	9429.8	12224	10134	--	--
pmf0293	269.29	209.2	270.292	C18H38O	[M-H]-	1-Octadecanol	Lipids	Free fatty acids	94966	90665	92332	87801	94483	86712	86827	83879	89460	85557	83716	84005	89811	89288	84750	--	--
pme2960	273.08	153	272.068	C15H12O5	[M+H]+	Naringenin chalcone; 2',4,4',6'-Tetrahydroxychalcone	Flavonoids	Chalcones	69136	59715	66013	44593	44895	45437	76052	84066	65322	131610	137940	150240	89512	81239	77339	C06561	ko00941,ko01100,ko01110
pme0376	271.06	151	272.068	C15H12O5	[M-H]-	Naringenin (5,7,4'-Trihydroxyflavanone)	Flavonoids	Flavanones	46789	46957	47241	29921	34202	32317	46573	62766	45738	86027	92888	102600	49558	53293	53682	C00509	ko00941,ko00943,ko01100,ko01110
pme3475	273.08	153	272.068	C15H12O5	[M+H]+	Butin; 7,3',4'-Trihydroxyflavanone	Flavonoids	Flavanones	56569	61886	63298	52566	47808	37200	75323	85536	76942	145780	140400	133800	78003	75128	76634	C09614	ko00941
mws0914	271.06	151	272.068	C15H12O5	[M-H]-	Pinobanksin	Flavonoids	Flavanonols	69672	54330	60323	48846	37085	50116	56887	79359	63583	120500	119170	140200	60268	70977	76961	C09826	ko00941
MWSmce675	271.08	108.02	272.09	C12H16O7	[M-H]-	Arbutin	Phenolic acids	Phenolic acids	336260	325590	302310	370240	351530	394320	279400	301730	306900	624160	556330	567430	354350	371960	407430	C06186	ko00010
Ymjm000152	271.08	108.02	272.09	C12H16O7	[M-H]-	p-Hydroxypheny-β-D-allopyranoside	Phenolic acids	Phenolic acids	148530	145400	161980	174680	173130	199550	138350	116260	158270	293310	259380	276250	161600	180970	183680	--	--
Lmmn003323	271.23	225.22	272.235	C16H32O3	[M-H]-	2-Hydroxyhexadecanoic acid	Organic acids	Organic acids	828890	709180	798340	917100	904880	895820	1869700	1792100	1928300	696280	724390	642370	1008500	1047200	1100100	--	--
pmp001264	274.27	256.27	273.267	C16H35NO2	[M+H]+	Hexadecylsphingosine	Lipids	Sphingolipids	2768200	2843600	2955900	2157600	2137700	2346600	636540	657480	780850	904710	953720	906390	1312200	1450000	1411100	--	--
pme1712	275	257	276.132	C11H20N2O6	[M-H]-	L-Saccharopine	Amino acids and derivatives	Amino acids and derivatives	5558.4	7547.4	7354.8	10282	4961.9	6473.9	56910	52005	36119	38604	35676	39211	15510	21678	19839	C00449	ko00300,ko00310,ko01100,ko01110,ko01230
pmb0508	277.17	147.04	276.159	C14H20N4O2	[M+H]+	p-Coumaroylagmatine	Alkaloids	Phenolamine	19565000	17834000	19027000	17197000	15169000	16881000	21331000	21187000	21714000	13941000	12466000	13540000	14922000	16550000	16347000	C04498	ko00330,ko01100
pmb1574	277.2	93	276.209	C18H28O2	[M+H]+	9,12-Octadecadien-6-Ynoic Acid	Lipids	Free fatty acids	32972	37807	28851	26172	26699	29833	54024	50443	46863	51307	42007	63035	46238	30037	42803	--	--
mws1038	277.12	146	278.13	C11H22N2O4S	[M-H]-	Pantetheine	Others	Others	16936	13688	5236.2	15106	22383	16911	12427	23037	12226	12260	26942	24824	7914	20207	14370	C00831	ko00332,ko00770,ko01110
Lmxp011770	279.16	149.02	278.152	C16H22O4	[M+H]+	Diisobutyl phthalate*	Phenolic acids	Phenolic acids	8237500	10478000	6939600	10519000	11458000	10709000	7409400	5817500	6651500	7266400	8268400	7060000	8841400	9505600	10061000	C15205	--
Lmlp012720	279.16	149.02	278.152	C16H22O4	[M+H]+	Dibutyl phthalate*	Phenolic acids	Phenolic acids	7532800	5179200	7665300	8232200	9241500	7571600	4046800	4719600	4538600	6075900	6205300	5971600	6516400	7122700	6464900	C14214	--
Lmhp003013	279.17	177.05	278.163	C15H22N2O3	[M+H]+	N-Feruloyl-Cadaverine	Alkaloids	Phenolamine	2967100	1833400	2151800	2545600	2122400	1865000	5047200	5362400	5884200	3496800	3146100	3802900	2873700	3763300	3869100	--	--
mws0366	277.22	277.22	278.225	C18H30O2	[M-H]-	γ-Linolenic Acid	Lipids	Free fatty acids	14967000	13878000	14043000	15247000	14618000	14081000	15075000	14969000	17157000	16295000	16747000	17304000	13251000	15986000	15803000	C06426	ko00591,ko01040,ko01100
pmb1650	279.2	149.4	278.225	C18H30O2	[M+H]+	Octadeca-11E,13E,15Z-trienoic acid	Lipids	Free fatty acids	2633800	2081700	2797000	2746300	2839500	3124300	1895800	1213700	2260200	2049900	2436400	1998700	2141400	2501200	2623900	--	--
mws0367	277.22	277.22	278.225	C18H30O2	[M-H]-	α-Linolenic Acid	Lipids	Free fatty acids	88957000	85940000	80642000	87079000	83505000	88059000	99565000	97948000	102390000	94678000	96431000	93660000	78570000	90543000	93276000	C06427	ko00592,ko01040,ko01100,ko01110
pmb0889	279.23	95.1	278.225	C18H30O2	[M+H]+	Punicic acid (9Z,11E,13Z-octadecatrienoic acid)	Lipids	Free fatty acids	255990	265540	297120	319220	256990	296750	496140	562190	596220	686490	673020	632850	505540	433720	427820	C08364	--
Lmbn005923	277.22	59.01	278.225	C18H30O2	[M-H]-	Crepenynic acid	Lipids	Free fatty acids	315990	330110	327530	314570	313680	329120	394430	402560	392340	385970	399350	400630	338550	365540	355970	C07289	ko00591
Lmhn002926	279.05	163.04	280.058	C13H12O7	[M-H]-	p-Coumaroylmalic acid	Phenolic acids	Phenolic acids	34336	49322	34980	33770	34336	27875	131600	158880	183440	67372	71022	74778	58936	69237	56997	--	--
mws0629	281.11	166	280.106	C13H16N2O5	[M+H]+	L-Aspartyl-L-Phenylalanine	Amino acids and derivatives	Amino acids and derivatives	122660	111450	125220	138960	131360	139020	151040	130680	138740	149430	133530	149630	126220	136460	116880	--	--
Lmhp002501	281.15	177.05	280.142	C14H20N2O4	[M+H]+	N-Feruloylhydroxyputrescine	Alkaloids	Phenolamine	17253000	13129000	14859000	8206000	8348700	8711400	14143000	13176000	16649000	7695600	8334400	8275500	9695500	12295000	10925000	--	--
mws1491	279.23	279.23	280.24	C18H32O2	[M-H]-	Linoleic acid	Lipids	Free fatty acids	5928400	6832900	6905400	6145100	8068500	7512800	13210000	11433000	14516000	12398000	9768900	12837000	13701000	13770000	13771000	C01595	ko00591,ko01040,ko01100
Hmhp001812	282.12	136.06	281.112	C11H15N5O4	[M+H]+	2'-O-Methyladenosine	Nucleotides and derivatives	Nucleotides and derivatives	44596	45757	47837	44871	46082	45003	60153	32992	59546	33476	47382	46752	47510	41042	52178	--	--
YC512118	282.28	247.24	281.272	C18H35NO	[M+H]+	Oleamide (9-Octadecenamide)	Lipids	Free fatty acids	80026	86257	85993	120520	124310	104720	36164	25834	24805	45057	59305	54848	88236	80689	75889	C19670	--
mws2623	281.25	281.25	282.256	C18H34O2	[M-H]-	11-Octadecanoic acid(Vaccenic acid)	Lipids	Free fatty acids	582500	458300	494610	680970	680780	480170	1212800	1059400	1067500	914390	903900	665300	803820	796730	859120	C21944	--
Lmyn012331	281.25	281.25	282.256	C18H34O2	[M-H]-	Petroselinic acid	Lipids	Free fatty acids	717700	645610	613270	867190	959240	653860	1466900	1198200	1398700	1073500	1045400	678520	994190	889120	1060100	C08363	--
mws0396	281.25	281.25	282.256	C18H34O2	[M-H]-	Elaidic Acid	Lipids	Free fatty acids	2475600	1873400	1771200	2785500	2448700	2131300	3785100	3566100	3687800	3087300	2433400	2246200	3147500	2697500	3041700	C01712	--
MWSmce333	284.1	152.06	283.092	C10H13N5O5	[M+H]+	Crotonoside; 2-Hydroxyadenosine	Nucleotides and derivatives	Nucleotides and derivatives	278340	306020	251030	368950	359150	369330	568690	566730	509870	501010	483540	548100	331780	384660	375690	C08432	--
pme1178	284.1	152	283.092	C10H13N5O5	[M+H]+	Guanosine	Nucleotides and derivatives	Nucleotides and derivatives	8589100	8178000	7944200	8247600	8022800	8255300	10586000	9587200	9446000	11545000	11584000	11803000	8958800	9237400	7727300	C00387	ko00230,ko01100,ko02010
Hmjp005556	284.13	147.05	283.119	C17H17NO3	[M+H]+	(2E)-3-(4-Hydroxyphenyl)-N-[2-(4-hydroxyphenyl)ethyl]-2-propenamide	Alkaloids	Alkaloids	9	9	9	9	9	9	64556	61489	72252	14390	15519	17830	19802	32000	29777	--	--
Hmqp002567	284.13	147.04	283.12	C17H17NO3	[M+H]+	4-Hydroxycinnamic acid p-hydroxyphenethylamine	Phenolic acids	Phenolic acids	9	9	9	9	9	9	82269	97973	73660	23763	21124	20363	22089	32565	20180	--	--
MWSmce089	284.12	147.04	283.121	C17H17NO3	[M+H]+	p-Coumaroyltyramine	Alkaloids	Phenolamine	9	9	9	9	9	9	88816	110590	111480	22959	15269	15756	40635	27687	37241	--	--
Zmzp005934	284.3	102.09	283.288	C18H37NO	[M+H]+	Stearamide	Alkaloids	Alkaloids	150220	135680	119140	206540	170440	196840	58607	52631	53542	115030	97240	102560	153340	129260	145050	C13846	--
mws0668	283.07	151	284.076	C10H12N4O6	[M-H]-	Xanthosine	Nucleotides and derivatives	Nucleotides and derivatives	611960	636350	567670	673990	815230	859980	691030	638630	708060	1076400	863900	970020	608500	760830	800590	C01762	ko00230,ko00232,ko01100,ko01110,ko02010
mws1489	283.26	283.26	284.272	C18H36O2	[M-H]-	Stearic Acid	Lipids	Free fatty acids	15823000	15350000	18071000	19318000	20606000	18429000	14334000	22618000	24834000	24058000	18590000	23146000	4746100	5323100	6146300	C01530	ko00061,ko01040
pme0088	285.04	151	286.048	C15H10O6	[M-H]-	Luteolin (5,7,3',4'-Tetrahydroxyflavone)	Flavonoids	Flavones	52726	52904	57111	6933	10760	7513.9	13234	14996	16173	20892	23325	19112	13068	22869	22283	C01514	ko00941,ko00944,ko01100,ko01110
pme1662	287.08	167	286.084	C16H14O5	[M+H]+	5,4'-Dihydroxy-7-methoxyflavanone (Sakuranetin)	Flavonoids	Flavanones	4783.2	1958	3241.1	4153.8	2822.5	3317.3	37118	28437	31956	65172	69361	77136	27449	29371	25355	C09833	ko00941,ko01110
MWSslk132	285.21	223.21	286.214	C16H30O4	[M-H]-	Hexadecanedioic acid	Lipids	Free fatty acids	12658	11809	9158.1	15849	16526	16182	11748	10616	12873	12611	15018	17840	12024	13981	11428	C19615	ko00073,ko01100
Zmyn005252	285.24	239.24	286.251	C17H34O3	[M-H]-	3-Hydroxy-palmitic acid methyl ester	Lipids	Free fatty acids	5281.4	6400.2	5937.9	4334.8	4450.1	4932.1	7219.9	5441.3	6914.1	7712.4	4583.4	4260.5	5021.9	4915.9	6198.3	C11849	--
mws0064	287.06	135	288.063	C15H12O6	[M-H]-	Eriodictyol (5,7,3',4'-Tetrahydroxyflavanone)	Flavonoids	Flavanones	7247.5	12400	10556	7132.8	4895.6	7902.2	17186	21322	17883	11002	18127	20838	13799	13543	12225	C05631	ko00941,ko01100,ko01110
Lmyn007883	287.22	287.22	288.23	C16H32O4	[M-H]-	9,16-Dihydroxypalmitic acid	Lipids	Free fatty acids	21625	21838	17688	10431	19669	13925	20503	21903	17975	25278	17829	23209	14940	16891	17921	--	--
pmb3081	289	97	290.004	C6H11PO11	[M-H]-	Glucarate O-Phosphoric acid	Others	Saccharides and Alcohols	1938800	1971300	1816200	1708300	1808300	1899500	1493000	1679700	1607400	1801100	1756900	1808500	1335500	1634300	1834600	--	--
pme3163	289	97	290.04	C7H15O10P	[M-H]-	D-Sedoheptuiose 7-phosphate	Others	Saccharides and Alcohols	2330500	2321600	2200500	2130700	2086000	2045500	1572300	1748400	1762200	1753700	1636700	1963100	1722800	1675500	1927200	--	--
pmb2657	289.1	97.1	290.123	C10H18N4O6	[M-H]-	Argininosuccinic acid	Organic acids	Organic acids	89143	104070	92998	81918	76409	77442	117530	135710	146220	133980	125050	133240	82650	94468	103420	C03406	ko00220,ko00250,ko01100,ko01110,ko01230
pmb3374	289.13	119.1	290.138	C14H18N4O3	[M-H]-	N-p-Coumaroyl hydroxydehydroagmatine	Alkaloids	Phenolamine	467600	518320	626110	553840	566820	553200	796410	865000	972990	191240	214440	200900	447510	518910	536780	--	--
pmb0885	291	190.9	290.188	C18H26O3	[M+H]+	4-Oxo-9Z,11Z,13E,15E-Octadecatetraenoic Acid	Lipids	Free fatty acids	121960	110510	123470	158600	144400	126820	101450	111490	116310	143920	134670	159150	111500	135140	129940	--	--
Zmyn004548	291.2	235.17	292.204	C18H28O3	[M-H]-	12-Oxo-phytodienoic acid	Lipids	Free fatty acids	18491	17632	18984	22561	22702	21795	25581	22769	26143	28541	35486	30061	23920	22389	26117	C01226	ko00592,ko01100,ko01110
MWSmce689	293.25	95.09	292.24	C19H32O2	[M+H]+	Methyl linolenate	Lipids	Free fatty acids	5152.8	1746.8	4435.8	5391.9	5727.6	7379.7	26560	20058	21428	9257.7	12932	9587.3	13653	9927	12533	--	--
Zmdn001564	293.11	164.07	294.122	C14H18N2O5	[M-H]-	γ-Glutamylphenylalanine	Amino acids and derivatives	Amino acids and derivatives	14930	18356	18463	22731	15350	16711	54820	49238	45176	41356	39979	31789	26439	30550	30673	--	--
pmb0494	295.17	207.07	294.158	C15H22N2O4	[M+H]+	Sinapoylputrescine	Alkaloids	Phenolamine	166110	142990	152930	196320	223190	173680	285420	252320	283170	322090	329310	315520	193790	204250	267640	--	--
pmb2786	293.21	235.17	294.219	C18H30O3	[M-H]-	9-Hydroxy-10,12,15-octadecatrienoic acid	Lipids	Free fatty acids	14362	13801	14200	14432	14076	12574	33628	38741	42178	25105	21985	22063	22551	21174	21907	C16326	ko00592
pmb2787	293.21	275.1	294.219	C18H30O3	[M-H]-	9-Oxo-10E,12Z-octadecadienoic acid	Lipids	Free fatty acids	19174	18957	25868	18918	21814	24417	52842	54393	52159	44192	42348	53641	26673	37933	38173	C14766	ko00591
Zmyn004676	293.21	113.1	294.219	C18H30O3	[M-H]-	17-Hydroxylinolenic acid	Lipids	Free fatty acids	149590	141290	160590	195660	185430	167200	428980	419320	469160	495830	494450	498090	282080	310970	317660	C16346	ko00592
pmb2792	293.21	193.1	294.219	C18H30O3	[M-H]-	13-Hydroxy-6,9,11-octadecatrienoic acid	Lipids	Free fatty acids	84105	88958	93778	91541	93029	82714	85891	88469	95819	90616	101230	96434	65521	82020	91850	--	--
Zmyn004732	293.21	185.12	294.219	C18H30O3	[M-H]-	2R-hydroxy-9Z,12Z,15Z-octadecatrienoic acid	Lipids	Free fatty acids	29373	31409	29087	33410	30188	34817	59595	65316	63877	49961	42073	47344	39340	43726	42121	C16342	ko00592
Lmbn005443	293.21	235.17	294.219	C18H30O3	[M-H]-	13-KODE; (9Z,11E)-13-Oxooctadeca-9,11-dienoic acid	Lipids	Free fatty acids	19615	18504	18313	18794	19213	18436	46315	47802	56365	27060	29746	30266	24220	29862	31419	C14765	ko00591
Zmpn003368	293.21	195.14	294.219	C18H30O3	[M-H]-	13S-Hydroxy-9Z,11E,15Z-octadecatrienoic acid	Lipids	Free fatty acids	297650	331800	324760	470620	496310	521810	610730	587640	601350	1195600	1228700	1216000	510420	615570	648450	C16316	ko00592
Lmqp000329	296.07	104.11	295.056	C8H14N3O7P	[M+H]+	5-Aminoimidazole ribonucleotide	Nucleotides and derivatives	Nucleotides and derivatives	681800	866460	826900	681290	819550	677860	1313800	1235900	1445000	727550	917090	605050	838090	854970	814160	--	--
Hmqp005455	297.24	81.07	296.234	C18H32O3	[M+H]+	15(R)-Hydroxylinoleic Acid	Lipids	Free fatty acids	21611	25349	25273	32022	44298	27132	67462	57865	55454	13431	14561	15167	52454	32832	30170	--	--
Hmqp005411	297.24	81.07	296.234	C18H32O3	[M+H]+	9-Oxo-12Z-Octadecenoic acid	Lipids	Free fatty acids	26800	19493	21362	33775	38548	36529	55789	71281	53663	10097	13467	18561	40258	38865	32654	--	--
Lmbn005369	295.23	195.14	296.235	C18H32O3	[M-H]-	13(S)-HODE;13(S)-Hydroxyoctadeca-9Z,11E-dienoic acid*	Lipids	Free fatty acids	245210	259790	263130	398280	387200	380840	724510	753240	767230	901280	931510	924050	491290	534540	582520	C14762	ko00591
Rfmb091	295.23	195.14	296.235	C18H32O3	[M-H]-	9S-Hydroxy-10E,12Z-octadecadienoic acid*	Lipids	Free fatty acids	255390	262380	260270	396390	411630	402760	746160	721060	758700	944300	938680	940430	495340	586310	589800	C14767	ko00591
Lmbn005662	295.23	171.1	296.235	C18H32O3	[M-H]-	9(10)-EpOME;(9R,10S)-(12Z)-9,10-Epoxyoctadecenoic acid	Lipids	Free fatty acids	21196	17679	18984	20924	21734	19051	35026	33215	37519	22392	25604	26629	18975	23408	20846	C14825	ko00591,ko01100
pmb2799	295.23	195.2	296.235	C18H32O3	[M-H]-	12,13-Epoxy-9-Octadecenoic Acid	Lipids	Free fatty acids	11988	10523	10235	12446	10199	13538	20630	19094	20537	17837	15565	18812	10764	14217	16378	C14826	ko00591,ko01100
pme1474	298.1	136	297.09	C11H15N5O3S	[M+H]+	5'-Deoxy-5'-(methylthio)adenosine	Nucleotides and derivatives	Nucleotides and derivatives	11096000	11440000	10454000	13073000	14410000	13592000	8254500	9350600	8781200	11194000	10243000	10969000	9972700	10323000	10455000	C00170	ko00270,ko00908,ko01100
pmb0197	298.1	166.3	297.107	C11H15N5O5	[M+H]+	N7-Methylguanosine	Nucleotides and derivatives	Nucleotides and derivatives	52517	62184	57408	62332	60864	70541	61359	86785	92206	70384	65234	60534	88048	72742	80304	C20674	--
pmp001204	299.09	284.1	298.084	C17H14O5	[M+H]+	Apigenin-7,4'-dimethyl ether	Flavonoids	Flavones	9	9	9	9	9	9	79575	81726	86254	33348	35760	34381	35102	29687	30027	C10019	--
Lmln001195	297.1	135.07	298.105	C14H18O7	[M-H]-	Picein (4-Acetylphenyl-glucoside)	Phenolic acids	Phenolic acids	10610	8330.2	6615	2216	5789.5	5572	6095	2946	6871	6337.6	8646.3	5282.7	7000.4	9821.7	7579.4	C10720	--
Zmyn004714	297.24	183.14	298.251	C18H34O3	[M-H]-	Ricinoleic acid	Lipids	Free fatty acids	22153	17754	20624	22148	16779	19304	21050	19281	16430	17448	12418	17705	15824	19653	20391	C08365	--
pmf0297	297.32	183.1	298.324	C20H42O	[M-H]-	1-Eicosanol	Lipids	Free fatty acids	20787	16559	19454	17845	17650	22028	16361	18005	22273	16488	18837	16342	20053	19776	18561	--	--
mws0058	299.06	284	300.063	C16H12O6	[M-H]-	Diosmetin (5,7,3'-Trihydroxy-4'-methoxyflavone)	Flavonoids	Flavones	1364400	1280800	1416200	222310	217740	252300	303510	295540	318910	379900	370000	352240	471670	541980	512480	C10038	--
Zmhp003514	301.07	286.05	300.063	C16H12O6	[M+H]+	6,7,8-Tetrahydroxy-5-methoxyflavone	Flavonoids	Flavones	1389800	1391600	1345400	203360	222350	216970	315350	297500	319200	360090	373530	382470	482630	532750	493330	--	--
Lmjp004941	301.07	286.05	300.063	C16H12O6	[M+H]+	Rhamnocitrin (7-Methylkaempferol)	Flavonoids	Flavonols	1209600	1333100	1117800	199380	185740	192130	275550	324060	280500	339430	341060	375260	486280	474220	456560	C17059	--
pmp000001	301.07	286.05	300.063	C16H12O6	[M+H]+	Hispidulin (5,7,4'-Trihydroxy-6-methoxyflavone)	Flavonoids	Flavones	1340000	1447500	1271800	212900	206740	199120	306360	317260	310730	370310	357100	371370	547530	501300	491480	C10058	--
Zmhn001358	299.08	137.02	300.084	C13H16O8	[M-H]-	4-O-Glucosyl-4-hydroxybenzoic acid	Phenolic acids	Phenolic acids	58564	57315	65513	69876	77222	85947	83567	95193	67694	39905	44037	38957	57255	83966	79823	--	--
pmb3142	299.1	137.1	300.085	C13H16O8	[M-H]-	Salicylic acid-2-O-glucoside	Phenolic acids	Phenolic acids	219550	227710	211120	225690	252320	229150	287850	300930	307930	366610	352890	376950	202540	256960	335170	--	--
Lmsn002247	299.08	137.02	300.085	C13H16O8	[M-H]-	1-O-Salicyloyl-β-D-glucose	Phenolic acids	Phenolic acids	13629	9384.1	3426.4	12619	23341	9828	20794	28386	20668	32752	20802	27866	14099	22009	20672	--	--
pmc1990	299.1	223.1	300.1	C17H16O5	[M-H]-	4'-Hydroxy-5,7-dimethoxyflavanone	Flavonoids	Flavanones	25894000	27250000	35926000	32480000	32545000	37245000	43463000	38724000	36182000	33010000	34792000	37359000	24033000	29723000	35699000	--	--
Cmmn012461	299.2	299.2	300.209	C20H28O2	[M-H]-	Dehydroabietic acid	Terpenoids	Ditepenoids	141440	87158	89543	88794	100270	95871	98893	81994	83635	95097	111200	77157	87726	98504	84086	--	--
pme2816	301.2	209.2	300.209	C20H28O2	[M+H]+	4-Oxoretinol	Others	Vitamin	12747	11830	11336	13073	11128	16284	11882	9067.7	12771	11678	12958	11637	13151	13698	11674	C16683	--
Zmyn005384	299.26	253.26	300.266	C18H36O3	[M-H]-	2R-Hydroxyoctadecanoic Acid	Lipids	Free fatty acids	11427	12873	10870	14106	15395	16091	21789	20204	21512	20059	22671	15931	13708	16606	17193	C03042	--
MWS4295	299.26	253.25	300.266	C18H36O3	[M-H]-	DL-2-hydroxystearic acid	Lipids	Free fatty acids	11980	12866	10841	14690	15294	15295	23080	19527	24734	18394	19233	17766	15334	15744	17491	--	--
Lmqn008288	299.26	299.26	300.267	C18H36O3	[M-H]-	3-Hydroxyoctadecanoic Acid	Lipids	Free fatty acids	149570	99673	99638	92363	110070	103030	86629	85667	94111	92073	97814	103760	103660	111830	92689	--	--
pme2954	303.05	137.02	302.043	C15H10O7	[M+H]+	Quercetin	Flavonoids	Flavonols	80417	74110	73247	59620	51983	51285	26824	54146	49435	38651	70600	52108	67181	61915	46583	C00389	ko00941,ko00944,ko01100,ko01110
Zmpp002571	303.05	257.05	302.043	C15H10O7	[M+H]+	Robinetin	Flavonoids	Flavonols	17704	20303	14377	14870	24414	34556	15897	21454	19771	21443	16598	38092	24724	13941	13974	C10177	--
pme3514	301.04	151	302.043	C15H10O7	[M-H]-	Morin	Flavonoids	Flavonols	6203.5	4540.7	7347.8	7012.5	7131.2	4317.7	4992.8	7687.9	7037.6	15144	17325	18586	11397	12318	11036	C10105	--
mws1033	303.09	153.02	302.079	C16H14O6	[M+H]+	Homoeriodictyol	Flavonoids	Flavanones	10993	12353	13801	8124.4	8112.3	7047.8	10903	8509.3	15549	12126	10628	10472	14135	13548	9847.2	C09756	ko00941
mws0463	301.07	164	302.079	C16H14O6	[M-H]-	Hesperetin	Flavonoids	Flavanones	7107.4	6853.3	6677.8	3716.1	2672	3344.3	5500.5	7037.6	6290.8	7405.4	4036	5519.4	4562.3	4904.2	6336.8	C01709	ko00941
Hmqn000843	301.09	123.01	302.1	C13H18O8	[M-H]-	Tachioside	Phenolic acids	Phenolic acids	291750	336190	323430	608540	535150	578600	414870	493840	462970	470070	511670	578650	361420	434230	446100	--	--
MWSslk208	301.22	301.22	302.225	C20H30O2	[M-H]-	Kaurenoic Acid	Terpenoids	Ditepenoids	59336	50272	67836	27695	31095	34746	39697	33881	39448	25773	22798	26425	46311	32973	42409	C11874	ko00904,ko01100,ko01110
MWSmce549	303.25	57.07	302.246	C17H34O4	[M+H]+	1-Monomyristin	Lipids	Free fatty acids	393640	259590	338450	397360	308890	287340	327400	318140	444650	379230	400980	329180	270660	164540	182070	--	--
mws1375	304.15	185.09	303.143	C12H21N3O6	[M+H]+	Nicotianamine	Alkaloids	Alkaloids	49713	62814	57033	72959	57959	64551	90131	102350	106230	70634	63342	74556	70838	66382	90753	C05324	--
pmb0496	307.18	177.05	306.169	C15H22N4O3	[M+H]+	N-Feruloylagmatine	Alkaloids	Phenolamine	26965000	23276000	23510000	21054000	21928000	17596000	16214000	15839000	14230000	10893000	11962000	11416000	17625000	17835000	16678000	C18325	ko00330,ko01100
pme1086	306.08	143	307.084	C10H17N3O6S	[M-H]-	Glutathione reduced form	Amino acids and derivatives	Amino acids and derivatives	1680100	1547400	1621700	1128800	1011700	1532500	11911	9254.4	12543	8021.4	8234.3	5655.3	6641.6	6960	7574.1	C00051	ko00270,ko00480,ko01100,ko01240,ko02010
pmn001610	307.26	307.3	308.272	C20H36O2	[M-H]-	Eicosadienoic acid	Lipids	Free fatty acids	111460	91888	95866	128960	119470	114130	280320	244000	232530	179040	180070	156670	168550	138370	181390	C16525	ko01040
pmb2857	308.1	146.1	309.106	C11H19NO9	[M-H]-	L-Glutamic acid-O-glycoside	Amino acids and derivatives	Amino acids and derivatives	17943	17093	12723	12059	16705	9750.1	19800	16056	14275	13549	12102	17658	12212	7579.5	12477	--	--
Lmhn003074	309.06	193.05	310.069	C14H14O8	[M-H]-	Feruloylmalic acid	Phenolic acids	Phenolic acids	23880	35013	39684	392650	320100	293270	88877	91252	109460	181690	158200	174460	140480	166400	110320	--	--
pmb2791	309.21	209.1	310.1	C18H30O4	[M-H]-	9-Hydroperoxy-10E,12,15Z-octadecatrienoic acid	Lipids	Free fatty acids	75307	79619	75898	93030	96159	95330	145020	141210	147480	157170	169530	174740	101110	116200	114130	C16321	ko00592,ko01110
Lmap102914	311.13	251.1	310.12	C19H18O4	[M+H]+	Coniferyl cinnamate	Lignans and Coumarins	Lignans	35380	28486	45400	8375.5	23621	26075	45107	29477	32968	21858	33572	36003	18848	32885	14343	--	--
Lmbp010207	311.13	121.06	310.121	C19H18O4	[M+H]+	6-Methoxy-2-(4-methoxyphenethyl)-4H-chromen-4-one	Others	Others	26533	21876	23501	19202	19160	14100	48521	39506	42303	17005	17955	15541	24983	19334	26729	--	--
Zmzn003953	309.2	227.2	310.214	C18H30O4	[M-H]-	13(s)-hydroperoxy-(9z,11e,15z)-octadecatrienoic acid	Lipids	Free fatty acids	76731	75932	71573	80040	83951	79324	51601	59569	58350	81587	80412	80263	81335	76406	84278	C04785	ko00592,ko01100,ko01110
pmb2789	309	209	310.214	C18H30O4	[M-H]-	13S-Hydroperoxy-6Z,9Z,11E-octadecatrienoic acid	Lipids	Free fatty acids	4758.9	5971.1	3792.6	1601.1	2028.2	2688.4	14397	11647	15448	19850	26126	19644	8301.9	9949.7	8303.5	--	--
Lmlp004754	312.11	294.21	311.1	C14H17NO7	[M+H]+	Ehretioside B	Alkaloids	Phenolamine	17372	16490	24726	19135	15148	15101	32927	32603	34956	53693	41083	48092	24315	24359	25247	--	--
Lmcp002302	312.13	180.09	311.123	C12H17N5O5	[M+H]+	N6-(2-Hydroxyethyl)adenosine	Nucleotides and derivatives	Nucleotides and derivatives	222130	230510	209020	209010	197600	182980	184740	204450	169940	159520	202760	195890	172490	183550	196210	--	--
pme3967	312.13	180	311.123	C12H17N5O5	[M+H]+	2-(Dimethylamino)guanosine	Nucleotides and derivatives	Nucleotides and derivatives	211560	245400	221860	196200	212350	181590	169740	197680	186710	214760	173560	213690	194090	175730	193510	--	--
Jmbn003691	311.11	59.01	312.121	C15H20O7	[M-H]-	3,4-dihydroxy-allylbenzene-3-O-β-D-glucopyranoside	Others	Others	75927	66697	73887	39307	59915	56586	101600	86108	97510	70130	81480	68674	42609	72220	88748	--	--
Lmqp002761	313.14	151.08	312.136	C19H20O4	[M+H]+	Alnusonol	Phenolic acids	Phenolic acids	30875	63494	16216	97820	96538	70202	63573	54945	66790	86067	150860	41806	42054	57056	67841	--	--
pmn001689	311.22	223.17	312.23	C18H32O4	[M-H]-	9-Hydroxy-12-oxo-15(Z)-octadecenoic acid	Lipids	Free fatty acids	82190	83145	88493	23787	29559	26951	196850	194800	200950	36577	34434	38809	77332	82705	87194	C21924	ko00592,ko01110
Lmbn004685	311.22	223.17	312.23	C18H32O4	[M-H]-	5S,8R-DiHODE; (5S,8R,9Z,12Z)-5,8-Dihydroxyoctadeca-9,12-dienoate	Lipids	Free fatty acids	86091	83983	81996	25389	23103	24124	201130	202860	211650	33841	32154	38003	72766	93000	88321	C20186	ko00591
Zmjn004133	311.22	293.21	312.23	C18H32O4	[M-H]-	9S-Hydroperoxy-10E,12Z-octadecadienoic acid	Lipids	Free fatty acids	10253	13793	9612.4	15872	17815	19707	34346	44133	26916	34030	43649	42710	21355	29995	18875	C14827	ko00591,ko01100
Rfmb087	311.22	293.21	312.23	C18H32O4	[M-H]-	9-Hydroxy-13-oxo-10-octadecenoic Acid	Lipids	Free fatty acids	37784	31963	37456	32490	24787	32449	85037	84510	83298	67029	79251	73980	47330	61479	58713	--	--
pmb2804	311.1	171.3	312.23	C18H32O4	[M-H]-	13S-Hydroperoxy-9Z,11E-octadecadienoic acid	Lipids	Free fatty acids	17351	18840	16944	18269	17702	14219	29880	28924	33402	24941	39541	29015	18973	23898	26688	C04717	ko00591,ko01100
Lmyp001375	314.09	152.03	313.08	C13H15NO8	[M+H]+	BOA-6-O-glucoside	Alkaloids	Alkaloids	45524	38956	28496	36211	28261	40474	37640	60773	55868	46212	44390	44683	28427	31349	56072	--	--
Lmtn001630	312.11	150.05	313.116	C14H19NO7	[M-H]-	2-Glucosyloxy-2-phenylacetic acid amide	Alkaloids	Alkaloids	58611	65116	55691	33271	40989	38172	55519	47125	56266	45379	37866	34544	44283	50140	44211	--	--
mws1433	314.14	177.05	313.131	C18H19NO4	[M+H]+	N-Feruloyltyramine	Alkaloids	Phenolamine	352010	307820	310840	357580	338760	382990	1142700	1012200	1146700	1050700	1085400	1030600	666180	703020	726490	C02717	--
Lmsp008392	315.09	272.07	314.079	C17H14O6	[M+H]+	4',5-Dihydroxy-3',5'-dimethoxyflavone	Flavonoids	Flavones	27749	26567	26888	4203.4	5014.7	5626.8	21388	24227	23816	6638.6	5219.6	7934.4	15050	13566	11298	--	--
Lmyn002403	313.09	101.02	314.1	C14H18O8	[M-H]-	Mandelic acid-β-glucoside	Phenolic acids	Phenolic acids	49314	45657	43544	66156	54042	49059	43281	50932	53177	64517	66458	58792	42123	52234	57646	--	--
Lmmn002179	313.09	107.05	314.1	C14H18O8	[M-H]-	Methyl salicylate-2-O-glucoside	Phenolic acids	Phenolic acids	100170	95338	92910	100530	100580	78646	114170	160290	108110	130320	115390	120190	99038	100660	102730	--	--
Lmbn007891	313.24	183.14	314.246	C18H34O4	[M-H]-	Hydroxy ricinoleic acid	Lipids	Free fatty acids	8984.3	9227.7	13058	10133	12437	11893	15486	12873	16915	9135.2	9448.3	8363.6	10973	12625	14674	--	--
Lmbn005487	313.24	251.24	314.246	C18H34O4	[M-H]-	12,13-DHOME; (9Z)-12,13-Dihydroxyoctadec-9-enoic acid	Lipids	Free fatty acids	10089	7205.3	9708.1	9172.7	11450	9783.5	10592	8934.6	9299.6	11492	10334	11751	7917.2	7804.1	9453.7	C14829	ko00591
pmp000003	317.07	302.04	316.058	C16H12O7	[M+H]+	Nepetin (5,7,3',4'-Tetrahydroxy-6-methoxyflavone)	Flavonoids	Flavones	30394	31021	32960	23231	21196	20859	25082	31176	30295	28473	28887	30383	26617	21164	25255	--	--
pmb2871	315.07	153	316.079	C13H16O9	[M-H]-	1-O-Gentisoyl-β-D-glucoside	Phenolic acids	Phenolic acids	1590900	1699900	1459900	1254500	1177000	1169100	2754500	2776800	2725100	1552200	1645500	1838000	1520700	1811500	1450400	--	--
Lmfp001509	317.09	153.02	316.079	C13H16O9	[M+H]+	1-O-Galloyl-rhamnose	Phenolic acids	Phenolic acids	29881	27214	37570	36503	37696	23431	20885	30698	18482	18444	27425	33075	22905	25889	35471	--	--
pmn001367	315.07	153.02	316.079	C13H16O9	[M-H]-	Protocatechuic acid-4-O-glucoside	Phenolic acids	Phenolic acids	1917400	1940800	2025800	1641600	1651700	1621800	3532400	3426200	3695000	1703600	1793000	2342900	1633700	2146800	2277200	--	--
Jmwn002172	315.11	135.04	316.116	C14H20O8	[M-H]-	3,4-dihydroxyphenylethanol-β-D-glucopyranoside	Phenolic acids	Phenolic acids	122790	101850	111260	65498	66103	76271	107120	93083	87545	98652	94734	104850	86679	99347	84339	--	--
Zmtn001661	315.11	153.02	316.116	C14H20O8	[M-H]-	Vanilloloside	Phenolic acids	Phenolic acids	1618700	1448500	1737200	1289300	1230600	1320300	2943400	3095900	2850300	1477000	1678800	1849100	1257700	1672400	1751700	--	--
pmn001553	315.11	153.1	316.116	C14H20O8	[M-H]-	Cimidahurinine	Phenolic acids	Phenolic acids	666430	735340	673550	616610	591040	612950	406050	418070	490230	1012800	697960	693990	608170	706200	493890	--	--
Hmtn001120	315.11	153.06	316.116	C14H20O8	[M-H]-	5-(2-Hydroxyethyl)-2-O-glucosylphenol	Phenolic acids	Phenolic acids	319860	298140	298120	278840	226620	264120	300510	212860	239490	382550	450150	420070	253820	371060	434670	--	--
pmb2221	318.3	60.1	317.293	C18H39NO3	[M+H]+	4-Hydroxysphinganine	Lipids	Sphingolipids	1665400	1606200	1684600	1665900	1550600	1606800	1004300	969520	1001300	758720	785440	770810	1361100	1455600	1453400	C12144	ko00600,ko01100
pmb0751	321.1	147.3	320.09	C16H16O7	[M+H]+	Trans-5-O-(p-Coumaroyl)shikimate	Phenolic acids	Phenolic acids	198680	152850	173100	176090	157220	114510	350600	438880	379310	257580	309540	240630	263840	231820	243100	C02947	ko00940,ko00941,ko00945,ko01100,ko01110
pmb3075	319	145.1	320.09	C16H16O7	[M-H]-	3-O-p-Coumaroylshikimic acid	Phenolic acids	Phenolic acids	15438	10402	12624	29159	20404	10956	48364	45160	41873	24976	23487	22395	20341	26400	27059	--	--
mws0582	322.11	130	321.099	C11H19N3O6S	[M+H]+	S-(Methyl)glutathione	Amino acids and derivatives	Amino acids and derivatives	122850	155070	166790	94203	150980	152690	63118	140610	105610	79787	95064	75684	78252	89342	78955	C11347	--
pmb0235	323.09	177.4	322.084	C19H14O5	[M+H]+	O-Feruloyl coumarin	Lignans and Coumarins	Coumarins	336180	320420	386580	373750	334670	296510	280010	304170	347440	111240	142370	91524	228930	221970	242000	--	--
pme2074	322.4	129.7	323.21	C18H29NO4	[M-H]-	Jasmonoyl-L-Isoleucine	Amino acids and derivatives	Amino acids and derivatives	325010	312460	319770	505620	513120	491550	234220	244230	215190	62714	60696	63312	241750	273180	277730	C18699	ko04075
pme3188	323.03	211	324.036	C9H13N2O9P	[M-H]-	Uridine 5'-monophosphate	Nucleotides and derivatives	Nucleotides and derivatives	81261	59450	50177	55437	77808	70669	45084	30138	25965	57925	73505	52791	41600	69477	53032	C00105	ko00240,ko01100,ko01240
Lmbp003825	325.09	163.04	324.085	C15H16O8	[M+H]+	Skimmin (7-Hydroxycoumarin-7-O-glucoside)	Lignans and Coumarins	Coumarins	208620	261380	213120	157750	157380	148640	186690	272790	155760	236990	222890	237330	190100	194180	237250	--	--
mws0983	326.31	62.06	325.298	C20H39NO2	[M+H]+	N-Oleoylethanolamine	Alkaloids	Alkaloids	17834	19538	17906	19809	16710	15107	25211	24305	24498	21792	23170	21972	23832	22470	20144	C20792	--
Hmhn003067	325.09	119.05	326.1	C15H18O8	[M-H]-	Phenylpropionic acid-O-β-D-glucopyranoside	Phenolic acids	Phenolic acids	191250	187710	220170	348850	442570	392550	47882	40347	37063	34830	49671	59632	144820	150410	156550	--	--
pmn001419	325.09	163.04	326.1	C15H18O8	[M-H]-	1-O-p-Coumaroyl-β-D-glucose*	Phenolic acids	Phenolic acids	4109200	3376600	4507600	4749400	5238000	4701400	4055800	3860500	3876100	4370800	3738500	3380700	3106000	3916000	4454000	C16827	--
Zmhn002301	325.09	163.04	326.1	C15H18O8	[M-H]-	p-Coumaric acid-4-O-glucoside*	Phenolic acids	Phenolic acids	1584700	1607700	1605900	1813600	1965900	1952900	1465000	1527100	1389700	1559400	1754300	1764000	1227100	1743400	1738100	C06739	--
Lmqn009304	325.11	293.08	326.115	C19H18O5	[M-H]-	Eucalyptin (5-Hydroxy-7,4'-dimethoxy-6,8-dimethylflavone)	Flavonoids	Flavanones	123760	145790	135770	163340	179420	171090	304450	304430	323870	217620	224680	237760	209760	219220	242580	--	--
MWSmce278	327.19	159.08	326.188	C21H26O3	[M+H]+	Acitretin	Others	Vitamin	9930.2	9634.5	9836.1	13441	12584	9694.3	15689	14929	9942.2	10589	9231.2	9839.4	17627	9521.8	14753	--	--
Hmlp002408	328.1	148.03	327.095	C14H17NO8	[M+H]+	2-Hydroxy-1,4-benzoxazine-3(2H)-one glucoside (HBOA glucoside)	Alkaloids	Alkaloids	349860	406340	422760	542150	500340	511570	686730	640150	628740	764790	859330	774040	624290	689940	586230	--	--
pmp000877	328.15	265.08	327.147	C19H21NO4	[M+H]+	Norisocorydine	Alkaloids	Aporphine alkaloids	9	9	9	9	9	9	107430	97974	120230	134870	133760	150540	67538	56787	53214	--	--
Cmxp002374	328.16	265.09	327.147	C19H21O4N	[M+H]+	Isoboldine	Alkaloids	Aporphine alkaloids	37628	49897	72639	206500	190100	211370	20711	16844	16849	40298	42799	33756	87890	57317	76464	C09541	--
Hmsn002272	327.11	165.05	328.116	C15H20O8	[M-H]-	Demethyl coniferin	Phenolic acids	Phenolic acids	2918.3	10727	12179	11830	7951	8834.3	13584	24160	20457	12099	13696	15687	7097.3	10263	8098.1	--	--
Lmtn002233	327.11	165.05	328.116	C15H20O8	[M-H]-	Androsin	Phenolic acids	Phenolic acids	72520	81070	79544	100280	114810	108030	123580	119570	136960	121050	154940	154440	64151	111440	122060	--	--
pmn001691	327.22	291.2	328.225	C18H32O5	[M-H]-	9,12,13-Trihydroxy-10,15-octadecadienoic acid	Lipids	Free fatty acids	240680	265940	266220	271140	255590	266270	404950	396430	394920	210510	203500	214730	233070	293200	294510	--	--
mws0884	328.05	134.2	329.053	C10H12N5O6P	[M-H]-	Cyclic 3',5'-Adenylic acid	Nucleotides and derivatives	Nucleotides and derivatives	216560	242660	250770	137330	138950	142460	170340	192460	171530	209840	221880	185700	164480	188690	203400	C00575	ko00230,ko01100
pmp000004	331.08	316.06	330.074	C17H14O7	[M+H]+	4',5,7-Trihydroxy-3',6-dimethoxyflavone (Jaceosidin)	Flavonoids	Flavones	1009800	934930	1026200	956100	975340	912430	929470	1007300	1010800	1381300	1358000	1402200	1098000	997880	1084500	--	--
Lmzp004885	331.08	315.05	330.074	C17H14O7	[M+H]+	Tricin (5,7,4'-Trihydroxy-3',5'-dimethoxyflavone)	Flavonoids	Flavones	2062400	2082400	2047900	2378500	2131800	2028500	2184700	1992900	2167300	2969600	2776500	2952900	2279500	2366900	2279800	C10193	--
Lmmn003663	329.09	167.04	330.095	C14H18O9	[M-H]-	5-Glucosyloxy-2-Hydroxybenzoic acid methyl ester	Phenolic acids	Phenolic acids	27161	41196	35952	63204	64290	51212	41374	24484	37071	25081	31523	32700	36271	33077	40461	--	--
Zmhn001883	329.09	209.04	330.095	C14H18O9	[M-H]-	Vanillic acid-4-O-glucoside	Phenolic acids	Phenolic acids	444350	485660	417530	853130	810770	825870	429060	448690	425590	440830	397220	395670	404690	514850	477690	--	--
Hmqn003054	329.23	311.23	330.24	C18H34O5	[M-H]-	9,10,11-Trihydroxy-12-octadecenoic acid	Lipids	Free fatty acids	24479	25866	27055	20430	17308	21921	41420	44194	49635	25874	23961	28343	21573	30600	27202	--	--
Lmbn004240	329.23	199.13	330.241	C18H34O5	[M-H]-	9,10-Dihydroxy-12,13-epoxyoctadecanoic acid	Lipids	Free fatty acids	14555	8846	14204	11021	10308	9880.8	38901	32568	25719	5511.5	4896.3	10005	11950	14603	12520	C14837	ko00591
Lmbn003970	329.23	211.14	330.241	C18H34O5	[M-H]-	9,12,13-TriHOME; 9(S),12(S),13(S)-Trihydroxy-10(E)-octadecenoic acid	Lipids	Free fatty acids	18496	19388	20804	39446	39626	36909	32591	33493	31141	6712.5	8113.5	10343	24479	25486	22116	C14833	ko00591
pmn001694	329.23	229.15	330.241	C18H34O5	[M-H]-	9,10,13-Trihydroxy-11-Octadecenoic Acid	Lipids	Free fatty acids	285940	303470	314040	255930	250880	260950	601800	556910	565540	300760	321340	327680	299630	338130	392080	C14835	ko00591
pmp001284	331.28	313.27	330.277	C19H38O4	[M+H]+	Monopalmitin	Lipids	Glycerol ester	33969	42011	29937	32341	29060	30497	26313	36538	31801	28566	25244	27651	32191	25983	24871	--	--
pme3184	332.08	136	331.068	C10H14N5O6P	[M+H]+	2'-Deoxyadenosine-5'-monophosphate	Nucleotides and derivatives	Nucleotides and derivatives	223680	191060	206500	199280	221020	128680	287330	304220	260900	215880	242830	248060	225900	225280	193300	C00360	ko00230,ko01100
pmb0789	332.13	152.07	331.127	C14H21NO8	[M+H]+	Pyridoxine-5'-O-glucoside	Others	Vitamin	699130	696000	655630	707970	640770	568550	1000200	838190	870610	732490	907570	820490	794240	670370	704670	C03996	--
pmc0066	333.05	137.05	332.052	C10H13N4O7P	[M+H]+	2'-Deoxyinosine-5'-monophosphate	Nucleotides and derivatives	Nucleotides and derivatives	5613300	5165500	5369700	7112500	7511600	6956100	5747400	7192800	6402100	7222300	7643200	7565400	6092200	6918600	6519000	C06196	ko00230
pmn001518	331.07	169.01	332.074	C13H16O10	[M-H]-	1-O-Galloyl-β-D-glucose	Phenolic acids	Phenolic acids	530170	597560	556240	651450	641990	655120	964780	1010000	1004700	857940	778340	792550	648060	767650	808080	C01158	--
Lmfn000604	331.07	169.01	332.074	C13H16O10	[M-H]-	6-O-Galloyl-D-glucose*	Phenolic acids	Phenolic acids	127620	97486	123620	85117	87963	89063	138450	100010	101310	123600	130210	125070	87341	105510	117480	--	--
Zmhn001703	331.07	169.02	332.074	C13H16O10	[M-H]-	5-O-Galloyl-D-hamamelose*	Phenolic acids	Phenolic acids	115160	100070	99583	110860	99419	89105	127100	102280	83211	121850	111250	90496	94974	101640	107390	--	--
Hmln000659	331.07	169.01	332.075	C13H16O10	[M-H]-	3-O-Galloyl-D-glucose*	Phenolic acids	Phenolic acids	100890	92409	93348	77474	89460	97667	77847	67363	117770	117180	119910	92973	89756	87688	124390	--	--
Zmxn110201	331.1	108.02	332.111	C14H20O9	[M-H]-	2,6-Dimethoxy-4-hydroxyphenol-1-O-ß-D-glucopyranoside	Others	Others	1385900	1448900	1347700	1301200	1582400	1637100	1274700	1285700	1269900	2345800	2269700	2277300	1412300	1557900	1663900	--	--
Lmmn001294	331.1	153.02	332.111	C14H20O9	[M-H]-	Koaburaside	Phenolic acids	Phenolic acids	145650	190650	132250	256740	225260	243260	158600	179190	170870	232650	241260	252440	173350	183460	196220	--	--
mws0675	335.06	123	334.057	C11H15N2O8P	[M+H]+	β-Nicotinamide mononucleotide	Nucleotides and derivatives	Nucleotides and derivatives	74128	81644	73028	117920	143190	121900	94601	77727	75968	138730	95911	138710	110300	113950	89734	C00455	ko00760,ko01100
Lmqn000432	333.06	333.06	334.067	C9H19O11P	[M-H]-	1-(sn-Glycero-3-phospho)-1D-myo-inositol	Others	Saccharides and Alcohols	60985	161790	102530	59344	127770	52239	172880	339010	274010	131020	91073	146920	67397	62271	89621	--	--
Hmln002806	335.08	179.03	336.085	C16H16O8	[M-H]-	5-O-Caffeoylshikimic acid	Phenolic acids	Phenolic acids	67460	69714	86310	71273	92249	97535	359600	418360	367760	91370	85908	106000	89814	154010	87458	C10434	ko00940,ko00941,ko00945,ko01100,ko01110
MWStz294	337.15	177.05	336.147	C20H20N2O3	[M+H]+	N-Feruloyltryptamine	Alkaloids	Plumerane	276700	279720	332340	382930	373470	370290	157800	146660	157830	121210	128490	125620	166300	164950	157430	--	--
pmb0498	337.19	207.07	336.18	C16H24N4O4	[M+H]+	Sinapoylagmatine	Alkaloids	Phenolamine	8048900	8552300	7841200	4906700	5529800	6688000	2314900	1952200	2563500	2409600	1963900	2127800	3960000	4993700	4052700	--	--
pmb0382	339.09	177.2	338.079	C19H14O6	[M+H]+	O-Feruloyl 4-hydroxycoumarin	Lignans and Coumarins	Coumarins	1774600	1931300	1521400	2463300	2328300	2603800	681950	1078200	1161900	1206300	1238100	1216000	1671600	1799300	1512800	--	--
pmn001421	337.09	191.05	338.1	C16H18O8	[M-H]-	3-O-p-Coumaroylquinic acid*	Phenolic acids	Phenolic acids	9533100	10546000	9727000	19773000	20008000	19302000	33764000	34190000	32800000	30409000	31134000	30897000	18110000	22079000	25139000	--	--
pmb4777	337.09	161.1	338.1	C16H18O8	[M-H]-	4-Hydroxy-7-methoxycoumarin-β-rhamnoside	Lignans and Coumarins	Coumarins	373590	360770	353400	699830	737690	689200	1412900	1196000	1390400	1789100	1555400	1703600	883410	1138800	964880	--	--
pma6460	337.09	163.04	338.1	C16H18O8	[M-H]-	4-O-p-Coumaroylquinic acid	Phenolic acids	Phenolic acids	134450	175360	162330	132700	148690	170090	398000	345310	390990	464920	534950	568510	272740	288850	282060	C10441	--
pmb3068	337.09	173.1	338.1	C16H18O8	[M-H]-	1-O-p-Coumaroylquinic acid	Phenolic acids	Phenolic acids	145980	161460	179520	323590	327420	344240	121870	94639	103830	180130	231450	193640	155050	171810	173150	--	--
pmb3074	337.09	191.05	338.1	C16H18O8	[M-H]-	5-O-p-Coumaroylquinic acid*	Phenolic acids	Phenolic acids	9859300	12585000	9783000	26006000	25492000	22067000	31113000	30074000	25233000	29362000	27567000	32179000	17516000	20752000	21719000	C12208	ko00940,ko00941,ko00945,ko01110
pme3311	339	97	339.996	C6H14O12P2	[M-H]-	D-Fructose-1,6-biphosphate	Others	Saccharides and Alcohols	10311	11592	11604	8649.4	15843	17600	8735.1	8041.5	21681	12521	17592	20219	12586	12359	14434	C00354	ko00400,ko00710,ko01100,ko01110,ko01200
pma0149	341.08	207.07	340.079	C15H16O9	[M+H]+	Sinapoyl malate	Phenolic acids	Phenolic acids	10243	14208	12473	21468	26616	29453	21562	17060	11315	16398	14738	8385.2	14692	11898	14242	C02887	ko00940
Lmbn001162	339.07	177.02	340.079	C15H16O9	[M-H]-	Esculetin-7-O-glucoside	Lignans and Coumarins	Coumarins	10580	7728.1	9548.5	19107	11385	18670	123220	123190	127090	8531.7	14272	20154	28008	52908	47998	--	--
Cmyn001328	339.07	177.02	340.079	C15H16O9	[M-H]-	Daphnin	Lignans and Coumarins	Coumarins	4694.1	7916	11886	11394	11864	10288	102220	103330	133740	16180	10427	12977	36192	49365	48474	C01421	--
mws1015	339.07	177	340.079	C15H16O9	[M-H]-	Esculin (6,7-DihydroxyCoumarin-6-glucoside)	Lignans and Coumarins	Coumarins	10619	14351	14678	9884.2	14364	11601	122570	104950	109650	19768	10788	21917	47075	49955	59631	C09264	--
Zmpn002553	339.07	177.02	340.079	C15H16O9	[M-H]-	Cichoriin	Phenolic acids	Phenolic acids	6633.2	13283	7685.1	15574	18327	10167	118030	120580	136700	14449	14548	6652.5	39365	50732	50952	C09206	--
Xmgp006913	341.14	137.06	340.131	C20H20O5	[M+H]+	2,4,2',4'-tetrahydroxy-3'-prenylchalcone	Flavonoids	Chalcones	21150	30803	38710	17101	24418	25178	111780	109050	117370	68329	71147	61086	60873	50833	67946	--	--
Jmwn002620	341.09	161.02	342.095	C15H18O9	[M-H]-	Vanillic Acid-4-O-Glucuronide	Phenolic acids	Phenolic acids	22348	29635	27745	13308	13573	24215	30718	21281	24563	35385	23862	27483	18790	22458	20413	--	--
pmn001420	341.09	179.04	342.095	C15H18O9	[M-H]-	1-O-Caffeoyl-β-D-glucose*	Phenolic acids	Phenolic acids	124370	136120	139270	36773	51641	51379	221420	275520	197690	124460	142720	124520	106520	105310	171030	C10433	--
Zmhn001793	341.09	179.03	342.096	C15H18O9	[M-H]-	6-O-Caffeoyl-D-glucose*	Phenolic acids	Phenolic acids	98835	106050	100710	46775	66354	69301	388670	436140	305380	161070	213110	233570	134940	226160	163620	--	--
mws1080	341.11	179	342.116	C12H22O11	[M-H]-	Galactinol	Others	Saccharides and Alcohols	1249400	1505700	1503600	1424700	1366900	1562500	9202400	9939000	8700400	3942900	4040100	3847500	2672900	3467700	3333100	C01235	ko00052,ko01100
Lmsn000381	341.11	89.02	342.116	C12H22O11	[M-H]-	D-Maltose	Others	Saccharides and Alcohols	164110	240200	212170	268470	184530	220980	1140700	1614800	1386900	786670	545710	779760	591620	457650	723860	C01971	--
pme0519	341.11	119.03	342.116	C12H22O11	[M-H]-	D-Sucrose	Others	Saccharides and Alcohols	365890	407660	505910	364030	338060	417780	2572300	3297300	2352900	1071500	1038300	928040	728980	932660	1067300	C00089	ko00052,ko00500,ko01100,ko01110,ko02010
mws5038	341.11	89.02	342.116	C12H22O11	[M-H]-	Isomaltulose	Others	Saccharides and Alcohols	182090	177460	244870	228160	218040	222560	1029400	1362700	1400800	576990	507660	741140	454360	430180	497130	C01742	--
mws0264	341.11	119	342.116	C12H22O11	[M-H]-	D-Trehalose	Others	Saccharides and Alcohols	147800	155540	183240	146950	179890	176700	1147300	660580	824900	422860	323120	407770	210480	282490	397920	C01083	ko00500,ko01100,ko01110,ko02010
MA10039641	341.11	89.02	342.116	C12H22O11	[M-H]-	Lactobiose	Others	Saccharides and Alcohols	44050	55065	71571	115210	40357	60069	278150	448500	271440	140370	157390	236840	69792	100470	150430	C00243	ko00052,ko01100,ko02010
mws1333	341.11	113	342.116	C12H22O11	[M-H]-	Melibiose	Others	Saccharides and Alcohols	139950	179240	182180	157110	165550	154630	902010	1232800	883070	355800	454090	357330	257160	429270	448240	C05402	ko00052,ko01100,ko02010
mws0906	341.12	179	342.131	C16H22O8	[M-H]-	Coniferin	Phenolic acids	Phenolic acids	146660	136980	149440	63975	54021	59663	269780	238880	231010	141610	156610	176930	95965	127350	206330	C00761	ko00940
Lmyp001815	344.1	136.04	343.09	C14H17NO9	[M+H]+	2,4-Dihydroxy-1,4-benzoxazin-3(4H)-one glucoside (DIBOA glucose)	Alkaloids	Alkaloids	246110	227790	241740	9	9	9	10830	15008	13272	127450	166730	128210	79923	73930	103110	C15772	ko00402
Lmyp001747	344.1	164.03	343.09	C14H17NO9	[M+H]+	2-O-Glucosyl-7-hydroxy-1,4(2H)-benzoxazin-3-one (DHBOA glucoside)	Alkaloids	Alkaloids	1954400	1710400	1704100	112880	111380	102100	83409	111240	115060	1169900	1217800	1100100	604700	663040	755480	--	--
Zmln000899	343.11	181.05	344.111	C15H20O9	[M-H]-	Syringaldehyde-4-O-glucoside	Phenolic acids	Phenolic acids	167360	184480	182810	16311	10033	14319	10873	2261	15534	111320	105570	101800	47934	62858	94407	--	--
Lmmn000774	343.1	181.05	344.111	C15H20O9	[M-H]-	Dihydrocaffeoylglucose	Phenolic acids	Phenolic acids	17697	12313	18450	30054	31428	25859	41490	37947	45370	33559	20860	20141	18603	32705	20649	--	--
mws0609	344.04	150	345.047	C10H12N5O7P	[M-H]-	Guanosine 3',5'-cyclic monophosphate	Nucleotides and derivatives	Nucleotides and derivatives	551100	523280	493700	355110	388320	491230	333740	334870	445940	464180	467790	448840	420180	469840	435940	C00942	ko00230,ko01100
pmb0801	346.11	184.1	345.106	C14H19NO9	[M+H]+	4-Pyridoxic acid-O-glucoside	Others	Vitamin	1304000	1370100	1259500	1594900	1719800	1575000	1468400	1216400	1334800	1358600	1412400	1444000	1213800	1351300	1297100	--	--
pmb0981	348.07	136	347.063	C10H14N5O7P	[M+H]+	Adenosine 5'-monophosphate	Nucleotides and derivatives	Nucleotides and derivatives	341720	315160	319290	691020	733860	588830	150480	156750	137860	319540	472990	430040	437120	331660	332570	C00020	ko00230,ko00908,ko01100,ko01110,ko01240
pmb0532	349.05	137.3	348.047	C10H13N4O8P	[M+H]+	Inosine 5'-monophosphate	Nucleotides and derivatives	Nucleotides and derivatives	22418	20149	19103	37900	37423	46861	6057.6	9066	9750.8	24952	30431	30054	18803	29879	21083	C00130	ko00230,ko01100,ko01110,ko01240
MWStz224	353.15	177.06	352.142	C20H20N2O4	[M+H]+	N-Feruloylserotonin	Alkaloids	Plumerane	1207700	1028500	1129100	638980	844820	713910	1492500	1293300	1487400	487490	630980	521990	936580	906710	833540	--	--
Lmhp011388	353.27	261.22	352.261	C21H36O4	[M+H]+	2-α-Linolenoyl-glycerol*	Lipids	Glycerol ester	353210	371610	362090	394480	371840	354790	563280	648720	557500	278800	374190	303060	447020	484750	431590	--	--
Lmhp011562	353.27	261.22	352.261	C21H36O4	[M+H]+	1-α-Linolenoyl-glycerol*	Lipids	Glycerol ester	234920	256350	315010	223730	221860	237700	757740	748990	763420	435600	353180	363010	432340	433140	451900	--	--
mws1077	355.1	193.05	354.095	C16H18O9	[M+H]+	Scopoletin-7-O-glucoside (Scopolin)	Lignans and Coumarins	Coumarins	73883	123250	113540	27074	72169	76144	279850	251690	297530	38983	86009	59797	127980	133340	103710	C01527	ko00940,ko01110
mws2108	353.09	191.05	354.095	C16H18O9	[M-H]-	Cryptochlorogenic acid (4-O-Caffeoylquinic acid)	Phenolic acids	Phenolic acids	3160200	3282900	3314300	5154600	4768100	5119800	5622100	6419800	5442000	4848400	5186000	4534500	4195200	4538700	4775400	--	--
pme1816	353.09	191	354.095	C16H18O9	[M-H]-	Neochlorogenic acid (5-O-Caffeoylquinic acid)	Phenolic acids	Phenolic acids	305830	233560	235970	193000	219300	228150	170510	205750	134740	139830	83616	113440	168290	170590	99598	C17147	--
HX1364	355.1	163.04	354.095	C16H18O9	[M+H]+	isoscopoletin-glucoside	Lignans and Coumarins	Coumarins	9123500	9906800	10739000	13915000	13331000	15417000	15671000	18623000	14413000	13809000	12690000	13101000	12841000	11825000	11849000	--	--
mws0178	353.09	191.01	354.095	C16H18O9	[M-H]-	Chlorogenic acid (3-O-Caffeoylquinic acid)	Phenolic acids	Phenolic acids	2738000	2719000	2680700	4720100	4521900	4072400	5269700	5414100	5117800	4131700	4376800	3929500	3769100	4347600	3772500	C00852	ko00940,ko00941,ko00945,ko01110
Lmhp012042	355.28	263.24	354.277	C21H38O4	[M+H]+	2-Linoleoylglycerol*	Lipids	Glycerol ester	56521	59520	73514	61286	55956	60599	77515	83815	81975	48248	40967	53764	69349	62346	54380	--	--
Lmhp112042	355.28	263.24	354.277	C21H38O4	[M+H]+	1-Linoleoylglycerol*	Lipids	Glycerol ester	23682	20303	26938	23128	24709	20528	54350	45820	76906	32070	25772	37396	34302	31560	44665	--	--
Zmhn002422	355.1	193.05	356.11	C16H20O9	[M-H]-	1-O-Feruloyl-β-D-glucose	Phenolic acids	Phenolic acids	953780	884450	820520	1364000	1439400	1449200	1223700	1486000	1340200	1274000	893940	1176700	1051500	1212700	1120500	C17759	--
Hmmn002544	355.1	193.05	356.111	C16H20O9	[M-H]-	Ferulic acid-4-O-glucoside	Phenolic acids	Phenolic acids	368980	412670	470400	306190	334790	318090	358400	338560	350590	247520	310060	313150	257950	334950	258060	--	--
Zmhn002334	355.1	193.05	356.111	C16H20O9	[M-H]-	6-O-Feruloyl-D-glucose	Phenolic acids	Phenolic acids	132380	154570	110690	248870	221380	196120	222180	269910	185990	335550	426360	401130	234620	261880	172250	--	--
pmb0296	357.3	265.4	356.293	C21H40O4	[M+H]+	1-Oleoyl-Sn-Glycerol	Lipids	Glycerol ester	140150	124790	134110	81678	143990	97442	228960	210810	220660	125290	106920	160220	121780	153920	160120	--	--
Lmyp002919	358.11	178.05	357.106	C15H19NO9	[M+H]+	2-Hydroxy-7-methoxy-1,4-benzoxazin-3(2H)-one glucoside (HMBOA glucoside)	Alkaloids	Alkaloids	314190	335310	348830	277990	240530	254360	92400	97362	117410	1020200	1082100	1070800	344490	377970	331360	--	--
Lmyp003301	358.11	178.05	357.106	C15H19NO9	[M+H]+	4-O-Methyl-DIBOA-Glucoside	Alkaloids	Alkaloids	333510	361670	339290	268510	357380	246340	96296	137750	119640	1067300	1011400	1061800	346240	381090	499410	--	--
mws1526	359.13	197	358.126	C16H22O9	[M+H]+	Sweroside	Terpenoids	Monoterpenoids	783930	825970	738750	981650	780600	925240	715880	630910	591020	749330	840290	856080	784330	687840	733070	C17071	--
mws0097	357.13	151	358.142	C20H22O6	[M-H]-	Pinoresinol*	Lignans and Coumarins	Lignans	4667.6	3633	5145.2	4684.3	3260.3	3653.4	19668	24738	21659	11209	14097	14266	8934.8	16506	14242	C05366	ko00998,ko01100,ko01110
HX1374	359.13	197.08	358.142	C20H22O6	[M+H]+	Matairesinol	Lignans and Coumarins	Lignans	82663	82010	89740	71416	42202	54587	123460	149220	146700	78044	84235	83389	90997	101040	90314	C10682	ko00998,ko01100,ko01110
Lmdn004267	357.13	151.04	358.142	C20H22O6	[M-H]-	Epipinoresinol*	Lignans and Coumarins	Lignans	5023.1	4899.1	5168.1	5406.9	2308.5	4858.4	14671	19288	20280	15277	12189	18295	8581.2	7007.5	10068	--	--
pmb3107	359.1	182.1	360.106	C15H20O10	[M-H]-	Glucosyringic Acid	Phenolic acids	Phenolic acids	578540	625170	653810	677060	764860	748040	1544600	1639500	1756700	1058300	1202300	1147700	829830	1090700	1035700	--	--
Lmgp003270	369.16	177.06	368.074	C16H16O10	[M+H]+	Scopoletin-7-O-glucuronide	Lignans and Coumarins	Coumarins	7854200	7270300	6952400	5915300	6217800	5622200	11765000	11596000	11173000	4347400	5214400	5185600	7067700	6862800	6263400	--	--
pma3724	369.1	177.1	368.111	C17H20O9	[M+H]+	1-O-Feruloylquinic acid	Phenolic acids	Phenolic acids	6947300	6060300	7324000	6817200	5304600	6382800	11232000	12241000	12348000	4598600	5009100	3745600	6550800	8385400	6811200	--	--
pmb0752	369.12	177.1	368.111	C17H20O9	[M+H]+	3-O-Feruloylquinic acid	Phenolic acids	Phenolic acids	57000000	57085000	54199000	49298000	50288000	48730000	33898000	30478000	34958000	15969000	15780000	16032000	38610000	39966000	41379000	C02572	--
Lmgn003073	735.22	367.11	368.111	C17H20O9	[2M-H]-	5-O-Feruloylquinic acid	Phenolic acids	Phenolic acids	602340	566040	501710	410370	323640	324580	1510300	1416900	1388400	196110	212620	205250	433080	543340	536830	--	--
Ymjm000140	369.11	177.05	368.111	C17H20O9	[M+H]+	3-O-Caffeoylquinic acid methyl ester	Phenolic acids	Phenolic acids	45286000	48639000	44495000	39428000	39391000	37242000	29157000	25856000	29073000	13965000	13179000	13931000	29016000	33255000	33547000	--	--
mws0179	367.1	190.9	368.111	C17H20O9	[M-H]-	Chlorogenic acid methyl ester	Phenolic acids	Phenolic acids	5993400	5404600	6085500	8921400	8865200	8059300	12331000	14725000	12239000	7731400	6671400	7900600	7197400	7208400	9138400	--	--
Lmyn002540	368.1	162.06	369.106	C16H19NO9	[M-H]-	Dioxindole-3-acetyl-3-O-glucoside	Alkaloids	Plumerane	23624	28722	22270	29949	25762	18980	20125	28500	30659	28180	20875	23245	14133	23180	24262	--	--
Lmsp102909	371.21	133.1	370.199	C19H30O7	[M+H]+	(6S,9R)-Deoxysappanol	Phenolic acids	Phenolic acids	142960	105650	154630	30610	63808	71299	131170	176290	219210	110460	96864	87643	55396	99614	67820	--	--
pmn001695	371.1	249.06	372.106	C16H20O10	[M-H]-	Trihydroxycinnamoylquinic acid	Phenolic acids	Phenolic acids	6234500	6701100	7067700	7612200	7772100	7746500	6865100	6634800	6980300	9224600	9035600	9124100	5872900	7767800	8154500	--	--
Hmgn002833	371.11	297.11	372.12	C20H20O7	[M-H]-	4-Ketopinoresinol	Others	Others	140850	136790	145730	200870	193270	179820	418480	415700	415550	359790	375460	393860	266780	297400	251720	--	--
Zmgp003492	373.12	105.03	372.121	C20H20O7	[M+H]+	8-Hydroxy-α-conidendrin	Lignans and Coumarins	Lignans	92275	126170	121630	125470	119010	112980	105850	98706	105280	100750	98340	111460	95006	97326	91857	--	--
pmb0064	374.11	198.08	373.101	C15H19NO10	[M+H]+	DIMBOA glucoside	Alkaloids	Alkaloids	277860	206290	218240	155920	168100	151190	209810	273370	246100	217840	233730	235880	156940	181160	199490	C04831	ko00402
Hmgn004139	373.13	329.05	374.136	C20H22O7	[M-H]-	Isohydroxymatairesinol	Lignans and Coumarins	Lignans	24523	29755	29404	45893	41779	44161	27768	41912	33604	32924	30238	30941	29846	37822	34437	--	--
mws0232	377.15	243	376.138	C17H20N4O6	[M+H]+	Riboflavin (Vitamin B2)	Others	Vitamin	907570	571230	699340	465390	503230	456190	1032900	975670	941370	818910	1128800	976060	778410	735660	636460	C00255	ko00740,ko01100,ko01110,ko01240,ko02010
pme3337	384.12	252	383.108	C14H17N5O8	[M+H]+	Succinyladenosine	Nucleotides and derivatives	Nucleotides and derivatives	262530	272470	287540	286690	265450	328150	566530	449240	434220	394110	474670	558020	392630	410000	452440	--	--
Hmbn005951	383.12	163.04	384.121	C21H20O7	[M-H]-	1,3-O-Di-p-Coumaroylglycerol	Phenolic acids	Phenolic acids	370300	590710	342140	3894300	3840800	3569200	2508800	3069800	2593000	1924400	1829000	1793200	1785600	2039300	2342800	--	--
pme1286	385.13	250	384.122	C14H20N6O5S	[M+H]+	S-(5'-Adenosy)-L-homocysteine	Amino acids and derivatives	Amino acids and derivatives	71982	57457	70091	89798	69978	58175	86431	88735	76408	61374	75629	64059	68985	65426	71646	C00021	ko00270,ko01100,ko01230,ko01240
HJN003	385.11	223.06	386.122	C17H22O10	[M-H]-	1-O-Sinapoyl-D-glucose	Phenolic acids	Phenolic acids	282690	328520	301100	393560	406550	408970	714110	641060	593590	452140	421340	391260	364410	557830	432420	C01175	ko00940
Lmmp003215	387.2	207.14	386.194	C19H30O8	[M+H]+	Icariside B2	Others	Others	95569	143880	111950	160220	188170	155100	189590	166440	221120	126660	105030	123190	107030	147710	149800	--	--
mws1565	389.14	209.08	388.137	C17H24O10	[M+H]+	Geniposide	Terpenoids	Monoterpenoids	385010	333420	373910	375770	377130	443730	620580	583630	538880	651190	451990	454680	431720	352460	478070	C09781	--
Lmzn001582	387.17	207.1	388.174	C18H28O9	[M-H]-	5'-Glucosyloxyjasmanic acid	Phenolic acids	Phenolic acids	2460000	2608600	2350700	2243900	2386800	2378200	3116800	3188000	2721400	3317900	2844500	3051800	2275200	3092700	2985400	--	--
pmb0489	397.2	147.04	396.19	C19H28N2O7	[M+H]+	N-Glucosyl-p-coumaroylputrescine	Alkaloids	Phenolamine	9	9	9	9	9	9	29408	44574	52449	9107.7	13769	7941.7	18019	11825	8250.8	--	--
pma0110	399	207.2	398.121	C18H22O10	[M+H]+	4-O-Sinapoylquinic acid	Phenolic acids	Phenolic acids	44371	39728	60100	25082	19131	29730	24458	20521	23060	13582	18384	13572	32196	42102	30698	--	--
MWStz103	399.15	250.09	398.137	C15H22N6O5S	[M+H]+	S-(5'-Adenosyl)-L-methionine	Amino acids and derivatives	Amino acids and derivatives	80214	62072	89111	148960	93947	76992	103900	54275	57877	89398	143840	184000	70030	109390	116020	C00019	ko00261,ko00270,ko00330,ko00908,ko01100,ko01110,ko01230,ko01240,ko04122
pmc0281	400.15	136.11	399.139	C15H21N5O8	[M+H]+	Ribosyladenosine	Nucleotides and derivatives	Nucleotides and derivatives	826730	878120	876320	644370	560190	561610	1077800	1102100	997410	542230	507260	411580	654760	818660	768730	--	--
mws1051	400.14	251	399.145	C15H23N6O5S	[M+H]+	S-Adenosylmethionine	Amino acids and derivatives	Amino acids and derivatives	103380	89433	108410	108200	133560	79715	69939	92893	120240	90021	123910	94646	93080	100350	84601	--	--
Lmhn002573	399.09	205.04	400.101	C17H20O11	[M-H]-	Sinapoylglucuronic acid	Phenolic acids	Phenolic acids	1737000	1590600	1815800	3650100	3446500	3064700	4157800	2627300	3992300	4998600	4689600	7230600	2558200	2969100	3824300	--	--
Zmbn006408	399.1	163.04	400.116	C21H20O8	[M-H]-	1-O-p-Hydroxycinnamoyl-3-O-caffeoylglycerol	Phenolic acids	Phenolic acids	9	9	9	18127	19531	15650	123430	109530	106700	34848	39211	42629	32231	38243	44122	--	--
Hmbn005456	399.11	163.04	400.116	C21H20O8	[M-H]-	1-O-Caffeoyl-3-O-p-coumaroylglycerol	Lipids	Glycerol ester	6473.9	8254.1	5567.9	24953	22356	23656	144830	152570	151610	42211	52766	51139	52610	63131	49895	--	--
pmb0681	403.1	367.08	402.095	C20H18O9	[M+H]+	Apigenin-8-C-Arabinoside	Flavonoids	Flavonoid carbonoside	288070	373610	255420	232070	251520	222260	556090	457210	478050	186970	192430	166990	310560	269600	257810	--	--
Hmln003529	401.15	269.11	402.152	C18H26O10	[M-H]-	Benzyl β-primeveroside	Phenolic acids	Phenolic acids	14802	25330	29086	19265	17390	15187	23837	43830	23902	15309	28482	27962	23353	20766	25976	--	--
Cmjn004337	401.14	269.1	402.153	C18H26O10	[M-H]-	Benzyl-(2''-O-xylosyl)glucoside	Phenolic acids	Phenolic acids	7962.8	18567	10467	8617.2	12812	10636	17753	24392	11182	12768	11210	16160	17290	13722	9170.2	--	--
pme3007	402.99	159	404.002	C9H14N2O12P2	[M-H]-	Uridine 5'-diphosphate	Nucleotides and derivatives	Nucleotides and derivatives	11082	9700	7974.1	12689	11672	12430	17930	14110	14369	23644	21880	19785	11315	14071	14196	C00015	ko00240,ko00908,ko01100,ko01240
pmb3031	403.1	313.1	404.111	C20H20O9	[M-H]-	Tricin-4'-O-glycerol	Flavonoids	Flavones	541360	581480	619380	521310	555330	579320	533650	519030	598430	755710	827120	805990	539910	594340	616090	--	--
pmb0500	411.19	177.05	410.184	C23H26N2O5	[M+H]+	N-p-Coumaroyl-N'-feruloylputrescine	Alkaloids	Phenolamine	1311500	1369800	973760	15597000	14931000	15282000	9446300	9986100	10552000	8479200	9249000	8692000	8482800	8873100	8350500	--	--
pmn001319	413.12	398.1	414.131	C22H22O8	[M-H]-	1-O-Feruloyl-3-O-p-Coumaroylglycerol	Phenolic acids	Phenolic acids	91550	111260	89923	707930	749930	766570	663170	640240	676580	476020	473150	518210	441920	491350	503130	--	--
HJAP012	419.1	383.07	418.09	C20H18O10	[M+H]+	Luteolin-8-C-arabinoside	Flavonoids	Flavonoid carbonoside	28379	23036	9300.8	22309	5139	10292	69773	86048	80957	31746	18302	19768	36142	20823	22420	--	--
mws2523	421.08	241.1	422.083	C12H23O14P	[M-H]-	Trehalose 6-phosphate	Others	Saccharides and Alcohols	12055	15491	11715	10325	12229	11402	49526	53051	57517	22007	21622	26338	16931	18955	23185	C00689	ko00500,ko01100,ko01110
Lmhp005784	425.21	177.05	424.2	C24H28N2O5	[M+H]+	p-Coumaroylferuloylcadaverine	Alkaloids	Phenolamine	237180	277370	219540	4400300	4804700	4360800	402660	419620	400310	276520	323920	296210	1034000	1044800	1101100	--	--
pmb0864	426.26	285.24	425.254	C19H40NO7P	[M+H]+	LysoPE 14:0	Lipids	LPE	36900	41479	39781	38146	34252	39542	93996	82274	89655	64277	69889	56756	68526	61011	61538	--	--
Lmhp008337	426.26	285.24	425.254	C19H40NO7P	[M+H]+	LysoPE 14:0(2n isomer)	Lipids	LPE	1389.4	1375.7	1820.7	2354.3	1317.4	2127.2	15442	15924	15060	5759.7	5718	7284.3	4159.1	5511.1	4514.1	--	--
mad1424	427.05	295.05	426.043	C17H14O13	[M+H]+	Ditartaroyl-hydroxycoumarin	Lignans and Coumarins	Coumarins	73561	83202	71341	75756	66736	75808	70388	68050	60188	61863	75285	95332	52020	67324	80869	--	--
pme2117	426	159	427.029	C10H15N5O10P2	[M-H]-	Adenosine 5'-diphosphate	Nucleotides and derivatives	Nucleotides and derivatives	51931	49022	40669	39444	38911	54103	64125	54367	61479	60091	72768	59981	32044	61135	66921	C00008	ko00190,ko00195,ko00230,ko00908,ko01100,ko01110,ko01240
Cmbn007148	429.12	429.12	430.126	C22H22O9	[M-H]-	1-O-Feruloyl-3-O-caffeoylglycerol	Lipids	Glycerol ester	110310	101360	149000	391430	305030	354560	123000	129650	143390	179430	184570	212220	214370	169770	210410	--	--
Lmhn002574	431.06	137.03	432.069	C20H16O11	[M-H]-	Caffeoyl(p-Hydroxybenzoyl)tartaric acid	Phenolic acids	Phenolic acids	46860	31233	48608	19847	16378	17455	48304	47319	33704	11042	12779	14912	23862	23756	12320	--	--
pmb3006	431.1	269.1	432.106	C21H20O10	[M-H]-	Apigenin-7-O-glucoside(Cosmosiin)	Flavonoids	Flavones	56899	66208	70057	25538	19273	24415	52139	68372	25129	10147	11538	32016	40305	15053	29850	C04608	ko00944
mws0072	433.11	271.01	432.106	C21H20O10	[M+H]+	Apigenin-5-O-glucoside	Flavonoids	Flavones	525030	501720	465940	496640	418860	415620	1213900	1197700	1358800	213350	230130	239910	647170	554280	553540	--	--
Lmlp005572	433.11	271.06	432.106	C21H20O10	[M+H]+	Galangin-7-O-glucoside	Flavonoids	Flavones	463780	558870	541250	172670	169260	144020	234970	298720	321020	138660	98640	125170	253100	291470	313980	--	--
MWSHY0008	433.11	283.06	432.106	C21H20O10	[M+H]+	Apigenin-6-C-glucoside (Isovitexin)	Flavonoids	Flavonoid carbonoside	9731200	11853000	10416000	9541200	8993900	9634200	22655000	25064000	23765000	4028700	4121800	4093100	12065000	12365000	11135000	C01714	ko00944
MWSHY0181	433.11	313.07	432.106	C21H20O10	[M+H]+	Apigenin-8-C-Glucoside (Vitexin)	Flavonoids	Flavonoid carbonoside	8213300	6636200	8690200	7528200	5816700	6809300	17410000	16388000	17265000	2886600	3384200	2964100	10294000	9430500	9738600	C01460	ko00941,ko00944
Lmdp003509	435.09	303.06	434.085	C20H18O11	[M+H]+	Quercetin-3-O-xyloside (Reynoutrin)	Flavonoids	Flavonols	9	9	9	9	9	9	9	9	9	317250	271510	263720	84968	89188	85124	--	--
mws2186	435.09	303	434.085	C20H18O11	[M+H]+	Avicularin(Quercetin-3-O-α-L-arabinofuranoside)	Flavonoids	Flavonols	9	9	9	9	9	9	9	9	9	271890	235740	186000	36928	52092	52050	--	--
pmb0744	435.11	331.08	434.1	C24H18O8	[M+H]+	Tricin-4'-O-Benzoic Acid	Flavonoids	Flavones	83994	102170	134220	81895	84970	77086	62750	75921	65032	81610	91519	85751	95525	88628	82480	--	--
Cmzn005251	433.11	271.06	434.121	C21H22O10	[M-H]-	6-O-Caffeoylarbutin	Phenolic acids	Phenolic acids	28558	16373	19110	33127	31161	14678	28181	50784	23305	18552	26155	18789	29412	21636	42807	--	--
pme1611	433.11	313	434.121	C21H22O10	[M-H]-	Isohemiphloin	Flavonoids	Flavonoid carbonoside	230100	246230	254120	209700	219480	207640	688170	572310	536110	89314	143950	124240	260290	328640	290460	--	--
HJN090	433.11	271.06	434.121	C21H22O10	[M-H]-	Butin-7-O-glucoside	Flavonoids	Flavanones	28664	35261	30647	24205	29558	34412	39756	40412	38550	33765	47858	47537	36270	29165	40893	--	--
mws1179	433.11	271	434.121	C21H22O10	[M-H]-	Naringenin-7-O-glucoside (Prunin)	Flavonoids	Flavanones	59018	52290	43819	11523	19231	27906	45835	67274	74818	60749	72273	64099	39495	23473	50691	C09099	ko00941
Lmlp006175	435.13	273.09	434.121	C21H22O10	[M+H]+	Isosalipurposide (Phlorizin Chalcone)	Flavonoids	Chalcones	61916	47932	79646	17944	15463	10131	62721	54560	53438	17653	31165	31215	28337	35414	24101	C16406	ko00941
HJN087	433.12	271.06	434.121	C21H22O10	[M-H]-	Naringenin-4'-O-glucoside	Flavonoids	Flavanones	44683	40345	29741	46261	40618	42437	39573	36418	47713	41764	40414	51795	35252	36423	34430	--	--
HJN055	435.13	273.08	436.136	C21H24O10	[M-H]-	Dihydrocharcone-4'-O-glucoside	Flavonoids	Chalcones	9	9	9	9	9	9	9	9	9	47832	29169	17009	6281.1	8132.5	6966.2	--	--
mws2118	435.13	166.7	436.137	C21H24O10	[M-H]-	Phloretin-2'-O-glucoside (Phlorizin)	Flavonoids	Chalcones	9	9	9	9	9	9	9	9	9	46275	18777	14545	6106.4	7262.9	3788.6	C01604	ko00941,ko01110
Lmhp008440	438.26	297.24	437.254	C20H40NO7P	[M+H]+	LysoPE 15:1	Lipids	LPE	5626.4	3977.1	4788.1	5600.2	4778.9	10371	10274	10535	9179.3	12452	10889	12228	8274.2	4690.1	8911.8	--	--
Lmhp008273	438.26	297.24	437.254	C20H40NO7P	[M+H]+	LysoPE 15:1(2n isomer)	Lipids	LPE	4765.5	6022.4	2471.6	7945.6	6051.7	7029.5	12433	12614	10183	14104	13493	11878	8428	9992.3	11088	--	--
MWSslk201	437.14	59.01	438.153	C21H26O10	[M-H]-	Sec-O-Glucosylhamaudol	Others	Others	46488	32782	36246	47547	57310	41344	39617	44959	46082	41225	36790	60698	35380	44736	36394	C17484	--
pmb0503	439.22	147.04	438.211	C20H30N4O7	[M+H]+	N-(4'-O-glycosyl)-p-coumaroyl agmatine	Alkaloids	Phenolamine	797000	751450	674430	546960	484100	520000	1342600	1209400	1276100	360900	298630	349200	807080	870480	794700	--	--
Lmhp009187	440.28	299.26	439.27	C20H42NO7P	[M+H]+	LysoPE 15:0	Lipids	LPE	36164	31181	33956	40559	40875	44863	173450	188880	180370	78955	78270	82434	96631	87578	97107	--	--
Lmhp008885	440.28	299.26	439.27	C20H42NO7P	[M+H]+	LysoPE 15:0(2n isomer)	Lipids	LPE	830.92	1827.4	1529.7	3325.9	2223.8	1441.1	15591	19818	14962	5066.5	5234.2	6020.9	8522.7	7393.9	6450.7	--	--
pmb0862	440.28	184.07	439.27	C20H42NO7P	[M+H]+	LysoPC 12:0	Lipids	LPC	11791	9041.9	9793.7	10108	12829	7610.1	34672	32276	38101	10745	10257	11726	13245	15584	16692	--	--
Lmhp005550	441.2	177.05	440.195	C24H28N2O6	[M+H]+	N,N'-Diferuloylputrescine	Alkaloids	Phenolamine	1211700	876930	1103000	3107100	3423500	3420200	2659100	2690200	2628300	1830500	2153000	1722600	1968000	2162400	2262400	--	--
pmp000091	445.15	177.05	444.142	C23H24O9	[M+H]+	1,3-O-Diferuloylglycerol	Phenolic acids	Phenolic acids	1941200	1887300	2143800	13159000	14768000	13852000	1425200	1468200	1465400	2889100	2881800	3006100	3303000	3329400	3314800	--	--
Hmbp006861	445.15	177.05	444.142	C23H24O9	[M+H]+	1,2-O-Diferuloylglycerol	Phenolic acids	Phenolic acids	1804500	1892300	1995600	12355000	13905000	13411000	1364400	1405000	1385700	2670200	2743900	2732400	3124600	2954300	3221700	--	--
pme1014	445.3	341.3	444.303	C31H40O2	[M+H]+	Menatetrenone (Vitamin K2)	Others	Vitamin	111730	132040	203040	155280	177880	118140	53884	53056	53703	47249	61385	60888	134990	99085	70767	--	--
MWSHY0057	447.09	271.06	446.085	C21H18O11	[M+H]+	Baicalin	Flavonoids	Flavones	37053	29622	16391	9	9	9	8620.5	23292	29126	9	9	9	14360	10454	8834	C10025	--
MWSHY0031	447.09	271.06	446.085	C21H18O11	[M+H]+	Apigenin-7-O-glucuronide	Flavonoids	Flavones	187260	169190	189080	92990	50665	67621	85730	86039	75938	176850	179390	153630	124200	121830	116710	--	--
pmp000575	447.13	285.18	446.121	C22H22O10	[M+H]+	Acacetin-7-O-glucoside (Tilianin)*	Flavonoids	Flavones	61478	83336	73071	44544	36654	40653	21805	25371	20244	14882	13281	18938	24909	19568	26819	--	--
pmp000878	447.13	411.1	446.121	C22H22O10	[M+H]+	Swertisin	Flavonoids	Flavonoid carbonoside	9	9	9	9	9	9	3110800	3127700	3154500	9	9	9	679750	741950	528040	C17835	--
pmp000573	447.13	285.08	446.121	C22H22O10	[M+H]+	Acacetin-7-O-galactoside*	Flavonoids	Flavones	31565	31549	37213	29965	17975	29182	12760	18871	17725	9889.5	6042.7	4655	9578.7	20436	16556	--	--
Zmhn002909	445.11	323.08	446.122	C22H22O10	[M-H]-	6-O-Glucosyl-caffeoylbenzoic acid	Phenolic acids	Phenolic acids	13302	11015	10717	15654	21512	28912	9	9	9	21240	14861	21116	6137.5	17698	15444	--	--
pme2459	449.11	287.2	448.101	C21H20O11	[M+H]+	Luteolin-7-O-glucoside (Cynaroside)	Flavonoids	Flavones	33435000	27605000	33132000	1858100	1944600	2104900	4579300	5074000	4053100	8582800	7698300	8724900	11471000	11754000	11081000	C03951	ko00944
pmn001716	447.09	285.04	448.101	C21H20O11	[M-H]-	Carthamone	Flavonoids	Chalcones	684440	872850	790410	29152	29694	33962	319730	327740	246040	386270	345680	354300	388240	499380	445980	C08598	--
mws0045	449.11	303.05	448.101	C21H20O11	[M+H]+	Quercetin-3-O-rhamnoside(Quercitrin)	Flavonoids	Flavonols	9257.1	11283	35275	9	9	9	9	9	9	228940	132880	128930	42114	38272	39800	C01750	ko00944
mws0089	447.09	285.04	448.101	C21H20O11	[M-H]-	Kaempferol-7-O-glucoside	Flavonoids	Flavonols	565260	831960	923310	28707	27523	43216	278480	302370	278650	429820	440040	361750	341210	418410	466680	--	--
Lmlp003531	449.11	287.06	448.101	C21H20O11	[M+H]+	Luteolin-3'-O-glucoside	Flavonoids	Flavones	218670	108210	119200	9992.8	29326	11659	105560	109600	124510	134880	101720	86963	127170	112820	127570	--	--
mws1299	449.11	299.2	448.101	C21H20O11	[M+H]+	Luteolin-8-C-glucoside (Orientin)*	Flavonoids	Flavonoid carbonoside	20330000	22544000	21132000	14083000	20232000	15738000	38449000	36615000	44175000	14795000	14487000	14903000	23927000	23205000	22108000	C10114	--
Hmpp003270	449.11	287.05	448.101	C21H20O11	[M+H]+	Luteolin-4'-O-glucoside	Flavonoids	Flavones	1032300	1208800	1066800	44487	65643	62644	383880	348360	430430	480840	535190	463440	467960	521320	411590	--	--
MWSHY0016	449.11	299.06	448.101	C21H20O11	[M+H]+	Luteolin-6-C-glucoside (Isoorientin)*	Flavonoids	Flavonoid carbonoside	20593000	21429000	21732000	12572000	13615000	12548000	31621000	34284000	37724000	12750000	13112000	12447000	19788000	19978000	20103000	C01821	--
Xmyp005654	449.11	287.06	448.101	C21H20O11	[M+H]+	Kaempferol-4'-O-glucoside	Flavonoids	Flavonols	29258000	31917000	31215000	2010300	2039000	1548100	4289000	4664500	4378400	8619600	8445800	8251500	11402000	12854000	10049000	--	--
MWSHY0136	449.11	287.06	448.101	C21H20O11	[M+H]+	Kaempferol-3-O-glucoside (Astragalin)	Flavonoids	Flavonols	1124300	1035000	1183600	51484	64677	81533	334240	425460	439030	470870	608420	582880	536290	528570	545440	C12249	ko00944,ko01110
Lmlp005236	451.12	289.08	450.116	C21H22O11	[M+H]+	Dihydrokaempferol-3-O-glucoside	Flavonoids	Flavanonols	912290	1016700	893630	67152	94636	83980	201140	213260	142090	209710	246480	204890	325250	308760	380470	--	--
Cmxp003975	451.12	289.07	450.116	C21H22O11	[M+H]+	Okanin-4'-O-glucoside(Marein)	Flavonoids	Chalcones	882040	841230	871970	81116	57370	72959	204860	186770	123860	248440	236910	279920	376710	340670	333080	--	--
mws1361	449.11	151	450.116	C21H22O11	[M-H]-	Taxifolin-3-O-rhamnoside (Astilbin)	Flavonoids	Flavanonols	32414	47070	27357	13868	12155	14972	66101	56949	59771	25658	27322	30408	39268	41743	44804	C17449	--
Lmmn004625	449.11	287.06	450.116	C21H22O11	[M-H]-	Dihydrokaempferol-7-O-glucoside	Flavonoids	Flavanonols	25600	10347	4631.4	2956.2	8689	2312.7	31595	18914	35188	24948	13068	20830	25648	29595	10482	--	--
Jmgn004021	449.11	269.05	450.116	C21H22O11	[M-H]-	6-C-Glucosyl-2-Hydroxynaringenin	Flavonoids	Flavanones	151620	173680	169320	300660	247060	263970	218480	245130	237640	235950	199460	195420	158140	218110	202830	--	--
HJN086	449.11	287.06	450.116	C21H22O11	[M-H]-	Eriodictyol-3'-O-glucoside	Flavonoids	Flavanones	27515	25415	8962	2333.3	16919	5199.5	36599	16774	26273	12803	22366	15213	18231	31952	26237	--	--
mws0057	451.12	289	450.116	C21H22O11	[M+H]+	Eriodictyol-7-O-glucoside	Flavonoids	Flavanones	679840	688020	777840	52953	63377	63449	128520	112540	114860	190510	143980	199260	246560	256010	250820	--	--
pmn001351	449.15	245.1	450.153	C22H26O10	[M-H]-	Torachrysone-8-O-(6''-acetyl)glucoside	Phenolic acids	Phenolic acids	215700	283780	258480	209110	236040	206750	198300	202110	197160	260460	216120	222350	197390	224330	279970	--	--
Lmhp008763	452.28	311.26	451.27	C21H42NO7P	[M+H]+	LysoPE 16:1(2n isomer)	Lipids	LPE	24371	22418	19399	28687	35586	30476	39258	36181	46981	55981	41628	47283	39918	41713	46596	--	--
Lmhp009034	452.28	311.26	451.27	C21H42NO7P	[M+H]+	LysoPE 16:1	Lipids	LPE	21832	29366	24146	32108	36412	35212	39408	32947	47039	51112	45727	56625	42783	39620	44911	--	--
Lmsn004797	451.12	167.03	452.132	C21H24O11	[M-H]-	3-Hydroxyphloretin-4'-O-glucoside	Flavonoids	Chalcones	21649	31316	27074	11538	10412	13571	17919	25647	19424	10417	11484	6963.5	12163	17025	14878	--	--
pmd0160	454.29	313.27	453.286	C21H44NO7P	[M+H]+	LysoPE 16:0(2n isomer)	Lipids	LPE	33237	35213	32570	51995	44579	49394	337440	302580	290180	132890	153070	150050	154200	138570	141990	--	--
pmb0876	454.29	313.27	453.286	C21H44NO7P	[M+H]+	LysoPE 16:0	Lipids	LPE	2044600	2000700	2033900	2335400	2153600	2132800	5038200	4848600	4974200	3377400	3547800	3486300	3995000	3576700	3616200	--	--
pmb0478	455.15	147.4	454.148	C21H26O11	[M+H]+	Coumarin O-rutinoside	Lignans and Coumarins	Coumarins	68169	77701	74433	62250	104080	67931	129990	102580	133870	20020	18803	33410	54713	53732	70376	--	--
Lmhp005872	455.22	177.05	454.21	C25H30N2O6	[M+H]+	Diferuloylcadaverine	Alkaloids	Phenolamine	390790	398230	314520	3420800	3635100	3285800	692580	743550	774330	458370	522750	440880	965630	912270	980810	--	--
MWS5083	455.1	96.97	456.105	C17H21N4O9P	[M-H]-	Flavin Single Nucleotide(FMN)	Nucleotides and derivatives	Nucleotides and derivatives	354040	401470	432330	438210	485930	458790	277070	221640	243200	525370	366050	375280	278390	384520	377620	C00061	ko00190,ko00740,ko01100,ko01110,ko01240
pmb0464	458.1	116.3	457.143	C16H27NO14	[M+H]+	L-Aspartic acid-O-diglucoside	Amino acids and derivatives	Amino acids and derivatives	53788	33621	38528	32173	29591	32841	1564000	1363800	1502700	627250	701390	770930	407600	441880	377390	--	--
mws0034	457.08	169.01	458.085	C22H18O11	[M-H]-	Epigallocatechin-3-gallate	Flavonoids	Flavanols	32955	14720	39612	6863	7824.2	14805	9	9	9	9	9	9	15879	13287	14027	C09731	--
mad2085	457.08	295.04	458.085	C22H18O11	[M-H]-	Caffeoyl-p-coumaroyltartaric acid	Phenolic acids	Phenolic acids	31454	30807	17006	7095.5	12100	5450	18718	14009	13474	6271	4947.8	12427	13682	9878.5	5534.5	--	--
Lmhn002683	457.08	163.04	458.085	C22H18O11	[M-H]-	p-Coumaroylcaffeoyltartaric acid	Phenolic acids	Phenolic acids	21988	28797	21201	21999	25076	15569	7467.5	11028	12520	9	9	9	9022	10564	8336.8	--	--
MWSHY0184	461.11	285.08	460.101	C22H20O11	[M+H]+	Wogonin-7-O-Glucuronide (Wogonoside)	Flavonoids	Flavones	17121	7829	6906.1	6072	3971.4	2717.7	5744.7	6467.4	9062.1	5766.1	8230.1	7267	6922.7	8230.8	6254.8	--	--
pmb2654	460.1	117.9	461.153	C19H27NO12	[M-H]-	Anthranilate-1-O-Sophoroside	Phenolic acids	Phenolic acids	346640	393090	483450	517150	417920	278880	2654300	2548000	2253200	1109500	1191800	1303800	855870	1201100	964560	--	--
pmp000012	463.09	287.05	462.08	C21H18O12	[M+H]+	Scutellarein-7-O-glucuronide (Scutellarin)	Flavonoids	Flavones	19127000	18681000	19049000	2984100	3815500	3520200	3797000	3596300	3622900	11590000	12098000	11465000	8318100	10262000	9073400	--	--
Lmzn001894	461.07	285.04	462.08	C21H18O12	[M-H]-	Kaempferol-3-O-glucuronide	Flavonoids	Flavonols	18161000	15367000	16534000	3384700	3159600	2671600	3518900	3073400	3339400	10039000	10623000	10700000	7971100	8587100	8930500	--	--
mws4167	463.09	287.06	462.08	C21H18O12	[M+H]+	Luteolin-7-O-glucuronide	Flavonoids	Flavones	20673000	15295000	21684000	3793800	2998900	3511100	2781600	3299100	2781100	11893000	10863000	10797000	9785000	9227200	8734400	C03515	ko00944
pmn001702	461.07	285.05	462.08	C21H18O12	[M-H]-	Tetahydroxyflavone-7-O-glucuronide	Flavonoids	Flavones	18034000	19118000	18205000	3413300	3206500	3471300	3532200	3031700	3854300	11367000	10210000	13504000	8693000	10029000	9149900	--	--
Lmmp003767	463.09	287.05	462.08	C21H18O12	[M+H]+	Kaempferol-7-O-glucuronide	Flavonoids	Flavonols	8116300	8659800	8871300	3049800	3179500	2806700	2745400	2720400	3194300	9432300	9310600	8751200	6074600	6023900	6844700	--	--
pmb3012	461.11	299.2	462.116	C22H22O11	[M-H]-	Chrysoeriol-7-O-glucoside	Flavonoids	Flavones	1009100	1025700	1199800	120850	124840	92879	520670	567200	523110	367580	376890	390760	529180	562330	480720	--	--
Lmnp002845	463.13	343.09	462.116	C22H22O11	[M+H]+	Hispidulin-8-C-glucoside	Flavonoids	Flavonoid carbonoside	4165200	3789600	4008900	3686700	3464900	4012400	2780200	3769700	3765200	2371600	2441500	2722800	3936400	3116500	2706300	--	--
pmb2999	461.11	299.1	462.116	C22H22O11	[M-H]-	Chrysoeriol-5-O-glucoside	Flavonoids	Flavones	44515	41929	26258	34076	39654	48176	20228	27154	31271	28676	31566	26610	28478	32938	27206	--	--
pmp000233	463.12	313.07	462.116	C22H22O11	[M+H]+	Swertiajaponin	Flavonoids	Flavonoid carbonoside	9	9	9	9	9	9	7774300	7031400	6918000	9	9	9	1671300	1821400	1827000	C10187	--
pmp000579	463.12	301.07	462.116	C22H22O11	[M+H]+	Diosmetin-7-O-galactoside*	Flavonoids	Flavones	30397000	28149000	29977000	3663900	3103300	3212600	7690000	8998800	8535900	10796000	10894000	9649700	12872000	13689000	12421000	--	--
pmp000120	463.12	427.1	462.116	C22H22O11	[M+H]+	Diosmetin-6-C-glucoside	Flavonoids	Flavones	2256200	2205700	2362200	2111200	1686200	1591700	1951100	1829800	1790600	1272500	1497000	1685200	1900600	1517100	1459900	--	--
Lmjp003655	463.12	301.08	462.116	C22H22O11	[M+H]+	6-C-MethylKaempferol-3-glucoside	Flavonoids	Flavones	28358000	30591000	30732000	3270900	3379100	3487600	7876300	7887500	8215000	9514900	9774800	10055000	14015000	13709000	13776000	--	--
Hmmp004965	463.12	301.07	462.116	C22H22O11	[M+H]+	Diosmetin-7-O-glucoside*	Flavonoids	Flavones	29468000	30803000	29255000	3333500	3318800	2952400	8714400	7658700	7803900	11885000	8781500	9466600	14653000	12160000	13294000	--	--
Cmyp002064	463.12	301.08	462.116	C22H22O11	[M+H]+	Yuanhuanin	Flavonoids	Flavones	30919000	27035000	30355000	3603400	3186300	3185200	8437800	8609800	8099300	9205300	8731800	9979800	12797000	13129000	15202000	--	--
HJAP011	463.11	343.08	462.116	C22H22O11	[M+H]+	Chrysoeriol-8-C-glucoside (Scoparin)	Flavonoids	Flavonoid carbonoside	4085700	3803900	3685300	3133000	3019800	2766100	3371500	3521100	3186900	2420700	2162800	2271300	2602500	3698800	2883000	--	--
Hmgp002189	463.13	301.07	462.118	C22H22O11	[M+H]+	Hispidulin-7-O-Glucoside	Flavonoids	Flavones	36047000	28128000	30463000	3787600	3441800	3395800	8577300	8695800	9166300	11442000	9995900	9305900	13197000	13038000	14292000	C17762	--
Lmdp003286	465.1	303.06	464.095	C21H20O12	[M+H]+	Isohyperoside	Flavonoids	Flavonols	186440	271860	218730	80011	143560	107190	74255	151540	100970	1375900	950710	1437100	379590	379570	442010	--	--
mws1329	463.09	301.03	464.095	C21H20O12	[M-H]-	Quercetin-7-O-glucoside*	Flavonoids	Flavonols	100850	104390	93597	35632	38830	51023	49072	54211	50736	331740	291340	315700	144280	134700	125580	C12639	--
pmp001309	465.1	303.1	464.095	C21H20O12	[M+H]+	6-Hydroxykaempferol-7-O-glucoside	Flavonoids	Flavonols	128390	140340	162820	91170	113660	67102	86144	79042	52779	1242300	1020000	1191700	434240	360310	355210	--	--
Hmcn001884	463.09	301.03	464.095	C21H20O12	[M-H]-	6-Hydroxyluteolin 5-glucoside	Flavonoids	Flavones	117870	115610	95697	40102	43195	42100	79001	62406	60856	403950	333500	302980	125990	148930	160890	--	--
mws0091	463.09	300.03	464.095	C21H20O12	[M-H]-	Quercetin-3-O-glucoside (Isoquercitrin)*	Flavonoids	Flavonols	60750	41704	46688	22467	33509	37339	37521	38657	44266	573530	406760	488610	173580	172800	137500	C05623	ko00944,ko01100,ko01110
mws0056	463.09	316.03	464.095	C21H20O12	[M-H]-	Myricetin-3-O-rhamnoside (Myricitrin)	Flavonoids	Flavonols	7734.8	11572	32564	9	9	9	9	9	9	9	9	9	7742.8	4997.5	4972.8	C10108	--
mws0061	463.09	300	464.095	C21H20O12	[M-H]-	Quercetin-3-O-galactoside (Hyperin)	Flavonoids	Flavonols	127780	129110	135780	95602	97074	109350	99267	115460	118160	888720	619220	723390	270210	285930	280130	C10073	--
Lmzp002365	465.14	303.09	464.131	C22H24O11	[M+H]+	Hesperetin-7-O-glucoside	Flavonoids	Flavanones	912480	865660	893020	123100	143940	165670	309290	275740	249990	305130	343980	312300	414370	414690	437740	C16422	ko00941
pme1598	463.12	301	464.132	C22H24O11	[M-H]-	Hesperetin-5-O-glucoside	Flavonoids	Flavanones	125210	110950	114410	52158	20102	47656	39531	73266	52495	414590	331530	344620	114230	116300	138290	--	--
Lmhp009464	466.29	325.27	465.286	C22H44NO7P	[M+H]+	LysoPE 17:1(2n isomer)	Lipids	LPE	6864.1	5200.5	4410.6	4521.3	4740	7182.5	8706.6	11157	9557.6	11902	13095	11986	7947.1	9300.1	6442.2	--	--
Lmhp009769	466.29	325.27	465.286	C22H44NO7P	[M+H]+	LysoPE 17:1	Lipids	LPE	6682.7	5307.9	5665.1	3580.4	5816.1	3773.7	9653.2	9884.3	11788	13004	17316	12766	9869	10674	6100.4	--	--
pmd0130	468.31	184.07	467.301	C22H46NO7P	[M+H]+	LysoPC 14:0	Lipids	LPC	266860	279680	266050	265450	251080	255330	811070	641370	841140	331510	324570	336210	392540	398280	402480	--	--
pmb0504	469.23	177.05	468.222	C21H32N4O8	[M+H]+	N-(4'-O-glycosyl)-feruloyl agmatine	Alkaloids	Phenolamine	154050	217410	177350	115110	140920	161520	213660	187640	187240	65896	58282	69793	109880	141660	172590	--	--
Zmpn008194	471.35	471.35	472.355	C30H48O4	[M-H]-	Corosolic acid	Terpenoids	Triterpene	9	9	9	9	9	9	9	9	9	67887	60088	66010	28296	18386	15616	--	--
mws1610	471.35	471.35	472.355	C30H48O4	[M-H]-	Maslinic acid	Terpenoids	Triterpene	9	9	9	9	9	9	9	9	9	79286	72395	60222	16425	13523	8866.3	C16939	--
Lmzn106284	471.35	471.35	472.355	C30H48O4	[M-H]-	Alphitolic acid	Terpenoids	Triterpene	9	9	9	9	9	9	9	9	9	107730	72974	45495	16848	22696	17720	C16912	--
Lmzn006169	471.35	471.35	472.355	C30H48O4	[M-H]-	Pomolic acid	Terpenoids	Triterpene	9	9	9	9	9	9	9	9	9	394570	222340	273790	94153	84938	69268	--	--
pmn001705	471.35	471.35	472.355	C30H48O4	[M-H]-	3,24-Dihydroxy-17,21-semiacetal-12(13)oleanolic fruit	Terpenoids	Triterpene	9	9	9	9	9	9	9	9	9	398630	189530	265170	86621	98313	75165	--	--
pmn001706	471.35	471.35	472.355	C30H48O4	[M-H]-	2-Hydroxyoleanolic acid	Terpenoids	Triterpene	9	9	9	9	9	9	9	9	9	88524	60072	59536	22081	22888	17407	--	--
Smpn011792	471.34	471.34	472.355	C30H48O4	[M-H]-	2,3-Dihydroxy-12-ursen-28-oic acid	Terpenoids	Triterpene	9	9	9	9	9	9	9	9	9	407670	197990	262500	82847	80341	87830	--	--
pmb1912	474.17	327	473.166	C20H23N7O7	[M+H]+	10-Formyltetrahydrofolic Acid	Alkaloids	Alkaloids	10779000	10030000	9010500	9100600	9243000	7004600	18584000	17220000	18934000	26124000	28908000	25271000	10810000	15930000	20828000	C00234	ko00670,ko00970,ko01100,ko01200,ko01240
Lmhp008233	474.26	333.24	473.254	C23H40NO7P	[M+H]+	LysoPE 18:4	Lipids	LPE	9782.5	15914	13490	13955	13699	11628	10352	11431	10989	3405.7	5273.6	2778.4	12381	10059	8901.4	--	--
pmn001727	474.18	312.12	475.184	C24H29NO9	[M-H]-	N-(4-O-(Glucosyl)-E-feruloyl)-tyramine	Alkaloids	Phenolamine	24622	24378	15161	52602	44342	50520	41203	44073	40294	82264	98392	139460	37066	43456	44328	--	--
Lmhp008589	476.28	335.26	475.27	C23H42NO7P	[M+H]+	LysoPE 18:3(2n isomer)	Lipids	LPE	473310	410970	501180	585250	719580	656710	2299100	1883700	2003300	1415000	1489900	1312900	1009900	1239400	1092000	--	--
Lmhp008801	476.28	335.26	475.27	C23H42NO7P	[M+H]+	LysoPE 18:3	Lipids	LPE	448850	576340	535780	436580	740710	556190	1830200	1926100	2078700	1295900	1477400	1370800	1008900	1136600	1226100	--	--
pmp000583	477.1	301.07	476.095	C22H20O12	[M+H]+	Diosmetin-7-O-glucuronide	Flavonoids	Flavones	7592700	7224700	8634900	1326500	1645700	1370500	1938100	1932200	1856900	4629700	4103900	4369500	4252700	3875400	4853800	--	--
pmb0874	478.29	337.27	477.286	C23H44NO7P	[M+H]+	LysoPE 18:2(2n isomer)	Lipids	LPE	26967000	27059000	27923000	27199000	27859000	26047000	35859000	33803000	34886000	22073000	21513000	21973000	27466000	29877000	27318000	--	--
Lmmp003783	479.09	303.05	478.075	C21H18O13	[M+H]+	Quercetin-3-O-glucuronide	Flavonoids	Flavonols	322340	320720	350610	52151	67830	63077	96379	94274	87769	120080	156250	160640	184120	132460	156540	--	--
Lmjp002906	479.12	317.07	478.111	C22H22O12	[M+H]+	Rhamnetin-3-O-Glucoside*	Flavonoids	Flavonols	109220	75230	111280	82886	85287	93538	61003	90297	63051	132440	94439	110840	75802	116520	92996	--	--
Lmjp003044	479.12	317.06	478.111	C22H22O12	[M+H]+	Isorhamnetin-3-O-Glucoside*	Flavonoids	Flavonols	89603	91947	130080	104290	102240	102460	59956	78459	87487	128900	92525	106450	76751	86357	66171	--	--
pma6640	479.3	317.1	478.111	C22H22O12	[M+H]+	3'-O-Methyltricetin-7-O-glucoside	Flavonoids	Flavones	324000	309540	336990	23580	37680	49774	62972	67329	53771	31828	63663	84916	147380	107500	121250	--	--
Lmjp003295	479.12	317.07	478.111	C22H22O12	[M+H]+	6-Methoxykaempferol-3-O-glucoside	Flavonoids	Flavonols	407070	502170	388760	85378	54760	50545	119490	133990	122220	101630	106840	109620	127820	151530	124540	--	--
Hmcp002207	479.12	317.06	478.111	C22H22O12	[M+H]+	Isorhamnetin-7-O-glucoside (Brassicin)*	Flavonoids	Flavonols	158120	75212	83250	92990	96739	71520	88662	55302	93487	130040	91051	115620	107860	76634	93691	--	--
Hmgp002036	479.12	317.06	478.112	C22H22O12	[M+H]+	Nepetin-7-O-glucoside(Nepitrin)	Flavonoids	Flavones	434090	504560	455570	76365	60565	51545	139100	123840	101230	57105	93176	92787	84290	150830	154370	--	--
pmn001525	477.14	169	478.148	C23H26O11	[M-H]-	3,5-Digalloylshikimic acid	Phenolic acids	Phenolic acids	9	9	9	9	9	9	67343	57795	85412	85962	76429	90363	52813	79606	91676	--	--
pmb0856	480.31	339.29	479.301	C23H46NO7P	[M+H]+	LysoPE 18:1(2n isomer)	Lipids	LPE	349120	368800	340250	310940	296660	264120	422820	423980	443580	340440	292960	310750	432260	351110	314410	--	--
pmb2260	480.31	184.07	479.301	C23H46NO7P	[M+H]+	LysoPC 15:1	Lipids	LPC	63876	63647	58562	77481	86066	67782	135520	138000	131670	159150	119470	196920	104440	102670	95190	--	--
mws0289	480.31	339.29	479.301	C23H46NO7P	[M+H]+	LysoPE 18:1	Lipids	LPE	22392	31507	24946	19828	29088	17524	62268	61001	27772	40067	55434	66110	33762	39639	45730	--	--
pmb0883	482.32	341.31	481.317	C23H48NO7P	[M+H]+	LysoPE 18:0	Lipids	LPE	6384	4273.7	3689	6552.4	4062.9	4590.1	24090	23105	22685	7759.2	11163	7710	18051	12157	13095	--	--
pmb2319	482.32	184.07	481.317	C23H48NO7P	[M+H]+	LysoPC 15:0	Lipids	LPC	188560	192280	183810	212630	227360	229190	982360	980500	999070	291050	276710	293740	496060	447240	437210	--	--
Lmhp009129	482.32	184.07	481.317	C23H48NO7P	[M+H]+	LysoPC 15:0(2n isomer)	Lipids	LPC	22494	18328	21121	24699	21674	19960	163590	129690	174060	35487	27242	30867	56627	57607	49998	--	--
pmb3072	481.14	319.3	482.142	C22H26O12	[M-H]-	3-O-p-Coumaroylshikimic acid-O-glucoside	Phenolic acids	Phenolic acids	9	9	9	9	9	9	52429	39704	36352	9	9	9	18479	20699	24581	--	--
Hmyn007081	481.25	245.04	482.262	C22H43O9P	[M-H]-	LysoPG 16:1	Lipids	Glycerol ester	10457000	11525000	9334600	9309100	10965000	11175000	13472000	12797000	15734000	11900000	12092000	13051000	9458200	11791000	13778000	--	--
pma0680	484.24	220.1	483.237	C26H33N3O6	[M+H]+	N1-Caffeoyl-N10-Feruloylspermidine	Alkaloids	Phenolamine	22211	18252	39880	9	9	9	9	9	9	9	9	9	7436.5	11482	5778.5	--	--
Hmyn007168	483.27	255.23	484.278	C22H45O9P	[M-H]-	LysoPG 16:0	Lipids	Glycerol ester	214040	198470	177190	171440	191950	191240	255470	294610	326640	263540	263580	265540	137520	169630	240890	--	--
Lmmn000214	487.17	341.11	488.174	C18H32O15	[M-H]-	Solatriose	Others	Saccharides and Alcohols	59059	52572	51242	65348	46638	54155	408770	439330	355580	153340	175930	116230	98407	141000	147330	--	--
Hmhn007817	487.34	469.33	488.35	C30H48O5	[M-H]-	2α,3α-Dihydroxyursolic acid	Terpenoids	Triterpene	9	9	9	9	9	9	9	9	9	10007	3725.8	5871	2391.8	2035.3	2786.9	--	--
Hmjn003948	487.35	487.35	488.35	C30H48O5	[M-H]-	Madasiatic acid	Terpenoids	Triterpene	17171	10458	17417	3615.9	6045.6	6333.8	17906	20529	13361	27133	20287	19690	20498	14302	20318	--	--
Lmmn003398	489.11	285.04	490.111	C23H22O12	[M-H]-	Kaempferol-3-O-(6''-acetyl)glucoside	Flavonoids	Flavonols	1217000	892170	1171700	87127	155740	91197	191160	198930	317900	660710	472450	592440	501640	645790	566370	--	--
pmp001142	492.19	145	491.179	C24H29NO10	[M+H]+	Cimicifugamide A	Alkaloids	Phenolamine	1736700	1578000	1511100	804440	837020	844760	582550	687030	581100	568400	560340	505130	825720	892150	794910	--	--
pmb0863	492.31	184.07	491.301	C24H46NO7P	[M+H]+	LysoPC 16:2(2n isomer)	Lipids	LPC	116290	117770	89022	112720	114080	133930	114340	84376	103310	84908	103620	98006	103140	108130	88402	--	--
pmb0736	493.13	331.08	492.127	C23H24O12	[M+H]+	Tricin-7-O-Glucoside	Flavonoids	Flavones	1288600	889330	790720	459810	584400	595770	1923100	1934500	1744200	1289500	1417400	1419500	1171500	1633900	1285400	--	--
pmb2984	491.1	287.1	492.127	C23H24O12	[M-H]-	Eriodictyol-7-O-(6''-acetyl)glucoside	Flavonoids	Flavanones	9	9	9	48081	48588	40063	9	9	9	9	9	9	7900.5	8442.3	7278.2	--	--
pmb3042	491.12	329.1	492.127	C23H24O12	[M-H]-	Tricin-5-O-Glucoside	Flavonoids	Flavones	60228	62572	54579	85398	52801	72317	98145	76242	94052	88030	99451	130090	58041	93777	93007	--	--
Hmgp002238	493.14	331.08	492.128	C23H24O12	[M+H]+	Jaceosidin-7-O-Glucoside	Flavonoids	Flavones	2169100	1579400	1673700	1076200	878460	1105000	2843700	2702500	2470000	1775900	2012400	1693300	2017300	2088900	1504100	--	--
Cmsn002371	491.19	327.12	492.2	C25H32O10	[M-H]-	Isolariciresinol-9-O-xyloside	Lignans and Coumarins	Lignans	86911	86764	84046	74477	49073	61226	101710	79567	104510	169600	152440	159340	97257	105290	79636	--	--
Lmhp008833	494.32	184.07	493.317	C24H48NO7P	[M+H]+	LysoPC 16:1(2n isomer)	Lipids	LPC	930110	967620	950310	1102000	1079600	1103300	1626100	1643300	1624400	1130900	1108000	1109600	1213300	1232300	1199500	--	--
pmp001270	494.32	184.07	493.317	C24H48NO7P	[M+H]+	LysoPC 16:1	Lipids	LPC	490890	460140	522890	581350	404650	515280	693550	613340	670070	404000	428740	477250	512410	535580	526170	--	--
pmp000715	495.15	137.02	494.142	C23H26O12	[M+H]+	6-(2,3-Dihydroxybenzoyl)sweroside	Terpenoids	Monoterpenoids	43604	45718	41304	32968	26532	29312	72063	62256	58836	47194	54246	44021	46367	41234	55255	--	--
Zmdn004764	493.17	331.12	494.179	C24H30O11	[M-H]-	Syringopicroside	Terpenoids	Monoterpenoids	23997	11862	17032	5821.2	13023	24361	30064	26132	38970	36000	16296	19093	20510	10535	12910	--	--
pmd0132	496.34	184.07	495.332	C24H50NO7P	[M+H]+	LysoPC 16:0(2n isomer)	Lipids	LPC	470650	479210	481670	507640	493890	503660	3539600	3314100	3217000	1161400	1129800	1127700	1543100	1406300	1447200	--	--
pmb0855	496.34	184.07	495.332	C24H50NO7P	[M+H]+	LysoPC 16:0	Lipids	LPC	15258000	14755000	14822000	13679000	14244000	14199000	40308000	39631000	42027000	21118000	23152000	21608000	23919000	25754000	25822000	--	--
pmb0745	497.14	331.08	496.137	C26H24O10	[M+H]+	Tricin-4'-O-syringyl alcohol	Flavonoids	Flavones	2560000	2626500	3015800	2034400	2163800	2071600	1650000	1739600	1842900	3049200	2922500	3030400	2165600	2358300	2299000	--	--
pmb3064	499.15	163.2	500.153	C22H28O13	[M-H]-	3-O-p-Coumaroylquinic acid-O-glucoside	Phenolic acids	Phenolic acids	30855	33800	18462	29857	22268	31489	58371	60455	56036	38948	43761	40225	34987	32469	35831	--	--
pmb3061	499.15	163.1	500.153	C22H28O13	[M-H]-	5-O-p-Coumaroylquinic acid O-glucoside	Phenolic acids	Phenolic acids	31706	37223	31755	34307	29904	30302	72671	59738	67737	56377	51458	47120	41952	39816	46880	--	--
Lmhp009802	504.31	363.29	503.301	C25H46NO7P	[M+H]+	LysoPE 20:3(2n isomer)	Lipids	LPE	13011	10852	14646	9445.7	8583.5	10719	19436	17902	18178	18245	13902	18513	16753	17711	16040	--	--
Lmhp010040	504.31	363.29	503.301	C25H46NO7P	[M+H]+	LysoPE 20:3	Lipids	LPE	11726	10775	11353	11856	12704	12603	17721	20603	18346	21250	18141	24021	20976	16107	13148	--	--
pmn001642	503.08	459.1	504.09	C23H20O13	[M-H]-	Kaempferol-3-O-(2''-O-acetyl)glucuronide	Flavonoids	Flavonols	221430	188970	229860	247810	236840	285800	80144	148740	82544	276540	220590	238050	195090	192870	212350	--	--
Lmsn004322	503.12	179.03	504.127	C24H24O12	[M-H]-	1,6-Di-O-caffeoyl-β-D-glucose*	Phenolic acids	Phenolic acids	12443	15421	27660	20890	13756	30516	15575	22144	23181	7758.2	5814.2	14234	23390	9826.2	16013	--	--
Lmsn004970	503.12	179.04	504.127	C24H24O12	[M-H]-	3,6-Di-O-caffeoyl glucose*	Phenolic acids	Phenolic acids	16033	19586	16143	19210	18710	26411	18322	18114	15427	10877	12583	12033	20897	21656	17143	--	--
Lmsn002288	503.14	341.09	504.148	C21H28O14	[M-H]-	1-O-Caffeoyl-(6-O-glucosyl)-β-D-glucose	Phenolic acids	Phenolic acids	30237	25361	34944	8939.8	12367	10831	120400	88101	100190	18530	16160	21265	30486	37636	33582	--	--
pme2125	503.16	179	504.169	C18H32O16	[M-H]-	Raffinose	Others	Saccharides and Alcohols	14401	18556	20591	12120	8249.1	12049	177590	213120	195560	38195	48879	46860	39383	52912	70848	C00492	ko00052,ko01100,ko02010
Hmqp000191	505.18	127.03	504.17	C18H32O16	[M+H]+	Planteose	Others	Saccharides and Alcohols	9	9	9	9	9	9	22120	27790	15108	10576	10539	8855.5	4977.1	9541.2	12754	C03848	--
Lmhp010757	506.32	365.31	505.317	C25H48NO7P	[M+H]+	LysoPE 20:2	Lipids	LPE	14752	17438	16975	18922	17842	14311	25084	23308	24791	21806	20669	24706	21385	24296	20827	--	--
Lmhp010514	506.32	365.31	505.317	C25H48NO7P	[M+H]+	LysoPE 20:2(2n isomer)	Lipids	LPE	11069	13535	18209	16457	12219	16000	22551	16579	24622	19665	19548	18097	20862	21328	20763	--	--
Lmhp008718	506.32	184.07	505.317	C25H48NO7P	[M+H]+	LysoPC 17:2	Lipids	LPC	318570	318630	271820	331990	316250	305380	359590	364650	347280	231330	214070	229580	296310	269340	279790	--	--
pmb3045	505.1	329.1	506.106	C23H22O13	[M-H]-	Tricin-7-O-Glucuronide	Flavonoids	Flavones	2835000	3177400	2785400	1227300	1199500	1341700	2000900	1781200	1817000	3047400	3321200	2901700	2315800	2223500	2618100	--	--
pmb0803	508.18	152.4	507.174	C24H29NO11	[M+H]+	Pyridoxine-5'-O-(6''-feruloyl)glucoside	Others	Vitamin	11704	21226	15368	23527	34772	33417	9538	10974	13635	10986	23622	21944	19117	21659	13173	--	--
Lmhp009590	508.34	184.07	507.332	C25H50NO7P	[M+H]+	LysoPC 17:1	Lipids	LPC	337260	344840	321320	370640	350170	346950	726140	684090	699760	418740	401450	396070	473930	459110	461630	--	--
Hmcp001636	509.13	347.07	508.121	C23H24O13	[M+H]+	Limocitrin-7-O-glucoside	Flavonoids	Flavonols	259330	328780	324900	279330	267320	281050	315600	397890	358400	290760	339310	297980	297880	309080	296650	--	--
Hmcp002399	509.13	347.07	508.121	C23H24O13	[M+H]+	Limocitrin-3-O-glucoside	Flavonoids	Flavonols	24436	17369	22098	15119	35757	20500	20375	30748	22723	22810	21006	14784	22837	22681	24606	--	--
Hmcp002187	509.13	347.07	508.121	C23H24O13	[M+H]+	Limocitrin-3-O-galactoside	Flavonoids	Flavonols	51551	33106	49176	29248	44647	45782	38476	36130	42189	44048	17492	26712	31860	30509	33716	--	--
HJAP006	509.13	347.08	508.122	C23H24O13	[M+H]+	Syringetin-7-O-glucoside	Flavonoids	Flavonols	15971	5387	20381	22765	22396	19261	19076	21802	16644	23391	14802	17342	16724	18636	19151	--	--
pmb0565	509.13	347.08	508.122	C23H24O13	[M+H]+	Syringetin-3-O-glucoside	Flavonoids	Flavonols	375730	390450	309940	345420	300770	279980	379230	339760	289010	262960	276820	331840	313700	256020	295050	--	--
Zmgp004436	509.13	347.08	508.122	C23H24O13	[M+H]+	Okanin-4'-(6''-O-acetyl)glucoside	Flavonoids	Chalcones	59479	50882	32237	31438	41138	18830	40240	31506	49672	41884	33667	53567	54841	34799	43115	--	--
Zmdn003541	507.19	345.14	508.194	C25H32O11	[M-H]-	Syringafghanoside	Terpenoids	Monoterpenoids	1427300	1611100	1784800	1372500	1197900	1556000	1832500	2136400	1813200	1186300	1346500	1444500	1332400	1306300	1330500	--	--
Lmhp010515	510.36	184.07	509.348	C25H52NO7P	[M+H]+	LysoPC 17:0(2n isomer)	Lipids	LPC	2901.1	5472.6	2382.2	5807.5	7429.1	6355.6	47028	40014	45492	14336	12681	8987.5	16857	18573	11128	--	--
pmb2406	510.36	184.07	509.348	C25H52NO7P	[M+H]+	LysoPC 17:0	Lipids	LPC	6427.9	5381	2789.8	6269.2	9793.1	6306.3	34944	26301	35678	8560.4	10760	7292.8	13515	9549.4	13234	--	--
pmb1466	511.12	331.08	510.116	C26H22O11	[M+H]+	Tricin-4'-O-syringic acid	Flavonoids	Flavones	14004	11736	15083	14734	7375.9	10216	12866	8641.5	8869.1	20688	18272	19816	12109	12174	13103	--	--
Lmhp009526	515.32	261.22	514.314	C27H46O9	[M+H]+	2-α-Linolenoyl-glycerol-1-O-glucoside	Lipids	Glycerol ester	4408100	4043800	7921300	3834800	3576200	5773300	4999300	4944500	4825500	5177400	8402100	4561600	4846900	3436400	4437000	--	--
Hmqp006235	516.3	184.07	515.297	C26H46NO7P	[M+H]+	LysoPC 18:4	Lipids	LPC	189200	187470	156530	146480	137390	159370	128260	139220	108350	67572	55511	58411	127440	142720	129240	--	--
mws1584	515.12	191.05	516.127	C25H24O12	[M-H]-	1,3-O-Dicaffeoylquinic Acid (Cynarin)	Phenolic acids	Phenolic acids	118120	77076	133460	110340	116240	97792	467100	372420	484890	81176	111260	45466	219660	194450	141340	C10445	--
pmn001382	515.12	353.09	516.127	C25H24O12	[M-H]-	Isochlorogenic acid A	Phenolic acids	Phenolic acids	4719	14345	7641	2760.1	7661	6429	22966	11547	32682	10564	4216	5328.8	17583	11822	8268.5	--	--
Li512115	515.12	353.09	516.127	C25H24O12	[M-H]-	Isochlorogenic acid B	Phenolic acids	Phenolic acids	300190	299780	331580	98072	137440	126600	333540	352740	282850	242880	173850	232230	243730	231770	263370	C10468	--
pmn001384	515.12	353.09	516.127	C25H24O12	[M-H]-	Isochlorogenic acid C	Phenolic acids	Phenolic acids	351450	342160	349050	138760	165760	142460	355640	375030	356480	270470	241330	244190	265980	267020	270290	--	--
Lmhp010334	517.34	263.24	516.33	C27H48O9	[M+H]+	2-Linoleoylglycerol-1-O-glucoside	Lipids	Glycerol ester	727210	737770	504620	662170	486670	436360	1116100	703290	1213800	776380	647680	833340	818640	983900	688810	--	--
pmb0865	518.32	184.07	517.317	C26H48NO7P	[M+H]+	LysoPC 18:3(2n isomer)	Lipids	LPC	807450	781210	745010	872500	956160	896280	1188900	1074000	1155900	650520	681620	692990	817720	832300	851650	--	--
Lmhn003246	517.1	223.06	518.106	C24H22O13	[M-H]-	Sinapoylcaffeoyltartaric acid	Phenolic acids	Phenolic acids	13724	11563	18627	16496	35786	30802	9879	14354	14063	30197	38585	41135	25820	10136	27052	--	--
Hmbn002692	517.16	175.04	518.164	C22H30O14	[M-H]-	6'-O-Feruloyl-D-sucrose	Phenolic acids	Phenolic acids	29015	24176	16578	17514	21149	24495	60822	55714	60366	42306	46273	63242	48180	33663	43678	--	--
pmp001251	520.34	184.07	519.332	C26H50NO7P	[M+H]+	LysoPC 18:2(2n isomer)	Lipids	LPC	1034000	1035300	954600	1039900	988650	933940	1555200	1454800	1443100	897910	971560	970390	1057900	1138500	1104700	--	--
pma0791	521	273	520.122	C24H24O13	[M+H]+	Naringenin-7-O-(6''-malonyl)glucoside	Flavonoids	Flavanones	251490	213950	196500	82526	93896	80628	200030	282760	227790	94980	95338	62186	121210	129760	124850	--	--
Li512111	519.11	315.05	520.122	C24H24O13	[M-H]-	Isorhamnetin-3-O-(6''-acetylglucoside)	Flavonoids	Flavonols	67609	63359	68300	11336	16054	11976	16833	13001	14546	26999	20353	24088	20296	39534	27232	--	--
Lmsp003655	521.2	131.05	520.194	C26H32O11	[M+H]+	Dehydrodiconiferyl alcohol-gamma'-O-glucoside	Phenolic acids	Phenolic acids	214050	187590	207280	220650	190740	196280	260050	303830	296380	291950	268320	345690	224770	254510	263660	--	--
pmn001378	519.19	357.14	520.194	C26H32O11	[M-H]-	Pinoresinol-4-O-glucoside	Lignans and Coumarins	Lignans	173440	117270	144500	113550	79832	66422	192690	211450	232770	115570	173160	152310	127170	183770	98042	C17529	--
Cmsp003083	521.2	131.05	520.194	C26H32O11	[M+H]+	Dehydrodiconiferyl alcohol-4-O-glucoside	Others	Others	213080	204230	180670	212840	211350	178000	288810	260060	286000	328220	289970	263410	238640	234060	275480	--	--
Lmhp010190	522.36	184.07	521.348	C26H52NO7P	[M+H]+	LysoPC 18:1(2n isomer)	Lipids	LPC	22041000	20320000	20279000	20549000	19943000	16792000	40763000	40299000	41516000	23077000	21733000	22386000	26486000	28429000	26472000	--	--
pmb3041	521.09	329.2	522.101	C23H22O14	[M-H]-	Tricin-7-O-saccharic acid	Flavonoids	Flavones	240550	306720	289010	225340	249070	301750	751650	776270	650260	440480	512990	616110	422110	357640	371340	--	--
pmn001710	521.13	359.08	522.137	C24H26O13	[M-H]-	Rosmarinic acid-3'-O-glucoside	Phenolic acids	Phenolic acids	244210	186150	326480	144060	148110	129630	323470	305300	274750	249740	232020	219360	234520	179400	231530	--	--
Hmln003754	521.2	359.15	522.21	C26H34O11	[M-H]-	Icariside E5	Others	Others	267770	255330	239990	170040	222350	161080	313180	255310	275710	201530	195190	172160	256530	186110	227630	--	--
HJN083	521.2	359.15	522.211	C26H34O11	[M-H]-	Lariciresinol-4'-O-glucoside	Lignans and Coumarins	Lignans	28280	26058	37943	66022	67116	59214	31149	22431	36913	42618	55882	47997	49751	40410	34098	--	--
mws0126	524.37	184.07	523.364	C26H54NO7P	[M+H]+	LysoPC 18:0	Lipids	LPC	180310	153920	144820	174580	159470	166580	572130	498540	614440	244660	269840	275350	347230	339420	339460	--	--
pmd0136	524.37	184.07	523.364	C26H54NO7P	[M+H]+	LysoPC 18:0(2n isomer)	Lipids	LPC	31389	29579	23486	22797	20647	14005	160350	171760	148990	33658	39018	43980	74096	59610	64812	--	--
pmb3053	523.12	329.2	524.132	C27H24O11	[M-H]-	Tricin-4'-O-eudesmic acid	Flavonoids	Flavones	244020	283940	248050	183140	172630	187580	20920	23606	24109	38712	44442	48430	49415	59168	55187	--	--
pmp000234	527.15	331.08	526.148	C27H26O11	[M+H]+	Salcolin A	Flavonoids	Flavones	2567500	3273300	3258000	2671600	2409800	2454000	2383000	2388900	2296000	3566700	3368200	3302000	3099800	2703400	2671700	--	--
pmp000235	527.15	331.08	526.148	C27H26O11	[M+H]+	Salcolin B	Flavonoids	Flavones	2774900	3155600	3134700	2696900	2684000	2652900	1968000	2267300	2273400	3576500	3256300	3407900	3119500	2471200	2561900	--	--
pmb0746	527.15	331.08	526.148	C27H26O11	[M+H]+	Tricin-4'-O-(guaiacylglycerol)ether	Flavonoids	Flavones	2925800	3466800	2820400	2624400	2420700	2243700	2313100	2526100	2448900	3462800	2927800	3786200	2943200	2656500	2953900	--	--
Lmjp003822	531.15	177.06	530.142	C26H26O12	[M+H]+	3,5-O-Dicaffeoylquinic Acid Methyl Ester*	Phenolic acids	Phenolic acids	209670	216390	222240	126030	147380	135760	539400	498660	499590	131200	118270	94490	186460	165260	176460	--	--
Lmjp003731	531.15	177.06	530.142	C26H26O12	[M+H]+	3,4-O-Dicaffeoylquinic Acid Methyl Ester*	Phenolic acids	Phenolic acids	197730	189690	196550	104490	118690	98604	487750	473290	435400	87026	105350	112910	172840	156750	212760	--	--
pmb2554	529.16	193.1	530.164	C23H30O14	[M-H]-	5-O-Feruloyl quinic acid glucoside*	Phenolic acids	Phenolic acids	83073	93451	95523	43401	54689	35312	97126	102020	89965	30476	30372	38971	65451	54809	69658	--	--
pmb2833	529.16	193.1	530.164	C23H30O14	[M-H]-	3-O-Feruloylquinic acid-O-glucoside*	Phenolic acids	Phenolic acids	74999	54680	72679	48799	41307	43402	95337	90559	94614	19003	36063	33481	58756	60945	71416	--	--
Lmbn001181	531.14	531.13	532.143	C22H28O15	[M-H]-	Fraxetin-7,8-di-O-glucoside	Lignans and Coumarins	Coumarins	9585	38815	12663	15632	20817	27161	38865	32528	44239	8081.4	26746	28288	20402	51818	28832	--	--
Lmhp007598	534.36	184.07	533.348	C27H52NO7P	[M+H]+	LysoPC 19:2(2n isomer)	Lipids	LPC	334980	334590	313030	638140	662540	572390	536830	513250	479620	1032100	981420	1064100	597170	592570	580140	--	--
Lmdp004892	535.11	287.05	534.101	C24H22O14	[M+H]+	Kaempferol-3-O-(6''-malonyl)galactoside	Flavonoids	Flavonols	18575000	17575000	15020000	2782700	2550900	2228300	1616800	1388000	1360100	4889500	5342500	5828600	6824900	6425700	6272300	--	--
pmp000587	535.11	449.1	534.101	C24H22O14	[M+H]+	Luteolin-7-O-(6''-malonyl)glucoside	Flavonoids	Flavones	637290	535050	644120	66964	71858	67885	41983	37082	42425	172940	174070	191660	182470	211940	185150	C10103	--
pmp001110	535.14	517.13	534.137	C25H26O13	[M+H]+	Apigenin-6-C-xyloside-8-C-arabinoside	Flavonoids	Flavonoid carbonoside	5488200	4546400	5240000	4619000	3337800	4351900	4048500	3977300	4025400	3052700	3983200	3383300	4174200	4509100	4700100	--	--
Lmtp002942	535.14	499.12	534.137	C25H26O13	[M+H]+	Apigenin-6,8-di-C-arabinoside	Flavonoids	Flavonoid carbonoside	816870	758400	735480	617540	341020	644430	437020	349600	319230	676330	391820	544060	553740	315740	595530	--	--
Lmtp002822	535.14	499.12	534.137	C25H26O13	[M+H]+	Apigenin-6-C-arabinoside-8-C-xyloside	Flavonoids	Flavonoid carbonoside	700480	1219500	684500	456950	573550	533480	411380	251290	298470	607910	620210	639720	487100	530490	316530	--	--
Lmhp010908	536.37	184.07	535.364	C27H54NO7P	[M+H]+	LysoPC 19:1	Lipids	LPC	95699	92005	95306	110100	107500	101100	210330	210200	228340	110900	106610	128680	149900	149270	132220	--	--
Zmfn000481	535.04	323.03	536.044	C14H22N2O16P2	[M-H]-	Uridine-5'-Diphosphate-D-Xylose	Nucleotides and derivatives	Nucleotides and derivatives	264230	234570	329850	251870	259890	297470	413420	473670	403610	435330	438220	402540	300050	356230	332660	C00190	ko00520,ko00908,ko01100
Cmxp004324	537.12	289.07	536.117	C24H24O14	[M+H]+	Okanin-4'-O-(6''-O-malonyl)glucoside	Flavonoids	Chalcones	418110	407060	411420	76399	75682	77636	50774	53586	67908	162270	141460	141090	178770	184900	161360	--	--
pmb0686	537.12	289	536.117	C24H24O14	[M+H]+	Eriodictyol-7-O-(6''-malonyl)glucoside	Flavonoids	Flavanones	308660	354240	325680	88680	93145	46104	105660	127490	148230	124960	146130	150680	116800	123910	164320	--	--
pmn001375	535.18	373.13	536.189	C26H32O12	[M-H]-	1-Hydroxypinoresinol-1-O-Glucoside	Lignans and Coumarins	Lignans	234880	226110	268620	450580	474840	494980	179840	221640	240320	377760	361010	328990	315730	317210	314260	--	--
pmp001282	544.34	485.27	543.333	C28H50NO7P	[M+H]+	Propyl 2-(trimethylammonio)ethyl phosphate	Others	Others	10974	26329	27305	20159	16798	16057	79300	82699	54898	45270	31386	30691	24071	38680	55466	--	--
Lmhp009890	546.36	184.07	545.348	C28H52NO7P	[M+H]+	LysoPC 20:3	Lipids	LPC	44275	64939	54559	35538	50346	39958	145120	156320	140330	90832	92966	79121	89592	81492	67824	--	--
pmd0146	548.37	184.07	547.364	C28H54NO7P	[M+H]+	LysoPC 20:2(2n isomer)	Lipids	LPC	82818	76225	71605	93082	67552	75770	131040	120670	114930	76323	84037	76868	104380	93426	77577	--	--
pmd0147	548.37	184.07	547.364	C28H54NO7P	[M+H]+	LysoPC 20:2	Lipids	LPC	62112	71878	62222	56160	44493	58354	91078	67192	110220	90179	111940	104850	64358	67257	67774	--	--
pmp000588	549.12	463.12	548.117	C25H24O14	[M+H]+	Diosmetin-7-O-(6''-malonyl)glucoside	Flavonoids	Flavones	989090	1062300	845820	153230	123580	159170	253380	244430	273570	363490	340390	409300	325720	358220	393970	--	--
pmb0608	549.12	301.4	548.117	C25H24O14	[M+H]+	Chrysoeriol-7-O-(6''-malonyl)glucoside	Flavonoids	Flavones	9039300	10990000	11569000	1740200	1880200	1429100	2760500	2685300	2867700	3966600	4315300	4096900	4034100	4024200	3405100	--	--
Zmhp006502	549.12	301.07	548.117	C25H24O14	[M+H]+	Kaempferide-3-O-(6''-malonyl)glucoside	Flavonoids	Flavonols	9	9	9	9	9	9	55105	53728	64024	115110	109860	138370	57437	46249	45439	--	--
Lmsn003628	547.17	223.06	548.174	C23H32O15	[M-H]-	6'-O-Sinapoylsucrose	Phenolic acids	Phenolic acids	13580	26359	19286	28565	32951	51632	27096	14112	22710	38447	58402	58626	21847	24352	36168	--	--
pmp000980	549.2	387.14	548.189	C27H32O12	[M+H]+	Maohuoside A	Flavonoids	Flavonols	33526	19333	30811	31469	70897	31544	66550	58067	44560	58688	67201	83122	41544	61771	25842	--	--
Lmhp011549	550.39	184.07	549.379	C28H56NO7P	[M+H]+	LysoPC 20:1	Lipids	LPC	48322	46408	47972	49693	54646	46617	74920	74870	84215	61674	60665	56167	67275	56935	62915	--	--
Hmln002321	549.09	300	550.096	C24H22O15	[M-H]-	Quercetin-3-O-(6''-O-malonyl)glucoside	Flavonoids	Flavonols	37008	41804	28316	6548	11083	6058.1	7227.3	8387.2	13301	12415	14103	18980	24564	12919	23524	C12638	ko00944
pmp000589	551.1	303.05	550.096	C24H22O15	[M+H]+	Quercetin-7-O-(6''-malonyl)glucoside	Flavonoids	Flavonols	53782	63046	72306	36350	31803	28565	175070	160480	135380	78928	63737	62508	71274	74420	69458	--	--
Hmmn003659	549.12	345.06	550.132	C25H26O14	[M-H]-	Limocitrin-7-O-(6''-Acetyl)glucoside	Flavonoids	Flavonols	21718	44405	30027	25390	33680	42445	34079	29254	28843	29405	27233	49686	32064	40907	39758	--	--
pmp000394	551.18	419.13	550.169	C26H30O13	[M+H]+	Naringenin-7-O-(2''-O-apiosyl)glucoside	Flavonoids	Flavanones	9	9	9	9	9	9	63163	86974	66486	23052	41879	39265	58103	34080	52897	--	--
Hmln002355	549.2	387.15	550.204	C27H34O12	[M-H]-	5'-Methoxymatairesinoside	Lignans and Coumarins	Lignans	17794	14244	10813	8590.9	16954	13795	21750	34867	23789	43813	46025	54131	21047	23616	18080	--	--
pmd0143	552.4	184.07	551.395	C28H58NO7P	[M+H]+	LysoPC 20:0	Lipids	LPC	3321.7	3796.4	4950.6	5353.1	4736.4	4547.8	66284	64456	63396	20947	22984	23617	25142	24743	22345	--	--
Lmmn002260	551.21	389.17	552.221	C27H36O12	[M-H]-	5'-Methoxyisolariciresinol-9'-O-glucoside	Lignans and Coumarins	Lignans	18421	37218	41976	5969.2	21752	30195	24678	30252	22442	41957	17447	16479	22379	31540	23840	--	--
Hmyn007087	555.29	225	556.299	C25H49O11P	[M-H]-	LysoPI 16:0	Lipids	Glycerol ester	5332.7	5783.8	4274	5075.1	4287.4	6979.6	7276.8	8697.8	9652.6	6116.4	6008.9	9445	8645.8	11199	5837.5	--	--
pma0702	558.28	207.07	557.274	C29H39N3O8	[M+H]+	N1,N8-Bis(sinapoyl)spermidine	Alkaloids	Phenolamine	20798	14025	32631	35564	42482	30858	114070	94935	93921	112010	64566	94276	57112	73664	65939	C21170	--
pmb3032	561.12	329.1	562.132	C26H26O14	[M-H]-	Tricin-7-O-(2''-Malonyl)rhamnoside	Flavonoids	Flavones	247710	277290	288010	256950	242740	235550	219590	212560	242090	283540	268060	273530	191180	222920	238180	--	--
Rfmb25702	561.2	357.13	562.205	C28H34O12	[M-H]-	Pinoresinol-4-O-(6''-acetyl)glucoside	Lignans and Coumarins	Lignans	83333	56739	59087	33707	40714	50274	46883	63313	67584	61429	85691	70626	40144	60609	70942	--	--
HJAP064	565.12	317.08	564.088	C25H24O15	[M+H]+	Isorhamnetin-3-O-(6''-malonyl)glucoside	Flavonoids	Flavonols	21981	36073	23230	16046	12439	33634	74481	69876	53751	42776	21092	39677	41601	48567	41104	--	--
Zmhp005139	565.12	317.07	564.112	C25H24O15	[M+H]+	Tamarixetin-3-O-(6''-malonyl)glucoside	Flavonoids	Flavonols	60077	59739	61420	13144	18872	16837	73030	59957	53728	37090	31173	47494	47513	47312	28787	--	--
mws1292	565.16	409.09	564.123	C26H28O14	[M+H]+	Isoschaftoside	Flavonoids	Flavonoid carbonoside	14778000	12121000	14694000	9555600	10020000	9410000	10786000	7275900	7286300	8737200	8834100	8182900	9388900	9409500	8686400	--	--
mws1660	565.16	529.13	564.123	C26H28O14	[M+H]+	Schaftoside	Flavonoids	Flavonoid carbonoside	112940	98740	109820	64732	91128	95782	89650	73326	66885	82628	49304	58416	96378	83683	69379	C10181	--
Zmjp003463	565.16	433.11	564.147	C26H28O14	[M+H]+	Vitexin-2''-O-xyloside	Flavonoids	Flavonoid carbonoside	6273700	6670100	6088400	4387500	5012600	4948200	14648000	12190000	13193000	2552000	2457600	2562700	7415200	5694700	6876900	--	--
Lmtp002642	565.16	457.11	564.148	C26H28O14	[M+H]+	Apigenin-8-C-(2''-glucosyl)arabinoside	Flavonoids	Flavonoid carbonoside	7777600	9418000	8886400	5365700	6189400	6040000	5895000	4736100	6173600	4846800	5324400	4634400	5050900	6983200	6527000	--	--
Lmtp002474	565.16	427.1	564.148	C26H28O14	[M+H]+	Apigenin-6-C-(2''-glucosyl)arabinoside	Flavonoids	Flavonoid carbonoside	22011000	22014000	23752000	21207000	17362000	14485000	14308000	14413000	15533000	9051800	11016000	11729000	13399000	16246000	15852000	--	--
Smhp004476	565.15	433.11	564.148	C26H28O14	[M+H]+	Isovitexin-2''xyloside	Flavonoids	Flavonoid carbonoside	6400200	5966300	7619200	5272800	5450500	5593000	16105000	15166000	16324000	3601000	2658600	3042400	7782600	7199300	8277100	--	--
pmp000236	565.16	367.1	564.148	C26H28O14	[M+H]+	Isovitexin-8-O-xyloside	Flavonoids	Flavonoid carbonoside	2462300	2587200	2594500	1808300	1850700	1546500	5649000	5623200	4661400	1096600	943100	862600	2669500	2637100	2080200	--	--
Lmnp102580	565.16	433.11	564.148	C26H28O14	[M+H]+	Apigenin-6-C-(2''-xylosyl)glucoside	Flavonoids	Flavonoid carbonoside	5241500	6537200	6168800	4978700	4854300	5224100	13501000	14661000	13442000	3030400	2734700	2275600	6837700	6793100	6679400	--	--
Lmnp202580	565.16	433.11	564.148	C26H28O14	[M+H]+	Apigenin-8-C-(2''-xylosyl)glucoside	Flavonoids	Flavonoid carbonoside	5914100	5528400	5656400	4461300	4047100	4460800	11799000	11527000	12691000	2761600	2327400	2409300	6982200	7196600	6954600	--	--
pmf0472	565.16	271.1	564.148	C26H28O14	[M+H]+	Apiin	Flavonoids	Flavones	165960	157860	111180	77109	60894	49048	180140	179500	190680	28724	46103	30572	136200	105060	117360	C04858	ko00944
pmb2922	565.05	323.1	566.055	C15H24N2O17P2	[M-H]-	Uridine 5'-diphospho-D-glucose	Nucleotides and derivatives	Nucleotides and derivatives	1124600	861130	1261300	1058200	1067200	1090700	1563500	1845600	1883900	1841300	1927300	1836800	1359300	1397600	1416500	C00029	ko00040,ko00052,ko00053,ko00240,ko00500,ko00520,ko00524,ko00561,ko00908,ko01100,ko01110,ko01240
Lmmp003306	567.13	303.05	566.127	C25H26O15	[M+H]+	Quercetin-3-O-xylosyl(1→2)arabinoside	Flavonoids	Flavonols	9	9	9	141910	157460	158070	9	9	9	65355	60784	75569	42440	40237	36756	--	--
Zmzp006857	569.16	331.08	568.158	C29H28O12	[M+H]+	Tricin-4'-O-[β-guaiacyl-(9''-O-acetyl)glycerol]ether	Flavonoids	Flavones	4797300	4419700	4865700	2400500	2359700	2367000	2334200	2456900	2477800	5118100	5230900	5332400	3512200	3604800	3466600	--	--
Zmxp005470	579.13	331.08	578.127	C26H26O15	[M+H]+	Tricin-7-O-(6''-O-malonyl)glucoside	Flavonoids	Flavones	17956000	17952000	17833000	7950900	7468400	8097400	11036000	11236000	11912000	10679000	11528000	10890000	11321000	9881300	11087000	--	--
Lmpp003930	579.15	271.06	578.142	C30H26O12	[M+H]+	Apigenin-7-O-(6''-p-Coumaryl)glucoside	Flavonoids	Flavones	81346	75558	67372	16193	24894	26886	45098	34928	43668	37813	47813	31456	37158	46856	42696	--	--
pme3227	579.17	433	578.164	C27H30O14	[M+H]+	Vitexin-2''-O-rhamnoside	Flavonoids	Flavonoid carbonoside	39298	25988	24132	9211.8	14268	16754	118920	103860	103780	15062	17614	9178.5	30151	27460	45911	C12628	ko00944
pme0368	579.17	271.01	578.164	C27H30O14	[M+H]+	Apigenin-7-O-rutinoside (Isorhoifolin)*	Flavonoids	Flavones	82163	74384	82787	28470	30877	37962	47478	56263	46834	30909	33440	42438	31676	34088	31726	--	--
MWSmce498	579.17	271.07	578.164	C27H30O14	[M+H]+	Apigenin-7-O-neohesperidoside (Rhoifolin)*	Flavonoids	Flavones	97250	77860	66532	30948	30104	32862	63774	43647	42340	42562	37541	36793	22857	50732	54850	C12627	ko00944
mws1409	578.9	402.6	580.034	C15H22N2O18P2	[M-H]-	Uridine-5'-diphosphoglucuronic acid	Nucleotides and derivatives	Nucleotides and derivatives	10066	9225.4	7754	6499.9	1917.8	13642	12413	9749.8	11131	16076	7893.8	9042.4	9787	17305	12904	--	--
Zmjp003179	581.15	449.11	580.142	C26H28O15	[M+H]+	Orientin-2''-O-xyloside	Flavonoids	Flavonoid carbonoside	7726100	7863600	7157500	5774400	5497200	6694500	17962000	21569000	17864000	7869000	5832800	6748800	10861000	10449000	9164600	--	--
pmb0631	581.15	515.4	580.143	C26H28O15	[M+H]+	Orientin-6-C-arabinoside	Flavonoids	Flavonoid carbonoside	245020	312630	225580	159070	208910	214750	350700	395800	344350	463130	349890	301930	257820	263920	261590	--	--
pmb0636	581.15	431.3	580.143	C26H28O15	[M+H]+	Orientin-7-O-arabinoside	Flavonoids	Flavonoid carbonoside	875600	1001900	886920	766350	706390	647820	2666900	2341800	2245200	999970	996570	791070	1274500	1284100	1317400	--	--
pmp000238	581.15	383.07	580.143	C26H28O15	[M+H]+	Luteolin-6-C-arabinoside-7-O-glucoside	Flavonoids	Flavonoid carbonoside	2307100	2383200	2461300	1998300	1693400	1379200	6889700	6932800	5722300	1959500	2501800	2753300	3435000	3099800	3477000	--	--
Smhp003736	581.14	413.08	580.143	C26H28O15	[M+H]+	carlinoside	Flavonoids	Flavonoid carbonoside	475400	490000	431580	234610	254160	213010	342290	449000	360890	645300	578790	567710	418580	390370	481210	C10026	--
Smhp103736	581.14	413.08	580.143	C26H28O15	[M+H]+	isocarlinoside	Flavonoids	Flavonoid carbonoside	1820300	1889000	1639100	1490900	1194000	1166600	4602900	5821000	4301700	1615500	1453600	1346800	2170500	2360700	2453500	--	--
pmb0566	581.15	383.2	580.143	C26H28O15	[M+H]+	Luteolin-7-O-glucoside-5-O-arabinoside	Flavonoids	Flavones	32970	22889	23419	38653	25148	33440	83367	63414	63082	31255	43361	57149	67259	49229	47696	--	--
mws0046	579.17	271.06	580.179	C27H32O14	[M-H]-	Naringenin-7-O-Neohesperidoside(Naringin)	Flavonoids	Flavanones	11617	9287.5	19694	9	9	9	9	9	9	9	9	9	6931.6	3527	10451	C09789	ko00941
MWSHY0056	581.19	273.08	580.179	C27H32O14	[M+H]+	Naringenin-7-O-Rutinoside(Narirutin)	Flavonoids	Flavanones	9	9	9	20260	12318	12384	75287	127030	121950	50819	45353	33493	24089	23786	32498	C09793	--
Zmhn001446	579.21	417.16	580.216	C28H36O13	[M-H]-	Syringaresinol-4'-O-glucoside	Lignans and Coumarins	Lignans	47329	54273	50640	85940	93820	85265	203870	200940	216560	106310	114690	103140	54078	164140	134010	C10890	--
Xmzn007677	580.36	506.33	581.264	C33H35N5O5	[M-H]-	Ergotamine	Alkaloids	Plumerane	101640	102300	126770	121570	92530	115290	510020	514110	627190	264070	242700	221800	235490	231190	197240	C07544	ko01110
pmb0492	584.28	325	583.268	C34H37N3O6	[M+H]+	N',N'',N'''-p-Coumaroyl-cinnamoyl-caffeoyl spermidine	Alkaloids	Phenolamine	7254.5	8913.8	6724.2	5037.2	7815.8	5028	23382	27873	20089	8311.2	10040	10613	7208.2	13953	8357.2	--	--
Rfmb056	591.21	387.14	592.216	C29H36O13	[M-H]-	Medioresinol-4'-O-(6'''-acetyl)glucoside	Lignans and Coumarins	Lignans	28112	78041	35365	29374	44829	15576	28405	44991	34491	38365	61829	52335	29504	25365	41275	--	--
pmp000239	595.13	505.09	594.122	C26H26O16	[M+H]+	Luteolin-6-C-(5''-glucuronyl)xyloside	Flavonoids	Flavonoid carbonoside	150650	141420	140090	125840	125690	131540	122250	103370	134920	219580	195600	250820	142230	124730	161620	--	--
mws1290	593.13	285	594.137	C30H26O13	[M-H]-	Kaempferol-3-O-(6''-p-Coumaroyl)glucoside (Tiliroside)	Flavonoids	Flavonols	11939	15707	21245	9	9	9	9	9	9	5951.7	5066.5	6557	2619	7495.6	5776.5	C17140	--
Lmyp004407	595.14	287.05	594.137	C30H26O13	[M+H]+	Kaempferol-3-O-(2''-p-Coumaroyl)galactoside	Flavonoids	Flavonols	9	9	9	9	9	9	11414	12614	15355	14921	12074	8415.5	9078.5	11288	8753.9	--	--
pmp001079	595.17	449.1	594.158	C27H30O15	[M+H]+	Luteolin-7-O-neohesperidoside (Lonicerin)	Flavonoids	Flavones	276140	266990	326120	33447	26776	23322	23452	22539	20693	49451	43498	70326	96820	77837	83545	C12630	ko00944
Lmnp102682	595.17	463.13	594.158	C27H30O15	[M+H]+	Hispidulin-8-C-(2''-O-xylosyl)glucoside	Flavonoids	Flavonoid carbonoside	7106200	6321000	7789800	4468100	4463300	4231200	10185000	9509500	10176000	5566900	5772700	4787500	7291100	6664100	5763800	--	--
MWSslk146	595.17	433.12	594.158	C27H30O15	[M+H]+	4'-O-Glucosylvitexin	Flavonoids	Flavonoid carbonoside	25907000	26594000	28673000	12016000	14498000	15146000	18919000	16768000	18216000	7203100	6682900	5524700	18008000	16171000	18064000	--	--
pmp001106	595.17	577.16	594.158	C27H30O15	[M+H]+	Vitexin-2''-O-glucoside	Flavonoids	Flavonoid carbonoside	9230.2	15203	10327	13650	10455	17212	207080	208780	203590	15660	3605.2	11536	59417	60040	71382	C04024	ko00944
Lmsn002815	593.15	285.04	594.158	C27H30O15	[M-H]-	Kaempferol-3-O-rutinoside(Nicotiflorin)	Flavonoids	Flavonols	65462	37192	53832	9	9	9	9	9	9	9	9	9	30237	35702	28144	C21833	ko00944,ko01110
pme1605	593.15	285	594.158	C27H30O15	[M-H]-	Kaempferol-3-O-robinobioside(Biorobin)	Flavonoids	Flavonols	341950	290970	287920	28581	31884	37311	48434	25731	49266	65031	75603	62000	115130	165610	92315	--	--
Lmlp002990	595.17	313.07	594.158	C27H30O15	[M+H]+	Isosaponarin(Isovitexin-4'-O-glucoside)	Flavonoids	Flavonoid carbonoside	1045900	1047200	1169100	628480	745690	643640	1304400	1267400	932160	756120	774300	778230	820510	881650	835820	--	--
Lmjp002867	595.17	287.05	594.158	C27H30O15	[M+H]+	Kaempferol-3-O-neohesperidoside*	Flavonoids	Flavonols	35077	59231	82078	84986	50297	50030	49570	43900	51056	30389	37958	60169	71840	35751	41568	--	--
mws1073	595.17	457.2	594.158	C27H30O15	[M+H]+	Apigenin-6,8-di-C-glucoside (Vicenin-2)	Flavonoids	Flavonoid carbonoside	92950	79608	90872	45368	62912	57617	82292	41022	90230	59260	71822	99976	49692	42877	60122	C10195	--
Lmsp004670	595.17	287.06	594.158	C27H30O15	[M+H]+	Kaempferol-3-O-glucoside-7-O-rhamnoside*	Flavonoids	Flavonols	35468	81438	53568	74116	64340	56077	42376	32247	52754	62030	45606	54194	66675	37965	42113	--	--
Zmjp003291	595.17	433.12	594.158	C27H30O15	[M+H]+	Vitexin-2''-O-galactoside	Flavonoids	Flavonoid carbonoside	30028000	28580000	26576000	12312000	14673000	13944000	18337000	18899000	19453000	7782500	6620400	7602800	16633000	15795000	16312000	--	--
Lmgp004152	595.17	445.11	594.158	C27H30O15	[M+H]+	Diosmetin-8-C-(2''-O-arabinosyl)glucoside	Flavonoids	Flavonoid carbonoside	4659100	5018100	4563500	3256400	2843500	2959100	6319600	6233700	6156500	3197300	3918600	3748200	4631700	4724200	5040700	--	--
pmp000593	595.17	449.1	594.158	C27H30O15	[M+H]+	Luteolin-7-O-rutinoside	Flavonoids	Flavones	388220	365760	404330	45250	45122	28414	30096	32164	42578	47695	71164	89910	131530	123720	101920	--	--
Lmqn000780	606.08	384.98	607.082	C17H27N3O17P2	[M-H]-	Uridine 5'-diphospho-N-acetylglucosamine	Nucleotides and derivatives	Nucleotides and derivatives	22070	26823	21320	33658	24444	29476	29328	24716	29677	32993	35162	29110	29257	28672	29886	C00043	ko00520,ko00524,ko01100
pmb3002	607.17	299	608.174	C28H32O15	[M-H]-	Chrysoeriol-7-O-rutinoside	Flavonoids	Flavones	461350	544440	447300	103530	69977	85330	105330	97733	105790	221540	244560	227360	138830	154640	260260	--	--
mws1661	609.18	301	608.174	C28H32O15	[M+H]+	Diosmetin-7-O-rutinoside (Diosmin)	Flavonoids	Flavones	3120700	3070500	3370300	633900	531170	585180	612570	656980	530220	1304800	1289000	1052300	1482300	1349400	1059300	C10039	--
Hmgp002121	609.18	463.08	608.176	C31H28O13	[M+H]+	Hispidulin-7-O-(6''-O-p-Coumaroyl)Glucoside	Flavonoids	Flavones	1498000	1290400	1267600	285460	261620	204200	266640	242540	201420	412420	465930	452030	532210	547200	554740	--	--
Zmhp002409	611.16	491.12	610.153	C27H30O16	[M+H]+	Isoluteolin-6,8-di-C-glucoside	Flavonoids	Flavonoid carbonoside	334790	390370	385420	348520	316750	325240	422400	476040	513800	270360	270840	266270	351730	342010	348940	--	--
Zmjp003031	611.16	449.11	610.153	C27H30O16	[M+H]+	Orientin-2''-O-galactoside	Flavonoids	Flavonoid carbonoside	21003000	24925000	21952000	22627000	18053000	23518000	24031000	27564000	26135000	19282000	15571000	22514000	20040000	17906000	22932000	--	--
Zmxp003107	611.16	287.06	610.153	C27H30O16	[M+H]+	Luteolin-7,3'-di-O-glucoside	Flavonoids	Flavones	381690	383580	506450	10872	10961	10976	85974	91912	106680	92987	71515	79182	113140	134200	114460	--	--
MWSHY0067	611.16	303.05	610.153	C27H30O16	[M+H]+	Quercetin-3-O-rutinoside (Rutin)*	Flavonoids	Flavonols	30226	18618	45201	38783	55182	54632	59123	42015	50252	138610	107280	126060	54054	71188	58570	C05625	ko00944,ko01100,ko01110
pmn001583	609.15	300	610.153	C27H30O16	[M-H]-	Quercetin-3-O-robinobioside	Flavonoids	Flavonols	3735.8	10202	15602	9115	13481	13476	9163.8	20021	17292	44264	27425	47028	15070	18290	17144	--	--
pmb0624	611.16	431.3	610.153	C27H30O16	[M+H]+	Isoorientin-7-O-glucoside	Flavonoids	Flavonoid carbonoside	4556500	4306700	3846500	4004300	3575700	4212500	5216500	5580700	5272900	3144500	3728800	3369300	4786700	4724300	3738500	--	--
pmp000126	611.16	593.2	610.153	C27H30O16	[M+H]+	Luteolin-6,8-di-C-glucoside	Flavonoids	Flavonoid carbonoside	36460	39174	54843	66554	64580	54196	221070	203820	116050	31768	25648	40920	93080	65227	94970	C10102	--
Hmpp002612	611.16	287.05	610.153	C27H30O16	[M+H]+	Luteolin-7-O-gentiobioside	Flavonoids	Flavones	657610	715530	798350	147970	141880	169600	772650	711530	669160	612820	645170	698570	494210	544690	733540	--	--
Lmbp002592	611.16	287.05	610.153	C27H30O16	[M+H]+	Kaempferol-3,7-O-diglucoside	Flavonoids	Flavonols	592420	905550	996050	771420	695530	672240	940800	889740	725240	647020	574910	501540	766070	826580	886350	--	--
Lmjp002461	611.16	303.05	610.153	C27H30O16	[M+H]+	Quercetin-3-O-neohesperidoside*	Flavonoids	Flavonols	37763	27866	45132	65763	53185	54499	55753	41968	60226	112380	120780	106340	50713	73710	52671	--	--
pmb0711	611.16	303.1	610.153	C27H30O16	[M+H]+	Quercetin-7-O-rutinoside*	Flavonoids	Flavonols	29364	27049	46876	49671	38086	47792	38093	47682	41067	103190	106340	140200	47332	48524	64948	--	--
HJAP024	611.16	593.15	610.154	C27H30O16	[M+H]+	Kaempferol-6,8-di-C-glucoside	Flavonoids	Flavonoid carbonoside	33810	49858	50284	63424	41148	52251	261910	250270	175570	24444	42125	26228	119680	62479	47363	--	--
mws4134	611.14	306.08	612.152	C20H32N6O12S2	[M-H]-	Oxiglutatione	Amino acids and derivatives	Amino acids and derivatives	207120	156120	139250	117760	116090	127120	118450	146560	156860	125360	98244	77991	158800	147990	171170	C00127	ko00480,ko01100,ko01240
pmb0628	613.18	451.1	612.169	C27H32O16	[M+H]+	Eriodictyol-8-C-glucoside-4'-O-glucoside	Flavonoids	Flavanones	943100	1261800	1180300	1073900	868700	1165600	1425300	1468500	1179300	941750	924810	886710	1018500	1105100	832290	--	--
Lmyp003139	617.11	153.02	616.106	C28H24O16	[M+H]+	Quercetin-3-O-(6''-O-galloyl)galactoside	Flavonoids	Flavonols	24537	43535	28331	31602	45174	45733	26494	16924	35658	33322	36325	48632	45211	25410	39838	--	--
Lmyp003349	617.11	153.02	616.106	C28H24O16	[M+H]+	Quercetin-3-O-(6''-O-galloyl)glucoside	Flavonoids	Flavonols	35337	38352	42278	28175	37828	36307	17861	40549	19518	32464	39284	38434	33310	28916	30964	--	--
pmp001290	623.12	271.06	622.117	C27H26O17	[M+H]+	Apigenin-7-O-(2''-glucurosyl)glucuronide	Flavonoids	Flavones	9	9	9	9	9	9	27310	26249	42273	110690	126760	94005	21402	39856	23471	--	--
Rfmb26201	621.22	417.16	622.226	C30H38O14	[M-H]-	Syringaresinol-4'-O-(6''-acetyl)glucoside	Lignans and Coumarins	Lignans	246300	62871	232390	175650	252140	168750	165140	306780	254860	126610	270420	148000	154020	120900	171080	--	--
pmp000241	625.14	505.09	624.133	C27H28O17	[M+H]+	Luteolin-6-C-(2''-glucuronyl)glucoside	Flavonoids	Flavonoid carbonoside	11358	10688	9541.8	13234	18439	13678	37804	47983	74055	10691	14564	12582	29687	25499	25359	--	--
Lmzn001664	623.13	447.1	624.133	C27H28O17	[M-H]-	Kaempferol-3-O-glucuronide-7-O-glucoside	Flavonoids	Flavonols	118950	123760	160630	50700	41873	56227	44350	59203	40496	164330	178460	183400	88620	99814	90970	--	--
Hmjp002999	625.18	317.06	624.162	C28H32O16	[M+H]+	Isorhamnetin-3-O-rutinoside (Narcissin)*	Flavonoids	Flavonols	49034	43980	47085	90288	69536	78253	98727	75308	78486	89828	75209	83134	85632	56028	70224	--	--
HJN051	623.16	315.05	624.168	C28H32O16	[M-H]-	Tamarixetin-3-O-rutinoside	Flavonoids	Flavonols	9	9	9	14605	5838.8	12318	9959.8	8153.5	12244	9	9	9	5244.5	6931.2	11008	--	--
Zmxp002867	625.17	301.07	624.168	C28H32O16	[M+H]+	Chrysoeriol-5,7-di-O-glucoside	Flavonoids	Flavones	159800	176900	145120	73164	116600	105780	91042	89634	100980	169410	109430	101760	105360	160370	116860	--	--
pmp000127	625.18	607.2	624.169	C28H32O16	[M+H]+	Chrysoeriol-6,8-di-C-glucoside	Flavonoids	Flavonoid carbonoside	15570	9533.5	15984	17325	19017	4374.5	14458	39196	34392	11122	10577	11728	26222	14088	11240	--	--
Lmnp002584	625.18	463.13	624.169	C28H32O16	[M+H]+	Hispidulin-8-C-(2''-O-glucosyl)glucoside	Flavonoids	Flavonoid carbonoside	7437500	8007400	7179300	3669100	4606900	5066400	5049600	5159400	4641900	6158300	6840800	6330400	5057800	5892800	5489200	--	--
Zmxp004480	625.18	301.07	624.169	C28H32O16	[M+H]+	Chrysoeriol-7-O-gentiobioside	Flavonoids	Flavones	1813800	1681600	1616200	535460	588760	529600	2166600	2198700	2264700	1478700	1725100	1417200	1506200	1797600	1466400	--	--
MWSHY0064	625.17	317.07	624.169	C28H32O16	[M+H]+	Isorhamnetin-3-O-neohesperidoside*	Flavonoids	Flavonols	60259	43159	47384	64478	77241	77403	99296	90165	109910	75347	74799	106030	58889	70278	76621	--	--
Lmmp002463	625.18	317.07	624.169	C28H32O16	[M+H]+	Sexangularetin-3-O-glucoside-7-O-rhamnoside	Flavonoids	Flavonols	35036	60546	56140	79871	72812	90700	111680	110700	85202	91134	86290	78384	87848	82982	62302	--	--
HJAP026	625.18	463.13	624.17	C28H32O16	[M+H]+	Chrysoeriol-6-C-glucoside-4'-O-glucoside	Flavonoids	Flavonoid carbonoside	8684000	8761900	8834700	5113100	5167100	4528600	4778300	4550000	4487400	6896800	6668100	5819900	6905200	6075500	6137200	--	--
pmp001253	625.25	488.17	624.247	C36H36N2O8	[M+H]+	Cannabisin F	Alkaloids	Phenolamine	11818	13493	8351.9	15960	17501	16096	9	9	9	9	9	9	2808.3	2114.8	3737.6	C17910	--
MWStz038	625.26	325.11	624.247	C36H36N2O8	[M+H]+	Grossamide	Alkaloids	Phenolamine	29294	31776	27156	86933	82071	79910	8435.8	11883	13411	30022	29725	26876	23552	23234	24468	--	--
Zmcp002666	627.14	303.05	626.148	C27H30O17	[M+H]+	Quercetin-3,7-Di-O-glucoside	Flavonoids	Flavonols	275850	209640	330850	116200	116740	129700	69392	57616	72993	167570	185660	161210	181910	137060	128000	--	--
pma2088	627.16	465	626.148	C27H30O17	[M+H]+	Quercetin-3,4'-O-di-glucoside	Flavonoids	Flavonols	19920	26878	27563	20153	35682	23151	41252	35109	30581	27818	32043	26304	22228	23334	21474	--	--
pmp000596	627.16	465.1	626.148	C27H30O17	[M+H]+	Quercetin-3-O-(2''-O-galactosyl)glucoside	Flavonoids	Flavonols	61536	44616	49670	24897	25619	15791	80339	100480	80614	90093	61737	53706	55652	56940	63356	--	--
Hmcp005575	627.15	303.05	626.148	C27H30O17	[M+H]+	Quercetin-5,4'-di-O-glucoside	Flavonoids	Flavonols	205630	179020	214320	140400	205480	176600	171810	127940	139600	179930	165250	154840	159980	155210	139890	--	--
pmp001311	627.16	303.1	626.148	C27H30O17	[M+H]+	6-Hydroxykaempferol-7,6-O-Diglucoside	Flavonoids	Flavonols	436820	240560	391970	136310	141120	170920	81134	77848	73960	184500	221920	259030	187190	181030	240960	--	--
pmb2970	625.18	565.3	626.185	C28H34O16	[M-H]-	Hesperetin-5,7-di-O-glucoside	Flavonoids	Flavanones	9532.6	11856	11758	14002	19054	18816	32966	25806	32272	32127	24043	32076	15611	22686	24163	--	--
Lmzn001572	637.11	351.06	638.112	C27H26O18	[M-H]-	Scutellarein-7-O-glucuronosyl-(1->2)-glucuronide	Flavonoids	Flavones	111790	96354	94058	12582	2525.7	8031.8	100470	129140	130430	417640	404810	421490	146590	169050	150920	--	--
Lmmp003487	639.12	287.05	638.112	C27H26O18	[M+H]+	Luteolin-7-O-glucuronide-(2→1)-glucuronide	Flavonoids	Flavones	293410	305970	405990	299200	243430	219000	767330	728730	747980	512220	681140	656330	506700	476370	465570	--	--
Hmlp002975	639.15	493.1	638.139	C28H30O17	[M+H]+	Isorhamnetin-3-O-glucuronide-7-O-rhamnoside	Flavonoids	Flavonols	1353800	933770	1074200	1343400	1846400	1708000	970520	695360	1025000	1452100	1858900	1766200	1288100	1148000	1423600	--	--
Hmgp003086	639.19	331.08	638.184	C29H34O16	[M+H]+	Tricin-7-O-rutinoside*	Flavonoids	Flavones	1217400	1278700	1164100	1616200	1497100	1437700	888910	757410	733790	1888000	1623600	1653100	1354700	1138500	1114100	--	--
Lmgp004959	639.19	331.08	638.185	C29H34O16	[M+H]+	Tricin-7-O-neohesperidoside*	Flavonoids	Flavones	1060200	1385200	1185200	1484600	1385000	1561300	946790	648120	904670	1680900	1732900	1876700	1261200	1137200	1302700	--	--
Hmcp001578	641.17	479.11	640.163	C28H32O17	[M+H]+	Isorhamnetin-3,7-O-diglucoside	Flavonoids	Flavonols	60322	52430	75040	55828	58719	71891	26578	28214	31062	41820	46747	39891	55328	58308	40374	--	--
Lmsp003252	641.17	317.07	640.164	C28H32O17	[M+H]+	Isorhamnetin-3-O-sophoroside	Flavonoids	Flavonols	113210	128500	115680	104120	110680	104520	91693	70190	46308	124280	111560	104890	90203	100180	104710	--	--
pmp001289	653.13	301.1	652.128	C28H28O18	[M+H]+	Chrysoeriol-7-O-(2''-O-glucuronyl)glucuronide	Flavonoids	Flavones	477330	495620	401980	46232	40854	55784	428520	315500	463990	1726600	1272800	955440	472880	726280	491870	--	--
Hmln001836	651.16	489.12	652.164	C29H32O17	[M-H]-	Kaempferol-3-O-(6''-Acetyl)glucosyl-(1→3)-Galactoside	Flavonoids	Flavonols	9641.2	8654.2	6612.2	8650.2	17827	9375	24810	33121	37798	7615.2	12117	21234	12136	12143	14041	--	--
pmb0578	655.17	207	654.158	C32H30O15	[M+H]+	Luteolin-7-O-(6''-sinapoyl)glucoside	Flavonoids	Flavones	348630	376700	372280	23625	31092	33397	99874	66593	94991	82545	99282	103590	125960	88018	132290	--	--
Zmxp004503	655.18	331.06	654.18	C29H34O17	[M+H]+	Tricin-5,7-O-diglucoside	Flavonoids	Flavones	2010200	1684800	2280700	3063600	2066700	2555000	2211400	2255900	2003200	3441100	3367400	2910800	2435200	2800900	2182000	--	--
pmb0713	655.19	331.08	654.18	C29H34O17	[M+H]+	Tricin-7-O-(2''-O-glucosyl)glucoside	Flavonoids	Flavones	302970	279480	281570	247380	295800	220370	207720	303160	309050	381880	273510	398310	277350	325140	318280	--	--
pmb0719	659.2	331.08	658.19	C32H34O15	[M+H]+	Tricin-4'-O-(syringyl alcohol)ether-5-O-glucoside	Flavonoids	Flavones	928040	869610	869840	499860	476160	522010	641710	869830	787810	663490	465760	511050	684300	549810	548960	--	--
pmb0739	659.2	331.08	658.19	C32H34O15	[M+H]+	Tricin-4'-O-(syringyl alcohol)ether-7-O-glucoside	Flavonoids	Flavones	1997200	1754000	1885700	1973900	1657500	1797000	1224700	1261700	1285600	1566600	1641600	1662900	1531000	1468100	1424500	--	--
pmb0530	664.12	136.2	663.109	C21H27N7O14P2	[M+H]+	Nicotinic acid adenine dinucleotide	Nucleotides and derivatives	Nucleotides and derivatives	571060	442300	500580	511100	571600	372440	382270	508490	501340	434270	498010	419860	483850	525370	431050	C00003	ko00190,ko00730,ko00760,ko01100,ko01240
Lmqn000213	665.21	341.11	666.222	C24H42O21	[M-H]-	Stachyose	Others	Saccharides and Alcohols	2531.9	3728.9	3821.1	4025.9	3728.5	3620.2	14343	17050	19262	7548.1	9130.1	6444.7	6604.4	7206.6	7989.1	C01613	ko00052,ko01100
mws4163	665.21	485.3	666.222	C24H42O21	[M-H]-	Nystose	Others	Saccharides and Alcohols	9	9	9	9	9	9	27377	44064	41337	9	9	9	4658	5933.5	7045	--	--
pmb0725	669.18	331.08	668.174	C33H32O15	[M+H]+	Tricin-7-O-(2''-feruloyl)glucoside	Flavonoids	Flavones	148960	151070	151970	24677	23499	28534	10981	10558	14205	30504	32908	51341	51842	42290	42679	--	--
pmb0579	669.18	207	668.174	C33H32O15	[M+H]+	Chrysoeriol-7-O-(6''-sinapoyl)glucoside	Flavonoids	Flavones	200420	212070	236340	28258	19540	16781	21863	27225	21604	42716	40871	45873	67793	90473	76163	--	--
pmb0475	671.18	509	670.174	C29H34O18	[M+H]+	Gallic acid-4-O-(6'''-feruloyl)sophoroside	Phenolic acids	Phenolic acids	259640	205040	278040	216810	277450	205710	243870	262160	226040	305850	333990	298320	312230	249890	233470	--	--
Hmcp001628	671.18	347.07	670.175	C29H34O18	[M+H]+	Limocitrin-3,7-di-O-glucoside	Flavonoids	Flavonols	47819	33498	32334	51764	37372	35692	17822	24148	22241	22392	28230	26274	37390	33995	23280	--	--
Zmzp006906	673.19	331.08	672.184	C36H32O13	[M+H]+	Tricin-4'-O-[β-guaiacyl-(9''-O-p-coumaroyl)glycerol]ether	Flavonoids	Flavones	8398.5	9969.8	10633	8149.7	8441.6	7984.7	10909	6740.3	12095	8908.8	6467.9	10939	7645.3	7849.4	6770.4	--	--
Lmxp010913	676.45	184.08	675.448	C35H66NO9P	[M+H]+	1-(9Z-Octadecenoyl)-2-(9-oxo-nonanoyl)-sn-glycero-3-phosphocholine	Lipids	Glycerol ester	171270	128400	127880	112260	115620	88365	65607	60275	73055	83855	74906	78865	124760	134260	121830	--	--
pmp001276	677.37	677.37	676.367	C33H56O14	[M+H]+	1-Linolenoyl-rac-glycerol-diglucoside	Lipids	Free fatty acids	197300	132140	147650	112650	112540	63153	263780	261930	221850	214540	120300	110390	141340	226250	171110	--	--
Lmhp008513	677.37	261.22	676.367	C33H56O14	[M+H]+	2-α-Linolenoyl-glycerol-1,3-di-O-glucoside	Lipids	Glycerol ester	5945800	4927900	7599100	5343700	6039200	5069900	5857700	6607500	6451000	4179300	6737500	4687300	4970600	6293800	6019900	--	--
Lmgn002250	677.17	191.06	678.18	C31H34O17	[M-H]-	Dicaffeoylquinic acid-O-glucoside	Phenolic acids	Phenolic acids	244030	185230	200640	187980	167350	214850	561530	496790	563910	212280	238860	264660	267510	286600	270180	--	--
Lmhp009190	679.39	263.24	678.383	C33H58O14	[M+H]+	2-Linoleoylglycerol-1,3-di-O-glucoside	Lipids	Glycerol ester	215150	234640	354510	333820	340030	264160	697530	800890	1003000	593570	455600	582280	418400	457600	402340	--	--
Hmgp002564	683.15	331.08	682.138	C29H30O19	[M+H]+	Tricin-7-O-glucuronyl(2→1)glucuronide	Flavonoids	Flavones	142870	176820	171920	47904	36600	54610	279800	272960	264230	547180	597210	490270	230020	319220	246480	--	--
pmn001370	681.24	519.19	682.247	C32H42O16	[M-H]-	Pinoresinol-4,4'-O-di-O-glucoside	Lignans and Coumarins	Lignans	42729	43475	45167	23453	20741	30958	52908	56814	62487	88180	67226	65020	42723	34942	49774	--	--
pmb1312	689.21	331.08	688.2	C33H36O16	[M+H]+	Tricin-4'-O-(guaiacylglycerol)ether-7-O-glucoside	Flavonoids	Flavones	3139300	3389300	4258900	1432600	1240700	1683600	5673800	4663900	5050700	1997800	1560500	2199900	1762300	1756600	2594400	--	--
Lmgn002253	695.2	353.09	696.19	C31H36O18	[M-H]-	Syringoylcaffeoylquinic acid-D-glucose	Phenolic acids	Phenolic acids	3962700	4443400	4498800	2188400	1822400	2540100	5010100	4969900	5179000	3689000	3368800	3758400	3490000	3725100	3530400	--	--
pmb0738	699.19	331.08	698.185	C34H34O16	[M+H]+	Tricin-7-O-(2''-Sinapoyl)glucoside	Flavonoids	Flavones	272250	282100	284210	133910	143300	130870	40043	44347	47523	96186	129560	97856	133510	127380	115040	--	--
pmn001369	697.23	535.18	698.242	C32H42O17	[M-H]-	1-Hydroxypineolin Diglucoside	Lignans and Coumarins	Lignans	12329	12312	14418	15307	7208.2	9204.2	16620	13385	11842	17516	24788	18984	10658	21542	14815	--	--
Hmyp007396	702.46	184.07	701.46	C37H68NO9P	[M+H]+	PC(oxo-11:0/18:2)	Lipids	PC	19004	14741	13633	11302	14198	11006	12364	12631	11113	15245	11041	11258	19556	21646	15530	--	--
pmb3039	703.13	329.2	704.138	C35H28O16	[M-H]-	Tricin-4'-O-oxalic acid-7-O-(p-coumaroyl)shikimic acid	Flavonoids	Flavones	49944	51921	36523	41917	37963	33345	31441	42462	35565	43784	42713	40793	39922	47174	42642	--	--
pmb0706	713.16	465.1	712.149	C30H32O20	[M+H]+	Quercetin-3-O-(6''-O-malonyl)glucosyl-5-O-glucoside	Flavonoids	Flavonols	56501	54943	75288	19568	9457.8	8203.2	21703	14031	19067	36976	36608	39230	34795	35656	34346	--	--
Hmcp001618	743.2	449.1	742.195	C32H38O20	[M+H]+	Quercetin-3-O-(2''-O-Xylosyl)rutinoside	Flavonoids	Flavonols	24223	19823	29370	31815	34498	30828	65811	67635	54730	28930	26406	22146	31591	42750	40363	C10175	ko00944
pmb0616	743.2	593	742.196	C32H38O20	[M+H]+	Isoorientin-7-O-(2''-xyloyl)glucoside	Flavonoids	Flavonoid carbonoside	25374	17794	20253	26082	25360	23507	505020	461310	506400	30782	29636	21920	191970	136570	173130	--	--
Cmqn003939	741.26	501.17	742.268	C34H46O18	[M-H]-	liriodendrin;Syringaresinol-di-O-glucoside	Lignans and Coumarins	Lignans	16600	16048	23638	17752	11778	5936.4	13456	17847	17288	22667	15550	24777	15088	8350	14987	--	--
pme2651	742.1	620.1	743.075	C21H28N7O17P3	[M-H]-	NADP (Nicotinamide adenine dinucleotide phosphate)	Nucleotides and derivatives	Nucleotides and derivatives	541260	502580	462590	425300	524570	464370	372880	335850	352830	772550	773650	711790	551840	567080	632660	C00006	ko00195,ko00480,ko00760,ko01100,ko01240
pmp001105	757.22	287.06	756.211	C33H40O20	[M+H]+	Kaempferol-3-O-neohesperidoside-7-O-glucoside	Flavonoids	Flavonols	10776	15144	13100	12132	25489	19762	10782	8900	3152.5	8902.5	10919	8920.8	10828	9532.5	6348.2	--	--
pmb0626	757.22	433.4	756.211	C33H40O20	[M+H]+	Apigenin-6-C-glucoside-7-O-Sophoroside	Flavonoids	Flavonoid carbonoside	4222.8	7691.8	8944.5	7688.2	6034	7232	47326	46352	34906	8291	4732.2	11244	8281.5	18674	16269	--	--
pmb0613	757.22	577.2	756.211	C33H40O20	[M+H]+	Apigenin-6,8-di-C-glucoside-4'-O-glucoside	Flavonoids	Flavonoid carbonoside	133270	113600	92386	82911	82610	90986	545690	649170	491360	63396	44434	56219	168620	242480	231550	--	--
pmb1108	773.21	593	772.206	C33H40O21	[M+H]+	Luteolin-6,8-di-C-glucoside-7-O-glucoside	Flavonoids	Flavonoid carbonoside	48459	54066	59301	109620	98356	95221	346940	392860	356210	99332	66482	91948	151300	195970	138380	--	--
HJAP023	773.22	611.17	772.207	C33H40O21	[M+H]+	Kaempferol-6,8-di-C-glucoside-7-O-glucoside	Flavonoids	Flavonoid carbonoside	261980	231180	255930	528610	504550	395960	1370300	1335700	1740600	370330	464510	355590	762200	660630	710600	--	--
Hmgp003540	775.21	331.08	774.2	C36H38O19	[M+H]+	Tricin-4'-O-(β-guaiacylglycerol)ether-7-O-(6''-malonyl)glucoside	Flavonoids	Flavones	1095600	1089000	1060500	621260	790730	870730	848380	736250	796130	757940	830740	898620	1002700	1030300	740980	--	--
pme2746	784.15	437	785.157	C27H33N9O15P2	[M-H]-	Riboflavin 5'-Adenosine Diphosphate	Nucleotides and derivatives	Nucleotides and derivatives	534530	611970	597340	600870	561350	652120	695910	621900	720550	622250	828540	644170	641260	705420	757290	C00016	ko00740,ko01100,ko01110,ko01240
Lmdp004668	787.21	339.11	786.201	C37H38O19	[M+H]+	Kaempferol-3-O-(6''-Feruloyl)glucosyl-(1→4)-galactoside	Flavonoids	Flavonols	28404	29791	25112	7908.2	6566.8	11753	15490	12972	17898	28184	17110	5582.2	10434	15987	10492	--	--
Hmcp001589	787.23	317.06	786.221	C34H42O21	[M+H]+	Isorhamnetin-3-O-rutinoside-4'-O-glucoside	Flavonoids	Flavonols	3321.8	7280.8	7266.2	12625	24644	9312.5	5341.8	5963.5	3341.2	6687.8	6614.5	13306	9926.2	6636.2	11321	--	--
Lmhp003162	787.23	625.17	786.222	C34H42O21	[M+H]+	Chrysoeriol-6,8-di-C-glucoside-4'-O-glucoside	Flavonoids	Flavonoid carbonoside	136720	167310	123430	169560	254650	258320	306200	246030	243860	266260	316300	312610	248320	236130	171480	--	--
pmb0620	787.23	625.1	786.222	C34H42O21	[M+H]+	Chrysoeriol-6,8-di-C-glucoside-7-O-glucoside	Flavonoids	Flavonoid carbonoside	112500	140590	75426	200750	245050	189060	260680	207950	246800	306820	346210	320250	244350	279710	150260	--	--
pmb2997	799.19	461.1	800.201	C34H40O22	[M-H]-	Chrysoeriol-7-O-Sophoroside-5-O-glucuronide	Flavonoids	Flavones	53249	44990	48041	12739	15626	15103	8978.5	6235	9153	57287	50050	50888	23106	29579	27320	--	--
pmp000405	823.41	647.38	822.404	C42H62O16	[M+H]+	Isoglycyrrhizic acid	Terpenoids	Triterpene	54749	42308	42177	34106	30827	43465	38414	28357	24823	26801	26012	25002	42123	44368	30400	--	--
pmb0677	831.23	207.1	830.227	C39H42O20	[M+H]+	Chrysoeriol-6-C-glucoside-4'-O-(6''-sinapoyl)glucoside	Flavonoids	Flavonoid carbonoside	60573	80078	55466	72180	72061	66846	82829	83380	63968	47315	53008	43580	82547	63041	54518	--	--
Lmmp004808	859.19	331.08	858.185	C39H38O22	[M+H]+	Tricin-7-O-[(2''-Feruloyl)glucuronyl](2→1)glucuronide	Flavonoids	Flavones	9	9	9	9	9	9	110130	92019	96374	67183	58280	61595	42217	45398	36750	--	--
Lmmp004600	889.2	331.08	888.196	C40H40O23	[M+H]+	Tricin-7-O-[(2''-Sinapoyl)glucuronyl](2→1)glucuronide	Flavonoids	Flavones	9	9	9	9	9	9	117180	124680	131580	132760	117510	113540	79596	59082	84874	--	--
Hmmp002073	903.25	741.2	902.241	C39H50O24	[M+H]+	Apigenin-7-O-rutinoside-4'-O-Sophoroside	Flavonoids	Flavones	8154	14924	12650	9	9	9	8951.2	14795	5202.8	21527	24517	16398	10417	9619.2	12586	--	--
