# Supplementary material for: Exogenous melatonin ameliorates drought stress in Agropyron mongolicum by regulating flavonoid biosynthesis and carbohydrate metabolism
Source: Front Plant Sci. 2022 Dec 19;13:1051165. doi: 10.3389/fpls.2022.1051165 (PMC9806343; doi:10.3389/fpls.2022.1051165)
Supplement: Supplementary file 2 [file DataSheet_2.zip › Table_6.xlsx]

## Sheet: DEMs in CKvsM
Index	Formula	Compounds	Class I	Class II	CK1	CK2	CK3	M1	M2	M3	VIP	p_value	FDR	Fold_Change	Log2FC	Type
Lmzp002365	C22H24O11	Hesperetin-7-O-glucoside	Flavonoids	Flavanones	912480	865660	893020	123100	143940	165670	1.36259	2.40497e-06	0.000721832	0.161993	-2.62599	down
pmb0500	C23H26N2O5	N-p-Coumaroyl-N'-feruloylputrescine	Alkaloids	Phenolamine	1311500	1369800	973760	15597000	14931000	15282000	1.36397	2.59581e-06	0.000721832	12.5333	3.6477	up
Lmsp008392	C17H14O6	4',5-Dihydroxy-3',5'-dimethoxyflavone	Flavonoids	Flavones	27749	26567	26888	4203.4	5014.7	5626.8	1.36188	2.76476e-06	0.000721832	0.18281	-2.45158	down
pmb0725	C33H32O15	Tricin-7-O-(2''-feruloyl)glucoside	Flavonoids	Flavones	148960	151070	151970	24677	23499	28534	1.36585	2.85874e-06	0.000721832	0.169712	-2.55884	down
Cmxp003975	C21H22O11	Okanin-4'-O-glucoside(Marein)	Flavonoids	Chalcones	882040	841230	871970	81116	57370	72959	1.36422	7.34229e-06	0.00105989	0.0814742	-3.61751	down
pmp000012	C21H18O12	Scutellarein-7-O-glucuronide (Scutellarin)	Flavonoids	Flavones	19127000	18681000	19049000	2984100	3815500	3520200	1.36379	7.87345e-06	0.00105989	0.181504	-2.46192	down
mws0491	C8H11N	2-Phenylethylamine	Alkaloids	Benzylphenylethylamine alkaloids	47037000	45381000	47346000	20704000	21774000	22780000	1.36441	8.39519e-06	0.00105989	0.466916	-1.09877	down
pmb0738	C34H34O16	Tricin-7-O-(2''-Sinapoyl)glucoside	Flavonoids	Flavones	272250	282100	284210	133910	143300	130870	1.36392	1.06905e-05	0.00119971	0.486644	-1.03906	down
pma6640	C22H22O12	3'-O-Methyltricetin-7-O-glucoside	Flavonoids	Flavones	324000	309540	336990	23580	37680	49774	1.34267	1.297e-05	0.00123656	0.114406	-3.12777	down
mws0005	C10H12N2	Tryptamine	Alkaloids	Plumerane	11722000	12345000	11711000	3926400	3693900	4445300	1.36134	1.3624e-05	0.00123656	0.337235	-1.56817	down
Li512111	C24H24O13	Isorhamnetin-3-O-(6''-acetylglucoside)	Flavonoids	Flavonols	67609	63359	68300	11336	16054	11976	1.35628	1.5619e-05	0.00123656	0.197553	-2.33969	down
Lmbn004685	C18H32O4	5S,8R-DiHODE; (5S,8R,9Z,12Z)-5,8-Dihydroxyoctadeca-9,12-dienoate	Lipids	Free fatty acids	86091	83983	81996	25389	23103	24124	1.36708	1.71405e-05	0.00123656	0.288079	-1.79547	down
Hmbn005951	C21H20O7	1,3-O-Di-p-Coumaroylglycerol	Phenolic acids	Phenolic acids	370300	590710	342140	3894300	3840800	3569200	1.35221	2.08495e-05	0.00134785	8.6746	3.1168	up
pme0088	C15H10O6	Luteolin (5,7,3',4'-Tetrahydroxyflavone)	Flavonoids	Flavones	52726	52904	57111	6933	10760	7513.9	1.35428	2.13521e-05	0.00134785	0.15489	-2.69069	down
Zmhp003514	C16H12O6	6,7,8-Tetrahydroxy-5-methoxyflavone	Flavonoids	Flavones	1389800	1391600	1345400	203360	222350	216970	1.36806	2.75951e-05	0.00160105	0.155733	-2.68285	down
pmn001689	C18H32O4	9-Hydroxy-12-oxo-15(Z)-octadecenoic acid	Lipids	Free fatty acids	82190	83145	88493	23787	29559	26951	1.35962	2.85336e-05	0.00160105	0.316344	-1.66043	down
Cmxp004324	C24H24O14	Okanin-4'-O-(6''-O-malonyl)glucoside	Flavonoids	Chalcones	418110	407060	411420	76399	75682	77636	1.36864	5.73974e-05	0.00289857	0.185767	-2.42844	down
pme2693	C6H14N2O	N-Acetylputrescine	Alkaloids	Alkaloids	439070	458140	421220	144560	169870	156900	1.36156	6.65312e-05	0.00305438	0.357493	-1.48401	down
MWStz038	C36H36N2O8	Grossamide	Alkaloids	Phenolamine	29294	31776	27156	86933	82071	79910	1.36213	8.90247e-05	0.00356605	2.82132	1.49637	up
mws0906	C16H22O8	Coniferin	Phenolic acids	Phenolic acids	146660	136980	149440	63975	54021	59663	1.35834	9.17993e-05	0.00356605	0.410222	-1.28552	down
Lmhp005550	C24H28N2O6	N,N'-Diferuloylputrescine	Alkaloids	Phenolamine	1211700	876930	1103000	3107100	3423500	3420200	1.34784	9.99439e-05	0.00361599	3.11778	1.64052	up
Hmbn005456	C21H20O8	1-O-Caffeoyl-3-O-p-coumaroylglycerol	Lipids	Glycerol ester	6473.9	8254.1	5567.9	24953	22356	23656	1.3453	0.000102429	0.00361599	3.49652	1.80592	up
pmp000593	C27H30O15	Luteolin-7-O-rutinoside	Flavonoids	Flavones	388220	365760	404330	45250	45122	28414	1.35604	0.000119056	0.00387893	0.102551	-3.28558	down
Hmmp004965	C22H22O11	Diosmetin-7-O-glucoside*	Flavonoids	Flavones	29468000	30803000	29255000	3333500	3318800	2952400	1.36771	0.000148288	0.0042602	0.107284	-3.22049	down
pmn001319	C22H22O8	1-O-Feruloyl-3-O-p-Coumaroylglycerol	Phenolic acids	Phenolic acids	91550	111260	89923	707930	749930	766570	1.36536	0.000156559	0.0042602	7.59884	2.92578	up
pme2914	C6H10O5	3-Hydroxy-3-methylpentane-1,5-dioic acid	Amino acids and derivatives	Amino acids and derivatives	274210	285340	365240	861840	959850	962490	1.34809	0.000164601	0.0042602	3.01061	1.59005	up
pme1453	C13H16N2O2	Melatonin (N-Acetyl-5-methoxytryptamine)	Alkaloids	Plumerane	183050	174320	185520	16446000	15756000	15958000	1.36867	0.00016583	0.0042602	88.7104	6.47103	up
pme2812	C13H16N2O3	6-Hydroxymelatonin	Alkaloids	Plumerane	195330	188840	153880	36986000	37023000	35581000	1.36825	0.000168721	0.0042602	203.68	7.67016	up
Lmmp003783	C21H18O13	Quercetin-3-O-glucuronide	Flavonoids	Flavonols	322340	320720	350610	52151	67830	63077	1.36218	0.000187583	0.00451091	0.184224	-2.44047	down
pmb0578	C32H30O15	Luteolin-7-O-(6''-sinapoyl)glucoside	Flavonoids	Flavones	348630	376700	372280	23625	31092	33397	1.36379	0.000202965	0.00473628	0.0802781	-3.63885	down
Zmxp005470	C26H26O15	Tricin-7-O-(6''-O-malonyl)glucoside	Flavonoids	Flavones	17956000	17952000	17833000	7950900	7468400	8097400	1.36639	0.000206333	0.00473628	0.437593	-1.19234	down
pmn001420	C15H18O9	1-O-Caffeoyl-β-D-glucose*	Phenolic acids	Phenolic acids	124370	136120	139270	36773	51641	51379	1.33642	0.000212338	0.0047658	0.349692	-1.51584	down
pmb0686	C24H24O14	Eriodictyol-7-O-(6''-malonyl)glucoside	Flavonoids	Flavanones	308660	354240	325680	88680	93145	46104	1.30924	0.000244158	0.0052468	0.230562	-2.11677	down
Lmmp003767	C21H18O12	Kaempferol-7-O-glucuronide	Flavonoids	Flavonols	8116300	8659800	8871300	3049800	3179500	2806700	1.36365	0.000254227	0.00525675	0.352316	-1.50506	down
pmn001702	C21H18O12	Tetahydroxyflavone-7-O-glucuronide	Flavonoids	Flavones	18034000	19118000	18205000	3413300	3206500	3471300	1.36792	0.000260235	0.00525675	0.182291	-2.45568	down
pme0368	C27H30O14	Apigenin-7-O-rutinoside (Isorhoifolin)*	Flavonoids	Flavones	82163	74384	82787	28470	30877	37962	1.34133	0.000275833	0.00546257	0.406582	-1.29838	down
Li512115	C25H24O12	Isochlorogenic acid B	Phenolic acids	Phenolic acids	300190	299780	331580	98072	137440	126600	1.3356	0.000292082	0.00567313	0.38872	-1.3632	down
pmb3068	C16H18O8	1-O-p-Coumaroylquinic acid	Phenolic acids	Phenolic acids	145980	161460	179520	323590	327420	344240	1.34804	0.0003176	0.00605238	2.0438	1.03126	up
pmp000579	C22H22O11	Diosmetin-7-O-galactoside*	Flavonoids	Flavones	30397000	28149000	29977000	3663900	3103300	3212600	1.36699	0.000359279	0.00647986	0.112737	-3.14897	down
Zmln000899	C15H20O9	Syringaldehyde-4-O-glucoside	Phenolic acids	Phenolic acids	167360	184480	182810	16311	10033	14319	1.36001	0.000366894	0.00650111	0.0760554	-3.71681	down
mws0677	C12H14N2O2	N-Acetyl-5-hydroxytryptamine	Alkaloids	Plumerane	108630	92560	135510	521840	581970	508310	1.35351	0.000391031	0.00680934	4.788	2.25942	up
pmb0501	C5H14N4	Agmatine	Alkaloids	Alkaloids	443470	432010	457810	178620	179560	173740	1.36754	0.000423808	0.00716267	0.398953	-1.32571	down
mws1661	C28H32O15	Diosmetin-7-O-rutinoside (Diosmin)	Flavonoids	Flavones	3120700	3070500	3370300	633900	531170	585180	1.36561	0.000491051	0.00779271	0.183052	-2.44968	down
Xmyp005654	C21H20O11	Kaempferol-4'-O-glucoside	Flavonoids	Flavonols	29258000	31917000	31215000	2010300	2039000	1548100	1.36572	0.000494652	0.00779271	0.0605845	-4.04491	down
Zmjp003291	C27H30O15	Vitexin-2''-O-galactoside	Flavonoids	Flavonoid carbonoside	30028000	28580000	26576000	12312000	14673000	13944000	1.34876	0.000501511	0.00779271	0.480478	-1.05746	down
Lmyp001815	C14H17NO9	2,4-Dihydroxy-1,4-benzoxazin-3(4H)-one glucoside (DIBOA glucose)	Alkaloids	Alkaloids	246110	227790	241740	9	9	9	1.36874	0.000535909	0.00807863	3.77285e-05	-14.694	down
Lmhp005872	C25H30N2O6	Diferuloylcadaverine	Alkaloids	Phenolamine	390790	398230	314520	3420800	3635100	3285800	1.36533	0.00055591	0.0082569	9.37139	3.22826	up
mws0058	C16H12O6	Diosmetin (5,7,3'-Trihydroxy-4'-methoxyflavone)	Flavonoids	Flavones	1364400	1280800	1416200	222310	217740	252300	1.36624	0.000603687	0.00854178	0.170471	-2.5524	down
Zmhp005139	C25H24O15	Tamarixetin-3-O-(6''-malonyl)glucoside	Flavonoids	Flavonols	60077	59739	61420	13144	18872	16837	1.35106	0.000617376	0.00854178	0.269555	-1.89135	down
Cmxp002374	C19H21O4N	Isoboldine	Alkaloids	Aporphine alkaloids	37628	49897	72639	206500	190100	211370	1.31676	0.000646664	0.00863647	3.79592	1.92445	up
Lmzn001572	C27H26O18	Scutellarein-7-O-glucuronosyl-(1->2)-glucuronide	Flavonoids	Flavones	111790	96354	94058	12582	2525.7	8031.8	1.29273	0.000649873	0.00863647	0.0765696	-3.70708	down
Lmpp003930	C30H26O12	Apigenin-7-O-(6''-p-Coumaryl)glucoside	Flavonoids	Flavones	81346	75558	67372	16193	24894	26886	1.31953	0.000696116	0.00901381	0.303077	-1.72224	down
pmn001384	C25H24O12	Isochlorogenic acid C	Phenolic acids	Phenolic acids	351450	342160	349050	138760	165760	142460	1.35691	0.000717566	0.00917395	0.428692	-1.22199	down
Lmjp003655	C22H22O11	6-C-MethylKaempferol-3-glucoside	Flavonoids	Flavones	28358000	30591000	30732000	3270900	3379100	3487600	1.3682	0.000783389	0.00953993	0.113041	-3.14509	down
Lmdp004668	C37H38O19	Kaempferol-3-O-(6''-Feruloyl)glucosyl-(1→4)-galactoside	Flavonoids	Flavonols	28404	29791	25112	7908.2	6566.8	11753	1.3102	0.000846402	0.0100572	0.314835	-1.66733	down
Lmhp005784	C24H28N2O5	p-Coumaroylferuloylcadaverine	Alkaloids	Phenolamine	237180	277370	219540	4400300	4804700	4360800	1.367	0.000949769	0.0110261	18.4798	4.20787	up
mws1329	C21H20O12	Quercetin-7-O-glucoside*	Flavonoids	Flavonols	100850	104390	93597	35632	38830	51023	1.32567	0.000979066	0.011237	0.419911	-1.25184	down
Hmgp002036	C22H22O12	Nepetin-7-O-glucoside(Nepitrin)	Flavonoids	Flavones	434090	504560	455570	76365	60565	51545	1.35872	0.00106058	0.011902	0.135183	-2.88701	down
Zmxp004480	C28H32O16	Chrysoeriol-7-O-gentiobioside	Flavonoids	Flavones	1813800	1681600	1616200	535460	588760	529600	1.36372	0.00111058	0.0121791	0.323543	-1.62797	down
pmp000091	C23H24O9	1,3-O-Diferuloylglycerol	Phenolic acids	Phenolic acids	1941200	1887300	2143800	13159000	14768000	13852000	1.36683	0.00117275	0.0125032	6.99546	2.80642	up
MWSHY0136	C21H20O11	Kaempferol-3-O-glucoside (Astragalin)	Flavonoids	Flavonols	1124300	1035000	1183600	51484	64677	81533	1.36237	0.00117604	0.0125032	0.0591385	-4.07976	down
Lmmp003306	C25H26O15	Quercetin-3-O-xylosyl(1→2)arabinoside	Flavonoids	Flavonols	9	9	9	141910	157460	158070	1.36872	0.00120065	0.0126318	16942.2	14.0483	up
pmb3074	C16H18O8	5-O-p-Coumaroylquinic acid*	Phenolic acids	Phenolic acids	9859300	12585000	9783000	26006000	25492000	22067000	1.33261	0.00123476	0.0127256	2.28269	1.19074	up
pmb0579	C33H32O15	Chrysoeriol-7-O-(6''-sinapoyl)glucoside	Flavonoids	Flavones	200420	212070	236340	28258	19540	16781	1.35576	0.00130974	0.0132283	0.0995315	-3.3287	down
Lmlp005236	C21H22O11	Dihydrokaempferol-3-O-glucoside	Flavonoids	Flavanonols	912290	1016700	893630	67152	94636	83980	1.36336	0.00135832	0.0135832	0.0870709	-3.52167	down
Hmbp006861	C23H24O9	1,2-O-Diferuloylglycerol	Phenolic acids	Phenolic acids	1804500	1892300	1995600	12355000	13905000	13411000	1.36722	0.00142137	0.0140744	6.96912	2.80098	up
Lmbn001609	C6H10O4	2-Acetyl-2-Hydroxybutanoic Acid	Organic acids	Organic acids	9288.3	15780	15980	41944	37433	34182	1.28708	0.00154671	0.0148778	2.76647	1.46805	up
pmp000001	C16H12O6	Hispidulin (5,7,4'-Trihydroxy-6-methoxyflavone)	Flavonoids	Flavones	1340000	1447500	1271800	212900	206740	199120	1.36731	0.00187925	0.0169468	0.15243	-2.71378	down
Cmyp002064	C22H22O11	Yuanhuanin	Flavonoids	Flavones	30919000	27035000	30355000	3603400	3186300	3185200	1.36679	0.00191522	0.0171183	0.112955	-3.14619	down
pmb2997	C34H40O22	Chrysoeriol-7-O-Sophoroside-5-O-glucuronide	Flavonoids	Flavones	53249	44990	48041	12739	15626	15103	1.35694	0.00205893	0.0174766	0.297156	-1.75071	down
mws0057	C21H22O11	Eriodictyol-7-O-glucoside	Flavonoids	Flavanones	679840	688020	777840	52953	63377	63449	1.36638	0.00205912	0.0174766	0.0837857	-3.57715	down
mws0620	C11H14N2	N-Methyltryptamine	Alkaloids	Plumerane	5163600	4711400	4975500	2152200	2149200	2179200	1.36585	0.0021044	0.0175021	0.436389	-1.19631	down
Hmgp002121	C31H28O13	Hispidulin-7-O-(6''-O-p-Coumaroyl)Glucoside	Flavonoids	Flavones	1498000	1290400	1267600	285460	261620	204200	1.35647	0.00211412	0.0175021	0.185227	-2.43264	down
Lmzn001894	C21H18O12	Kaempferol-3-O-glucuronide	Flavonoids	Flavonols	18161000	15367000	16534000	3384700	3159600	2671600	1.3618	0.00213728	0.0175501	0.18409	-2.44152	down
Hmpp003270	C21H20O11	Luteolin-4'-O-glucoside	Flavonoids	Flavones	1032300	1208800	1066800	44487	65643	62644	1.36334	0.00235307	0.0187776	0.0522307	-4.25896	down
Lmyp001747	C14H17NO9	2-O-Glucosyl-7-hydroxy-1,4(2H)-benzoxazin-3-one (DHBOA glucoside)	Alkaloids	Alkaloids	1954400	1710400	1704100	112880	111380	102100	1.36764	0.00236114	0.0187776	0.0607871	-4.04009	down
Hmgp002564	C29H30O19	Tricin-7-O-glucuronyl(2→1)glucuronide	Flavonoids	Flavones	142870	176820	171920	47904	36600	54610	1.33901	0.00240299	0.0189611	0.282976	-1.82125	down
pmb3045	C23H22O13	Tricin-7-O-Glucuronide	Flavonoids	Flavones	2835000	3177400	2785400	1227300	1199500	1341700	1.35793	0.00244406	0.0189885	0.428346	-1.22315	down
pmn001727	C24H29NO9	N-(4-O-(Glucosyl)-E-feruloyl)-tyramine	Alkaloids	Phenolamine	24622	24378	15161	52602	44342	50520	1.2741	0.00265751	0.020261	2.29834	1.20059	up
HJN083	C26H34O11	Lariciresinol-4'-O-glucoside	Lignans and Coumarins	Lignans	28280	26058	37943	66022	67116	59214	1.30193	0.00269118	0.0202843	2.08442	1.05964	up
mws0463	C16H14O6	Hesperetin	Flavonoids	Flavanones	7107.4	6853.3	6677.8	3716.1	2672	3344.3	1.3248	0.00276062	0.0205912	0.471565	-1.08447	down
pmb3006	C21H20O10	Apigenin-7-O-glucoside(Cosmosiin)	Flavonoids	Flavones	56899	66208	70057	25538	19273	24415	1.3404	0.00277268	0.0205912	0.358379	-1.48044	down
pmp000583	C22H20O12	Diosmetin-7-O-glucuronide	Flavonoids	Flavones	7592700	7224700	8634900	1326500	1645700	1370500	1.3618	0.00294641	0.0214969	0.185172	-2.43307	down
pmb3002	C28H32O15	Chrysoeriol-7-O-rutinoside	Flavonoids	Flavones	461350	544440	447300	103530	69977	85330	1.35401	0.00302365	0.0218135	0.178129	-2.48901	down
Cmbn007148	C22H22O9	1-O-Feruloyl-3-O-caffeoylglycerol	Lipids	Glycerol ester	110310	101360	149000	391430	305030	354560	1.3258	0.00320593	0.0228027	2.91408	1.54304	up
pmb3012	C22H22O11	Chrysoeriol-7-O-glucoside	Flavonoids	Flavones	1009100	1025700	1199800	120850	124840	92879	1.3625	0.00324909	0.0229481	0.104671	-3.25607	down
pme1605	C27H30O15	Kaempferol-3-O-robinobioside(Biorobin)	Flavonoids	Flavonols	341950	290970	287920	28581	31884	37311	1.3638	0.00347378	0.024031	0.106181	-3.2354	down
Lmjp004941	C16H12O6	Rhamnocitrin (7-Methylkaempferol)	Flavonoids	Flavonols	1209600	1333100	1117800	199380	185740	192130	1.36628	0.00355373	0.0244168	0.157697	-2.66477	down
pmb2984	C23H24O12	Eriodictyol-7-O-(6''-acetyl)glucoside	Flavonoids	Flavanones	9	9	9	48081	48588	40063	1.36861	0.00365122	0.0247132	5064.15	12.3061	up
Lmlp005572	C21H20O10	Galangin-7-O-glucoside	Flavonoids	Flavones	463780	558870	541250	172670	169260	144020	1.35573	0.00366438	0.0247132	0.31073	-1.68627	down
Xmgn006542	C10H10O4	Dimethyl Phthalate	Phenolic acids	Phenolic acids	28491	32007	27154	175870	161860	145280	1.36374	0.00369408	0.0247132	5.51054	2.46219	up
pmb2554	C23H30O14	5-O-Feruloyl quinic acid glucoside*	Phenolic acids	Phenolic acids	83073	93451	95523	43401	54689	35312	1.28453	0.00379198	0.0249842	0.490364	-1.02808	down
Hmpp002612	C27H30O16	Luteolin-7-O-gentiobioside	Flavonoids	Flavones	657610	715530	798350	147970	141880	169600	1.36213	0.00380948	0.0249842	0.211583	-2.24071	down
MWSHY0031	C21H18O11	Apigenin-7-O-glucuronide	Flavonoids	Flavones	187260	169190	189080	92990	50665	67621	1.28569	0.00402679	0.0259052	0.387286	-1.36853	down
Zmbn006408	C21H20O8	1-O-p-Hydroxycinnamoyl-3-O-caffeoylglycerol	Phenolic acids	Phenolic acids	9	9	9	18127	19531	15650	1.36856	0.00405585	0.0259052	1974.37	10.9472	up
pmp001079	C27H30O15	Luteolin-7-O-neohesperidoside (Lonicerin)	Flavonoids	Flavones	276140	266990	326120	33447	26776	23322	1.36153	0.00407524	0.0259052	0.0961116	-3.37915	down
pme2459	C21H20O11	Luteolin-7-O-glucoside (Cynaroside)	Flavonoids	Flavones	33435000	27605000	33132000	1858100	1944600	2104900	1.36692	0.00407814	0.0259052	0.062732	-3.99465	down
pmp001289	C28H28O18	Chrysoeriol-7-O-(2''-O-glucuronyl)glucuronide	Flavonoids	Flavones	477330	495620	401980	46232	40854	55784	1.3622	0.00411047	0.0259473	0.103911	-3.26658	down
pmp000587	C24H22O14	Luteolin-7-O-(6''-malonyl)glucoside	Flavonoids	Flavones	637290	535050	644120	66964	71858	67885	1.3664	0.00423711	0.0263694	0.113797	-3.13547	down
Lmdp004892	C24H22O14	Kaempferol-3-O-(6''-malonyl)galactoside	Flavonoids	Flavonols	18575000	17575000	15020000	2782700	2550900	2228300	1.36248	0.00449546	0.0273519	0.14778	-2.75848	down
pmp000588	C25H24O14	Diosmetin-7-O-(6''-malonyl)glucoside	Flavonoids	Flavones	989090	1062300	845820	153230	123580	159170	1.36061	0.00489161	0.0294079	0.150483	-2.73233	down
pmn001716	C21H20O11	Carthamone	Flavonoids	Chalcones	684440	872850	790410	29152	29694	33962	1.36688	0.00519421	0.0302022	0.0395315	-4.66086	down
Lmjp003295	C22H22O12	6-Methoxykaempferol-3-O-glucoside	Flavonoids	Flavonols	407070	502170	388760	85378	54760	50545	1.34545	0.00526346	0.0303777	0.146905	-2.76704	down
pmb0706	C30H32O20	Quercetin-3-O-(6''-O-malonyl)glucosyl-5-O-glucoside	Flavonoids	Flavonols	56501	54943	75288	19568	9457.8	8203.2	1.29519	0.00611267	0.0335321	0.199371	-2.32647	down
pmb0608	C25H24O14	Chrysoeriol-7-O-(6''-malonyl)glucoside	Flavonoids	Flavones	9039300	10990000	11569000	1740200	1880200	1429100	1.35889	0.00614202	0.0335321	0.159803	-2.64563	down
Hmgp002189	C22H22O11	Hispidulin-7-O-Glucoside	Flavonoids	Flavones	36047000	28128000	30463000	3787600	3441800	3395800	1.36497	0.00684278	0.0361843	0.112272	-3.15493	down
mws1179	C21H22O10	Naringenin-7-O-glucoside (Prunin)	Flavonoids	Flavanones	59018	52290	43819	11523	19231	27906	1.21105	0.00771554	0.0395143	0.378142	-1.403	down
pme1598	C22H24O11	Hesperetin-5-O-glucoside	Flavonoids	Flavanones	125210	110950	114410	52158	20102	47656	1.20942	0.008105	0.0407665	0.34206	-1.54768	down
Lmmn003398	C23H22O12	Kaempferol-3-O-(6''-acetyl)glucoside	Flavonoids	Flavonols	1217000	892170	1171700	87127	155740	91197	1.34646	0.00814619	0.0407665	0.101822	-3.29588	down
Lmhn003074	C14H14O8	Feruloylmalic acid	Phenolic acids	Phenolic acids	23880	35013	39684	392650	320100	293270	1.35336	0.00824604	0.0410271	10.2054	3.35126	up
mws0183	C7H6O4	3,4-Dihydroxybenzoic acid (Protocatechuic acid)*	Phenolic acids	Phenolic acids	45306	57996	62157	9	9	9	1.36845	0.00834066	0.0411999	0.000163182	-12.5812	down
pme0057	C4H9NO2S	L-Homocysteine	Amino acids and derivatives	Amino acids and derivatives	130250	100880	97786	9	9	9	1.36847	0.00878603	0.0424588	8.20878e-05	-13.5725	down
Lmwp102904	C13H18N2O	N,N-Dimethyl-5-methoxytryptamine	Alkaloids	Plumerane	18170	18454	13544	9	9	9	1.36821	0.00894505	0.0428175	0.000538192	-10.8596	down
Hmcn001884	C21H20O12	6-Hydroxyluteolin 5-glucoside	Flavonoids	Flavones	117870	115610	95697	40102	43195	42100	1.35419	0.00967053	0.0454306	0.380941	-1.39236	down
Zmxp003107	C27H30O16	Luteolin-7,3'-di-O-glucoside	Flavonoids	Flavones	381690	383580	506450	10872	10961	10976	1.36705	0.00984219	0.0460214	0.0257989	-5.27655	down
pma0791	C24H24O13	Naringenin-7-O-(6''-malonyl)glucoside	Flavonoids	Flavanones	251490	213950	196500	82526	93896	80628	1.34592	0.0104053	0.0471396	0.388328	-1.36465	down
Hmln002321	C24H22O15	Quercetin-3-O-(6''-O-malonyl)glucoside	Flavonoids	Flavonols	37008	41804	28316	6548	11083	6058.1	1.31435	0.0106939	0.0475417	0.221129	-2.17704	down
pmp000596	C27H30O17	Quercetin-3-O-(2''-O-galactosyl)glucoside	Flavonoids	Flavonols	61536	44616	49670	24897	25619	15791	1.26088	0.0113358	0.0495633	0.42553	-1.23267	down
Lmsn002288	C21H28O14	1-O-Caffeoyl-(6-O-glucosyl)-β-D-glucose	Phenolic acids	Phenolic acids	30237	25361	34944	8939.8	12367	10831	1.32639	0.0119977	0.0504903	0.354949	-1.49432	down
pmb0981	C10H14N5O7P	Adenosine 5'-monophosphate	Nucleotides and derivatives	Nucleotides and derivatives	341720	315160	319290	691020	733860	588830	1.34362	0.0127218	0.0524449	2.06287	1.04465	up
MWSmce644	C11H12O4	4-Acetoxy-3-Ethoxybenzaldehyde	Others	Others	451480	424770	346830	165290	189240	168120	1.33809	0.0137044	0.0547092	0.427323	-1.2266	down
mws4167	C21H18O12	Luteolin-7-O-glucuronide	Flavonoids	Flavones	20673000	15295000	21684000	3793800	2998900	3511100	1.35362	0.0144418	0.0567559	0.178724	-2.48419	down
pma0149	C15H16O9	Sinapoyl malate	Phenolic acids	Phenolic acids	10243	14208	12473	21468	26616	29453	1.28815	0.0148827	0.0576295	2.09991	1.07033	up
pmb1312	C33H36O16	Tricin-4'-O-(guaiacylglycerol)ether-7-O-glucoside	Flavonoids	Flavones	3139300	3389300	4258900	1432600	1240700	1683600	1.31837	0.0148924	0.0576295	0.403884	-1.30799	down
Lmsp102909	C19H30O7	(6S,9R)-Deoxysappanol	Phenolic acids	Phenolic acids	142960	105650	154630	30610	63808	71299	1.16538	0.0157985	0.060197	0.410964	-1.28292	down
Lmzn001664	C27H28O17	Kaempferol-3-O-glucuronide-7-O-glucoside	Flavonoids	Flavonols	118950	123760	160630	50700	41873	56227	1.32627	0.0161219	0.060758	0.36892	-1.43862	down
mws0089	C21H20O11	Kaempferol-7-O-glucoside	Flavonoids	Flavonols	565260	831960	923310	28707	27523	43216	1.35726	0.0202154	0.07139	0.0428549	-4.5444	down
Lmdp003286	C21H20O12	Isohyperoside	Flavonoids	Flavonols	186440	271860	218730	80011	143560	107190	1.19963	0.0235546	0.0780281	0.488547	-1.03343	down
Lmsn002815	C27H30O15	Kaempferol-3-O-rutinoside(Nicotiflorin)	Flavonoids	Flavonols	65462	37192	53832	9	9	9	1.36774	0.02386	0.0785327	0.000172539	-12.5008	down
pmf0472	C26H28O14	Apiin	Flavonoids	Flavones	165960	157860	111180	77109	60894	49048	1.2572	0.0243724	0.0799225	0.430002	-1.21758	down
Lmsn004797	C21H24O11	3-Hydroxyphloretin-4'-O-glucoside	Flavonoids	Chalcones	21649	31316	27074	11538	10412	13571	1.30107	0.0245332	0.0801893	0.443796	-1.17203	down
pme2758	C5H9NO5	4-Hydroxy-L-glutamic acid	Amino acids and derivatives	Amino acids and derivatives	14650	23044	11313	43925	55870	34472	1.2323	0.025516	0.0823361	2.73975	1.45405	up
mws1290	C30H26O13	Kaempferol-3-O-(6''-p-Coumaroyl)glucoside (Tiliroside)	Flavonoids	Flavonols	11939	15707	21245	9	9	9	1.36748	0.0264434	0.0837237	0.000552249	-10.8224	down
Hmmp002073	C39H50O24	Apigenin-7-O-rutinoside-4'-O-Sophoroside	Flavonoids	Flavones	8154	14924	12650	9	9	9	1.36706	0.0268194	0.084123	0.00075571	-10.3699	down
Lmlp006175	C21H22O10	Isosalipurposide (Phlorizin Chalcone)	Flavonoids	Chalcones	61916	47932	79646	17944	15463	10131	1.3093	0.0277885	0.0860932	0.229759	-2.12181	down
MWSHY0056	C27H32O14	Naringenin-7-O-Rutinoside(Narirutin)	Flavonoids	Flavanones	9	9	9	20260	12318	12384	1.36737	0.0296118	0.0895448	1665.26	10.7015	up
MWSmce498	C27H30O14	Apigenin-7-O-neohesperidoside (Rhoifolin)*	Flavonoids	Flavones	97250	77860	66532	30948	30104	32862	1.32989	0.0307259	0.0923606	0.388649	-1.36346	down
Qmhp090801	C10H9NO2	4-Methoxy-2(1H)-quinolinone	Alkaloids	Phenolamine	26911	15211	17150	150300	230420	140270	1.33883	0.0309709	0.0928207	8.78982	3.13583	up
pmb2789	C18H30O4	13S-Hydroperoxy-6Z,9Z,11E-octadecatrienoic acid	Lipids	Free fatty acids	4758.9	5971.1	3792.6	1601.1	2028.2	2688.4	1.236	0.0313263	0.0933322	0.435025	-1.20083	down
pme2165	C5H4N2O4	Orotic acid (Vitamin B13)	Others	Vitamin	50589	50568	46860	82038	107860	113590	1.31342	0.0315786	0.0936812	2.05036	1.03588	up
Hmjn003948	C30H48O5	Madasiatic acid	Terpenoids	Triterpene	17171	10458	17417	3615.9	6045.6	6333.8	1.23746	0.0379715	0.105943	0.355088	-1.49375	down
Lmhn002574	C20H16O11	Caffeoyl(p-Hydroxybenzoyl)tartaric acid	Phenolic acids	Phenolic acids	46860	31233	48608	19847	16378	17455	1.28731	0.0437592	0.11849	0.423675	-1.23897	down
MWSHY0057	C21H18O11	Baicalin	Flavonoids	Flavones	37053	29622	16391	9	9	9	1.36609	0.0444976	0.119443	0.000325043	-11.5871	down
mad2085	C22H18O11	Caffeoyl-p-coumaroyltartaric acid	Phenolic acids	Phenolic acids	31454	30807	17006	7095.5	12100	5450	1.21289	0.0448736	0.1199	0.310918	-1.6854	down
Lmqp002761	C19H20O4	Alnusonol	Phenolic acids	Phenolic acids	30875	63494	16216	97820	96538	70202	1.06577	0.0452574	0.120164	2.39237	1.25844	up
Zmcp002666	C27H30O17	Quercetin-3,7-Di-O-glucoside	Flavonoids	Flavonols	275850	209640	330850	116200	116740	129700	1.29419	0.0477209	0.124543	0.444227	-1.17063	down
Lmyp001801	C8H7NO4	2,7-Dihydroxy-1,4-benzoxazin-3(4H)-one (DHBOA)	Alkaloids	Alkaloids	320370	629450	754290	9	9	9	1.36729	0.0478796	0.124635	1.5844e-05	-15.9457	down
mws0046	C27H32O14	Naringenin-7-O-Neohesperidoside(Naringin)	Flavonoids	Flavanones	11617	9287.5	19694	9	9	9	1.36628	0.0502947	0.128602	0.000665049	-10.5543	down
MWS0811	C6H11NO2	L-Pipecolic Acid	Organic acids	Organic acids	13011000	7508900	10899000	4524800	4567800	3332700	1.26121	0.0510424	0.128791	0.395472	-1.33835	down
HJN051	C28H32O16	Tamarixetin-3-O-rutinoside	Flavonoids	Flavonols	9	9	9	14605	5838.8	12318	1.3643	0.0532999	0.133387	1213.4	10.2448	up
pma0680	C26H33N3O6	N1-Caffeoyl-N10-Feruloylspermidine	Alkaloids	Phenolamine	22211	18252	39880	9	9	9	1.36646	0.0564955	0.139172	0.000336059	-11.539	down
pme3227	C27H30O14	Vitexin-2''-O-rhamnoside	Flavonoids	Flavonoid carbonoside	39298	25988	24132	9211.8	14268	16754	1.18228	0.0571685	0.140146	0.449952	-1.15216	down
Lmlp003531	C21H20O11	Luteolin-3'-O-glucoside	Flavonoids	Flavones	218670	108210	119200	9992.8	29326	11659	1.28778	0.0603309	0.145428	0.11428	-3.12936	down
mws1361	C21H22O11	Taxifolin-3-O-rhamnoside (Astilbin)	Flavonoids	Flavanonols	32414	47070	27357	13868	12155	14972	1.28487	0.0629023	0.150548	0.383701	-1.38195	down
pmp001311	C27H30O17	6-Hydroxykaempferol-7,6-O-Diglucoside	Flavonoids	Flavonols	436820	240560	391970	136310	141120	170920	1.24065	0.0689251	0.160772	0.419273	-1.25404	down
pmb0952	C12H17N4OS+	Thiamine (Vitamin B1)	Others	Vitamin	5936.2	9473.2	8175	11932	18682	22255	1.18204	0.0714859	0.164093	2.24169	1.16459	up
mws0034	C22H18O11	Epigallocatechin-3-gallate	Flavonoids	Flavanols	32955	14720	39612	6863	7824.2	14805	1.10791	0.110571	0.222567	0.337876	-1.56543	down
Zmtn001624	C10H7NO3	N-Acetylisatin	Alkaloids	Plumerane	13183	23893	12427	6385.6	8076.7	6594.4	1.2021	0.1218	0.236118	0.425362	-1.23324	down
mws0056	C21H20O12	Myricetin-3-O-rhamnoside (Myricitrin)	Flavonoids	Flavonols	7734.8	11572	32564	9	9	9	1.35982	0.154482	0.278123	0.000520524	-10.9077	down
mws0045	C21H20O11	Quercetin-3-O-rhamnoside(Quercitrin)	Flavonoids	Flavonols	9257.1	11283	35275	9	9	9	1.36046	0.155981	0.279536	0.00048374	-11.0135	down
Hmcp001589	C34H42O21	Isorhamnetin-3-O-rutinoside-4'-O-glucoside	Flavonoids	Flavonols	3321.8	7280.8	7266.2	12625	24644	9312.5	1.05236	0.168853	0.295262	2.60686	1.38231	up
MWSHY0184	C22H20O11	Wogonin-7-O-Glucuronide (Wogonoside)	Flavonoids	Flavones	17121	7829	6906.1	6072	3971.4	2717.7	1.05173	0.182973	0.31059	0.400586	-1.31982	down

## Sheet: DEMs in CKvsD
Index	Formula	Compounds	Class I	Class II	CK1	CK2	CK3	D1	D2	D3	VIP	p_value	FDR	Fold_Change	Log2FC	Type
pme2292	C4H12N2	Putrescine	Alkaloids	Alkaloids	190160	243880	232930	427470	429330	480000	1.13652	0.000723255	0.00451409	2.00429	1.00309	up
pme3033	C4H9NO2	N,N-Dimethylglycine	Amino acids and derivatives	Amino acids and derivatives	305010	251710	290270	915650	855110	782520	1.15964	0.00153367	0.00674815	3.01453	1.59193	up
pme3017	C4H9NO2	2-Aminoisobutyric acid	Organic acids	Organic acids	456190	361110	336430	1637500	1552400	1653900	1.16	1.68456e-05	0.000561882	4.19838	2.06983	up
MWSmce585	C4H9NO2	Methyl 3-aminopropanoate	Amino acids and derivatives	Amino acids and derivatives	317130	350210	320510	1305700	1324800	1343700	1.16855	3.32389e-07	0.000114563	4.02308	2.0083	up
pme3011	C4H9NO2	γ-Aminobutyric acid	Organic acids	Organic acids	447320	411860	420300	1335700	1235700	1153500	1.1649	0.00308487	0.0103703	2.91126	1.54164	up
pmb0484	C5H14NO+	Choline	Alkaloids	Alkaloids	3667200	3674400	3444900	15427000	14822000	16097000	1.16871	0.000631573	0.00434935	4.29667	2.10322	up
pme0006	C5H9NO2	L-Proline	Amino acids and derivatives	Amino acids and derivatives	6505500	5908300	6293700	105170000	96974000	101930000	1.16942	0.000590714	0.00415509	16.2541	4.02273	up
MWStz040	C5H9NO2	Pterolactam	Alkaloids	Pyrrole alkaloids	4375900	4671400	4071000	81803000	77847000	77304000	1.16929	0.000300866	0.00287082	18.0629	4.17495	up
mws0376	C4H4O4	Fumaric acid	Organic acids	Organic acids	221980	283900	245430	566200	689020	675520	1.14692	0.00348172	0.0110432	2.56983	1.36167	up
pme0195	C3H7NO2S	L-Cysteine	Amino acids and derivatives	Amino acids and derivatives	43667	38904	49222	2428.8	1954.7	1469.8	1.16372	0.00471419	0.0133914	0.0444128	-4.49288	down
pmb0069	C7H7NO	Benzamide	Phenolic acids	Phenolic acids	9808600	9827200	9377400	3042300	3131500	2990100	1.1691	0.000202949	0.00230604	0.315853	-1.66268	down
mws0491	C8H11N	2-Phenylethylamine	Alkaloids	Benzylphenylethylamine alkaloids	47037000	45381000	47346000	14100000	15114000	15230000	1.16845	1.23422e-05	0.000503143	0.317993	-1.65293	down
mws0628	C7H6O2	4-Hydroxybenzaldehyde	Phenolic acids	Phenolic acids	292620	283870	300940	642650	702020	746580	1.1631	0.00458615	0.013246	2.38338	1.25301	up
ML10179289	C8H10O	2-Phenylethanol	Phenolic acids	Phenolic acids	6265600	6568200	7117100	2241700	2241500	2277500	1.16699	0.00313973	0.0104389	0.338867	-1.56121	down
pme1216	C6H5NO2	2-Picolinic acid	Organic acids	Organic acids	15801	25447	21664	63127	50669	65300	1.11932	0.00382145	0.0117601	2.84677	1.50933	up
pme0490	C6H5NO2	Nicotinic acid (Vitamin B3)	Others	Vitamin	51969	66804	74728	200880	183750	179590	1.1452	0.000187937	0.00225394	2.91585	1.54392	up
Lmbp000668	C6H5NO2	Isonicotinic acid	Others	Vitamin	75939	68233	80025	209690	191170	190660	1.16204	0.000346967	0.00296956	2.63839	1.39966	up
MWS0811	C6H11NO2	L-Pipecolic Acid	Organic acids	Organic acids	13011000	7508900	10899000	20110000	31479000	32075000	1.06556	0.0322665	0.052958	2.66286	1.41297	up
Zmgn000217	C5H6O4	Methylenesuccinic acid	Organic acids	Organic acids	1923300	1946900	1756600	5217800	5215900	4783000	1.16536	0.000525782	0.00391121	2.70433	1.43527	up
pme2693	C6H14N2O	N-Acetylputrescine	Alkaloids	Alkaloids	439070	458140	421220	1143000	1119300	1170900	1.1679	7.31366e-06	0.000455511	2.60401	1.38073	up
pmb0501	C5H14N4	Agmatine	Alkaloids	Alkaloids	443470	432010	457810	1055200	1132500	1045000	1.16706	0.00101351	0.00538017	2.4246	1.27775	up
pma3649	C5H9NO3	5-Aminolevulinic Acid	Alkaloids	Alkaloids	892840	1003400	923890	2573600	2766700	2778200	1.16603	0.000190468	0.00225394	2.87877	1.52545	up
pme0274	C6H13NO2	6-Aminocaproic acid	Organic acids	Organic acids	1306200	1535600	1410600	3534500	3502800	3594400	1.16367	0.000208097	0.00231526	2.50016	1.32202	up
Lmgn000160	C4H8N2O3	3-Ureidopropionic Acid	Organic acids	Organic acids	18206	16291	16323	43944	30405	34211	1.11859	0.0383549	0.0608408	2.13617	1.09502	up
mws0341	C6H12O3	2-Hydroxyisocaproic acid	Organic acids	Organic acids	92553	61540	56415	143470	127690	172340	1.06215	0.0113875	0.0238838	2.10681	1.07506	up
MWS1709	C4H6O5	D-Malic acid	Organic acids	Organic acids	6904800	8717700	8362300	30964000	28798000	26008000	1.15891	0.00185631	0.00758666	3.57601	1.83835	up
Lmbn000198	C4H6O5	3-Dehydro-L-Threonic Acid	Others	Saccharides and Alcohols	7297800	8295200	8016500	30811000	32614000	32692000	1.16764	6.69817e-05	0.00130053	4.07112	2.02542	up
mws0275	C4H6O5	L-Malic acid	Organic acids	Organic acids	27890000	32305000	30833000	112030000	91475000	107230000	1.16113	0.00543828	0.0146819	3.41362	1.7713	up
mws0146	C7H7NO2	Nicotinic Acid Methyl Ester(Methyl Nicotinate)	Alkaloids	Pyridine alkaloids	22187	15088	12140	137420	152980	136400	1.15422	0.000194004	0.00225394	8.63705	3.11054	up
mws1336	C7H7NO2	4-Aminobenzoic acid	Phenolic acids	Phenolic acids	107380	108400	139150	57900	60676	33619	1.05641	0.00820827	0.0192022	0.428803	-1.22161	down
mws0749	C7H6O3	4-Hydroxybenzoic acid	Phenolic acids	Phenolic acids	249330	174640	163460	421360	474030	324480	1.05927	0.021511	0.0380211	2.07662	1.05424	up
Lmbn001981	C7H6O3	2,5-Dihydroxybenzaldehyde	Phenolic acids	Phenolic acids	121450	62422	75253	179200	180370	187440	1.04439	0.0309898	0.0511876	2.11099	1.07792	up
Qmkp093004	C9H7NO	Indole-3-carboxaldehyde	Alkaloids	Plumerane	196530	195060	243920	670210	654930	719860	1.15949	6.57097e-05	0.00130053	3.21789	1.68611	up
MWSmce338	C6H11NO3	N-Hydroxypipecolic acid	Alkaloids	Piperidine alkaloids	31018	18857	24278	43975	85289	86772	1.0423	0.0700099	0.100125	2.91338	1.54269	up
Lmqp000427	C6H11NO3	N-Methyl-Trans-4-Hydroxy-L-Proline	Amino acids and derivatives	Amino acids and derivatives	25371	22942	21156	60762	66419	48833	1.14046	0.0165009	0.0307976	2.53371	1.34125	up
HX1365	C9H6O2	Coumarin	Lignans and Coumarins	Coumarins	940160	903750	851100	1829900	1600100	2071800	1.14117	0.0177035	0.0323417	2.04148	1.02961	up
Wmzn000227	C6H10O4	2,2-Dimethylsuccinic acid	Organic acids	Organic acids	14972	15732	22724	55056	54276	46680	1.13194	0.000734535	0.00451898	2.92004	1.54599	up
pmb2826	C5H8O5	L-Citramalic acid	Organic acids	Organic acids	56472	34882	61006	184050	179760	192450	1.13053	0.000870664	0.00502942	3.65096	1.86828	up
MWS20194	C9H8O2	Cinnamic acid	Phenolic acids	Phenolic acids	24661	25169	23807	118570	119270	108000	1.16854	0.00144356	0.00648972	4.69655	2.2316	up
MWSmce682	C5H10O5	DL-Xylose	Others	Saccharides and Alcohols	23847	29092	25626	100470	134670	120720	1.15893	0.00998269	0.0222459	4.5295	2.17935	up
mws1499	C5H10O5	D-Arabinose	Others	Saccharides and Alcohols	22407	36359	27749	102250	131450	103480	1.13844	0.00576947	0.0153753	3.89736	1.9625	up
pme0183	C5H5N5O	Isoguanine	Nucleotides and derivatives	Nucleotides and derivatives	13314	17889	22890	46819	49770	51241	1.11776	0.00250551	0.00915442	2.73289	1.45043	up
mws0438	C5H12O5	L-Arabitol	Others	Saccharides and Alcohols	2807	11516	7814.9	38374	34818	40722	1.05753	0.00102921	0.00542961	5.14566	2.36335	up
mws0437	C5H12O5	D-Arabitol	Others	Saccharides and Alcohols	6988.4	4895.6	5595.5	39007	41186	37908	1.16267	3.29362e-05	0.000920434	6.75654	2.75629	up
mws0213	C5H12O5	Ribitol	Others	Saccharides and Alcohols	1277.9	7615.1	12170	66208	63245	56288	1.0278	0.000226671	0.00244144	8.81835	3.14051	up
mws0180	C7H6O4	2,5-Dihydroxybenzoic acid; Gentisic Acid*	Phenolic acids	Phenolic acids	9	9	9	57529	52689	46837	1.16971	0.00346941	0.0110432	5816.85	12.506	up
mws0639	C7H6O4	2,3-Dihydroxybenzoic Acid*	Phenolic acids	Phenolic acids	9	9	9	135930	110770	130530	1.16973	0.00367874	0.0114229	13971.5	13.7702	up
pme0128	C6H12N2O3	L-Alanyl-L-Alanine	Amino acids and derivatives	Amino acids and derivatives	39840	39005	40491	165620	138970	135520	1.16422	0.00772166	0.0186984	3.68799	1.88283	up
MWS0559	C6H10O5	1,6-anhydro-β-D-glucose	Others	Saccharides and Alcohols	9	9	9	106440	125540	98484	1.16968	0.00527056	0.0144712	12239.4	13.5792	up
pme1439	C9H8O3	p-Coumaric acid	Phenolic acids	Phenolic acids	53778	50644	58158	153080	145640	136460	1.16335	0.000646769	0.0043712	2.67671	1.42046	up
Lmmn001643	C9H8O3	2-Hydroxycinnamic acid	Phenolic acids	Phenolic acids	803280	823580	806890	2143500	2084500	2206600	1.16902	0.000497207	0.00375265	2.6439	1.40267	up
MWSCX015	C9H8O3	Caffeic aldehyde	Phenolic acids	Phenolic acids	54959	86941	92897	221480	239660	197700	1.11073	0.00112768	0.00552615	2.806	1.48851	up
pme2529	C6H12O5	1,5-Anhydro-D-glucitol	Others	Saccharides and Alcohols	9	9	9	92931	103900	73404	1.16953	0.00966215	0.0217662	10008.7	13.289	up
pme3083	C8H7NO3	2-(Formylamino)benzoic acid	Phenolic acids	Phenolic acids	90426	84277	102580	219150	231920	230250	1.15955	6.53878e-05	0.00130053	2.45713	1.29697	up
mws0344	C5H10O6	D-Xylonic acid	Others	Saccharides and Alcohols	912630	862710	849860	2095400	2256300	1898300	1.1606	0.00588726	0.0155292	2.38077	1.25143	up
MWSmce165	C6H14O5	L-Fucitol	Others	Saccharides and Alcohols	93626	86581	88179	232780	205880	183010	1.1522	0.0131229	0.0258952	2.31633	1.21184	up
mws2125	C3H5O6P	Phosphoenolpyruvate	Organic acids	Organic acids	154310	160350	204470	612720	544000	516680	1.15278	0.00108919	0.00552069	3.22347	1.68861	up
mws0028	C8H8O4	Vanillic acid	Phenolic acids	Phenolic acids	50627	49712	58593	90358	129750	138140	1.10206	0.0415593	0.0648467	2.2541	1.17255	up
pme2550	C6H6O6	Cis-Aconitic acid	Organic acids	Organic acids	33692	34557	34797	87628	93446	99898	1.16628	0.00331554	0.0108299	2.72667	1.44714	up
MA10039492	C6H6O6	Dehydroascorbic acid	Others	Vitamin	193600	172460	133530	541970	489510	595720	1.14538	0.001351	0.00626429	3.25707	1.70358	up
mws0154	C7H10O5	Shikimic acid	Organic acids	Organic acids	60262	60909	67402	162920	205960	172150	1.15668	0.0104139	0.0227211	2.86907	1.52059	up
mws0620	C11H14N2	N-Methyltryptamine	Alkaloids	Plumerane	5163600	4711400	4975500	588250	660280	620450	1.16884	0.000707953	0.00451409	0.125853	-2.99019	down
MWSmce690	C6H8O6	Erythorbic Acid; Isoascorbic Acid	Others	Vitamin	392990	569570	596860	103180	56278	78468	1.13952	0.0169686	0.0313873	0.152573	-2.71242	down
MWSmce220	C6H10O6	D-Glucono-1,5-lactone	Organic acids	Organic acids	120230	116460	148550	259940	266760	245280	1.14025	0.0010101	0.00538017	2.00389	1.00281	up
Jmzn006005	C10H10O3	3,4-Methylenedioxy cinnamyl alcohol	Lignans and Coumarins	Lignans	152210	157830	167650	448170	458290	459400	1.16802	1.51682e-06	0.000313679	2.8593	1.51566	up
mws1200	C10H10O3	Trans-4-Hydroxycinnamic Acid Methyl Ester	Phenolic acids	Phenolic acids	104440	99570	113020	281970	291910	295210	1.16628	5.09854e-06	0.000376563	2.74135	1.45489	up
pmb2795	C10H10O3	4-Methoxycinnamic acid	Phenolic acids	Phenolic acids	74708	76907	77518	188390	208490	225800	1.16312	0.00645853	0.0166537	2.71755	1.44231	up
mws1195	C10H10O3	p-Coumaric acid methyl ester	Phenolic acids	Phenolic acids	71124	69817	75486	181600	190820	179490	1.1674	0.000112389	0.00166572	2.5501	1.35055	up
mws2212	C9H8O4	Caffeic acid	Phenolic acids	Phenolic acids	97672	80126	104710	311450	313850	289220	1.15807	4.10316e-05	0.000925896	3.23715	1.69472	up
pmf0139	C6H12O6	D-Galactose	Others	Saccharides and Alcohols	244150	205820	176440	2757300	2573400	2272200	1.16535	0.00318067	0.0105378	12.1373	3.60137	up
MWSmce576	C6H12O6	L-Glucose	Others	Saccharides and Alcohols	503600	449720	563700	6445600	7453000	6944700	1.16778	0.0018164	0.00754281	13.7396	3.78027	up
pmf0138	C6H12O6	D-Mannose	Others	Saccharides and Alcohols	412180	423760	476320	5239200	6647100	5930200	1.16751	0.00532746	0.014573	13.577	3.76309	up
mws1164	C6H12O6	D-Fructose	Others	Saccharides and Alcohols	585780	520500	492430	6412900	7188000	7143300	1.16839	0.00138181	0.0063221	12.9756	3.69773	up
Hmln000297	C6H12O6	Inositol	Others	Saccharides and Alcohols	460210	408260	531540	7550800	7024600	7913300	1.16772	0.00111951	0.00552615	16.0632	4.00569	up
mws4170	C6H12O6	D-Glucose	Others	Saccharides and Alcohols	385570	425070	412650	5940300	6246200	5814800	1.1694	0.000476827	0.00365214	14.7155	3.87926	up
Hmcp009963	C11H18NO+	Candicine	Alkaloids	Phenolamine	436070	431620	441190	171680	155050	167340	1.1674	1.40196e-05	0.000536898	0.377475	-1.40555	down
Lmyp001801	C8H7NO4	2,7-Dihydroxy-1,4-benzoxazin-3(4H)-one (DHBOA)	Alkaloids	Alkaloids	320370	629450	754290	13568	12801	8137.2	1.15535	0.0497083	0.0750649	0.0202488	-5.62602	down
Hmcn006267	C9H10O4	2,6-Dimethoxybenzoic acid	Phenolic acids	Phenolic acids	13220	9007.7	10594	31563	30847	28561	1.14164	0.000359121	0.00297065	2.77167	1.47076	up
mws1350	C9H10O4	Syringaldehyde; 4-Hydroxy-3,5-Dimethoxybenzaldehyde	Phenolic acids	Phenolic acids	27962	23392	27358	71494	58394	61867	1.15033	0.00549287	0.0147907	2.43616	1.28461	up
MWSmce455	C9H10O4	Vanillic acid methyl ester	Phenolic acids	Phenolic acids	9705	4382.3	7216.4	20875	23779	26813	1.09107	0.00199804	0.00796985	3.35468	1.74617	up
pme2237	C6H14O6	Dulcitol	Others	Saccharides and Alcohols	5945.1	7685.7	9669.1	25116	27261	25845	1.13964	0.000458794	0.00357332	3.35718	1.74725	up
Wmmn002441	C10H16O3	(E)-Linalool-1-oic acid	Lipids	Free fatty acids	9	9	9	9883.5	17620	10142	1.1682	0.038576	0.0609901	1394.28	10.4453	up
Zmgn000447	C3H7O7P	3-Phospho-D-glyceric acid	Others	Saccharides and Alcohols	345290	383040	358600	920470	888920	966420	1.16585	0.000234859	0.00250355	2.55381	1.35265	up
Hmmp001310	C11H9NO2	3-Indoleacrylic acid	Alkaloids	Plumerane	2127400	1982000	2224500	6666800	6453500	7024100	1.16682	0.000273415	0.00274477	3.18041	1.66921	up
Hmgp002327	C11H9O2N	3-amino-2-naphthoic acid	Alkaloids	Alkaloids	2363300	2788500	2281700	8012800	8295400	8018000	1.16332	3.9682e-05	0.000925896	3.27251	1.7104	up
Zmtn001624	C10H7NO3	N-Acetylisatin	Alkaloids	Plumerane	13183	23893	12427	42573	45394	36586	1.06565	0.00715745	0.0177904	2.51607	1.33117	up
pme0075	C7H11NO5	N-Acetyl-L-glutamic acid	Amino acids and derivatives	Amino acids and derivatives	760050	698580	783770	313450	353970	297540	1.1575	0.000356267	0.00297065	0.430325	-1.2165	down
pme0278	C7H14N2O4	2,6-Diaminooimelic acid	Organic acids	Organic acids	29491	31330	41885	82879	86018	90639	1.13824	0.000955141	0.00529582	2.52698	1.33741	up
mws0281	C6H8O7	Citric Acid	Organic acids	Organic acids	982220	971520	957340	452060	486760	245690	1.06286	0.0159747	0.0300325	0.406897	-1.29726	down
mws1189	C6H10O7	D-Galacturonic acid	Others	Saccharides and Alcohols	6434.3	8541.8	4924.7	15914	26398	16752	1.07977	0.049877	0.0750649	2.96792	1.56945	up
pme3705	C6H10O7	D-Glucoronic acid	Others	Saccharides and Alcohols	9116.9	8818.7	8059.7	22902	19639	23159	1.1586	0.00458183	0.013246	2.52738	1.33764	up
Xmgn006542	C10H10O4	Dimethyl Phthalate	Phenolic acids	Phenolic acids	28491	32007	27154	200150	203240	223480	1.16767	0.00116057	0.00566053	7.1518	2.83831	up
pmp001235	C12H18O2	Cinidilide	Others	Others	58371	46615	39978	17162	19188	15613	1.13608	0.0253111	0.0432589	0.358455	-1.48014	down
pme0534	C6H12O7	Gluconic acid	Others	Saccharides and Alcohols	379100	370780	488150	886330	917790	814820	1.13454	0.000853111	0.00498011	2.11541	1.08094	up
pmb0130	C12H14N2O	Acetryptine	Alkaloids	Plumerane	77550	67755	51248	25646	32834	22540	1.09651	0.0250474	0.0430217	0.412204	-1.27857	down
MWSslk108	C9H17NO4	O-Acetyl-L-carnitine	Alkaloids	Alkaloids	165260	199140	188160	371830	404090	390510	1.15498	0.000119506	0.00174041	2.11096	1.0779	up
Zmbp002538	C11H12N2O2	1-Methoxy-indole-3-acetamide	Alkaloids	Plumerane	17754000	19619000	19264000	45402000	48223000	48434000	1.16603	8.21864e-05	0.00146518	2.50824	1.32667	up
mws0282	C11H12N2O2	L-Tryptophan	Amino acids and derivatives	Amino acids and derivatives	1947700	1892300	2075300	4899900	4760300	4732100	1.1673	3.02324e-06	0.000376563	2.43306	1.28277	up
pmb0818	C11H11NO3	Methoxyindoleacetic acid	Alkaloids	Plumerane	258690	221640	205120	718280	733640	689660	1.16099	2.59378e-05	0.000766277	3.12434	1.64355	up
pme3443	C11H12O4	Sinapinaldehyde	Phenolic acids	Phenolic acids	46332	42262	51844	100910	107210	88665	1.14307	0.0034999	0.0110669	2.11328	1.07948	up
mws1212	C11H12O4	Ferulic acid methyl ester	Phenolic acids	Phenolic acids	130180	127060	117420	465630	479310	422190	1.1664	0.0018111	0.00754281	3.64899	1.8675	up
pmb2620	C11H12O4	3,4-Dimethoxycinnamic acid	Phenolic acids	Phenolic acids	32010	37826	32582	194340	183110	186880	1.16735	2.17988e-05	0.00068303	5.51007	2.46207	up
Zmpn000199	C6H10O8	D-Galactaric acid	Others	Saccharides and Alcohols	66423	44178	49835	161580	184090	178610	1.14425	0.00021834	0.00237895	3.26785	1.70834	up
Zmyn000108	C6H10O8	D-Saccharic acid	Others	Saccharides and Alcohols	36474	42852	47325	136840	224020	248110	1.13287	0.0404247	0.063332	4.80825	2.26551	up
mws5045	C12H24O3	12-Hydroxydodecanoic acid	Lipids	Free fatty acids	13932	14045	14269	50176	47456	48363	1.16935	0.000448493	0.00354001	3.45583	1.78903	up
Zmln002252	C10H8O6	Sideretin (5,7,8-Trihydroxy-6-methoxycoumarin)	Lignans and Coumarins	Coumarins	33418	40933	52938	79207	96086	83443	1.08581	0.00471031	0.0133914	2.03267	1.02337	up
mws4085	C11H12O5	Sinapic acid	Phenolic acids	Phenolic acids	82879	69479	70117	158280	200860	188210	1.14633	0.0077026	0.018696	2.46028	1.29882	up
pme0220	C13H20O3	Methyl jasmonate	Organic acids	Organic acids	26878	25542	31835	12492	11999	12656	1.1536	0.0138026	0.0267766	0.440888	-1.18152	down
pme1194	C9H13N3O4	2'-Deoxycytidine	Nucleotides and derivatives	Nucleotides and derivatives	57131	59809	45407	164760	153450	117130	1.12835	0.0171035	0.0315241	2.68154	1.42306	up
Lmhp001670	C11H22N2O3	L-Valyl-L-Leucine	Amino acids and derivatives	Amino acids and derivatives	144930	143250	99588	303750	281500	321760	1.12069	0.00101123	0.00538017	2.33905	1.22592	up
pme1453	C13H16N2O2	Melatonin (N-Acetyl-5-methoxytryptamine)	Alkaloids	Plumerane	183050	174320	185520	92333	63477	86930	1.12404	0.00345811	0.0110432	0.447126	-1.16125	down
pmb0490	C13H18N2O2	p-Coumaroylputrescine	Alkaloids	Phenolamine	490170	623460	575360	7268700	6558500	6966200	1.16766	0.000729065	0.00451409	12.3111	3.62189	up
mws4176	C12H16N2O3	L-Alanyl-L-Phenylalanine	Amino acids and derivatives	Amino acids and derivatives	27285	45528	29010	73726	63710	71274	1.06663	0.0121711	0.0248223	2.04973	1.03544	up
Lmyn000160	C8H14O8	Mucic acid Dimethyl Ester	Phenolic acids	Phenolic acids	175230	187460	203410	358720	386900	389800	1.15768	0.000153958	0.00209464	2.00569	1.0041	up
pmn001669	C12H14O5	Methyl sinapate	Phenolic acids	Phenolic acids	8339.2	10208	6346.1	82568	103660	83962	1.16001	0.00580315	0.0154253	10.8539	3.44014	up
pmn001320	C12H14O5	1-O-p-Cumaroylglycerol	Phenolic acids	Phenolic acids	9	9	9	20193	23226	26664	1.16958	0.00634644	0.016488	2595.67	11.3419	up
Lmzn001925	C12H16O5	3,4'-Dihydroxy-3'-methoxybenzenepentanoic acid	Phenolic acids	Phenolic acids	9689	5945.2	4823.8	17783	16162	11892	1.01494	0.0221363	0.0387948	2.24054	1.16385	up
pme3732	C9H13N3O5	Cytidine	Nucleotides and derivatives	Nucleotides and derivatives	589520	509240	554610	1298300	1469000	1528900	1.15911	0.00305207	0.0103703	2.59845	1.37765	up
Lmhp002031	C12H24N2O3	L-Leucyl-L-Leucine	Amino acids and derivatives	Amino acids and derivatives	68165	110930	96779	252750	244180	269270	1.12534	0.00108053	0.00552069	2.77735	1.47371	up
pmb2591	C13H14N2O3	N-Acetyl-L-Tryptophan	Amino acids and derivatives	Amino acids and derivatives	360710	347190	401690	5606600	5961900	4653800	1.16739	0.00588676	0.0155292	14.6201	3.86988	up
pme2812	C13H16N2O3	6-Hydroxymelatonin	Alkaloids	Plumerane	195330	188840	153880	57500	85594	85595	1.10391	0.00397879	0.0119944	0.425033	-1.23435	down
pmb0323	C13H18N2O3	N-Caffeoylputrescine	Alkaloids	Phenolamine	9	9	9	93812	89756	92883	1.16982	0.000177235	0.00225394	10238.9	13.3218	up
Lmhp002153	C13H18N2O3	N-p-Coumaroylhydroxyputrescine	Alkaloids	Phenolamine	23423000	21668000	21084000	56227000	50112000	54048000	1.16352	0.00107705	0.00552069	2.42368	1.2772	up
Lmhp001732	C14H18N2O3	L-Prolyl-L-Phenylalanine	Amino acids and derivatives	Amino acids and derivatives	52994	42921	73010	386610	364700	406280	1.15484	4.81263e-05	0.00103672	6.85269	2.77667	up
Lmtn004049	C15H20O4	Abscisic acid	Organic acids	Organic acids	3617.4	4335.3	6047.6	77657	65160	73529	1.16214	0.0021841	0.00852211	15.453	3.94981	up
Lmlp003161	C14H20N2O3	N-Feruloylputrescine	Alkaloids	Phenolamine	16265000	14631000	12609000	33035000	27623000	29372000	1.13538	0.00224488	0.00861274	2.06942	1.04922	up
pmb0952	C12H17N4OS+	Thiamine (Vitamin B1)	Others	Vitamin	5936.2	9473.2	8175	13269	20379	21126	1.05285	0.0384227	0.0608408	2.32247	1.21566	up
pme2890	C8H16N2O4S2	L-Homocystine	Amino acids and derivatives	Amino acids and derivatives	9	9	9	57762	62867	65795	1.16978	0.00142402	0.00645803	6904.59	12.7533	up
mws0383	C17H32O2	10-Heptadecenoic Acid	Lipids	Free fatty acids	888770	864860	866810	305750	439010	485110	1.09985	0.0119126	0.024586	0.469337	-1.0913	down
Lmmn003323	C16H32O3	2-Hydroxyhexadecanoic acid	Organic acids	Organic acids	828890	709180	798340	1869700	1792100	1928300	1.16178	3.69605e-05	0.000925896	2.3926	1.25858	up
pmp001264	C16H35NO2	Hexadecylsphingosine	Lipids	Sphingolipids	2768200	2843600	2955900	636540	657480	780850	1.16477	9.40351e-06	0.000463011	0.242174	-2.04589	down
pme1712	C11H20N2O6	L-Saccharopine	Amino acids and derivatives	Amino acids and derivatives	5558.4	7547.4	7354.8	56910	52005	36119	1.15241	0.0211805	0.0375654	7.08845	2.82547	up
Lmhp003013	C15H22N2O3	N-Feruloyl-Cadaverine	Alkaloids	Phenolamine	2967100	1833400	2151800	5047200	5362400	5884200	1.10717	0.00246116	0.00905638	2.34366	1.22876	up
pmb0889	C18H30O2	Punicic acid (9Z,11E,13Z-octadecatrienoic acid)	Lipids	Free fatty acids	255990	265540	297120	496140	562190	596220	1.14708	0.00473748	0.0133924	2.02107	1.01512	up
Lmhn002926	C13H12O7	p-Coumaroylmalic acid	Phenolic acids	Phenolic acids	34336	49322	34980	131600	158880	183440	1.14279	0.00982002	0.0219781	3.99467	1.99808	up
YC512118	C18H35NO	Oleamide (9-Octadecenamide)	Lipids	Free fatty acids	80026	86257	85993	36164	25834	24805	1.14109	0.000726177	0.00451409	0.34408	-1.53919	down
mws2623	C18H34O2	11-Octadecanoic acid(Vaccenic acid)	Lipids	Free fatty acids	582500	458300	494610	1212800	1059400	1067500	1.14409	0.000936794	0.00523592	2.17512	1.12109	up
Lmyn012331	C18H34O2	Petroselinic acid	Lipids	Free fatty acids	717700	645610	613270	1466900	1198200	1398700	1.14418	0.00682995	0.0172669	2.05598	1.03982	up
Hmjp005556	C17H17NO3	(2E)-3-(4-Hydroxyphenyl)-N-[2-(4-hydroxyphenyl)ethyl]-2-propenamide	Alkaloids	Alkaloids	9	9	9	64556	61489	72252	1.16976	0.00233815	0.00878202	7344.33	12.8424	up
Hmqp002567	C17H17NO3	4-Hydroxycinnamic acid p-hydroxyphenethylamine	Phenolic acids	Phenolic acids	9	9	9	82269	97973	73660	1.16962	0.00699965	0.0175671	9403.78	13.199	up
MWSmce089	C17H17NO3	p-Coumaroyltyramine	Alkaloids	Phenolamine	9	9	9	88816	110590	111480	1.16967	0.00507607	0.0140715	11514.3	13.4911	up
Zmzp005934	C18H37NO	Stearamide	Alkaloids	Alkaloids	150220	135680	119140	58607	52631	53542	1.1538	0.00992846	0.0221728	0.406824	-1.29752	down
pme0088	C15H10O6	Luteolin (5,7,3',4'-Tetrahydroxyflavone)	Flavonoids	Flavones	52726	52904	57111	13234	14996	16173	1.1642	9.2393e-05	0.00154088	0.272845	-1.87385	down
pme1662	C16H14O5	5,4'-Dihydroxy-7-methoxyflavanone (Sakuranetin)	Flavonoids	Flavanones	4783.2	1958	3241.1	37118	28437	31956	1.13987	0.00402583	0.0120309	9.76839	3.28812	up
MWSmce689	C19H32O2	Methyl linolenate	Lipids	Free fatty acids	5152.8	1746.8	4435.8	26560	20058	21428	1.09714	0.00337497	0.0109155	6.00296	2.58568	up
Zmdn001564	C14H18N2O5	γ-Glutamylphenylalanine	Amino acids and derivatives	Amino acids and derivatives	14930	18356	18463	54820	49238	45176	1.15353	0.00285754	0.0100843	2.8838	1.52797	up
pmb2786	C18H30O3	9-Hydroxy-10,12,15-octadecatrienoic acid	Lipids	Free fatty acids	14362	13801	14200	33628	38741	42178	1.15922	0.0102314	0.0226053	2.70394	1.43506	up
pmb2787	C18H30O3	9-Oxo-10E,12Z-octadecadienoic acid	Lipids	Free fatty acids	19174	18957	25868	52842	54393	52159	1.14201	0.00288095	0.0101323	2.49057	1.31648	up
Zmyn004676	C18H30O3	17-Hydroxylinolenic acid	Lipids	Free fatty acids	149590	141290	160590	428980	419320	469160	1.16469	0.00101464	0.00538017	2.91816	1.54506	up
Zmyn004732	C18H30O3	2R-hydroxy-9Z,12Z,15Z-octadecatrienoic acid	Lipids	Free fatty acids	29373	31409	29087	59595	65316	63877	1.16413	0.000720128	0.00451409	2.1007	1.07087	up
Lmbn005443	C18H30O3	13-KODE; (9Z,11E)-13-Oxooctadeca-9,11-dienoic acid	Lipids	Free fatty acids	19615	18504	18313	46315	47802	56365	1.15977	0.00894748	0.0205593	2.66661	1.41501	up
Hmqp005455	C18H32O3	15(R)-Hydroxylinoleic Acid	Lipids	Free fatty acids	21611	25349	25273	67462	57865	55454	1.15264	0.00566067	0.015203	2.50275	1.32351	up
Hmqp005411	C18H32O3	9-Oxo-12Z-Octadecenoic acid	Lipids	Free fatty acids	26800	19493	21362	55789	71281	53663	1.13101	0.0120301	0.0246682	2.67139	1.41759	up
Lmbn005369	C18H32O3	13(S)-HODE;13(S)-Hydroxyoctadeca-9Z,11E-dienoic acid*	Lipids	Free fatty acids	245210	259790	263130	724510	753240	767230	1.16829	9.65273e-05	0.00155952	2.92266	1.54728	up
Rfmb091	C18H32O3	9S-Hydroxy-10E,12Z-octadecadienoic acid*	Lipids	Free fatty acids	255390	262380	260270	746160	721060	758700	1.16922	0.000353245	0.00296956	2.86093	1.51649	up
pmp001204	C17H14O5	Apigenin-7,4'-dimethyl ether	Flavonoids	Flavones	9	9	9	79575	81726	86254	1.16981	0.000568623	0.00409449	9168.7	13.1625	up
mws0058	C16H12O6	Diosmetin (5,7,3'-Trihydroxy-4'-methoxyflavone)	Flavonoids	Flavones	1364400	1280800	1416200	303510	295540	318910	1.16838	0.00106468	0.00552069	0.226021	-2.14547	down
Zmhp003514	C16H12O6	6,7,8-Tetrahydroxy-5-methoxyflavone	Flavonoids	Flavones	1389800	1391600	1345400	315350	297500	319200	1.16919	1.84489e-05	0.000596129	0.225853	-2.14654	down
Lmjp004941	C16H12O6	Rhamnocitrin (7-Methylkaempferol)	Flavonoids	Flavonols	1209600	1333100	1117800	275550	324060	280500	1.16388	0.00294328	0.010247	0.240434	-2.05628	down
pmp000001	C16H12O6	Hispidulin (5,7,4'-Trihydroxy-6-methoxyflavone)	Flavonoids	Flavones	1340000	1447500	1271800	306360	317260	310730	1.16819	0.00232524	0.00878202	0.230175	-2.1192	down
pme1086	C10H17N3O6S	Glutathione reduced form	Amino acids and derivatives	Amino acids and derivatives	1680100	1547400	1621700	11911	9254.4	12543	1.16892	0.000567333	0.00409449	0.00695133	-7.16849	down
pmn001610	C20H36O2	Eicosadienoic acid	Lipids	Free fatty acids	111460	91888	95866	280320	244000	232530	1.15238	0.00365144	0.0113722	2.52946	1.33883	up
Lmhn003074	C14H14O8	Feruloylmalic acid	Phenolic acids	Phenolic acids	23880	35013	39684	88877	91252	109460	1.11947	0.00200402	0.00796985	2.93769	1.55468	up
pmb2789	C18H30O4	13S-Hydroperoxy-6Z,9Z,11E-octadecatrienoic acid	Lipids	Free fatty acids	4758.9	5971.1	3792.6	14397	11647	15448	1.12217	0.00536123	0.0145882	2.85706	1.51453	up
pmn001689	C18H32O4	9-Hydroxy-12-oxo-15(Z)-octadecenoic acid	Lipids	Free fatty acids	82190	83145	88493	196850	194800	200950	1.16786	1.99598e-06	0.000343974	2.33465	1.22321	up
Lmbn004685	C18H32O4	5S,8R-DiHODE; (5S,8R,9Z,12Z)-5,8-Dihydroxyoctadeca-9,12-dienoate	Lipids	Free fatty acids	86091	83983	81996	201130	202860	211650	1.16852	0.000188761	0.00225394	2.44234	1.28826	up
Zmjn004133	C18H32O4	9S-Hydroperoxy-10E,12Z-octadecadienoic acid	Lipids	Free fatty acids	10253	13793	9612.4	34346	44133	26916	1.11435	0.033887	0.0549203	3.13131	1.64677	up
Rfmb087	C18H32O4	9-Hydroxy-13-oxo-10-octadecenoic Acid	Lipids	Free fatty acids	37784	31963	37456	85037	84510	83298	1.16049	0.000770343	0.00463102	2.35856	1.23791	up
mws1433	C18H19NO4	N-Feruloyltyramine	Alkaloids	Phenolamine	352010	307820	310840	1142700	1012200	1146700	1.16435	0.00148995	0.00664057	3.40136	1.76611	up
pmb0751	C16H16O7	Trans-5-O-(p-Coumaroyl)shikimate	Phenolic acids	Phenolic acids	198680	152850	173100	350600	438880	379310	1.13482	0.00534169	0.0145734	2.22784	1.15564	up
pmb3075	C16H16O7	3-O-p-Coumaroylshikimic acid	Phenolic acids	Phenolic acids	15438	10402	12624	48364	45160	41873	1.14902	0.000241205	0.00254496	3.5201	1.81562	up
Hmhn003067	C15H18O8	Phenylpropionic acid-O-β-D-glucopyranoside	Phenolic acids	Phenolic acids	191250	187710	220170	47882	40347	37063	1.16207	0.00215365	0.00843515	0.209123	-2.25757	down
Lmqn009304	C19H18O5	Eucalyptin (5-Hydroxy-7,4'-dimethoxy-6,8-dimethylflavone)	Flavonoids	Flavanones	123760	145790	135770	304450	304430	323870	1.16097	4.20862e-05	0.000925896	2.30127	1.20243	up
pmp000877	C19H21NO4	Norisocorydine	Alkaloids	Aporphine alkaloids	9	9	9	107430	97974	120230	1.16973	0.00351181	0.0110708	12060.5	13.558	up
Cmxp002374	C19H21O4N	Isoboldine	Alkaloids	Aporphine alkaloids	37628	49897	72639	20711	16844	16849	1.09107	0.0730198	0.103428	0.339677	-1.55777	down
Lmbn004240	C18H34O5	9,10-Dihydroxy-12,13-epoxyoctadecanoic acid	Lipids	Free fatty acids	14555	8846	14204	38901	32568	25719	1.0786	0.0198211	0.0356056	2.58444	1.36985	up
Hmln002806	C16H16O8	5-O-Caffeoylshikimic acid	Phenolic acids	Phenolic acids	67460	69714	86310	359600	418360	367760	1.16274	0.00167415	0.00727339	5.12663	2.35801	up
pmb0498	C16H24N4O4	Sinapoylagmatine	Alkaloids	Phenolamine	8048900	8552300	7841200	2314900	1952200	2563500	1.15996	3.61897e-05	0.000925896	0.279457	-1.8393	down
pmn001421	C16H18O8	3-O-p-Coumaroylquinic acid*	Phenolic acids	Phenolic acids	9533100	10546000	9727000	33764000	34190000	32800000	1.16808	2.91535e-06	0.000376563	3.38031	1.75716	up
pmb4777	C16H18O8	4-Hydroxy-7-methoxycoumarin-β-rhamnoside	Lignans and Coumarins	Coumarins	373590	360770	353400	1412900	1196000	1390400	1.16561	0.00474661	0.0133924	3.67664	1.87839	up
pma6460	C16H18O8	4-O-p-Coumaroylquinic acid	Phenolic acids	Phenolic acids	134450	175360	162330	398000	345310	390990	1.14584	0.00066108	0.00441583	2.40247	1.26452	up
pmb3074	C16H18O8	5-O-p-Coumaroylquinic acid*	Phenolic acids	Phenolic acids	9859300	12585000	9783000	31113000	30074000	25233000	1.14424	0.00312557	0.0104253	2.68158	1.42308	up
Lmbn001162	C15H16O9	Esculetin-7-O-glucoside	Lignans and Coumarins	Coumarins	10580	7728.1	9548.5	123220	123190	127090	1.16685	1.30349e-06	0.000313679	13.408	3.74502	up
Cmyn001328	C15H16O9	Daphnin	Lignans and Coumarins	Coumarins	4694.1	7916	11886	102220	103330	133740	1.14482	0.00761584	0.0185575	13.8508	3.79189	up
mws1015	C15H16O9	Esculin (6,7-DihydroxyCoumarin-6-glucoside)	Lignans and Coumarins	Coumarins	10619	14351	14678	122570	104950	109650	1.1633	0.00173612	0.00744876	8.50409	3.08816	up
Zmpn002553	C15H16O9	Cichoriin	Phenolic acids	Phenolic acids	6633.2	13283	7685.1	118030	120580	136700	1.15461	0.000963292	0.00529811	13.5975	3.76527	up
Xmgp006913	C20H20O5	2,4,2',4'-tetrahydroxy-3'-prenylchalcone	Flavonoids	Chalcones	21150	30803	38710	111780	109050	117370	1.13118	0.000854222	0.00498011	3.7303	1.89929	up
Zmhn001793	C15H18O9	6-O-Caffeoyl-D-glucose*	Phenolic acids	Phenolic acids	98835	106050	100710	388670	436140	305380	1.15416	0.0185246	0.0335869	3.69833	1.88687	up
mws1080	C12H22O11	Galactinol	Others	Saccharides and Alcohols	1249400	1505700	1503600	9202400	9939000	8700400	1.1663	0.00129757	0.0061439	6.53763	2.70877	up
Lmsn000381	C12H22O11	D-Maltose	Others	Saccharides and Alcohols	164110	240200	212170	1140700	1614800	1386900	1.15546	0.0116595	0.0242575	6.71944	2.74834	up
pme0519	C12H22O11	D-Sucrose	Others	Saccharides and Alcohols	365890	407660	505910	2572300	3297300	2352900	1.15697	0.0134303	0.0261525	6.42654	2.68404	up
mws5038	C12H22O11	Isomaltulose	Others	Saccharides and Alcohols	182090	177460	244870	1029400	1362700	1400800	1.15598	0.0101585	0.0225323	6.27527	2.64968	up
mws0264	C12H22O11	D-Trehalose	Others	Saccharides and Alcohols	147800	155540	183240	1147300	660580	824900	1.14548	0.0370284	0.0589944	5.41079	2.43584	up
MA10039641	C12H22O11	Lactobiose	Others	Saccharides and Alcohols	44050	55065	71571	278150	448500	271440	1.13615	0.0391832	0.0614801	5.84752	2.54783	up
mws1333	C12H22O11	Melibiose	Others	Saccharides and Alcohols	139950	179240	182180	902010	1232800	883070	1.15622	0.0167253	0.0310838	6.01927	2.58959	up
Lmyp001815	C14H17NO9	2,4-Dihydroxy-1,4-benzoxazin-3(4H)-one glucoside (DIBOA glucose)	Alkaloids	Alkaloids	246110	227790	241740	10830	15008	13272	1.16721	0.000352974	0.00296956	0.0546504	-4.19362	down
Lmyp001747	C14H17NO9	2-O-Glucosyl-7-hydroxy-1,4(2H)-benzoxazin-3-one (DHBOA glucoside)	Alkaloids	Alkaloids	1954400	1710400	1704100	83409	111240	115060	1.1663	0.00210301	0.00829965	0.0576857	-4.11564	down
Zmln000899	C15H20O9	Syringaldehyde-4-O-glucoside	Phenolic acids	Phenolic acids	167360	184480	182810	10873	2261	15534	1.09684	3.39439e-05	0.00092363	0.0536201	-4.22108	down
Lmmn000774	C15H20O9	Dihydrocaffeoylglucose	Phenolic acids	Phenolic acids	17697	12313	18450	41490	37947	45370	1.12401	0.000957755	0.00529582	2.57546	1.36483	up
pmb0981	C10H14N5O7P	Adenosine 5'-monophosphate	Nucleotides and derivatives	Nucleotides and derivatives	341720	315160	319290	150480	156750	137860	1.16212	0.000146285	0.00204404	0.455955	-1.13304	down
pmb0532	C10H13N4O8P	Inosine 5'-monophosphate	Nucleotides and derivatives	Nucleotides and derivatives	22418	20149	19103	6057.6	9066	9750.8	1.1092	0.00132703	0.00620881	0.403347	-1.30991	down
Lmhp011562	C21H36O4	1-α-Linolenoyl-glycerol*	Lipids	Glycerol ester	234920	256350	315010	757740	748990	763420	1.15385	0.00185612	0.00758666	2.81559	1.49343	up
mws1077	C16H18O9	Scopoletin-7-O-glucoside (Scopolin)	Lignans and Coumarins	Coumarins	73883	123250	113540	279850	251690	297530	1.1106	0.00108583	0.00552069	2.66863	1.4161	up
Lmhp112042	C21H38O4	1-Linoleoylglycerol*	Lipids	Glycerol ester	23682	20303	26938	54350	45820	76906	1.09178	0.0569798	0.0840472	2.49674	1.32004	up
Lmyp002919	C15H19NO9	2-Hydroxy-7-methoxy-1,4-benzoxazin-3(2H)-one glucoside (HMBOA glucoside)	Alkaloids	Alkaloids	314190	335310	348830	92400	97362	117410	1.15955	8.82847e-05	0.0014965	0.307686	-1.70047	down
Lmyp003301	C15H19NO9	4-O-Methyl-DIBOA-Glucoside	Alkaloids	Alkaloids	333510	361670	339290	96296	137750	119640	1.14771	0.000197409	0.00226801	0.341901	-1.54835	down
mws0097	C20H22O6	Pinoresinol*	Lignans and Coumarins	Lignans	4667.6	3633	5145.2	19668	24738	21659	1.15615	0.00405843	0.0120934	4.91343	2.29673	up
Lmdn004267	C20H22O6	Epipinoresinol*	Lignans and Coumarins	Lignans	5023.1	4899.1	5168.1	14671	19288	20280	1.15505	0.0169324	0.0313765	3.5943	1.84571	up
pmb3107	C15H20O10	Glucosyringic Acid	Phenolic acids	Phenolic acids	578540	625170	653810	1544600	1639500	1756700	1.16339	0.00143198	0.00646578	2.65989	1.41137	up
Lmgn003073	C17H20O9	5-O-Feruloylquinic acid	Phenolic acids	Phenolic acids	602340	566040	501710	1510300	1416900	1388400	1.16082	6.79194e-05	0.00130053	2.58405	1.36964	up
mws0179	C17H20O9	Chlorogenic acid methyl ester	Phenolic acids	Phenolic acids	5993400	5404600	6085500	12331000	14725000	12239000	1.15209	0.00874626	0.0202318	2.24755	1.16835	up
Hmgn002833	C20H20O7	4-Ketopinoresinol	Others	Others	140850	136790	145730	418480	415700	415550	1.16915	1.26516e-05	0.000503143	2.95186	1.56163	up
Hmbn005951	C21H20O7	1,3-O-Di-p-Coumaroylglycerol	Phenolic acids	Phenolic acids	370300	590710	342140	2508800	3069800	2593000	1.14818	0.00180186	0.00754281	6.27065	2.64862	up
HJN003	C17H22O10	1-O-Sinapoyl-D-glucose	Phenolic acids	Phenolic acids	282690	328520	301100	714110	641060	593590	1.15087	0.00493863	0.0137273	2.13607	1.09496	up
pmb0489	C19H28N2O7	N-Glucosyl-p-coumaroylputrescine	Alkaloids	Phenolamine	9	9	9	29408	44574	52449	1.16884	0.0247976	0.0426634	4682.63	12.1931	up
pma0110	C18H22O10	4-O-Sinapoylquinic acid	Phenolic acids	Phenolic acids	44371	39728	60100	24458	20521	23060	1.09942	0.049911	0.0750649	0.471841	-1.08363	down
Lmhn002573	C17H20O11	Sinapoylglucuronic acid	Phenolic acids	Phenolic acids	1737000	1590600	1815800	4157800	2627300	3992300	1.07828	0.0582225	0.0851515	2.09538	1.06721	up
Zmbn006408	C21H20O8	1-O-p-Hydroxycinnamoyl-3-O-caffeoylglycerol	Phenolic acids	Phenolic acids	9	9	9	123430	109530	106700	1.16977	0.00207893	0.00823608	12580	13.6188	up
Hmbn005456	C21H20O8	1-O-Caffeoyl-3-O-p-coumaroylglycerol	Lipids	Glycerol ester	6473.9	8254.1	5567.9	144830	152570	151610	1.16658	8.13085e-05	0.00146518	22.1232	4.46749	up
pmb0500	C23H26N2O5	N-p-Coumaroyl-N'-feruloylputrescine	Alkaloids	Phenolamine	1311500	1369800	973760	9446300	9986100	10552000	1.16331	0.000349688	0.00296956	8.20353	3.03625	up
pmn001319	C22H22O8	1-O-Feruloyl-3-O-p-Coumaroylglycerol	Phenolic acids	Phenolic acids	91550	111260	89923	663170	640240	676580	1.16671	7.48907e-06	0.000455511	6.76381	2.75784	up
HJAP012	C20H18O10	Luteolin-8-C-arabinoside	Flavonoids	Flavonoid carbonoside	28379	23036	9300.8	69773	86048	80957	1.05593	0.0015638	0.00682265	3.89978	1.96339	up
mws2523	C12H23O14P	Trehalose 6-phosphate	Others	Saccharides and Alcohols	12055	15491	11715	49526	53051	57517	1.15854	0.000575417	0.00409685	4.07769	2.02775	up
pmb0864	C19H40NO7P	LysoPE 14:0	Lipids	LPE	36900	41479	39781	93996	82274	89655	1.1604	0.00181256	0.00754281	2.25055	1.17028	up
Lmhp008337	C19H40NO7P	LysoPE 14:0(2n isomer)	Lipids	LPE	1389.4	1375.7	1820.7	15442	15924	15060	1.16608	1.01973e-05	0.000472296	10.1239	3.33969	up
mws0072	C21H20O10	Apigenin-5-O-glucoside	Flavonoids	Flavones	525030	501720	465940	1213900	1197700	1358800	1.16224	0.00212758	0.00836471	2.52591	1.3368	up
MWSHY0008	C21H20O10	Apigenin-6-C-glucoside (Isovitexin)	Flavonoids	Flavonoid carbonoside	9731200	11853000	10416000	22655000	25064000	23765000	1.15497	0.000159252	0.00211111	2.23386	1.15954	up
MWSHY0181	C21H20O10	Apigenin-8-C-Glucoside (Vitexin)	Flavonoids	Flavonoid carbonoside	8213300	6636200	8690200	17410000	16388000	17265000	1.14351	0.000968603	0.00529913	2.16923	1.11718	up
pme1611	C21H22O10	Isohemiphloin	Flavonoids	Flavonoid carbonoside	230100	246230	254120	688170	572310	536110	1.15147	0.014561	0.0278257	2.45957	1.2984	up
Lmhp008440	C20H40NO7P	LysoPE 15:1	Lipids	LPE	5626.4	3977.1	4788.1	10274	10535	9179.3	1.12255	0.00128595	0.00612754	2.08374	1.05917	up
Lmhp008273	C20H40NO7P	LysoPE 15:1(2n isomer)	Lipids	LPE	4765.5	6022.4	2471.6	12433	12614	10183	1.0333	0.00609285	0.015869	2.65696	1.40978	up
Lmhp009187	C20H42NO7P	LysoPE 15:0	Lipids	LPE	36164	31181	33956	173450	188880	180370	1.16778	0.000328112	0.00296956	5.3573	2.42151	up
Lmhp008885	C20H42NO7P	LysoPE 15:0(2n isomer)	Lipids	LPE	830.92	1827.4	1529.7	15591	19818	14962	1.14691	0.00784744	0.0187822	12.0274	3.58825	up
pmb0862	C20H42NO7P	LysoPC 12:0	Lipids	LPC	11791	9041.9	9793.7	34672	32276	38101	1.15706	0.00112644	0.00552615	3.42999	1.77821	up
Lmhp005550	C24H28N2O6	N,N'-Diferuloylputrescine	Alkaloids	Phenolamine	1211700	876930	1103000	2659100	2690200	2628300	1.14528	0.00297737	0.010262	2.49954	1.32166	up
pme1014	C31H40O2	Menatetrenone (Vitamin K2)	Others	Vitamin	111730	132040	203040	53884	53056	53703	1.10081	0.0748572	0.105453	0.359533	-1.4758	down
MWSHY0031	C21H18O11	Apigenin-7-O-glucuronide	Flavonoids	Flavones	187260	169190	189080	85730	86039	75938	1.15894	0.000790677	0.00469862	0.454067	-1.13902	down
pmp000575	C22H22O10	Acacetin-7-O-glucoside (Tilianin)*	Flavonoids	Flavones	61478	83336	73071	21805	25371	20244	1.14959	0.0118911	0.024586	0.309429	-1.69232	down
pmp000878	C22H22O10	Swertisin	Flavonoids	Flavonoid carbonoside	9	9	9	3110800	3127700	3154500	1.16982	1.6511e-05	0.000561882	347889	18.4083	up
pmp000573	C22H22O10	Acacetin-7-O-galactoside*	Flavonoids	Flavones	31565	31549	37213	12760	18871	17725	1.09726	0.00308058	0.0103703	0.491951	-1.02341	down
Zmhn002909	C22H22O10	6-O-Glucosyl-caffeoylbenzoic acid	Phenolic acids	Phenolic acids	13302	11015	10717	9	9	9	1.16962	0.0048609	0.0135842	0.00077068	-10.3416	down
pme2459	C21H20O11	Luteolin-7-O-glucoside (Cynaroside)	Flavonoids	Flavones	33435000	27605000	33132000	4579300	5074000	4053100	1.16477	0.0041894	0.0123181	0.145546	-2.78045	down
pmn001716	C21H20O11	Carthamone	Flavonoids	Chalcones	684440	872850	790410	319730	327740	246040	1.13785	0.00477041	0.0133924	0.38059	-1.39369	down
mws0045	C21H20O11	Quercetin-3-O-rhamnoside(Quercitrin)	Flavonoids	Flavonols	9257.1	11283	35275	9	9	9	1.16254	0.155981	0.200152	0.00048374	-11.0135	down
mws0089	C21H20O11	Kaempferol-7-O-glucoside	Flavonoids	Flavonols	565260	831960	923310	278480	302370	278650	1.11672	0.0446778	0.0691851	0.37039	-1.43288	down
Hmpp003270	C21H20O11	Luteolin-4'-O-glucoside	Flavonoids	Flavones	1032300	1208800	1066800	383880	348360	430430	1.15709	0.00182816	0.00755026	0.351483	-1.50847	down
Xmyp005654	C21H20O11	Kaempferol-4'-O-glucoside	Flavonoids	Flavonols	29258000	31917000	31215000	4289000	4664500	4378400	1.16901	0.000738595	0.00451898	0.1443	-2.79285	down
MWSHY0136	C21H20O11	Kaempferol-3-O-glucoside (Astragalin)	Flavonoids	Flavonols	1124300	1035000	1183600	334240	425460	439030	1.15064	0.00028806	0.00280995	0.35859	-1.47959	down
Lmlp005236	C21H22O11	Dihydrokaempferol-3-O-glucoside	Flavonoids	Flavanonols	912290	1016700	893630	201140	213260	142090	1.15475	0.00030263	0.00287082	0.197154	-2.34261	down
Cmxp003975	C21H22O11	Okanin-4'-O-glucoside(Marein)	Flavonoids	Chalcones	882040	841230	871970	204860	186770	123860	1.14939	0.00015601	0.002095	0.198629	-2.33185	down
mws0057	C21H22O11	Eriodictyol-7-O-glucoside	Flavonoids	Flavanones	679840	688020	777840	128520	112540	114860	1.16724	0.00224897	0.00861274	0.165876	-2.59182	down
pmd0160	C21H44NO7P	LysoPE 16:0(2n isomer)	Lipids	LPE	33237	35213	32570	337440	302580	290180	1.16861	0.00254245	0.00925668	9.20808	3.2029	up
pmb0876	C21H44NO7P	LysoPE 16:0	Lipids	LPE	2044600	2000700	2033900	5038200	4848600	4974200	1.16934	0.00018426	0.00225394	2.44457	1.28958	up
Lmhp005872	C25H30N2O6	Diferuloylcadaverine	Alkaloids	Phenolamine	390790	398230	314520	692580	743550	774330	1.13856	0.000536221	0.00393597	2.00306	1.00221	up
pmb0464	C16H27NO14	L-Aspartic acid-O-diglucoside	Amino acids and derivatives	Amino acids and derivatives	53788	33621	38528	1564000	1363800	1502700	1.16599	0.00154408	0.00676518	35.1803	5.1367	up
mws0034	C22H18O11	Epigallocatechin-3-gallate	Flavonoids	Flavanols	32955	14720	39612	9	9	9	1.16645	0.0596388	0.0869767	0.000309324	-11.6586	down
Lmhn002683	C22H18O11	p-Coumaroylcaffeoyltartaric acid	Phenolic acids	Phenolic acids	21988	28797	21201	7467.5	11028	12520	1.07555	0.0132806	0.0261507	0.430855	-1.21473	down
pmb2654	C19H27NO12	Anthranilate-1-O-Sophoroside	Phenolic acids	Phenolic acids	346640	393090	483450	2654300	2548000	2253200	1.16152	0.00146482	0.00655682	6.09518	2.60767	up
pmp000012	C21H18O12	Scutellarein-7-O-glucuronide (Scutellarin)	Flavonoids	Flavones	19127000	18681000	19049000	3797000	3596300	3622900	1.16952	4.46203e-06	0.000376563	0.193753	-2.36771	down
Lmzn001894	C21H18O12	Kaempferol-3-O-glucuronide	Flavonoids	Flavonols	18161000	15367000	16534000	3518900	3073400	3339400	1.16634	0.00301105	0.0103093	0.198388	-2.3336	down
mws4167	C21H18O12	Luteolin-7-O-glucuronide	Flavonoids	Flavones	20673000	15295000	21684000	2781600	3299100	2781100	1.15976	0.0140111	0.027029	0.153712	-2.7017	down
pmn001702	C21H18O12	Tetahydroxyflavone-7-O-glucuronide	Flavonoids	Flavones	18034000	19118000	18205000	3532200	3031700	3854300	1.16544	9.25376e-06	0.000463011	0.1882	-2.40966	down
Lmmp003767	C21H18O12	Kaempferol-7-O-glucuronide	Flavonoids	Flavonols	8116300	8659800	8871300	2745400	2720400	3194300	1.1631	7.97476e-05	0.00146518	0.33766	-1.56636	down
pmb3012	C22H22O11	Chrysoeriol-7-O-glucoside	Flavonoids	Flavones	1009100	1025700	1199800	520670	567200	523110	1.15176	0.00918419	0.0209635	0.498046	-1.00565	down
pmp000233	C22H22O11	Swertiajaponin	Flavonoids	Flavonoid carbonoside	9	9	9	7774300	7031400	6918000	1.16981	0.00137242	0.0063221	804581	19.6179	up
pmp000579	C22H22O11	Diosmetin-7-O-galactoside*	Flavonoids	Flavones	30397000	28149000	29977000	7690000	8998800	8535900	1.16588	8.51979e-05	0.00146824	0.284951	-1.81122	down
Lmjp003655	C22H22O11	6-C-MethylKaempferol-3-glucoside	Flavonoids	Flavones	28358000	30591000	30732000	7876300	7887500	8215000	1.16865	0.00100478	0.00538017	0.267379	-1.90304	down
Hmmp004965	C22H22O11	Diosmetin-7-O-glucoside*	Flavonoids	Flavones	29468000	30803000	29255000	8714400	7658700	7803900	1.16725	1.05056e-05	0.000472296	0.270056	-1.88867	down
Cmyp002064	C22H22O11	Yuanhuanin	Flavonoids	Flavones	30919000	27035000	30355000	8437800	8609800	8099300	1.16674	0.00292583	0.010247	0.28476	-1.81218	down
Hmgp002189	C22H22O11	Hispidulin-7-O-Glucoside	Flavonoids	Flavones	36047000	28128000	30463000	8577300	8695800	9166300	1.16157	0.0101766	0.0225323	0.279374	-1.83973	down
mws0056	C21H20O12	Myricetin-3-O-rhamnoside (Myricitrin)	Flavonoids	Flavonols	7734.8	11572	32564	9	9	9	1.16199	0.154482	0.198675	0.000520524	-10.9077	down
Lmzp002365	C22H24O11	Hesperetin-7-O-glucoside	Flavonoids	Flavanones	912480	865660	893020	309290	275740	249990	1.16297	1.53648e-05	0.000561882	0.312606	-1.67758	down
pme1598	C22H24O11	Hesperetin-5-O-glucoside	Flavonoids	Flavanones	125210	110950	114410	39531	73266	52495	1.06083	0.0133109	0.0261507	0.471495	-1.08469	down
pmd0130	C22H46NO7P	LysoPC 14:0	Lipids	LPC	266860	279680	266050	811070	641370	841140	1.15375	0.0151319	0.0287987	2.82256	1.497	up
Lmhp008589	C23H42NO7P	LysoPE 18:3(2n isomer)	Lipids	LPE	473310	410970	501180	2299100	1883700	2003300	1.16266	0.00435954	0.0127699	4.46502	2.15867	up
Lmhp008801	C23H42NO7P	LysoPE 18:3	Lipids	LPE	448850	576340	535780	1830200	1926100	2078700	1.16074	0.000403117	0.00323118	3.73806	1.90229	up
pmp000583	C22H20O12	Diosmetin-7-O-glucuronide	Flavonoids	Flavones	7592700	7224700	8634900	1938100	1932200	1856900	1.16627	0.00493666	0.0137273	0.244206	-2.03383	down
Lmmp003783	C21H18O13	Quercetin-3-O-glucuronide	Flavonoids	Flavonols	322340	320720	350610	96379	94274	87769	1.16747	0.000877501	0.00503421	0.280196	-1.83549	down
pma6640	C22H22O12	3'-O-Methyltricetin-7-O-glucoside	Flavonoids	Flavones	324000	309540	336990	62972	67329	53771	1.16561	9.54617e-05	0.00155952	0.189661	-2.3985	down
Lmjp003295	C22H22O12	6-Methoxykaempferol-3-O-glucoside	Flavonoids	Flavonols	407070	502170	388760	119490	133990	122220	1.15861	0.0118165	0.0244856	0.289445	-1.78864	down
Hmgp002036	C22H22O12	Nepetin-7-O-glucoside(Nepitrin)	Flavonoids	Flavones	434090	504560	455570	139100	123840	101230	1.15645	0.000661947	0.00441583	0.2612	-1.93677	down
pmn001525	C23H26O11	3,5-Digalloylshikimic acid	Phenolic acids	Phenolic acids	9	9	9	67343	57795	85412	1.16945	0.013056	0.0258125	7798.15	12.9289	up
pmb2260	C23H46NO7P	LysoPC 15:1	Lipids	LPC	63876	63647	58562	135520	138000	131670	1.16599	8.85138e-06	0.000463011	2.17745	1.12264	up
pmb0883	C23H48NO7P	LysoPE 18:0	Lipids	LPE	6384	4273.7	3689	24090	23105	22685	1.14604	0.000284126	0.00279797	4.87081	2.28416	up
pmb2319	C23H48NO7P	LysoPC 15:0	Lipids	LPC	188560	192280	183810	982360	980500	999070	1.16965	4.17291e-06	0.000376563	5.2456	2.39111	up
Lmhp009129	C23H48NO7P	LysoPC 15:0(2n isomer)	Lipids	LPC	22494	18328	21121	163590	129690	174060	1.16319	0.00922744	0.0210158	7.54468	2.91546	up
pmb3072	C22H26O12	3-O-p-Coumaroylshikimic acid-O-glucoside	Phenolic acids	Phenolic acids	9	9	9	52429	39704	36352	1.16943	0.0128275	0.025458	4758.7	12.2164	up
pma0680	C26H33N3O6	N1-Caffeoyl-N10-Feruloylspermidine	Alkaloids	Phenolamine	22211	18252	39880	9	9	9	1.16777	0.0564955	0.0835713	0.000336059	-11.539	down
Lmmn000214	C18H32O15	Solatriose	Others	Saccharides and Alcohols	59059	52572	51242	408770	439330	355580	1.16644	0.00461244	0.0132608	7.3903	2.88563	up
Lmmn003398	C23H22O12	Kaempferol-3-O-(6''-acetyl)glucoside	Flavonoids	Flavonols	1217000	892170	1171700	191160	198930	317900	1.13611	0.00678505	0.0171954	0.215793	-2.21228	down
pmp001142	C24H29NO10	Cimicifugamide A	Alkaloids	Phenolamine	1736700	1578000	1511100	582550	687030	581100	1.15797	0.000919658	0.00516808	0.383497	-1.38271	down
pmd0132	C24H50NO7P	LysoPC 16:0(2n isomer)	Lipids	LPC	470650	479210	481670	3539600	3314100	3217000	1.16931	0.00108584	0.00552069	7.03492	2.81453	up
pmb0855	C24H50NO7P	LysoPC 16:0	Lipids	LPC	15258000	14755000	14822000	40308000	39631000	42027000	1.16886	0.000459624	0.00357332	2.72033	1.44378	up
pmb3064	C22H28O13	3-O-p-Coumaroylquinic acid-O-glucoside	Phenolic acids	Phenolic acids	30855	33800	18462	58371	60455	56036	1.05117	0.0172687	0.0317719	2.10381	1.073	up
pmn001642	C23H20O13	Kaempferol-3-O-(2''-O-acetyl)glucuronide	Flavonoids	Flavonols	221430	188970	229860	80144	148740	82544	1.02386	0.0217968	0.038395	0.486409	-1.03976	down
Lmsn002288	C21H28O14	1-O-Caffeoyl-(6-O-glucosyl)-β-D-glucose	Phenolic acids	Phenolic acids	30237	25361	34944	120400	88101	100190	1.14461	0.0112644	0.0237326	3.40937	1.7695	up
pme2125	C18H32O16	Raffinose	Others	Saccharides and Alcohols	14401	18556	20591	177590	213120	195560	1.16416	0.00260519	0.00941876	10.9485	3.45266	up
Hmqp000191	C18H32O16	Planteose	Others	Saccharides and Alcohols	9	9	9	22120	27790	15108	1.16858	0.0274883	0.0459675	2408.07	11.2337	up
Lmhp009590	C25H50NO7P	LysoPC 17:1	Lipids	LPC	337260	344840	321320	726140	684090	699760	1.16672	8.43649e-05	0.00146824	2.1028	1.07231	up
Lmhp010515	C25H52NO7P	LysoPC 17:0(2n isomer)	Lipids	LPC	2901.1	5472.6	2382.2	47028	40014	45492	1.14741	0.000646802	0.0043712	12.322	3.62316	up
pmb2406	C25H52NO7P	LysoPC 17:0	Lipids	LPC	6427.9	5381	2789.8	34944	26301	35678	1.12643	0.0063958	0.0165746	6.63915	2.731	up
mws1584	C25H24O12	1,3-O-Dicaffeoylquinic Acid (Cynarin)	Phenolic acids	Phenolic acids	118120	77076	133460	467100	372420	484890	1.13146	0.00388987	0.0118357	4.02978	2.0107	up
Hmbn002692	C22H30O14	6'-O-Feruloyl-D-sucrose	Phenolic acids	Phenolic acids	29015	24176	16578	60822	55714	60366	1.10418	0.0038918	0.0118357	2.53554	1.34229	up
Li512111	C24H24O13	Isorhamnetin-3-O-(6''-acetylglucoside)	Flavonoids	Flavonols	67609	63359	68300	16833	13001	14546	1.16351	2.49504e-05	0.000758784	0.222715	-2.16673	down
pmb3041	C23H22O14	Tricin-7-O-saccharic acid	Flavonoids	Flavones	240550	306720	289010	751650	776270	650260	1.14923	0.00198501	0.00796985	2.60461	1.38107	up
mws0126	C26H54NO7P	LysoPC 18:0	Lipids	LPC	180310	153920	144820	572130	498540	614440	1.15816	0.00391733	0.0118436	3.51761	1.81459	up
pmd0136	C26H54NO7P	LysoPC 18:0(2n isomer)	Lipids	LPC	31389	29579	23486	160350	171760	148990	1.16256	0.000881229	0.00503421	5.69659	2.5101	up
pmb3053	C27H24O11	Tricin-4'-O-eudesmic acid	Flavonoids	Flavones	244020	283940	248050	20920	23606	24109	1.16814	0.00274498	0.00975363	0.088446	-3.49906	down
Lmjp003822	C26H26O12	3,5-O-Dicaffeoylquinic Acid Methyl Ester*	Phenolic acids	Phenolic acids	209670	216390	222240	539400	498660	499590	1.16686	0.00110256	0.00552615	2.37182	1.24599	up
Lmjp003731	C26H26O12	3,4-O-Dicaffeoylquinic Acid Methyl Ester*	Phenolic acids	Phenolic acids	197730	189690	196550	487750	473290	435400	1.16576	0.00270855	0.00967572	2.39129	1.25779	up
Lmdp004892	C24H22O14	Kaempferol-3-O-(6''-malonyl)galactoside	Flavonoids	Flavonols	18575000	17575000	15020000	1616800	1388000	1360100	1.16712	0.0043819	0.0127991	0.0853019	-3.55128	down
pmp000587	C24H22O14	Luteolin-7-O-(6''-malonyl)glucoside	Flavonoids	Flavones	637290	535050	644120	41983	37082	42425	1.16806	0.00380723	0.0117513	0.0668828	-3.90222	down
Lmtp002942	C25H26O13	Apigenin-6,8-di-C-arabinoside	Flavonoids	Flavonoid carbonoside	816870	758400	735480	437020	349600	319230	1.13102	0.00126333	0.00607343	0.478568	-1.06321	down
Lmtp002822	C25H26O13	Apigenin-6-C-arabinoside-8-C-xyloside	Flavonoids	Flavonoid carbonoside	700480	1219500	684500	411380	251290	298470	1.05259	0.080426	0.112797	0.369033	-1.43818	down
Lmhp010908	C27H54NO7P	LysoPC 19:1	Lipids	LPC	95699	92005	95306	210330	210200	228340	1.16675	0.00177887	0.00753832	2.29275	1.19708	up
Cmxp004324	C24H24O14	Okanin-4'-O-(6''-O-malonyl)glucoside	Flavonoids	Chalcones	418110	407060	411420	50774	53586	67908	1.16504	4.72688e-06	0.000376563	0.139309	-2.84364	down
pmb0686	C24H24O14	Eriodictyol-7-O-(6''-malonyl)glucoside	Flavonoids	Flavanones	308660	354240	325680	105660	127490	148230	1.14243	0.00037707	0.00309437	0.385786	-1.37413	down
pmp001282	C28H50NO7P	Propyl 2-(trimethylammonio)ethyl phosphate	Others	Others	10974	26329	27305	79300	82699	54898	1.04186	0.0126029	0.0250604	3.35712	1.74723	up
Lmhp009890	C28H52NO7P	LysoPC 20:3	Lipids	LPC	44275	64939	54559	145120	156320	140330	1.14013	0.000347938	0.00296956	2.69745	1.4316	up
pmp000588	C25H24O14	Diosmetin-7-O-(6''-malonyl)glucoside	Flavonoids	Flavones	989090	1062300	845820	253380	244430	273570	1.16233	0.00712024	0.0177405	0.266249	-1.90915	down
pmb0608	C25H24O14	Chrysoeriol-7-O-(6''-malonyl)glucoside	Flavonoids	Flavones	9039300	10990000	11569000	2760500	2685300	2867700	1.16193	0.00932221	0.0210923	0.2631	-1.92632	down
Zmhp006502	C25H24O14	Kaempferide-3-O-(6''-malonyl)glucoside	Flavonoids	Flavonols	9	9	9	55105	53728	64024	1.16974	0.00312309	0.0104253	6402.11	12.6443	up
pmp000980	C27H32O12	Maohuoside A	Flavonoids	Flavonols	33526	19333	30811	66550	58067	44560	1.01254	0.0264106	0.0444594	2.02196	1.01575	up
Hmln002321	C24H22O15	Quercetin-3-O-(6''-O-malonyl)glucoside	Flavonoids	Flavonols	37008	41804	28316	7227.3	8387.2	13301	1.1124	0.0108678	0.0233995	0.269915	-1.88942	down
pmp000589	C24H22O15	Quercetin-7-O-(6''-malonyl)glucoside	Flavonoids	Flavonols	53782	63046	72306	175070	160480	135380	1.13501	0.00642116	0.0165987	2.48993	1.3161	up
pmp000394	C26H30O13	Naringenin-7-O-(2''-O-apiosyl)glucoside	Flavonoids	Flavanones	9	9	9	63163	86974	66486	1.16953	0.0104673	0.0227857	8023.07	12.9699	up
pmd0143	C28H58NO7P	LysoPC 20:0	Lipids	LPC	3321.7	3796.4	4950.6	66284	64456	63396	1.16568	4.97478e-06	0.000376563	16.0859	4.00773	up
pma0702	C29H39N3O8	N1,N8-Bis(sinapoyl)spermidine	Alkaloids	Phenolamine	20798	14025	32631	114070	94935	93921	1.11304	0.000900397	0.00508749	4.49085	2.16699	up
HJAP064	C25H24O15	Isorhamnetin-3-O-(6''-malonyl)glucoside	Flavonoids	Flavonols	21981	36073	23230	74481	69876	53751	1.08242	0.00942639	0.0212814	2.43723	1.28524	up
Zmjp003463	C26H28O14	Vitexin-2''-O-xyloside	Flavonoids	Flavonoid carbonoside	6273700	6670100	6088400	14648000	12190000	13193000	1.15504	0.00750548	0.0183766	2.10333	1.07268	up
Smhp004476	C26H28O14	Isovitexin-2''xyloside	Flavonoids	Flavonoid carbonoside	6400200	5966300	7619200	16105000	15166000	16324000	1.15245	0.000208239	0.00231526	2.38145	1.25184	up
pmp000236	C26H28O14	Isovitexin-8-O-xyloside	Flavonoids	Flavonoid carbonoside	2462300	2587200	2594500	5649000	5623200	4661400	1.15142	0.0124239	0.0249928	2.08446	1.05967	up
Lmnp102580	C26H28O14	Apigenin-6-C-(2''-xylosyl)glucoside	Flavonoids	Flavonoid carbonoside	5241500	6537200	6168800	13501000	14661000	13442000	1.1532	0.000141494	0.00200418	2.31809	1.21294	up
Lmnp202580	C26H28O14	Apigenin-8-C-(2''-xylosyl)glucoside	Flavonoids	Flavonoid carbonoside	5914100	5528400	5656400	11799000	11527000	12691000	1.16468	0.00142069	0.00645803	2.10639	1.07477	up
pme3227	C27H30O14	Vitexin-2''-O-rhamnoside	Flavonoids	Flavonoid carbonoside	39298	25988	24132	118920	103860	103780	1.13741	0.000343796	0.00296956	3.65206	1.86871	up
Zmjp003179	C26H28O15	Orientin-2''-O-xyloside	Flavonoids	Flavonoid carbonoside	7726100	7863600	7157500	17962000	21569000	17864000	1.15713	0.00926386	0.0210524	2.52317	1.33524	up
pmb0636	C26H28O15	Orientin-7-O-arabinoside	Flavonoids	Flavonoid carbonoside	875600	1001900	886920	2666900	2341800	2245200	1.1586	0.00400121	0.0120071	2.62402	1.39178	up
pmp000238	C26H28O15	Luteolin-6-C-arabinoside-7-O-glucoside	Flavonoids	Flavonoid carbonoside	2307100	2383200	2461300	6889700	6932800	5722300	1.15988	0.00844856	0.0195894	2.73293	1.45045	up
Smhp103736	C26H28O15	isocarlinoside	Flavonoids	Flavonoid carbonoside	1820300	1889000	1639100	4602900	5821000	4301700	1.14684	0.0192387	0.034717	2.75327	1.46115	up
pmb0566	C26H28O15	Luteolin-7-O-glucoside-5-O-arabinoside	Flavonoids	Flavones	32970	22889	23419	83367	63414	63082	1.11872	0.0110007	0.0235014	2.64718	1.40446	up
mws0046	C27H32O14	Naringenin-7-O-Neohesperidoside(Naringin)	Flavonoids	Flavanones	11617	9287.5	19694	9	9	9	1.16762	0.0502947	0.0753691	0.000665049	-10.5543	down
MWSHY0056	C27H32O14	Naringenin-7-O-Rutinoside(Narirutin)	Flavonoids	Flavanones	9	9	9	75287	127030	121950	1.16906	0.0224336	0.039117	12009.9	13.5519	up
Zmhn001446	C28H36O13	Syringaresinol-4'-O-glucoside	Lignans and Coumarins	Lignans	47329	54273	50640	203870	200940	216560	1.16737	0.000181578	0.00225394	4.08146	2.02909	up
Xmzn007677	C33H35N5O5	Ergotamine	Alkaloids	Plumerane	101640	102300	126770	510020	514110	627190	1.16105	0.00569122	0.0152454	4.99326	2.31998	up
pmb0492	C34H37N3O6	N',N'',N'''-p-Coumaroyl-cinnamoyl-caffeoyl spermidine	Alkaloids	Phenolamine	7254.5	8913.8	6724.2	23382	27873	20089	1.14166	0.0133899	0.0261525	3.11648	1.63992	up
mws1290	C30H26O13	Kaempferol-3-O-(6''-p-Coumaroyl)glucoside (Tiliroside)	Flavonoids	Flavonols	11939	15707	21245	9	9	9	1.16866	0.0264434	0.0444594	0.000552249	-10.8224	down
Lmyp004407	C30H26O13	Kaempferol-3-O-(2''-p-Coumaroyl)galactoside	Flavonoids	Flavonols	9	9	9	11414	12614	15355	1.16949	0.00781139	0.0187401	1458.63	10.5104	up
pmp001079	C27H30O15	Luteolin-7-O-neohesperidoside (Lonicerin)	Flavonoids	Flavones	276140	266990	326120	23452	22539	20693	1.16798	0.00462037	0.0132608	0.0767144	-3.70436	down
pmp001106	C27H30O15	Vitexin-2''-O-glucoside	Flavonoids	Flavonoid carbonoside	9230.2	15203	10327	207080	208780	203590	1.16352	2.06744e-07	0.000106887	17.8207	4.15548	up
Lmsn002815	C27H30O15	Kaempferol-3-O-rutinoside(Nicotiflorin)	Flavonoids	Flavonols	65462	37192	53832	9	9	9	1.16896	0.02386	0.0413254	0.000172539	-12.5008	down
pme1605	C27H30O15	Kaempferol-3-O-robinobioside(Biorobin)	Flavonoids	Flavonols	341950	290970	287920	48434	25731	49266	1.14347	0.00126445	0.00607343	0.134042	-2.89925	down
pmp000593	C27H30O15	Luteolin-7-O-rutinoside	Flavonoids	Flavones	388220	365760	404330	30096	32164	42578	1.16496	0.000322998	0.00295557	0.0905094	-3.46579	down
pmb3002	C28H32O15	Chrysoeriol-7-O-rutinoside	Flavonoids	Flavones	461350	544440	447300	105330	97733	105790	1.16555	0.00595983	0.0156502	0.212549	-2.23413	down
mws1661	C28H32O15	Diosmetin-7-O-rutinoside (Diosmin)	Flavonoids	Flavones	3120700	3070500	3370300	612570	656980	530220	1.16584	0.000308532	0.0029002	0.188231	-2.40942	down
Hmgp002121	C31H28O13	Hispidulin-7-O-(6''-O-p-Coumaroyl)Glucoside	Flavonoids	Flavones	1498000	1290400	1267600	266640	242540	201420	1.16254	0.00267399	0.00963383	0.175197	-2.51295	down
Zmxp003107	C27H30O16	Luteolin-7,3'-di-O-glucoside	Flavonoids	Flavones	381690	383580	506450	85974	91912	106680	1.15658	0.0138388	0.0267965	0.223765	-2.15995	down
pmp000126	C27H30O16	Luteolin-6,8-di-C-glucoside	Flavonoids	Flavonoid carbonoside	36460	39174	54843	221070	203820	116050	1.10731	0.0482919	0.0736487	4.14586	2.05167	up
HJAP024	C27H30O16	Kaempferol-6,8-di-C-glucoside	Flavonoids	Flavonoid carbonoside	33810	49858	50284	261910	250270	175570	1.14193	0.0176594	0.0323182	5.1343	2.36017	up
pmp001290	C27H26O17	Apigenin-7-O-(2''-glucurosyl)glucuronide	Flavonoids	Flavones	9	9	9	27310	26249	42273	1.16901	0.0252551	0.0432347	3549.33	11.7933	up
pmp000241	C27H28O17	Luteolin-6-C-(2''-glucuronyl)glucoside	Flavonoids	Flavonoid carbonoside	11358	10688	9541.8	37804	47983	74055	1.1331	0.0579132	0.0849393	5.06024	2.33921	up
Lmzn001664	C27H28O17	Kaempferol-3-O-glucuronide-7-O-glucoside	Flavonoids	Flavonols	118950	123760	160630	44350	59203	40496	1.12454	0.0120028	0.0246682	0.35714	-1.48544	down
HJN051	C28H32O16	Tamarixetin-3-O-rutinoside	Flavonoids	Flavonols	9	9	9	9959.8	8153.5	12244	1.16918	0.0134281	0.0261525	1124.34	10.1349	up
Lmmp002463	C28H32O16	Sexangularetin-3-O-glucoside-7-O-rhamnoside	Flavonoids	Flavonols	35036	60546	56140	111680	110700	85202	1.03333	0.0115965	0.0242195	2.02727	1.01954	up
pmp001253	C36H36N2O8	Cannabisin F	Alkaloids	Phenolamine	11818	13493	8351.9	9	9	9	1.16888	0.0177464	0.0323629	0.00080207	-10.284	down
MWStz038	C36H36N2O8	Grossamide	Alkaloids	Phenolamine	29294	31776	27156	8435.8	11883	13411	1.12094	0.000829597	0.00490174	0.382311	-1.38718	down
Zmcp002666	C27H30O17	Quercetin-3,7-Di-O-glucoside	Flavonoids	Flavonols	275850	209640	330850	69392	57616	72993	1.1433	0.0261622	0.0441301	0.244997	-2.02916	down
pmp001311	C27H30O17	6-Hydroxykaempferol-7,6-O-Diglucoside	Flavonoids	Flavonols	436820	240560	391970	81134	77848	73960	1.13532	0.0423324	0.0658221	0.217835	-2.19869	down
pmb2970	C28H34O16	Hesperetin-5,7-di-O-glucoside	Flavonoids	Flavanones	9532.6	11856	11758	32966	25806	32272	1.14494	0.00823726	0.0192265	2.74671	1.4577	up
Lmmp003487	C27H26O18	Luteolin-7-O-glucuronide-(2→1)-glucuronide	Flavonoids	Flavones	293410	305970	405990	767330	728730	747980	1.13402	0.00416479	0.0123181	2.23205	1.15837	up
Hmcp001578	C28H32O17	Isorhamnetin-3,7-O-diglucoside	Flavonoids	Flavonols	60322	52430	75040	26578	28214	31062	1.12226	0.0319072	0.0526189	0.457176	-1.12918	down
Hmln001836	C29H32O17	Kaempferol-3-O-(6''-Acetyl)glucosyl-(1→3)-Galactoside	Flavonoids	Flavonols	9641.2	8654.2	6612.2	24810	33121	37798	1.13507	0.0203395	0.0362603	3.84337	1.94237	up
pmb0578	C32H30O15	Luteolin-7-O-(6''-sinapoyl)glucoside	Flavonoids	Flavones	348630	376700	372280	99874	66593	94991	1.15143	4.1402e-05	0.000925896	0.238207	-2.06971	down
Lmqn000213	C24H42O21	Stachyose	Others	Saccharides and Alcohols	2531.9	3728.9	3821.1	14343	17050	19262	1.14819	0.00703228	0.0176062	5.02435	2.32894	up
mws4163	C24H42O21	Nystose	Others	Saccharides and Alcohols	9	9	9	27377	44064	41337	1.16906	0.0183891	0.0334171	4176.96	12.0282	up
pmb0725	C33H32O15	Tricin-7-O-(2''-feruloyl)glucoside	Flavonoids	Flavones	148960	151070	151970	10981	10558	14205	1.16668	1.65701e-07	0.000106887	0.0790796	-3.66055	down
pmb0579	C33H32O15	Chrysoeriol-7-O-(6''-sinapoyl)glucoside	Flavonoids	Flavones	200420	212070	236340	21863	27225	21604	1.16607	0.00236841	0.00880913	0.108953	-3.19822	down
Lmxp010913	C35H66NO9P	1-(9Z-Octadecenoyl)-2-(9-oxo-nonanoyl)-sn-glycero-3-phosphocholine	Lipids	Glycerol ester	171270	128400	127880	65607	60275	73055	1.12225	0.0275429	0.0459675	0.465295	-1.10378	down
Lmgn002250	C31H34O17	Dicaffeoylquinic acid-O-glucoside	Phenolic acids	Phenolic acids	244030	185230	200640	561530	496790	563910	1.14863	0.00038974	0.00317316	2.57538	1.36478	up
Lmhp009190	C33H58O14	2-Linoleoylglycerol-1,3-di-O-glucoside	Lipids	Glycerol ester	215150	234640	354510	697530	800890	1003000	1.11237	0.011955	0.0246244	3.11006	1.63694	up
pmb0738	C34H34O16	Tricin-7-O-(2''-Sinapoyl)glucoside	Flavonoids	Flavones	272250	282100	284210	40043	44347	47523	1.16802	6.38184e-06	0.000439921	0.157309	-2.66833	down
pmb0706	C30H32O20	Quercetin-3-O-(6''-O-malonyl)glucosyl-5-O-glucoside	Flavonoids	Flavonols	56501	54943	75288	21703	14031	19067	1.13038	0.0137883	0.0267766	0.293474	-1.7687	down
Hmcp001618	C32H38O20	Quercetin-3-O-(2''-O-Xylosyl)rutinoside	Flavonoids	Flavonols	24223	19823	29370	65811	67635	54730	1.12737	0.00235263	0.00878202	2.56315	1.35792	up
pmb0616	C32H38O20	Isoorientin-7-O-(2''-xyloyl)glucoside	Flavonoids	Flavonoid carbonoside	25374	17794	20253	505020	461310	506400	1.16709	0.000787788	0.00469862	23.2215	4.53739	up
pmb0626	C33H40O20	Apigenin-6-C-glucoside-7-O-Sophoroside	Flavonoids	Flavonoid carbonoside	4222.8	7691.8	8944.5	47326	46352	34906	1.12985	0.00668505	0.0169836	6.16441	2.62396	up
pmb0613	C33H40O20	Apigenin-6,8-di-C-glucoside-4'-O-glucoside	Flavonoids	Flavonoid carbonoside	133270	113600	92386	545690	649170	491360	1.15395	0.00741678	0.018303	4.97035	2.31335	up
pmb1108	C33H40O21	Luteolin-6,8-di-C-glucoside-7-O-glucoside	Flavonoids	Flavonoid carbonoside	48459	54066	59301	346940	392860	356210	1.16674	0.00131708	0.00619026	6.77277	2.75975	up
HJAP023	C33H40O21	Kaempferol-6,8-di-C-glucoside-7-O-glucoside	Flavonoids	Flavonoid carbonoside	261980	231180	255930	1370300	1335700	1740600	1.16352	0.0105649	0.0229273	5.936	2.56949	up
pmb0620	C34H42O21	Chrysoeriol-6,8-di-C-glucoside-7-O-glucoside	Flavonoids	Flavonoid carbonoside	112500	140590	75426	260680	207950	246800	1.05352	0.00688788	0.0173709	2.17776	1.12285	up
pmb2997	C34H40O22	Chrysoeriol-7-O-Sophoroside-5-O-glucuronide	Flavonoids	Flavones	53249	44990	48041	8978.5	6235	9153	1.15705	0.00120078	0.00582913	0.166574	-2.58576	down
Lmmp004808	C39H38O22	Tricin-7-O-[(2''-Feruloyl)glucuronyl](2→1)glucuronide	Flavonoids	Flavones	9	9	9	110130	92019	96374	1.16975	0.00299548	0.0102901	11056.4	13.4326	up
Lmmp004600	C40H40O23	Tricin-7-O-[(2''-Sinapoyl)glucuronyl](2→1)glucuronide	Flavonoids	Flavones	9	9	9	117180	124680	131580	1.16979	0.00111412	0.00552615	13831.1	13.7556	up

## Sheet: DEMs in CKvsMD
Index	Formula	Compounds	Class I	Class II	CK1	CK2	CK3	MD1	MD2	MD3	VIP	p_value	FDR	Fold_Change	Log2FC	Type
pme3017	C4H9NO2	2-Aminoisobutyric acid	Organic acids	Organic acids	456190	361110	336430	944950	900770	957090	1.1763	0.00112986	0.00730552	2.42935	1.28057	up
MWSmce585	C4H9NO2	Methyl 3-aminopropanoate	Amino acids and derivatives	Amino acids and derivatives	317130	350210	320510	781800	711700	780010	1.19495	0.000671838	0.00529836	2.30147	1.20256	up
pmb0484	C5H14NO+	Choline	Alkaloids	Alkaloids	3667200	3674400	3444900	9209200	8176500	9115300	1.19606	0.00269674	0.0117954	2.45687	1.29682	up
pme0010	C3H7NO3	L-Serine	Amino acids and derivatives	Amino acids and derivatives	85017	75651	77073	35629	28122	40419	1.16013	0.000784026	0.00578845	0.438166	-1.19045	down
pme0006	C5H9NO2	L-Proline	Amino acids and derivatives	Amino acids and derivatives	6505500	5908300	6293700	86155000	87357000	86645000	1.20132	3.21733e-07	0.000105602	13.9066	3.79769	up
MWStz040	C5H9NO2	Pterolactam	Alkaloids	Pyrrole alkaloids	4375900	4671400	4071000	68206000	69030000	68544000	1.20112	1.23677e-08	6.43738e-06	15.6865	3.97145	up
mws0628	C7H6O2	4-Hydroxybenzaldehyde	Phenolic acids	Phenolic acids	292620	283870	300940	896750	881190	959020	1.19986	0.000986792	0.00691129	3.11929	1.64122	up
ML10197929	C4H9N3O2	Creatine	Organic acids	Organic acids	39572	39998	24412	84707	75275	98171	1.12072	0.00440441	0.0159159	2.48267	1.31189	up
Lmgn000160	C4H8N2O3	3-Ureidopropionic Acid	Organic acids	Organic acids	18206	16291	16323	46819	43566	46733	1.19705	0.000102487	0.00219507	2.69811	1.43195	up
mws0001	C4H8N2O3	L-Asparagine	Amino acids and derivatives	Amino acids and derivatives	1117300	1227600	1229600	2824100	2968900	3179800	1.19545	0.00128879	0.00775511	2.51023	1.32782	up
mws0972	C6H12O3	6-Hydroxyhexanoic acid	Organic acids	Organic acids	455190	377480	444410	54416	56840	58157	1.19933	0.00424255	0.0154965	0.132657	-2.91423	down
MWS1709	C4H6O5	D-Malic acid	Organic acids	Organic acids	6904800	8717700	8362300	15992000	18255000	15960000	1.17144	0.00112556	0.00730552	2.09328	1.06577	up
Lmbn000198	C4H6O5	3-Dehydro-L-Threonic Acid	Others	Saccharides and Alcohols	7297800	8295200	8016500	14776000	17979000	15259000	1.17747	0.00982009	0.0264837	2.03367	1.02409	up
mws0275	C4H6O5	L-Malic acid	Organic acids	Organic acids	27890000	32305000	30833000	55961000	63436000	63122000	1.18429	0.00148611	0.00842649	2.00509	1.00366	up
pme0057	C4H9NO2S	L-Homocysteine	Amino acids and derivatives	Amino acids and derivatives	130250	100880	97786	327410	355890	286930	1.17762	0.00248679	0.0110495	2.94978	1.56061	up
mws0146	C7H7NO2	Nicotinic Acid Methyl Ester(Methyl Nicotinate)	Alkaloids	Pyridine alkaloids	22187	15088	12140	38545	36816	29264	1.07263	0.0111944	0.0291288	2.11727	1.08221	up
Qmkp093004	C9H7NO	Indole-3-carboxaldehyde	Alkaloids	Plumerane	196530	195060	243920	445320	488590	428310	1.1741	0.000583455	0.00515877	2.14351	1.09997	up
HX1365	C9H6O2	Coumarin	Lignans and Coumarins	Coumarins	940160	903750	851100	2125800	2118100	1792200	1.18694	0.00708791	0.0215746	2.23973	1.16333	up
pmb2826	C5H8O5	L-Citramalic acid	Organic acids	Organic acids	56472	34882	61006	117710	109940	101640	1.09508	0.00655088	0.0203566	2.16126	1.11187	up
MWSmce682	C5H10O5	DL-Xylose	Others	Saccharides and Alcohols	23847	29092	25626	73500	36931	57436	1.03985	0.103619	0.154096	2.13666	1.09536	up
pme0183	C5H5N5O	Isoguanine	Nucleotides and derivatives	Nucleotides and derivatives	13314	17889	22890	39881	38394	30172	1.07261	0.0116623	0.0296834	2.00483	1.00348	up
mws0437	C5H12O5	D-Arabitol	Others	Saccharides and Alcohols	6988.4	4895.6	5595.5	14260	11077	13545	1.14416	0.00570084	0.0184458	2.22443	1.15344	up
mws0180	C7H6O4	2,5-Dihydroxybenzoic acid; Gentisic Acid*	Phenolic acids	Phenolic acids	9	9	9	70892	90001	96766	1.20136	0.00804054	0.0229873	9542.93	13.2202	up
mws0183	C7H6O4	3,4-Dihydroxybenzoic acid (Protocatechuic acid)*	Phenolic acids	Phenolic acids	45306	57996	62157	198590	150190	172170	1.17382	0.00758361	0.0223777	3.14851	1.65467	up
mws0639	C7H6O4	2,3-Dihydroxybenzoic Acid*	Phenolic acids	Phenolic acids	9	9	9	168500	156840	170360	1.20159	0.000655067	0.00520553	18359.3	14.1642	up
Lmbn001467	C7H13NO3	5-Acetamidopentanoic Acid	Organic acids	Organic acids	159380	154110	207610	358820	365160	363720	1.16456	0.00743472	0.022113	2.08732	1.06165	up
mws0005	C10H12N2	Tryptamine	Alkaloids	Plumerane	11722000	12345000	11711000	5601200	5703400	5504700	1.1999	0.000530856	0.00502382	0.469822	-1.08981	down
Lmbp102601	C9H6O3	7-Hydroxycoumarin	Lignans and Coumarins	Coumarins	6354800	5783700	6158200	3008300	2947900	3000400	1.19779	0.00260006	0.0114205	0.48952	-1.03056	down
HX1341	C9H6O3	7-hydroxy-2H-1-benzopyran-2-one	Lignans and Coumarins	Coumarins	4261000	3658200	4093000	1860300	1946700	1869800	1.19187	0.00619614	0.0196054	0.472586	-1.08135	down
MWS0559	C6H10O5	1,6-anhydro-β-D-glucose	Others	Saccharides and Alcohols	9	9	9	56585	33532	51614	1.20075	0.02129	0.0444147	5249.3	12.3579	up
pme2914	C6H10O5	3-Hydroxy-3-methylpentane-1,5-dioic acid	Amino acids and derivatives	Amino acids and derivatives	274210	285340	365240	853670	784620	800590	1.18012	0.000247102	0.00352374	2.63723	1.39902	up
pme2758	C5H9NO5	4-Hydroxy-L-glutamic acid	Amino acids and derivatives	Amino acids and derivatives	14650	23044	11313	65570	65515	64546	1.15381	0.00475026	0.0164385	3.9919	1.99708	up
Lmmn001643	C9H8O3	2-Hydroxycinnamic acid	Phenolic acids	Phenolic acids	803280	823580	806890	1610800	1683500	1606100	1.20016	0.000495144	0.00489948	2.01352	1.00972	up
MWSCX015	C9H8O3	Caffeic aldehyde	Phenolic acids	Phenolic acids	54959	86941	92897	193070	168320	147210	1.09074	0.00701069	0.0214191	2.16613	1.11512	up
pme2529	C6H12O5	1,5-Anhydro-D-glucitol	Others	Saccharides and Alcohols	9	9	9	21015	84951	92228	1.19443	0.100005	0.149792	7340.52	12.8417	up
MWSmce119	C6H14N4O2	L-Arginine	Amino acids and derivatives	Amino acids and derivatives	156720	94958	292580	43339	31759	70797	1.01564	0.146045	0.199519	0.268062	-1.89936	down
mws0620	C11H14N2	N-Methyltryptamine	Alkaloids	Plumerane	5163600	4711400	4975500	487700	554440	535450	1.20055	0.000691976	0.00541614	0.106231	-3.23472	down
Qmhp090801	C10H9NO2	4-Methoxy-2(1H)-quinolinone	Alkaloids	Phenolamine	26911	15211	17150	72676	92570	89710	1.16445	0.00212433	0.00991673	4.30146	2.10483	up
pmf0139	C6H12O6	D-Galactose	Others	Saccharides and Alcohols	244150	205820	176440	748650	787190	783750	1.18942	6.63599e-05	0.00197589	3.70299	1.88869	up
MWSmce576	C6H12O6	L-Glucose	Others	Saccharides and Alcohols	503600	449720	563700	2086600	1976500	2148700	1.19577	4.44949e-05	0.00175764	4.09474	2.03377	up
pmf0138	C6H12O6	D-Mannose	Others	Saccharides and Alcohols	412180	423760	476320	2005500	1761200	2038300	1.19713	0.00230625	0.0105762	4.42367	2.14524	up
mws1164	C6H12O6	D-Fructose	Others	Saccharides and Alcohols	585780	520500	492430	2186600	2085000	2340900	1.19727	0.000639272	0.00515877	4.13615	2.04829	up
Hmln000297	C6H12O6	Inositol	Others	Saccharides and Alcohols	460210	408260	531540	2199300	2301400	2418300	1.19546	9.37623e-05	0.00216903	4.94211	2.30513	up
mws4170	C6H12O6	D-Glucose	Others	Saccharides and Alcohols	385570	425070	412650	1939500	1733300	1789900	1.19948	0.00137775	0.00805501	4.46558	2.15885	up
Hmcn006267	C9H10O4	2,6-Dimethoxybenzoic acid	Phenolic acids	Phenolic acids	13220	9007.7	10594	29101	26603	29947	1.1684	0.000461103	0.00489804	2.60958	1.38382	up
mws1350	C9H10O4	Syringaldehyde; 4-Hydroxy-3,5-Dimethoxybenzaldehyde	Phenolic acids	Phenolic acids	27962	23392	27358	67423	51288	68069	1.16507	0.0172901	0.0387908	2.37295	1.24668	up
MWSmce455	C9H10O4	Vanillic acid methyl ester	Phenolic acids	Phenolic acids	9705	4382.3	7216.4	25775	24247	17374	1.0992	0.0118103	0.0299209	3.16358	1.66156	up
Wmmn002441	C10H16O3	(E)-Linalool-1-oic acid	Lipids	Free fatty acids	9	9	9	12795	11763	13223	1.20155	0.00118349	0.00755836	1399.3	10.4505	up
Hmmp001310	C11H9NO2	3-Indoleacrylic acid	Alkaloids	Plumerane	2127400	1982000	2224500	4855500	4961400	4543800	1.19501	0.000250933	0.00353002	2.26728	1.18096	up
Hmgp002327	C11H9O2N	3-amino-2-naphthoic acid	Alkaloids	Alkaloids	2363300	2788500	2281700	6058200	5861300	5759400	1.18899	0.000242338	0.00350381	2.37827	1.24991	up
pme3388	C7H16N4O2	Homoarginine	Amino acids and derivatives	Amino acids and derivatives	24395	21166	29036	56613	55259	44032	1.14118	0.00820854	0.0233473	2.08995	1.06347	up
Xmgn006542	C10H10O4	Dimethyl Phthalate	Phenolic acids	Phenolic acids	28491	32007	27154	142200	138050	136800	1.19915	1.09418e-06	0.00018984	4.75802	2.25036	up
Lmyp002912	C9H9NO4	2-Hydroxy-7-methoxy-1,4-benzoxazin-3(2H)-one (HMBOA)	Alkaloids	Alkaloids	105100	72941	64385	178540	329960	249900	1.11309	0.0499616	0.0861093	3.12838	1.64541	up
Lmyp003317	C9H9NO4	6,7-Dimethoxy-2-benzoxazolinone (DMBOA)	Alkaloids	Alkaloids	106580	92805	48916	275380	286980	247440	1.11767	0.00155976	0.00859105	3.26136	1.70548	up
mws0282	C11H12N2O2	L-Tryptophan	Amino acids and derivatives	Amino acids and derivatives	1947700	1892300	2075300	4086000	4151900	4090800	1.19813	0.000133038	0.00249472	2.08421	1.0595	up
pme3443	C11H12O4	Sinapinaldehyde	Phenolic acids	Phenolic acids	46332	42262	51844	145770	163700	172450	1.19229	0.00208557	0.00982389	3.43155	1.77886	up
pmb2620	C11H12O4	3,4-Dimethoxycinnamic acid	Phenolic acids	Phenolic acids	32010	37826	32582	95338	96828	110510	1.19158	0.00207322	0.00981011	2.9553	1.5633	up
Zmpn000199	C6H10O8	D-Galactaric acid	Others	Saccharides and Alcohols	66423	44178	49835	171120	160690	192300	1.17358	0.00073862	0.00565371	3.26679	1.70787	up
Zmyn000108	C6H10O8	D-Saccharic acid	Others	Saccharides and Alcohols	36474	42852	47325	139260	129730	150850	1.18899	0.000761871	0.00571888	3.31494	1.72898	up
pme1654	C12H18O3	Jasmonic acid	Organic acids	Organic acids	1055700	1069600	1144100	318050	355450	370380	1.19668	0.000116337	0.00232898	0.319288	-1.64707	down
mws0677	C12H14N2O2	N-Acetyl-5-hydroxytryptamine	Alkaloids	Plumerane	108630	92560	135510	360530	366870	306680	1.17335	0.00107512	0.00714565	3.07122	1.61881	up
pme0220	C13H20O3	Methyl jasmonate	Organic acids	Organic acids	26878	25542	31835	7524.8	5985.9	7943.5	1.18663	0.00480606	0.0165119	0.254634	-1.9735	down
pme1453	C13H16N2O2	Melatonin (N-Acetyl-5-methoxytryptamine)	Alkaloids	Plumerane	183050	174320	185520	12415000	13062000	12394000	1.20151	0.000309415	0.00418313	69.7581	6.12429	up
pmb0490	C13H18N2O2	p-Coumaroylputrescine	Alkaloids	Phenolamine	490170	623460	575360	2625700	3367700	2844100	1.19253	0.00701624	0.0214191	5.23242	2.38748	up
pmn001669	C12H14O5	Methyl sinapate	Phenolic acids	Phenolic acids	8339.2	10208	6346.1	33293	38107	31184	1.17619	0.00136805	0.00804601	4.12095	2.04298	up
pmn001320	C12H14O5	1-O-p-Cumaroylglycerol	Phenolic acids	Phenolic acids	9	9	9	13534	7985.8	5332.5	1.19781	0.0658839	0.106997	994.53	9.95787	up
Lmzn001925	C12H16O5	3,4'-Dihydroxy-3'-methoxybenzenepentanoic acid	Phenolic acids	Phenolic acids	9689	5945.2	4823.8	19084	21038	18330	1.12141	0.00427929	0.015576	2.85717	1.51459	up
pme3732	C9H13N3O5	Cytidine	Nucleotides and derivatives	Nucleotides and derivatives	589520	509240	554610	1264400	1270400	1161900	1.19191	0.000220027	0.00327211	2.23586	1.16083	up
pmb2591	C13H14N2O3	N-Acetyl-L-Tryptophan	Amino acids and derivatives	Amino acids and derivatives	360710	347190	401690	2859100	2889500	3442100	1.19865	0.00466011	0.0163339	8.28297	3.05015	up
pme2812	C13H16N2O3	6-Hydroxymelatonin	Alkaloids	Plumerane	195330	188840	153880	25035000	25325000	25110000	1.20109	7.9916e-06	0.000639942	140.266	7.13202	up
Lmhn003373	C11H10O7	4-Hydroxybenzoylmalic acid	Phenolic acids	Phenolic acids	21562	24216	41518	70408	91715	82100	1.11328	0.00398842	0.0152112	2.79764	1.48421	up
Lmhp001732	C14H18N2O3	L-Prolyl-L-Phenylalanine	Amino acids and derivatives	Amino acids and derivatives	52994	42921	73010	268670	353550	250140	1.17183	0.0129662	0.0315057	5.16419	2.36854	up
Lmtn004049	C15H20O4	Abscisic acid	Organic acids	Organic acids	3617.4	4335.3	6047.6	59062	58918	52391	1.19239	0.00070989	0.00547404	12.1691	3.60515	up
pmb0952	C12H17N4OS+	Thiamine (Vitamin B1)	Others	Vitamin	5936.2	9473.2	8175	32036	33258	43928	1.17333	0.012356	0.0307718	4.63111	2.21136	up
pme2890	C8H16N2O4S2	L-Homocystine	Amino acids and derivatives	Amino acids and derivatives	9	9	9	72945	86343	80349	1.20153	0.00234532	0.0106615	8875.44	13.1156	up
mws0383	C17H32O2	10-Heptadecenoic Acid	Lipids	Free fatty acids	888770	864860	866810	393990	336680	336770	1.19338	0.000330446	0.00427298	0.407351	-1.29565	down
mws0041	C15H10O5	Baicalein	Flavonoids	Flavones	13359	7319.7	8325.1	3494.1	3877.5	2729.7	1.1123	0.0734223	0.115457	0.348275	-1.5217	down
pme2960	C15H12O5	Naringenin chalcone; 2',4,4',6'-Tetrahydroxychalcone	Flavonoids	Chalcones	69136	59715	66013	131610	137940	150240	1.18819	0.00124989	0.00769191	2.15427	1.1072	up
pme3475	C15H12O5	Butin; 7,3',4'-Trihydroxyflavanone	Flavonoids	Flavanones	56569	61886	63298	145780	140400	133800	1.19538	0.000171449	0.00278872	2.31072	1.20834	up
mws0914	C15H12O5	Pinobanksin	Flavonoids	Flavanonols	69672	54330	60323	120500	119170	140200	1.1671	0.00238456	0.0106969	2.06087	1.04325	up
pmp001264	C16H35NO2	Hexadecylsphingosine	Lipids	Sphingolipids	2768200	2843600	2955900	904710	953720	906390	1.20041	0.000326196	0.00427298	0.322703	-1.63172	down
pme1712	C11H20N2O6	L-Saccharopine	Amino acids and derivatives	Amino acids and derivatives	5558.4	7547.4	7354.8	38604	35676	39211	1.19314	9.15814e-05	0.00216673	5.54681	2.47166	up
pmb0889	C18H30O2	Punicic acid (9Z,11E,13Z-octadecatrienoic acid)	Lipids	Free fatty acids	255990	265540	297120	686490	673020	632850	1.19363	6.83304e-05	0.00197589	2.43371	1.28316	up
Hmjp005556	C17H17NO3	(2E)-3-(4-Hydroxyphenyl)-N-[2-(4-hydroxyphenyl)ethyl]-2-propenamide	Alkaloids	Alkaloids	9	9	9	14390	15519	17830	1.20145	0.0040277	0.0152112	1768.11	10.788	up
Hmqp002567	C17H17NO3	4-Hydroxycinnamic acid p-hydroxyphenethylamine	Phenolic acids	Phenolic acids	9	9	9	23763	21124	20363	1.20151	0.0022378	0.0103535	2416.67	11.2388	up
MWSmce089	C17H17NO3	p-Coumaroyltyramine	Alkaloids	Phenolamine	9	9	9	22959	15269	15756	1.20087	0.0185766	0.0408841	1999.41	10.9654	up
pme0088	C15H10O6	Luteolin (5,7,3',4'-Tetrahydroxyflavone)	Flavonoids	Flavones	52726	52904	57111	20892	23325	19112	1.19114	7.30382e-05	0.00200911	0.38914	-1.36164	down
pme1662	C16H14O5	5,4'-Dihydroxy-7-methoxyflavanone (Sakuranetin)	Flavonoids	Flavanones	4783.2	1958	3241.1	65172	69361	77136	1.1849	0.00175477	0.00918457	21.2044	4.40629	up
pmb3374	C14H18N4O3	N-p-Coumaroyl hydroxydehydroagmatine	Alkaloids	Phenolamine	467600	518320	626110	191240	214440	200900	1.18093	0.0172717	0.0387908	0.376283	-1.41011	down
MWSmce689	C19H32O2	Methyl linolenate	Lipids	Free fatty acids	5152.8	1746.8	4435.8	9257.7	12932	9587.3	1.01501	0.0125572	0.0309031	2.80334	1.48715	up
Zmdn001564	C14H18N2O5	γ-Glutamylphenylalanine	Amino acids and derivatives	Amino acids and derivatives	14930	18356	18463	41356	39979	31789	1.15757	0.0119286	0.0301401	2.18601	1.1283	up
pmb0494	C15H22N2O4	Sinapoylputrescine	Alkaloids	Phenolamine	166110	142990	152930	322090	329310	315520	1.19283	0.000124994	0.00245507	2.09276	1.06541	up
pmb2787	C18H30O3	9-Oxo-10E,12Z-octadecadienoic acid	Lipids	Free fatty acids	19174	18957	25868	44192	42348	53641	1.14534	0.00596878	0.0190902	2.19036	1.13117	up
Zmyn004676	C18H30O3	17-Hydroxylinolenic acid	Lipids	Free fatty acids	149590	141290	160590	495830	494450	498090	1.19925	0.000165291	0.00273124	3.29672	1.72103	up
Zmpn003368	C18H30O3	13S-Hydroxy-9Z,11E,15Z-octadecatrienoic acid	Lipids	Free fatty acids	297650	331800	324760	1195600	1228700	1216000	1.20001	4.05771e-07	0.000105602	3.81499	1.93168	up
Lmbn005369	C18H32O3	13(S)-HODE;13(S)-Hydroxyoctadeca-9Z,11E-dienoic acid*	Lipids	Free fatty acids	245210	259790	263130	901280	931510	924050	1.20074	3.57552e-06	0.000413568	3.58903	1.84359	up
Rfmb091	C18H32O3	9S-Hydroxy-10E,12Z-octadecadienoic acid*	Lipids	Free fatty acids	255390	262380	260270	944300	938680	940430	1.2015	3.0813e-09	3.20763e-06	3.62888	1.85952	up
pmp001204	C17H14O5	Apigenin-7,4'-dimethyl ether	Flavonoids	Flavones	9	9	9	33348	35760	34381	1.20159	0.000410162	0.00484049	3832.93	11.9042	up
mws0058	C16H12O6	Diosmetin (5,7,3'-Trihydroxy-4'-methoxyflavone)	Flavonoids	Flavones	1364400	1280800	1416200	379900	370000	352240	1.19975	0.00108804	0.00714565	0.271369	-1.88167	down
Zmhp003514	C16H12O6	6,7,8-Tetrahydroxy-5-methoxyflavone	Flavonoids	Flavones	1389800	1391600	1345400	360090	373530	382470	1.20096	2.42507e-05	0.0012313	0.270449	-1.88657	down
Lmjp004941	C16H12O6	Rhamnocitrin (7-Methylkaempferol)	Flavonoids	Flavonols	1209600	1333100	1117800	339430	341060	375260	1.19584	0.00403295	0.0152112	0.288417	-1.79377	down
pmp000001	C16H12O6	Hispidulin (5,7,4'-Trihydroxy-6-methoxyflavone)	Flavonoids	Flavones	1340000	1447500	1271800	370310	357100	371370	1.19935	0.00250361	0.0110495	0.270682	-1.88533	down
pme3514	C15H10O7	Morin	Flavonoids	Flavonols	6203.5	4540.7	7347.8	15144	17325	18586	1.15369	0.00126737	0.00769191	2.82197	1.4967	up
MWSslk208	C20H30O2	Kaurenoic Acid	Terpenoids	Ditepenoids	59336	50272	67836	25773	22798	26425	1.17139	0.0175893	0.0393774	0.422646	-1.24248	down
pmb0496	C15H22N4O3	N-Feruloylagmatine	Alkaloids	Phenolamine	26965000	23276000	23510000	10893000	11962000	11416000	1.18942	0.00551188	0.0181538	0.464685	-1.10567	down
pme1086	C10H17N3O6S	Glutathione reduced form	Amino acids and derivatives	Amino acids and derivatives	1680100	1547400	1621700	8021.4	8234.3	5655.3	1.20039	0.000566004	0.00515877	0.00451848	-7.78995	down
Lmhn003074	C14H14O8	Feruloylmalic acid	Phenolic acids	Phenolic acids	23880	35013	39684	181690	158200	174460	1.18049	0.000186976	0.00294676	5.21775	2.38343	up
pmb2791	C18H30O4	9-Hydroperoxy-10E,12,15Z-octadecatrienoic acid	Lipids	Free fatty acids	75307	79619	75898	157170	169530	174740	1.1965	0.00200384	0.00960391	2.17239	1.11928	up
pmb2789	C18H30O4	13S-Hydroperoxy-6Z,9Z,11E-octadecatrienoic acid	Lipids	Free fatty acids	4758.9	5971.1	3792.6	19850	26126	19644	1.1755	0.0102961	0.027273	4.51847	2.17584	up
Lmlp004754	C14H17NO7	Ehretioside B	Alkaloids	Phenolamine	17372	16490	24726	53693	41083	48092	1.14066	0.00458725	0.0162426	2.43852	1.28601	up
pmn001689	C18H32O4	9-Hydroxy-12-oxo-15(Z)-octadecenoic acid	Lipids	Free fatty acids	82190	83145	88493	36577	34434	38809	1.19577	0.000105729	0.00219507	0.432655	-1.20871	down
Lmbn004685	C18H32O4	5S,8R-DiHODE; (5S,8R,9Z,12Z)-5,8-Dihydroxyoctadeca-9,12-dienoate	Lipids	Free fatty acids	86091	83983	81996	33841	32154	38003	1.1935	5.33522e-05	0.00176068	0.412576	-1.27727	down
Zmjn004133	C18H32O4	9S-Hydroperoxy-10E,12Z-octadecadienoic acid	Lipids	Free fatty acids	10253	13793	9612.4	34030	43649	42710	1.17522	0.00476889	0.0164385	3.57679	1.83867	up
Rfmb087	C18H32O4	9-Hydroxy-13-oxo-10-octadecenoic Acid	Lipids	Free fatty acids	37784	31963	37456	67029	79251	73980	1.17773	0.00237795	0.0106969	2.05461	1.03886	up
mws1433	C18H19NO4	N-Feruloyltyramine	Alkaloids	Phenolamine	352010	307820	310840	1050700	1085400	1030600	1.19808	4.98789e-06	0.000472036	3.26239	1.70593	up
Lmsp008392	C17H14O6	4',5-Dihydroxy-3',5'-dimethoxyflavone	Flavonoids	Flavones	27749	26567	26888	6638.6	5219.6	7934.4	1.18426	0.000269516	0.00374088	0.243739	-2.03659	down
pmb2221	C18H39NO3	4-Hydroxysphinganine	Lipids	Sphingolipids	1665400	1606200	1684600	758720	785440	770810	1.20035	0.000236946	0.00347409	0.467086	-1.09824	down
pmb0235	C19H14O5	O-Feruloyl coumarin	Lignans and Coumarins	Coumarins	336180	320420	386580	111240	142370	91524	1.16606	0.00105547	0.00714565	0.330848	-1.59576	down
pme2074	C18H29NO4	Jasmonoyl-L-Isoleucine	Amino acids and derivatives	Amino acids and derivatives	325010	312460	319770	62714	60696	63312	1.20133	0.00010754	0.00219507	0.195063	-2.35799	down
Hmhn003067	C15H18O8	Phenylpropionic acid-O-β-D-glucopyranoside	Phenolic acids	Phenolic acids	191250	187710	220170	34830	49671	59632	1.17117	0.000495714	0.00489948	0.24057	-2.05547	down
Hmlp002408	C14H17NO8	2-Hydroxy-1,4-benzoxazine-3(2H)-one glucoside (HBOA glucoside)	Alkaloids	Alkaloids	349860	406340	422760	764790	859330	774040	1.17977	0.000632404	0.00515877	2.03413	1.02441	up
pmp000877	C19H21NO4	Norisocorydine	Alkaloids	Aporphine alkaloids	9	9	9	134870	133760	150540	1.20157	0.00150034	0.00842649	15524.8	13.9223	up
Lmbn003970	C18H34O5	9,12,13-TriHOME; 9(S),12(S),13(S)-Trihydroxy-10(E)-octadecenoic acid	Lipids	Free fatty acids	18496	19388	20804	6712.5	8113.5	10343	1.15041	0.00180909	0.00926712	0.428861	-1.22142	down
MWStz294	C20H20N2O3	N-Feruloyltryptamine	Alkaloids	Plumerane	276700	279720	332340	121210	128490	125620	1.18951	0.0101725	0.0271529	0.422296	-1.24367	down
pmb0498	C16H24N4O4	Sinapoylagmatine	Alkaloids	Phenolamine	8048900	8552300	7841200	2409600	1963900	2127800	1.19591	7.47493e-05	0.00200911	0.265985	-1.91059	down
pmn001421	C16H18O8	3-O-p-Coumaroylquinic acid*	Phenolic acids	Phenolic acids	9533100	10546000	9727000	30409000	31134000	30897000	1.19973	2.44428e-06	0.000318062	3.10138	1.63291	up
pmb4777	C16H18O8	4-Hydroxy-7-methoxycoumarin-β-rhamnoside	Lignans and Coumarins	Coumarins	373590	360770	353400	1789100	1555400	1703600	1.19964	0.00250498	0.0110495	4.64082	2.21438	up
pma6460	C16H18O8	4-O-p-Coumaroylquinic acid	Phenolic acids	Phenolic acids	134450	175360	162330	464920	534950	568510	1.18568	0.0028516	0.0123688	3.32185	1.73199	up
pmb3074	C16H18O8	5-O-p-Coumaroylquinic acid*	Phenolic acids	Phenolic acids	9859300	12585000	9783000	29362000	27567000	32179000	1.18182	0.000597984	0.00515877	2.76498	1.46727	up
Xmgp006913	C20H20O5	2,4,2',4'-tetrahydroxy-3'-prenylchalcone	Flavonoids	Chalcones	21150	30803	38710	68329	71147	61086	1.09819	0.00665816	0.0206284	2.21217	1.14546	up
mws1080	C12H22O11	Galactinol	Others	Saccharides and Alcohols	1249400	1505700	1503600	3942900	4040100	3847500	1.19235	5.23241e-05	0.00176068	2.77796	1.47403	up
Lmsn000381	C12H22O11	D-Maltose	Others	Saccharides and Alcohols	164110	240200	212170	786670	545710	779760	1.16069	0.0182674	0.0404887	3.42613	1.77658	up
pme0519	C12H22O11	D-Sucrose	Others	Saccharides and Alcohols	365890	407660	505910	1071500	1038300	928040	1.16804	0.000621869	0.00515877	2.37431	1.24751	up
mws5038	C12H22O11	Isomaltulose	Others	Saccharides and Alcohols	182090	177460	244870	576990	507660	741140	1.1586	0.0199881	0.0426814	3.02073	1.5949	up
mws0264	C12H22O11	D-Trehalose	Others	Saccharides and Alcohols	147800	155540	183240	422860	323120	407770	1.16642	0.0118131	0.0299209	2.37114	1.24558	up
MA10039641	C12H22O11	Lactobiose	Others	Saccharides and Alcohols	44050	55065	71571	140370	157390	236840	1.12571	0.0469958	0.0819474	3.13207	1.64712	up
mws1333	C12H22O11	Melibiose	Others	Saccharides and Alcohols	139950	179240	182180	355800	454090	357330	1.15756	0.0112206	0.0291288	2.32806	1.21913	up
MWStz224	C20H20N2O4	N-Feruloylserotonin	Alkaloids	Plumerane	1207700	1028500	1129100	487490	630980	521990	1.16584	0.00119987	0.00757009	0.487463	-1.03663	down
pme1816	C16H18O9	Neochlorogenic acid (5-O-Caffeoylquinic acid)	Phenolic acids	Phenolic acids	305830	233560	235970	139830	83616	113440	1.11191	0.00970953	0.0262536	0.43449	-1.20261	down
Zmhn002334	C16H20O9	6-O-Feruloyl-D-glucose	Phenolic acids	Phenolic acids	132380	154570	110690	335550	426360	401130	1.17288	0.0041669	0.0154368	2.92486	1.54837	up
Lmyp002919	C15H19NO9	2-Hydroxy-7-methoxy-1,4-benzoxazin-3(2H)-one glucoside (HMBOA glucoside)	Alkaloids	Alkaloids	314190	335310	348830	1020200	1082100	1070800	1.1993	5.19121e-05	0.00176068	3.17841	1.6683	up
Lmyp003301	C15H19NO9	4-O-Methyl-DIBOA-Glucoside	Alkaloids	Alkaloids	333510	361670	339290	1067300	1011400	1061800	1.19985	6.6777e-05	0.00197589	3.03585	1.6021	up
mws0097	C20H22O6	Pinoresinol*	Lignans and Coumarins	Lignans	4667.6	3633	5145.2	11209	14097	14266	1.16844	0.00534948	0.0177805	2.94308	1.55732	up
Lmdn004267	C20H22O6	Epipinoresinol*	Lignans and Coumarins	Lignans	5023.1	4899.1	5168.1	15277	12189	18295	1.17457	0.0282629	0.0548797	3.03248	1.6005	up
pmb0752	C17H20O9	3-O-Feruloylquinic acid	Phenolic acids	Phenolic acids	57000000	57085000	54199000	15969000	15780000	16032000	1.2011	0.000517852	0.00499071	0.283931	-1.81639	down
Lmgn003073	C17H20O9	5-O-Feruloylquinic acid	Phenolic acids	Phenolic acids	602340	566040	501710	196110	212620	205250	1.1933	0.00586193	0.0188925	0.367633	-1.44366	down
Ymjm000140	C17H20O9	3-O-Caffeoylquinic acid methyl ester	Phenolic acids	Phenolic acids	45286000	48639000	44495000	13965000	13179000	13931000	1.19979	0.00105126	0.00714565	0.296742	-1.75272	down
Hmgn002833	C20H20O7	4-Ketopinoresinol	Others	Others	140850	136790	145730	359790	375460	393860	1.19908	0.000953991	0.00675581	2.66696	1.4152	up
Hmbn005951	C21H20O7	1,3-O-Di-p-Coumaroylglycerol	Phenolic acids	Phenolic acids	370300	590710	342140	1924400	1829000	1793200	1.17049	0.000587644	0.00515877	4.2563	2.0896	up
pmb0489	C19H28N2O7	N-Glucosyl-p-coumaroylputrescine	Alkaloids	Phenolamine	9	9	9	9107.7	13769	7941.7	1.20024	0.0287905	0.0554011	1141.42	10.1566	up
pma0110	C18H22O10	4-O-Sinapoylquinic acid	Phenolic acids	Phenolic acids	44371	39728	60100	13582	18384	13572	1.1578	0.0270755	0.0534022	0.3158	-1.66292	down
Lmhn002573	C17H20O11	Sinapoylglucuronic acid	Phenolic acids	Phenolic acids	1737000	1590600	1815800	4998600	4689600	7230600	1.16873	0.0383644	0.0704363	3.28942	1.71783	up
Zmbn006408	C21H20O8	1-O-p-Hydroxycinnamoyl-3-O-caffeoylglycerol	Phenolic acids	Phenolic acids	9	9	9	34848	39211	42629	1.20149	0.00333606	0.0137266	4321.78	12.0774	up
Hmbn005456	C21H20O8	1-O-Caffeoyl-3-O-p-coumaroylglycerol	Lipids	Glycerol ester	6473.9	8254.1	5567.9	42211	52766	51139	1.19082	0.00419306	0.0154486	7.19929	2.84785	up
pme3007	C9H14N2O12P2	Uridine 5'-diphosphate	Nucleotides and derivatives	Nucleotides and derivatives	11082	9700	7974.1	23644	21880	19785	1.1623	0.0012709	0.00769191	2.27114	1.18341	up
pmb0500	C23H26N2O5	N-p-Coumaroyl-N'-feruloylputrescine	Alkaloids	Phenolamine	1311500	1369800	973760	8479200	9249000	8692000	1.19437	7.52692e-05	0.00200911	7.22839	2.85367	up
pmn001319	C22H22O8	1-O-Feruloyl-3-O-p-Coumaroylglycerol	Phenolic acids	Phenolic acids	91550	111260	89923	476020	473150	518210	1.19661	0.000217659	0.00327211	5.01269	2.32559	up
Lmhp008337	C19H40NO7P	LysoPE 14:0(2n isomer)	Lipids	LPE	1389.4	1375.7	1820.7	5759.7	5718	7284.3	1.18414	0.00781153	0.0227781	4.09133	2.03257	up
Lmhn002574	C20H16O11	Caffeoyl(p-Hydroxybenzoyl)tartaric acid	Phenolic acids	Phenolic acids	46860	31233	48608	11042	12779	14912	1.15608	0.0295716	0.056381	0.305704	-1.70979	down
pmb3006	C21H20O10	Apigenin-7-O-glucoside(Cosmosiin)	Flavonoids	Flavones	56899	66208	70057	10147	11538	32016	1.06575	0.00937357	0.0254112	0.278007	-1.84681	down
mws0072	C21H20O10	Apigenin-5-O-glucoside	Flavonoids	Flavones	525030	501720	465940	213350	230130	239910	1.19214	0.00109141	0.00714565	0.457824	-1.12713	down
Lmlp005572	C21H20O10	Galangin-7-O-glucoside	Flavonoids	Flavones	463780	558870	541250	138660	98640	125170	1.18689	0.0019528	0.00958569	0.231773	-2.10921	down
MWSHY0008	C21H20O10	Apigenin-6-C-glucoside (Isovitexin)	Flavonoids	Flavonoid carbonoside	9731200	11853000	10416000	4028700	4121800	4093100	1.19283	0.00879236	0.0242139	0.38261	-1.38605	down
MWSHY0181	C21H20O10	Apigenin-8-C-Glucoside (Vitexin)	Flavonoids	Flavonoid carbonoside	8213300	6636200	8690200	2886600	3384200	2964100	1.17709	0.012557	0.0309031	0.392312	-1.34993	down
Lmdp003509	C20H18O11	Quercetin-3-O-xyloside (Reynoutrin)	Flavonoids	Flavonols	9	9	9	317250	271510	263720	1.20152	0.00343513	0.0139686	31573.3	14.9464	up
mws2186	C20H18O11	Avicularin(Quercetin-3-O-α-L-arabinofuranoside)	Flavonoids	Flavonols	9	9	9	271890	235740	186000	1.2013	0.0113988	0.0292269	25690	14.6489	up
pme1611	C21H22O10	Isohemiphloin	Flavonoids	Flavonoid carbonoside	230100	246230	254120	89314	143950	124240	1.11822	0.00753014	0.022333	0.48943	-1.03083	down
Lmlp006175	C21H22O10	Isosalipurposide (Phlorizin Chalcone)	Flavonoids	Chalcones	61916	47932	79646	17653	31165	31215	1.05347	0.0394067	0.0719691	0.422351	-1.24349	down
HJN055	C21H24O10	Dihydrocharcone-4'-O-glucoside	Flavonoids	Chalcones	9	9	9	47832	29169	17009	1.19827	0.0730141	0.115338	3481.85	11.7656	up
mws2118	C21H24O10	Phloretin-2'-O-glucoside (Phlorizin)	Flavonoids	Chalcones	9	9	9	46275	18777	14545	1.19678	0.116555	0.167127	2948.04	11.5255	up
Lmhp008440	C20H40NO7P	LysoPE 15:1	Lipids	LPE	5626.4	3977.1	4788.1	12452	10889	12228	1.16904	0.000492632	0.00489948	2.47151	1.30539	up
Lmhp008273	C20H40NO7P	LysoPE 15:1(2n isomer)	Lipids	LPE	4765.5	6022.4	2471.6	14104	13493	11878	1.08753	0.00378455	0.0147005	2.97711	1.57391	up
pmb0503	C20H30N4O7	N-(4'-O-glycosyl)-p-coumaroyl agmatine	Alkaloids	Phenolamine	797000	751450	674430	360900	298630	349200	1.17975	0.00197975	0.00958569	0.453794	-1.13989	down
Lmhp009187	C20H42NO7P	LysoPE 15:0	Lipids	LPE	36164	31181	33956	78955	78270	82434	1.19493	2.03182e-05	0.00114763	2.36581	1.24233	up
Lmhp008885	C20H42NO7P	LysoPE 15:0(2n isomer)	Lipids	LPE	830.92	1827.4	1529.7	5066.5	5234.2	6020.9	1.13513	0.000631678	0.00515877	3.89721	1.96244	up
pme1014	C31H40O2	Menatetrenone (Vitamin K2)	Others	Vitamin	111730	132040	203040	47249	61385	60888	1.10864	0.0753714	0.117987	0.379405	-1.39819	down
MWSHY0057	C21H18O11	Baicalin	Flavonoids	Flavones	37053	29622	16391	9	9	9	1.1993	0.0444976	0.0785851	0.000325043	-11.5871	down
pmp000575	C22H22O10	Acacetin-7-O-glucoside (Tilianin)*	Flavonoids	Flavones	61478	83336	73071	14882	13281	18938	1.18293	0.00847404	0.0237776	0.216174	-2.20974	down
pmp000573	C22H22O10	Acacetin-7-O-galactoside*	Flavonoids	Flavones	31565	31549	37213	9889.5	6042.7	4655	1.15757	0.000488425	0.00489948	0.205201	-2.28489	down
pme2459	C21H20O11	Luteolin-7-O-glucoside (Cynaroside)	Flavonoids	Flavones	33435000	27605000	33132000	8582800	7698300	8724900	1.1942	0.00557747	0.0182583	0.265535	-1.91302	down
pmn001716	C21H20O11	Carthamone	Flavonoids	Chalcones	684440	872850	790410	386270	345680	354300	1.17749	0.0130368	0.0315057	0.462687	-1.11189	down
mws0045	C21H20O11	Quercetin-3-O-rhamnoside(Quercitrin)	Flavonoids	Flavonols	9257.1	11283	35275	228940	132880	128930	1.11785	0.0401811	0.0729991	8.79242	3.13626	up
Hmpp003270	C21H20O11	Luteolin-4'-O-glucoside	Flavonoids	Flavones	1032300	1208800	1066800	480840	535190	463440	1.18644	0.0032641	0.0136463	0.447254	-1.16084	down
Xmyp005654	C21H20O11	Kaempferol-4'-O-glucoside	Flavonoids	Flavonols	29258000	31917000	31215000	8619600	8445800	8251500	1.20044	0.00106348	0.00714565	0.274022	-1.86764	down
MWSHY0136	C21H20O11	Kaempferol-3-O-glucoside (Astragalin)	Flavonoids	Flavonols	1124300	1035000	1183600	470870	608420	582880	1.16535	0.000753683	0.00571888	0.497224	-1.00803	down
Lmlp005236	C21H22O11	Dihydrokaempferol-3-O-glucoside	Flavonoids	Flavanonols	912290	1016700	893630	209710	246480	204890	1.19599	0.00115184	0.00740165	0.234208	-2.09414	down
Cmxp003975	C21H22O11	Okanin-4'-O-glucoside(Marein)	Flavonoids	Chalcones	882040	841230	871970	248440	236910	279920	1.19728	4.38989e-06	0.000456988	0.294874	-1.76183	down
mws0057	C21H22O11	Eriodictyol-7-O-glucoside	Flavonoids	Flavanones	679840	688020	777840	190510	143980	199260	1.18692	0.000538118	0.00504667	0.248753	-2.00721	down
Lmhp008763	C21H42NO7P	LysoPE 16:1(2n isomer)	Lipids	LPE	24371	22418	19399	55981	41628	47283	1.15773	0.0161025	0.0370856	2.1891	1.13034	up
Lmhp009034	C21H42NO7P	LysoPE 16:1	Lipids	LPE	21832	29366	24146	51112	45727	56625	1.1515	0.00361953	0.0143814	2.03684	1.02634	up
Lmsn004797	C21H24O11	3-Hydroxyphloretin-4'-O-glucoside	Flavonoids	Chalcones	21649	31316	27074	10417	11484	6963.5	1.12988	0.0130441	0.0315057	0.36063	-1.47141	down
pmd0160	C21H44NO7P	LysoPE 16:0(2n isomer)	Lipids	LPE	33237	35213	32570	132890	153070	150050	1.19883	0.00278103	0.0121132	4.31608	2.10972	up
pmb0478	C21H26O11	Coumarin O-rutinoside	Lignans and Coumarins	Coumarins	68169	77701	74433	20020	18803	33410	1.14287	0.00201119	0.00960391	0.32788	-1.60876	down
pmb0464	C16H27NO14	L-Aspartic acid-O-diglucoside	Amino acids and derivatives	Amino acids and derivatives	53788	33621	38528	627250	701390	770930	1.19484	0.00337431	0.0138294	16.6716	4.05932	up
mws0034	C22H18O11	Epigallocatechin-3-gallate	Flavonoids	Flavanols	32955	14720	39612	9	9	9	1.19817	0.0596388	0.0987026	0.000309324	-11.6586	down
mad2085	C22H18O11	Caffeoyl-p-coumaroyltartaric acid	Phenolic acids	Phenolic acids	31454	30807	17006	6271	4947.8	12427	1.05395	0.0405287	0.0735024	0.298306	-1.74514	down
Lmhn002683	C22H18O11	p-Coumaroylcaffeoyltartaric acid	Phenolic acids	Phenolic acids	21988	28797	21201	9	9	9	1.20123	0.00995734	0.0267772	0.000375073	-11.3805	down
pmb2654	C19H27NO12	Anthranilate-1-O-Sophoroside	Phenolic acids	Phenolic acids	346640	393090	483450	1109500	1191800	1303800	1.17863	0.000564695	0.00515877	2.94732	1.5594	up
pmb3012	C22H22O11	Chrysoeriol-7-O-glucoside	Flavonoids	Flavones	1009100	1025700	1199800	367580	376890	390760	1.19435	0.00696691	0.0214191	0.350965	-1.5106	down
pmp000579	C22H22O11	Diosmetin-7-O-galactoside*	Flavonoids	Flavones	30397000	28149000	29977000	10796000	10894000	9649700	1.19706	0.000101166	0.00219507	0.354029	-1.49806	down
Lmjp003655	C22H22O11	6-C-MethylKaempferol-3-glucoside	Flavonoids	Flavones	28358000	30591000	30732000	9514900	9774800	10055000	1.19983	0.000995863	0.00691129	0.327212	-1.6117	down
Hmmp004965	C22H22O11	Diosmetin-7-O-glucoside*	Flavonoids	Flavones	29468000	30803000	29255000	11885000	8781500	9466600	1.18495	0.000340689	0.00427298	0.336585	-1.57096	down
Cmyp002064	C22H22O11	Yuanhuanin	Flavonoids	Flavones	30919000	27035000	30355000	9205300	8731800	9979800	1.19566	0.0018751	0.00942983	0.316127	-1.66142	down
Hmgp002189	C22H22O11	Hispidulin-7-O-Glucoside	Flavonoids	Flavones	36047000	28128000	30463000	11442000	9995900	9305900	1.18476	0.00834512	0.0236073	0.324857	-1.62212	down
Lmdp003286	C21H20O12	Isohyperoside	Flavonoids	Flavonols	186440	271860	218730	1375900	950710	1437100	1.1784	0.0191999	0.0416399	5.55915	2.47486	up
mws1329	C21H20O12	Quercetin-7-O-glucoside*	Flavonoids	Flavonols	100850	104390	93597	331740	291340	315700	1.19714	0.00172056	0.0091383	3.14145	1.65143	up
pmp001309	C21H20O12	6-Hydroxykaempferol-7-O-glucoside	Flavonoids	Flavonols	128390	140340	162820	1242300	1020000	1191700	1.1969	0.00377013	0.0146993	8.00371	3.00067	up
Hmcn001884	C21H20O12	6-Hydroxyluteolin 5-glucoside	Flavonoids	Flavones	117870	115610	95697	403950	333500	302980	1.18107	0.0120523	0.0303789	3.1607	1.66024	up
mws0091	C21H20O12	Quercetin-3-O-glucoside (Isoquercitrin)*	Flavonoids	Flavonols	60750	41704	46688	573530	406760	488610	1.19158	0.0109271	0.0287666	9.849	3.29998	up
mws0056	C21H20O12	Myricetin-3-O-rhamnoside (Myricitrin)	Flavonoids	Flavonols	7734.8	11572	32564	9	9	9	1.19369	0.154482	0.208581	0.000520524	-10.9077	down
mws0061	C21H20O12	Quercetin-3-O-galactoside (Hyperin)	Flavonoids	Flavonols	127780	129110	135780	888720	619220	723390	1.19255	0.0159222	0.0368334	5.68246	2.50651	up
Lmzp002365	C22H24O11	Hesperetin-7-O-glucoside	Flavonoids	Flavanones	912480	865660	893020	305130	343980	312300	1.19799	7.04073e-06	0.000610783	0.359922	-1.47424	down
pme1598	C22H24O11	Hesperetin-5-O-glucoside	Flavonoids	Flavanones	125210	110950	114410	414590	331530	344620	1.19036	0.00925172	0.0251463	3.11133	1.63753	up
Lmhp009464	C22H44NO7P	LysoPE 17:1(2n isomer)	Lipids	LPE	6864.1	5200.5	4410.6	11902	13095	11986	1.14413	0.00339947	0.0138778	2.24477	1.16657	up
Lmhp009769	C22H44NO7P	LysoPE 17:1	Lipids	LPE	6682.7	5307.9	5665.1	13004	17316	12766	1.1598	0.0225135	0.0462258	2.44035	1.28709	up
pmb0504	C21H32N4O8	N-(4'-O-glycosyl)-feruloyl agmatine	Alkaloids	Phenolamine	154050	217410	177350	65896	58282	69793	1.17371	0.0207482	0.0440691	0.353439	-1.50047	down
Zmpn008194	C30H48O4	Corosolic acid	Terpenoids	Triterpene	9	9	9	67887	60088	66010	1.20156	0.00131874	0.00788969	7184.63	12.8107	up
mws1610	C30H48O4	Maslinic acid	Terpenoids	Triterpene	9	9	9	79286	72395	60222	1.20139	0.00616972	0.0196035	7848.26	12.9382	up
Lmzn106284	C30H48O4	Alphitolic acid	Terpenoids	Triterpene	9	9	9	107730	72974	45495	1.19971	0.052587	0.0891581	8377.74	13.0323	up
Lmzn006169	C30H48O4	Pomolic acid	Terpenoids	Triterpene	9	9	9	394570	222340	273790	1.20097	0.0283097	0.0548797	32988.9	15.0097	up
pmn001705	C30H48O4	3,24-Dihydroxy-17,21-semiacetal-12(13)oleanolic fruit	Terpenoids	Triterpene	9	9	9	398630	189530	265170	1.20055	0.0432126	0.0771601	31604.8	14.9479	up
pmn001706	C30H48O4	2-Hydroxyoleanolic acid	Terpenoids	Triterpene	9	9	9	88524	60072	59536	1.20107	0.0185233	0.0408533	7708.59	12.9123	up
Smpn011792	C30H48O4	2,3-Dihydroxy-12-ursen-28-oic acid	Terpenoids	Triterpene	9	9	9	407670	197990	262500	1.2006	0.0429729	0.077129	32154.1	14.9727	up
pmb1912	C20H23N7O7	10-Formyltetrahydrofolic Acid	Alkaloids	Alkaloids	10779000	10030000	9010500	26124000	28908000	25271000	1.19119	0.00108559	0.00714565	2.69297	1.4292	up
Lmhp008233	C23H40NO7P	LysoPE 18:4	Lipids	LPE	9782.5	15914	13490	3405.7	5273.6	2778.4	1.12346	0.0223038	0.0458859	0.292389	-1.77404	down
pmn001727	C24H29NO9	N-(4-O-(Glucosyl)-E-feruloyl)-tyramine	Alkaloids	Phenolamine	24622	24378	15161	82264	98392	139460	1.15826	0.0339895	0.063184	4.98926	2.31883	up
Lmhp008589	C23H42NO7P	LysoPE 18:3(2n isomer)	Lipids	LPE	473310	410970	501180	1415000	1489900	1312900	1.1923	0.000492623	0.00489948	3.04433	1.60613	up
Lmhp008801	C23H42NO7P	LysoPE 18:3	Lipids	LPE	448850	576340	535780	1295900	1477400	1370800	1.18449	0.000333283	0.00427298	2.65482	1.40862	up
Lmmp003783	C21H18O13	Quercetin-3-O-glucuronide	Flavonoids	Flavonols	322340	320720	350610	120080	156250	160640	1.16986	0.000479419	0.00489948	0.439754	-1.18523	down
pma6640	C22H22O12	3'-O-Methyltricetin-7-O-glucoside	Flavonoids	Flavones	324000	309540	336990	31828	63663	84916	1.14018	0.000634342	0.00515877	0.185885	-2.42752	down
Lmjp003295	C22H22O12	6-Methoxykaempferol-3-O-glucoside	Flavonoids	Flavonols	407070	502170	388760	101630	106840	109620	1.19342	0.0111154	0.0290732	0.245062	-2.02878	down
Hmgp002036	C22H22O12	Nepetin-7-O-glucoside(Nepitrin)	Flavonoids	Flavones	434090	504560	455570	57105	93176	92787	1.18033	0.000377989	0.00457542	0.17434	-2.52003	down
pmn001525	C23H26O11	3,5-Digalloylshikimic acid	Phenolic acids	Phenolic acids	9	9	9	85962	76429	90363	1.20154	0.00237447	0.0106969	9361.26	13.1925	up
pmb2260	C23H46NO7P	LysoPC 15:1	Lipids	LPC	63876	63647	58562	159150	119470	196920	1.14426	0.0489586	0.0846609	2.5555	1.3536	up
mws0289	C23H46NO7P	LysoPE 18:1	Lipids	LPE	22392	31507	24946	40067	55434	66110	1.07352	0.0542606	0.0915482	2.04973	1.03543	up
pma0680	C26H33N3O6	N1-Caffeoyl-N10-Feruloylspermidine	Alkaloids	Phenolamine	22211	18252	39880	9	9	9	1.19956	0.0564955	0.094705	0.000336059	-11.539	down
Lmmn000214	C18H32O15	Solatriose	Others	Saccharides and Alcohols	59059	52572	51242	153340	175930	116230	1.16266	0.0304541	0.0576269	2.73526	1.45168	up
Hmhn007817	C30H48O5	2α,3α-Dihydroxyursolic acid	Terpenoids	Triterpene	9	9	9	10007	3725.8	5871	1.19699	0.0713579	0.113757	726.067	9.50396	up
pmp001142	C24H29NO10	Cimicifugamide A	Alkaloids	Phenolamine	1736700	1578000	1511100	568400	560340	505130	1.19533	0.00210156	0.00985459	0.33857	-1.56247	down
pmd0132	C24H50NO7P	LysoPC 16:0(2n isomer)	Lipids	LPC	470650	479210	481670	1161400	1129800	1127700	1.20113	8.49734e-05	0.0021575	2.38828	1.25597	up
pme2125	C18H32O16	Raffinose	Others	Saccharides and Alcohols	14401	18556	20591	38195	48879	46860	1.1559	0.00490301	0.0167345	2.5012	1.32262	up
Hmqp000191	C18H32O16	Planteose	Others	Saccharides and Alcohols	9	9	9	10576	10539	8855.5	1.20142	0.00321639	0.013556	1110.02	10.1164	up
Lmhp010515	C25H52NO7P	LysoPC 17:0(2n isomer)	Lipids	LPC	2901.1	5472.6	2382.2	14336	12681	8987.5	1.0926	0.0161999	0.0371456	3.34742	1.74305	up
Hmqp006235	C26H46NO7P	LysoPC 18:4	Lipids	LPC	189200	187470	156530	67572	55511	58411	1.18673	0.00422725	0.015495	0.340386	-1.55475	down
Lmhn003246	C24H22O13	Sinapoylcaffeoyltartaric acid	Phenolic acids	Phenolic acids	13724	11563	18627	30197	38585	41135	1.12958	0.00799866	0.0229383	2.50301	1.32366	up
Hmbn002692	C22H30O14	6'-O-Feruloyl-D-sucrose	Phenolic acids	Phenolic acids	29015	24176	16578	42306	46273	63242	1.06673	0.0312288	0.0586809	2.17605	1.12171	up
pma0791	C24H24O13	Naringenin-7-O-(6''-malonyl)glucoside	Flavonoids	Flavanones	251490	213950	196500	94980	95338	62186	1.14259	0.00355408	0.0142849	0.381461	-1.39039	down
Li512111	C24H24O13	Isorhamnetin-3-O-(6''-acetylglucoside)	Flavonoids	Flavonols	67609	63359	68300	26999	20353	24088	1.18549	9.06913e-05	0.00216673	0.358512	-1.47991	down
pmb3053	C27H24O11	Tricin-4'-O-eudesmic acid	Flavonoids	Flavones	244020	283940	248050	38712	44442	48430	1.19658	0.00239421	0.0106969	0.169565	-2.56009	down
pmb2554	C23H30O14	5-O-Feruloyl quinic acid glucoside*	Phenolic acids	Phenolic acids	83073	93451	95523	30476	30372	38971	1.1815	0.000438788	0.00484049	0.366918	-1.44647	down
pmb2833	C23H30O14	3-O-Feruloylquinic acid-O-glucoside*	Phenolic acids	Phenolic acids	74999	54680	72679	19003	36063	33481	1.06216	0.0112655	0.0291725	0.437576	-1.19239	down
Lmhp007598	C27H52NO7P	LysoPC 19:2(2n isomer)	Lipids	LPC	334980	334590	313030	1032100	981420	1064100	1.19972	0.000503597	0.00489948	3.13212	1.64714	up
Lmdp004892	C24H22O14	Kaempferol-3-O-(6''-malonyl)galactoside	Flavonoids	Flavonols	18575000	17575000	15020000	4889500	5342500	5828600	1.18971	0.0055281	0.0181538	0.313868	-1.67177	down
pmp000587	C24H22O14	Luteolin-7-O-(6''-malonyl)glucoside	Flavonoids	Flavones	637290	535050	644120	172940	174070	191660	1.19394	0.00563928	0.0183508	0.296549	-1.75366	down
Cmxp004324	C24H24O14	Okanin-4'-O-(6''-O-malonyl)glucoside	Flavonoids	Chalcones	418110	407060	411420	162270	141460	141090	1.19664	9.0999e-05	0.00216673	0.359715	-1.47507	down
pmb0686	C24H24O14	Eriodictyol-7-O-(6''-malonyl)glucoside	Flavonoids	Flavanones	308660	354240	325680	124960	146130	150680	1.1855	0.000782492	0.00578845	0.426642	-1.2289	down
pmp000588	C25H24O14	Diosmetin-7-O-(6''-malonyl)glucoside	Flavonoids	Flavones	989090	1062300	845820	363490	340390	409300	1.18227	0.00677436	0.0209262	0.384225	-1.37998	down
pmb0608	C25H24O14	Chrysoeriol-7-O-(6''-malonyl)glucoside	Flavonoids	Flavones	9039300	10990000	11569000	3966600	4315300	4096900	1.18483	0.0128033	0.031287	0.391755	-1.35198	down
Zmhp006502	C25H24O14	Kaempferide-3-O-(6''-malonyl)glucoside	Flavonoids	Flavonols	9	9	9	115110	109860	138370	1.20148	0.00519204	0.0173234	13457	13.7161	up
Lmsn003628	C23H32O15	6'-O-Sinapoylsucrose	Phenolic acids	Phenolic acids	13580	26359	19286	38447	58402	58626	1.08201	0.0228634	0.0466683	2.62516	1.3924	up
pmp000980	C27H32O12	Maohuoside A	Flavonoids	Flavonols	33526	19333	30811	58688	67201	83122	1.10544	0.0123203	0.0307566	2.49804	1.3208	up
Hmln002321	C24H22O15	Quercetin-3-O-(6''-O-malonyl)glucoside	Flavonoids	Flavonols	37008	41804	28316	12415	14103	18980	1.11656	0.0195772	0.0420204	0.424707	-1.23546	down
pmp000394	C26H30O13	Naringenin-7-O-(2''-O-apiosyl)glucoside	Flavonoids	Flavanones	9	9	9	23052	41879	39265	1.20035	0.0275755	0.0538576	3859.11	11.9141	up
Hmln002355	C27H34O12	5'-Methoxymatairesinoside	Lignans and Coumarins	Lignans	17794	14244	10813	43813	46025	54131	1.16422	0.00168461	0.00899324	3.35976	1.74836	up
pmd0143	C28H58NO7P	LysoPC 20:0	Lipids	LPC	3321.7	3796.4	4950.6	20947	22984	23617	1.18962	0.000162627	0.00273124	5.59696	2.48464	up
pma0702	C29H39N3O8	N1,N8-Bis(sinapoyl)spermidine	Alkaloids	Phenolamine	20798	14025	32631	112010	64566	94276	1.11085	0.0267069	0.0528553	4.01536	2.00553	up
Zmjp003463	C26H28O14	Vitexin-2''-O-xyloside	Flavonoids	Flavonoid carbonoside	6273700	6670100	6088400	2552000	2457600	2562700	1.19903	0.00144917	0.00838103	0.397868	-1.32964	down
Lmtp002474	C26H28O14	Apigenin-6-C-(2''-glucosyl)arabinoside	Flavonoids	Flavonoid carbonoside	22011000	22014000	23752000	9051800	11016000	11729000	1.17462	0.000444396	0.00484049	0.469138	-1.09191	down
Smhp004476	C26H28O14	Isovitexin-2''xyloside	Flavonoids	Flavonoid carbonoside	6400200	5966300	7619200	3601000	2658600	3042400	1.15202	0.0071949	0.0216921	0.465433	-1.10336	down
pmp000236	C26H28O14	Isovitexin-8-O-xyloside	Flavonoids	Flavonoid carbonoside	2462300	2587200	2594500	1096600	943100	862600	1.18876	0.00014224	0.00259775	0.379683	-1.39713	down
Lmnp102580	C26H28O14	Apigenin-6-C-(2''-xylosyl)glucoside	Flavonoids	Flavonoid carbonoside	5241500	6537200	6168800	3030400	2734700	2275600	1.16178	0.00412262	0.0154081	0.448012	-1.15839	down
Lmnp202580	C26H28O14	Apigenin-8-C-(2''-xylosyl)glucoside	Flavonoids	Flavonoid carbonoside	5914100	5528400	5656400	2761600	2327400	2409300	1.1908	6.30472e-05	0.00197589	0.438525	-1.18927	down
pmf0472	C26H28O14	Apiin	Flavonoids	Flavones	165960	157860	111180	28724	46103	30572	1.15899	0.0159979	0.0369264	0.242297	-2.04515	down
Lmmp003306	C25H26O15	Quercetin-3-O-xylosyl(1→2)arabinoside	Flavonoids	Flavonols	9	9	9	65355	60784	75569	1.20149	0.00419975	0.0154486	7470.67	12.867	up
pme3227	C27H30O14	Vitexin-2''-O-rhamnoside	Flavonoids	Flavonoid carbonoside	39298	25988	24132	15062	17614	9178.5	1.01051	0.0599943	0.0991334	0.468077	-1.09518	down
pme0368	C27H30O14	Apigenin-7-O-rutinoside (Isorhoifolin)*	Flavonoids	Flavones	82163	74384	82787	30909	33440	42438	1.16593	0.000763616	0.00571888	0.446184	-1.16429	down
MWSmce498	C27H30O14	Apigenin-7-O-neohesperidoside (Rhoifolin)*	Flavonoids	Flavones	97250	77860	66532	42562	37541	36793	1.13985	0.0389291	0.0713472	0.483757	-1.04765	down
mws0046	C27H32O14	Naringenin-7-O-Neohesperidoside(Naringin)	Flavonoids	Flavanones	11617	9287.5	19694	9	9	9	1.1994	0.0502947	0.0865401	0.000665049	-10.5543	down
MWSHY0056	C27H32O14	Naringenin-7-O-Rutinoside(Narirutin)	Flavonoids	Flavanones	9	9	9	50819	45353	33493	1.20106	0.0137172	0.0326765	4802.41	12.2295	up
Zmhn001446	C28H36O13	Syringaresinol-4'-O-glucoside	Lignans and Coumarins	Lignans	47329	54273	50640	106310	114690	103140	1.19091	0.000500872	0.00489948	2.12911	1.09025	up
Xmzn007677	C33H35N5O5	Ergotamine	Alkaloids	Plumerane	101640	102300	126770	264070	242700	221800	1.17254	0.00150196	0.00842649	2.20305	1.1395	up
mws1290	C30H26O13	Kaempferol-3-O-(6''-p-Coumaroyl)glucoside (Tiliroside)	Flavonoids	Flavonols	11939	15707	21245	5951.7	5066.5	6557	1.12906	0.0576254	0.0960803	0.359477	-1.47603	down
Lmyp004407	C30H26O13	Kaempferol-3-O-(2''-p-Coumaroyl)galactoside	Flavonoids	Flavonols	9	9	9	14921	12074	8415.5	1.20025	0.0245495	0.0490518	1311.5	10.357	up
pmp001079	C27H30O15	Luteolin-7-O-neohesperidoside (Lonicerin)	Flavonoids	Flavones	276140	266990	326120	49451	43498	70326	1.18147	0.00197855	0.00958569	0.187834	-2.41247	down
MWSslk146	C27H30O15	4'-O-Glucosylvitexin	Flavonoids	Flavonoid carbonoside	25907000	26594000	28673000	7203100	6682900	5524700	1.19348	0.0001299	0.00249472	0.239125	-2.06417	down
Lmsn002815	C27H30O15	Kaempferol-3-O-rutinoside(Nicotiflorin)	Flavonoids	Flavonols	65462	37192	53832	9	9	9	1.20071	0.02386	0.0481362	0.000172539	-12.5008	down
pme1605	C27H30O15	Kaempferol-3-O-robinobioside(Biorobin)	Flavonoids	Flavonols	341950	290970	287920	65031	75603	62000	1.19464	0.00367829	0.0145042	0.220053	-2.18407	down
Zmjp003291	C27H30O15	Vitexin-2''-O-galactoside	Flavonoids	Flavonoid carbonoside	30028000	28580000	26576000	7782500	6620400	7602800	1.19658	0.000798634	0.00585478	0.258331	-1.95271	down
pmp000593	C27H30O15	Luteolin-7-O-rutinoside	Flavonoids	Flavones	388220	365760	404330	47695	71164	89910	1.17471	4.67502e-05	0.00175764	0.180236	-2.47204	down
pmb3002	C28H32O15	Chrysoeriol-7-O-rutinoside	Flavonoids	Flavones	461350	544440	447300	221540	244560	227360	1.18172	0.0109429	0.0287666	0.477231	-1.06724	down
mws1661	C28H32O15	Diosmetin-7-O-rutinoside (Diosmin)	Flavonoids	Flavones	3120700	3070500	3370300	1304800	1289000	1052300	1.18744	0.000100259	0.00219507	0.381331	-1.39088	down
Hmgp002121	C31H28O13	Hispidulin-7-O-(6''-O-p-Coumaroyl)Glucoside	Flavonoids	Flavones	1498000	1290400	1267600	412420	465930	452030	1.19353	0.00476726	0.0164385	0.328003	-1.60822	down
Zmxp003107	C27H30O16	Luteolin-7,3'-di-O-glucoside	Flavonoids	Flavones	381690	383580	506450	92987	71515	79182	1.18906	0.0126834	0.0311402	0.191618	-2.3837	down
MWSHY0067	C27H30O16	Quercetin-3-O-rutinoside (Rutin)*	Flavonoids	Flavonols	30226	18618	45201	138610	107280	126060	1.12574	0.00165193	0.00891016	3.95502	1.98369	up
pmn001583	C27H30O16	Quercetin-3-O-robinobioside	Flavonoids	Flavonols	3735.8	10202	15602	44264	27425	47028	1.02971	0.0219821	0.0454035	4.01888	2.00679	up
Lmjp002461	C27H30O16	Quercetin-3-O-neohesperidoside*	Flavonoids	Flavonols	37763	27866	45132	112380	120780	106340	1.16398	0.000362889	0.00449723	3.06516	1.61596	up
pmb0711	C27H30O16	Quercetin-7-O-rutinoside*	Flavonoids	Flavonols	29364	27049	46876	103190	106340	140200	1.14505	0.00842786	0.0237119	3.38594	1.75955	up
pmp001290	C27H26O17	Apigenin-7-O-(2''-glucurosyl)glucuronide	Flavonoids	Flavones	9	9	9	110690	126760	94005	1.20139	0.00724683	0.0216921	12276.1	13.5836	up
pmp001253	C36H36N2O8	Cannabisin F	Alkaloids	Phenolamine	11818	13493	8351.9	9	9	9	1.2006	0.0177464	0.0396202	0.00080207	-10.284	down
pmb2970	C28H34O16	Hesperetin-5,7-di-O-glucoside	Flavonoids	Flavanones	9532.6	11856	11758	32127	24043	32076	1.16678	0.0151558	0.0355343	2.66229	1.41267	up
Lmzn001572	C27H26O18	Scutellarein-7-O-glucuronosyl-(1->2)-glucuronide	Flavonoids	Flavones	111790	96354	94058	417640	404810	421490	1.19803	2.17132e-06	0.000318062	4.11625	2.04133	up
pmp001289	C28H28O18	Chrysoeriol-7-O-(2''-O-glucuronyl)glucuronide	Flavonoids	Flavones	477330	495620	401980	1726600	1272800	955440	1.13259	0.0593356	0.0983573	2.87639	1.52426	up
pmb0578	C32H30O15	Luteolin-7-O-(6''-sinapoyl)glucoside	Flavonoids	Flavones	348630	376700	372280	82545	99282	103590	1.19447	3.0543e-05	0.0013824	0.260035	-1.94322	down
Lmqn000213	C24H42O21	Stachyose	Others	Saccharides and Alcohols	2531.9	3728.9	3821.1	7548.1	9130.1	6444.7	1.11553	0.0154379	0.0357925	2.29351	1.19755	up
pmb0725	C33H32O15	Tricin-7-O-(2''-feruloyl)glucoside	Flavonoids	Flavones	148960	151070	151970	30504	32908	51341	1.17023	0.00296113	0.0127378	0.253878	-1.97779	down
pmb0579	C33H32O15	Chrysoeriol-7-O-(6''-sinapoyl)glucoside	Flavonoids	Flavones	200420	212070	236340	42716	40871	45873	1.19843	0.0032186	0.013556	0.199528	-2.32533	down
Lmhp009190	C33H58O14	2-Linoleoylglycerol-1,3-di-O-glucoside	Lipids	Glycerol ester	215150	234640	354510	593570	455600	582280	1.08051	0.0113311	0.0292269	2.02841	1.02035	up
Hmgp002564	C29H30O19	Tricin-7-O-glucuronyl(2→1)glucuronide	Flavonoids	Flavones	142870	176820	171920	547180	597210	490270	1.18881	0.00322948	0.013556	3.32512	1.7334	up
pmb0738	C34H34O16	Tricin-7-O-(2''-Sinapoyl)glucoside	Flavonoids	Flavones	272250	282100	284210	96186	129560	97856	1.17774	0.00178991	0.00922553	0.385902	-1.37369	down
pmb0613	C33H40O20	Apigenin-6,8-di-C-glucoside-4'-O-glucoside	Flavonoids	Flavonoid carbonoside	133270	113600	92386	63396	44434	56219	1.11153	0.0233213	0.0472325	0.483555	-1.04825	down
Lmhp003162	C34H42O21	Chrysoeriol-6,8-di-C-glucoside-4'-O-glucoside	Flavonoids	Flavonoid carbonoside	136720	167310	123430	266260	316300	312610	1.15644	0.00197283	0.00958569	2.09416	1.06637	up
pmb0620	C34H42O21	Chrysoeriol-6,8-di-C-glucoside-7-O-glucoside	Flavonoids	Flavonoid carbonoside	112500	140590	75426	306820	346210	320250	1.14054	0.00150829	0.00842649	2.96266	1.56689	up
Lmmp004808	C39H38O22	Tricin-7-O-[(2''-Feruloyl)glucuronyl](2→1)glucuronide	Flavonoids	Flavones	9	9	9	67183	58280	61595	1.20155	0.00173186	0.0091516	6928.07	12.7582	up
Lmmp004600	C40H40O23	Tricin-7-O-[(2''-Sinapoyl)glucuronyl](2→1)glucuronide	Flavonoids	Flavones	9	9	9	132760	117510	113540	1.20154	0.00232578	0.010619	13474.4	13.7179	up

## Sheet: DEMs in DvsMD
Index	Formula	Compounds	Class I	Class II	D1	D2	D3	MD1	MD2	MD3	VIP	p_value	FDR	Fold_Change	Log2FC	Type
pme3033	C4H9NO2	N,N-Dimethylglycine	Amino acids and derivatives	Amino acids and derivatives	915650	855110	782520	387000	371540	403350	1.21607	0.00479931	0.0187049	0.455058	-1.13588	down
pme3011	C4H9NO2	γ-Aminobutyric acid	Organic acids	Organic acids	1335700	1235700	1153500	512110	541320	506600	1.21929	0.0039916	0.0169867	0.418811	-1.25563	down
pme0195	C3H7NO2S	L-Cysteine	Amino acids and derivatives	Amino acids and derivatives	2428.8	1954.7	1469.8	23393	25548	27393	1.21798	0.00150679	0.00877302	13.0412	3.705	up
pme1216	C6H5NO2	2-Picolinic acid	Organic acids	Organic acids	63127	50669	65300	31683	13441	18445	1.10548	0.00610536	0.0210453	0.354944	-1.49434	down
pme0490	C6H5NO2	Nicotinic acid (Vitamin B3)	Others	Vitamin	200880	183750	179590	68868	91925	84930	1.1974	0.000359651	0.00412876	0.435509	-1.19922	down
Lmbp000668	C6H5NO2	Isonicotinic acid	Others	Vitamin	209690	191170	190660	61636	84365	83059	1.19695	0.000274011	0.00356556	0.38724	-1.3687	down
MWS0811	C6H11NO2	L-Pipecolic Acid	Organic acids	Organic acids	20110000	31479000	32075000	5683800	8188800	7260700	1.18297	0.0295808	0.0596794	0.252597	-1.98509	down
ML10181668	C6H11NO2	Cycloleucine	Amino acids and derivatives	Amino acids and derivatives	29272000	20187000	16030000	9846400	9040200	9652800	1.12122	0.0871536	0.135413	0.435789	-1.1983	down
pme2693	C6H14N2O	N-Acetylputrescine	Alkaloids	Alkaloids	1143000	1119300	1170900	354130	359790	333950	1.22524	1.93122e-05	0.00112476	0.305217	-1.71209	down
pmb0501	C5H14N4	Agmatine	Alkaloids	Alkaloids	1055200	1132500	1045000	348490	341700	348430	1.2251	0.0013366	0.00823712	0.321286	-1.63807	down
Lmrn002746	C6H12O3	2-Hydroxy-4-methylpentanoic acid	Organic acids	Organic acids	21770	26586	26200	63404	46566	64374	1.17694	0.0227599	0.0495896	2.33843	1.22554	up
mws0972	C6H12O3	6-Hydroxyhexanoic acid	Organic acids	Organic acids	224320	240050	241980	54416	56840	58157	1.22524	0.000662051	0.00604557	0.239843	-2.05984	down
Lmbn000198	C4H6O5	3-Dehydro-L-Threonic Acid	Others	Saccharides and Alcohols	30811000	32614000	32692000	14776000	17979000	15259000	1.20644	0.000484532	0.00480379	0.499537	-1.00134	down
mws0146	C7H7NO2	Nicotinic Acid Methyl Ester(Methyl Nicotinate)	Alkaloids	Pyridine alkaloids	137420	152980	136400	38545	36816	29264	1.21598	0.00036092	0.00412876	0.245138	-2.02833	down
MWSmce338	C6H11NO3	N-Hydroxypipecolic acid	Alkaloids	Piperidine alkaloids	43975	85289	86772	37684	37846	27896	1.00444	0.108962	0.163208	0.478744	-1.06267	down
MWS20194	C9H8O2	Cinnamic acid	Phenolic acids	Phenolic acids	118570	119270	108000	25608	33992	36296	1.20843	7.58734e-05	0.00192644	0.277284	-1.85056	down
MWSmce682	C5H10O5	DL-Xylose	Others	Saccharides and Alcohols	100470	134670	120720	73500	36931	57436	1.07061	0.0125729	0.0331353	0.471722	-1.08399	down
mws1499	C5H10O5	D-Arabinose	Others	Saccharides and Alcohols	102250	131450	103480	50406	55331	59467	1.18471	0.0204271	0.0465214	0.489958	-1.02927	down
mws0438	C5H12O5	L-Arabitol	Others	Saccharides and Alcohols	38374	34818	40722	12833	18792	7976.3	1.11756	0.00547987	0.0199631	0.347642	-1.52433	down
mws0437	C5H12O5	D-Arabitol	Others	Saccharides and Alcohols	39007	41186	37908	14260	11077	13545	1.21372	4.18314e-05	0.0015016	0.329227	-1.60285	down
mws0213	C5H12O5	Ribitol	Others	Saccharides and Alcohols	66208	63245	56288	11194	13151	23095	1.16851	0.000773988	0.00639462	0.255409	-1.96912	down
pme0128	C6H12N2O3	L-Alanyl-L-Alanine	Amino acids and derivatives	Amino acids and derivatives	165620	138970	135520	66087	70412	71458	1.20681	0.0128082	0.0334602	0.472511	-1.08158	down
mws0102	C9H7NO2	Indole-5-carboxylic acid*	Alkaloids	Plumerane	34038	50564	56231	24192	20923	21305	1.12423	0.0618909	0.102476	0.471622	-1.0843	down
MWS0559	C6H10O5	1,6-anhydro-β-D-glucose	Others	Saccharides and Alcohols	106440	125540	98484	56585	33532	51614	1.13565	0.00435876	0.017449	0.428885	-1.22134	down
pme2758	C5H9NO5	4-Hydroxy-L-glutamic acid	Amino acids and derivatives	Amino acids and derivatives	12240	15029	10273	65570	65515	64546	1.21579	0.000367942	0.00413769	5.21099	2.38156	up
Lmrn003000	C9H10O3	2-Hydroxy-3-phenylpropanoic acid	Phenolic acids	Phenolic acids	10530	8175.8	12828	17549	44920	27200	1.04729	0.133205	0.191793	2.84358	1.50771	up
mws2125	C3H5O6P	Phosphoenolpyruvate	Organic acids	Organic acids	612720	544000	516680	153180	167050	153920	1.22129	0.00427232	0.017373	0.283345	-1.81937	down
Zmpp000906	C8H11NO3	Norepinephrine	Others	Others	190500	145030	171700	54336	58812	73036	1.19332	0.00703541	0.0232504	0.36706	-1.44591	down
pme1383	C8H11NO3	Pyridoxine	Others	Vitamin	172470	178750	187340	71794	83174	79955	1.21758	7.50381e-05	0.00192644	0.436206	-1.19692	down
MWSmce119	C6H14N4O2	L-Arginine	Amino acids and derivatives	Amino acids and derivatives	97322	95321	131760	43339	31759	70797	1.04828	0.0228674	0.0495953	0.449734	-1.15286	down
Qmhp090801	C10H9NO2	4-Methoxy-2(1H)-quinolinone	Alkaloids	Phenolamine	11724	26593	31001	72676	92570	89710	1.11772	0.00193671	0.0102598	3.67806	1.87895	up
MWSmce690	C6H8O6	Erythorbic Acid; Isoascorbic Acid	Others	Vitamin	103180	56278	78468	377920	369100	369150	1.19708	0.00143384	0.0085063	4.69125	2.22997	up
pmf0139	C6H12O6	D-Galactose	Others	Saccharides and Alcohols	2757300	2573400	2272200	748650	787190	783750	1.22039	0.00607752	0.0210256	0.305093	-1.71268	down
MWSmce576	C6H12O6	L-Glucose	Others	Saccharides and Alcohols	6445600	7453000	6944700	2086600	1976500	2148700	1.22245	0.00281894	0.0134012	0.298024	-1.7465	down
pmf0138	C6H12O6	D-Mannose	Others	Saccharides and Alcohols	5239200	6647100	5930200	2005500	1761200	2038300	1.21314	0.00789552	0.025368	0.325822	-1.61785	down
mws1164	C6H12O6	D-Fructose	Others	Saccharides and Alcohols	6412900	7188000	7143300	2186600	2085000	2340900	1.2217	0.00143815	0.0085063	0.318764	-1.64944	down
Hmln000297	C6H12O6	Inositol	Others	Saccharides and Alcohols	7550800	7024600	7913300	2199300	2301400	2418300	1.22295	0.00150852	0.00877302	0.307666	-1.70056	down
mws4170	C6H12O6	D-Glucose	Others	Saccharides and Alcohols	5940300	6246200	5814800	1939500	1733300	1789900	1.22372	0.000117671	0.00255199	0.303461	-1.72041	down
MWS2070	C10H12O3	Propyl 4-hydroxybenzoate	Phenolic acids	Phenolic acids	12737	12549	13037	29949	34562	31907	1.22111	0.00436763	0.017449	2.51593	1.33109	up
Lmyp001801	C8H7NO4	2,7-Dihydroxy-1,4-benzoxazin-3(4H)-one (DHBOA)	Alkaloids	Alkaloids	13568	12801	8137.2	380370	387750	498670	1.22016	0.00846621	0.0261523	36.712	5.19818	up
pme2596	C8H9NO4	4-Pyridoxic acid	Others	Vitamin	364900	386920	366800	148900	151050	162920	1.22283	5.45335e-05	0.00177404	0.413787	-1.27304	down
Zmgn000447	C3H7O7P	3-Phospho-D-glyceric acid	Others	Saccharides and Alcohols	920470	888920	966420	479230	436830	448120	1.2199	0.000265898	0.00355135	0.491453	-1.02487	down
pme3388	C7H16N4O2	Homoarginine	Amino acids and derivatives	Amino acids and derivatives	23576	26296	26045	56613	55259	44032	1.19122	0.0179248	0.0425052	2.05361	1.03816	up
mws1611	C12H14O2	Z-Ligustilide	Others	Others	9745.9	7753.6	10811	20984	19059	21505	1.18484	0.000799168	0.00653361	2.17403	1.12037	up
pme0422	C10H10O4	Isoferulic Acid*	Phenolic acids	Phenolic acids	1838500	1847000	1770600	872700	901990	928690	1.2239	2.05287e-05	0.00112476	0.495478	-1.01311	down
Lmyp002912	C9H9NO4	2-Hydroxy-7-methoxy-1,4-benzoxazin-3(2H)-one (HMBOA)	Alkaloids	Alkaloids	53766	61004	40126	178540	329960	249900	1.18234	0.0418221	0.0763803	4.89619	2.29166	up
Lmyp003317	C9H9NO4	6,7-Dimethoxy-2-benzoxazolinone (DMBOA)	Alkaloids	Alkaloids	54754	28772	27966	275380	286980	247440	1.19765	0.000151918	0.00287538	7.2633	2.86063	up
pme1654	C12H18O3	Jasmonic acid	Organic acids	Organic acids	778720	784390	777940	318050	355450	370380	1.21867	0.00109738	0.00737015	0.445902	-1.1652	down
pme2566	C8H14N2O5	5-L-Glutamyl-L-amino acid	Amino acids and derivatives	Amino acids and derivatives	261240	256160	262870	122740	105670	148290	1.18488	0.00715515	0.0235712	0.482782	-1.05056	down
mws0677	C12H14N2O2	N-Acetyl-5-hydroxytryptamine	Alkaloids	Plumerane	134650	86634	159230	360530	366870	306680	1.15007	0.00167697	0.00929746	2.71759	1.44233	up
pme1194	C9H13N3O4	2'-Deoxycytidine	Nucleotides and derivatives	Nucleotides and derivatives	164760	153450	117130	49224	42882	38697	1.2005	0.0160867	0.0389448	0.300462	-1.73475	down
mws0474	C12H22O4	Dodecanedioic aicd	Lipids	Free fatty acids	5698.6	6199.8	5440.3	2641.5	1311.8	2839.8	1.0954	0.00835117	0.0259708	0.391788	-1.35185	down
pme1453	C13H16N2O2	Melatonin (N-Acetyl-5-methoxytryptamine)	Alkaloids	Plumerane	92333	63477	86930	12415000	13062000	12394000	1.22508	0.000299219	0.00364631	156.015	7.28554	up
pmb0490	C13H18N2O2	p-Coumaroylputrescine	Alkaloids	Phenolamine	7268700	6558500	6966200	2625700	3367700	2844100	1.20615	0.000194153	0.00306591	0.425015	-1.23442	down
pmn001669	C12H14O5	Methyl sinapate	Phenolic acids	Phenolic acids	82568	103660	83962	33293	38107	31184	1.20387	0.0096324	0.0280752	0.379674	-1.39717	down
pmn001320	C12H14O5	1-O-p-Cumaroylglycerol	Phenolic acids	Phenolic acids	20193	23226	26664	13534	7985.8	5332.5	1.07544	0.0106579	0.0296616	0.38315	-1.38402	down
MWS2910	C10H15N3O4	5-Methyl-2'-Deoxycytidine	Nucleotides and derivatives	Nucleotides and derivatives	73239	43863	77457	24325	21163	23970	1.14942	0.0574023	0.0963803	0.357002	-1.48599	down
pme0264	C10H14N2O5	Thymidine	Nucleotides and derivatives	Nucleotides and derivatives	253250	220210	212470	82106	104640	72475	1.19122	0.00112763	0.00747681	0.377912	-1.40388	down
Lmhp002031	C12H24N2O3	L-Leucyl-L-Leucine	Amino acids and derivatives	Amino acids and derivatives	252750	244180	269270	138600	87972	108930	1.16835	0.00338614	0.0151939	0.437878	-1.1914	down
pme2812	C13H16N2O3	6-Hydroxymelatonin	Alkaloids	Plumerane	57500	85594	85595	25035000	25325000	25110000	1.22513	9.6301e-06	0.00100249	330.012	8.36637	up
pmb0323	C13H18N2O3	N-Caffeoylputrescine	Alkaloids	Phenolamine	93812	89756	92883	9	9	9	1.2264	0.000177235	0.00306591	9.76665e-05	-13.3218	down
Lmhp002153	C13H18N2O3	N-p-Coumaroylhydroxyputrescine	Alkaloids	Phenolamine	56227000	50112000	54048000	22763000	24102000	18939000	1.20727	0.00020765	0.00317888	0.410283	-1.28531	down
Lmlp003161	C14H20N2O3	N-Feruloylputrescine	Alkaloids	Phenolamine	33035000	27623000	29372000	13663000	12830000	12895000	1.21516	0.0074831	0.0244198	0.437499	-1.19265	down
Lmmp002013	C14H22N2O3	Dihydroferuloylputrescine	Alkaloids	Phenolamine	184360	143990	183180	51773	64537	47706	1.1995	0.00663603	0.0222842	0.320638	-1.64098	down
pme1184	C10H13N5O4	2'-Deoxyguanosine	Nucleotides and derivatives	Nucleotides and derivatives	822510	865060	931480	317220	360810	322490	1.21871	0.000956774	0.00727605	0.382016	-1.38829	down
Ymjm000152	C12H16O7	p-Hydroxypheny-β-D-allopyranoside	Phenolic acids	Phenolic acids	138350	116260	158270	293310	259380	276250	1.18309	0.00107535	0.00737015	2.0077	1.00555	up
Lmmn003323	C16H32O3	2-Hydroxyhexadecanoic acid	Organic acids	Organic acids	1869700	1792100	1928300	696280	724390	642370	1.22227	6.55904e-05	0.00189483	0.369052	-1.4381	down
Lmhn002926	C13H12O7	p-Coumaroylmalic acid	Phenolic acids	Phenolic acids	131600	158880	183440	67372	71022	74778	1.18836	0.0264169	0.0548902	0.449806	-1.15263	down
Hmjp005556	C17H17NO3	(2E)-3-(4-Hydroxyphenyl)-N-[2-(4-hydroxyphenyl)ethyl]-2-propenamide	Alkaloids	Alkaloids	64556	61489	72252	14390	15519	17830	1.21892	0.00201402	0.0105356	0.240745	-2.05442	down
Hmqp002567	C17H17NO3	4-Hydroxycinnamic acid p-hydroxyphenethylamine	Phenolic acids	Phenolic acids	82269	97973	73660	23763	21124	20363	1.21448	0.0112915	0.0306482	0.256989	-1.96022	down
MWSmce089	C17H17NO3	p-Coumaroyltyramine	Alkaloids	Phenolamine	88816	110590	111480	22959	15269	15756	1.20889	0.00388387	0.0168463	0.173646	-2.52578	down
pme1662	C16H14O5	5,4'-Dihydroxy-7-methoxyflavanone (Sakuranetin)	Flavonoids	Flavanones	37118	28437	31956	65172	69361	77136	1.19395	0.00140243	0.00843891	2.17072	1.11817	up
pmb3374	C14H18N4O3	N-p-Coumaroyl hydroxydehydroagmatine	Alkaloids	Phenolamine	796410	865000	972990	191240	214440	200900	1.22133	0.00511274	0.0193519	0.230254	-2.1187	down
MWSmce689	C19H32O2	Methyl linolenate	Lipids	Free fatty acids	26560	20058	21428	9257.7	12932	9587.3	1.15596	0.0109306	0.0300232	0.466993	-1.09853	down
Zmpn003368	C18H30O3	13S-Hydroxy-9Z,11E,15Z-octadecatrienoic acid	Lipids	Free fatty acids	610730	587640	601350	1195600	1228700	1216000	1.22547	2.82261e-06	0.000587666	2.0227	1.01628	up
Hmqp005455	C18H32O3	15(R)-Hydroxylinoleic Acid	Lipids	Free fatty acids	67462	57865	55454	13431	14561	15167	1.22065	0.00559055	0.0202075	0.238736	-2.06651	down
Hmqp005411	C18H32O3	9-Oxo-12Z-Octadecenoic acid	Lipids	Free fatty acids	55789	71281	53663	10097	13467	18561	1.18497	0.00629511	0.0214157	0.233079	-2.10111	down
pmp001204	C17H14O5	Apigenin-7,4'-dimethyl ether	Flavonoids	Flavones	79575	81726	86254	33348	35760	34381	1.22329	0.000570191	0.005496	0.418044	-1.25827	down
Zmhn001358	C13H16O8	4-O-Glucosyl-4-hydroxybenzoic acid	Phenolic acids	Phenolic acids	83567	95193	67694	39905	44037	38957	1.17185	0.0314965	0.0622161	0.498669	-1.00385	down
pme3514	C15H10O7	Morin	Flavonoids	Flavonols	4992.8	7687.9	7037.6	15144	17325	18586	1.17471	0.00152649	0.0088282	2.58922	1.37252	up
Lmbp010207	C19H18O4	6-Methoxy-2-(4-methoxyphenethyl)-4H-chromen-4-one	Others	Others	48521	39506	42303	17005	17955	15541	1.21186	0.00679683	0.0227508	0.387486	-1.36779	down
pmn001689	C18H32O4	9-Hydroxy-12-oxo-15(Z)-octadecenoic acid	Lipids	Free fatty acids	196850	194800	200950	36577	34434	38809	1.22529	8.33229e-07	0.00037958	0.185319	-2.43192	down
Lmbn004685	C18H32O4	5S,8R-DiHODE; (5S,8R,9Z,12Z)-5,8-Dihydroxyoctadeca-9,12-dienoate	Lipids	Free fatty acids	201130	202860	211650	33841	32154	38003	1.22429	1.9084e-05	0.00112476	0.168927	-2.56553	down
Lmsp008392	C17H14O6	4',5-Dihydroxy-3',5'-dimethoxyflavone	Flavonoids	Flavones	21388	24227	23816	6638.6	5219.6	7934.4	1.20226	0.000166108	0.00304314	0.285069	-1.81062	down
pmb0235	C19H14O5	O-Feruloyl coumarin	Lignans and Coumarins	Coumarins	280010	304170	347440	111240	142370	91524	1.18006	0.00186405	0.00995116	0.370466	-1.43259	down
pme2074	C18H29NO4	Jasmonoyl-L-Isoleucine	Amino acids and derivatives	Amino acids and derivatives	234220	244230	215190	62714	60696	63312	1.22419	0.00235542	0.0117792	0.269192	-1.8933	down
Cmxp002374	C19H21O4N	Isoboldine	Alkaloids	Aporphine alkaloids	20711	16844	16849	40298	42799	33756	1.18706	0.00701245	0.0232483	2.14788	1.10291	up
Lmbn004240	C18H34O5	9,10-Dihydroxy-12,13-epoxyoctadecanoic acid	Lipids	Free fatty acids	38901	32568	25719	5511.5	4896.3	10005	1.16966	0.0115505	0.0311504	0.210034	-2.2513	down
Lmbn003970	C18H34O5	9,12,13-TriHOME; 9(S),12(S),13(S)-Trihydroxy-10(E)-octadecenoic acid	Lipids	Free fatty acids	32591	33493	31141	6712.5	8113.5	10343	1.2057	0.000133535	0.00272569	0.258874	-1.94968	down
Lmqn000432	C9H19O11P	1-(sn-Glycero-3-phospho)-1D-myo-inositol	Others	Saccharides and Alcohols	172880	339010	274010	131020	91073	146920	1.02101	0.0899969	0.139208	0.469542	-1.09067	down
Hmln002806	C16H16O8	5-O-Caffeoylshikimic acid	Phenolic acids	Phenolic acids	359600	418360	367760	91370	85908	106000	1.21876	0.00194157	0.0102598	0.247249	-2.01596	down
Lmbn001162	C15H16O9	Esculetin-7-O-glucoside	Lignans and Coumarins	Coumarins	123220	123190	127090	8531.7	14272	20154	1.19641	0.000222265	0.00326059	0.115014	-3.12012	down
Cmyn001328	C15H16O9	Daphnin	Lignans and Coumarins	Coumarins	102220	103330	133740	16180	10427	12977	1.21403	0.00912997	0.0273899	0.116667	-3.09953	down
mws1015	C15H16O9	Esculin (6,7-DihydroxyCoumarin-6-glucoside)	Lignans and Coumarins	Coumarins	122570	104950	109650	19768	10788	21917	1.19317	0.000294796	0.00364631	0.155628	-2.68383	down
Zmpn002553	C15H16O9	Cichoriin	Phenolic acids	Phenolic acids	118030	120580	136700	14449	14548	6652.5	1.19823	0.000624023	0.00590553	0.0949868	-3.39613	down
mws1080	C12H22O11	Galactinol	Others	Saccharides and Alcohols	9202400	9939000	8700400	3942900	4040100	3847500	1.2208	0.00380611	0.0165781	0.424919	-1.23474	down
pme0519	C12H22O11	D-Sucrose	Others	Saccharides and Alcohols	2572300	3297300	2352900	1071500	1038300	928040	1.1971	0.0240432	0.0513942	0.369455	-1.43653	down
mws5038	C12H22O11	Isomaltulose	Others	Saccharides and Alcohols	1029400	1362700	1400800	576990	507660	741140	1.13683	0.0145409	0.0366515	0.48137	-1.05478	down
mws0264	C12H22O11	D-Trehalose	Others	Saccharides and Alcohols	1147300	660580	824900	422860	323120	407770	1.11853	0.0687122	0.110898	0.438225	-1.19026	down
mws1333	C12H22O11	Melibiose	Others	Saccharides and Alcohols	902010	1232800	883070	355800	454090	357330	1.17946	0.0250005	0.0528973	0.386768	-1.37046	down
Lmyp001815	C14H17NO9	2,4-Dihydroxy-1,4-benzoxazin-3(4H)-one glucoside (DIBOA glucose)	Alkaloids	Alkaloids	10830	15008	13272	127450	166730	128210	1.21914	0.00966428	0.0280752	10.8001	3.43297	up
Lmyp001747	C14H17NO9	2-O-Glucosyl-7-hydroxy-1,4(2H)-benzoxazin-3-one (DHBOA glucoside)	Alkaloids	Alkaloids	83409	111240	115060	1169900	1217800	1100100	1.22174	0.000453644	0.00462984	11.2615	3.49333	up
Zmln000899	C15H20O9	Syringaldehyde-4-O-glucoside	Phenolic acids	Phenolic acids	10873	2261	15534	111320	105570	101800	1.12185	7.49426e-05	0.00192644	11.1166	3.47464	up
pmb0981	C10H14N5O7P	Adenosine 5'-monophosphate	Nucleotides and derivatives	Nucleotides and derivatives	150480	156750	137860	319540	472990	430040	1.19024	0.0282212	0.0577175	2.74679	1.45775	up
pmb0532	C10H13N4O8P	Inosine 5'-monophosphate	Nucleotides and derivatives	Nucleotides and derivatives	6057.6	9066	9750.8	24952	30431	30054	1.18755	0.00137791	0.00834282	3.43474	1.7802	up
MWStz224	C20H20N2O4	N-Feruloylserotonin	Alkaloids	Plumerane	1492500	1293300	1487400	487490	630980	521990	1.20527	0.000773756	0.00639462	0.383895	-1.38122	down
mws1077	C16H18O9	Scopoletin-7-O-glucoside (Scopolin)	Lignans and Coumarins	Coumarins	279850	251690	297530	38983	86009	59797	1.17411	0.000354128	0.00412876	0.222887	-2.16562	down
Lmyp002919	C15H19NO9	2-Hydroxy-7-methoxy-1,4-benzoxazin-3(2H)-one glucoside (HMBOA glucoside)	Alkaloids	Alkaloids	92400	97362	117410	1020200	1082100	1070800	1.2239	6.56342e-05	0.00189483	10.33	3.36877	up
Lmyp003301	C15H19NO9	4-O-Methyl-DIBOA-Glucoside	Alkaloids	Alkaloids	96296	137750	119640	1067300	1011400	1061800	1.22078	6.50549e-06	0.000846527	8.87934	3.15045	up
Lmgp003270	C16H16O10	Scopoletin-7-O-glucuronide	Lignans and Coumarins	Coumarins	11765000	11596000	11173000	4347400	5214400	5185600	1.21379	0.000142864	0.00275409	0.42704	-1.22756	down
pma3724	C17H20O9	1-O-Feruloylquinic acid	Phenolic acids	Phenolic acids	11232000	12241000	12348000	4598600	5009100	3745600	1.20624	0.000131436	0.00272569	0.372779	-1.42361	down
pmb0752	C17H20O9	3-O-Feruloylquinic acid	Phenolic acids	Phenolic acids	33898000	30478000	34958000	15969000	15780000	16032000	1.21843	0.00600536	0.0210256	0.481014	-1.05585	down
Lmgn003073	C17H20O9	5-O-Feruloylquinic acid	Phenolic acids	Phenolic acids	1510300	1416900	1388400	196110	212620	205250	1.22564	0.00074669	0.00633309	0.14227	-2.8133	down
Ymjm000140	C17H20O9	3-O-Caffeoylquinic acid methyl ester	Phenolic acids	Phenolic acids	29157000	25856000	29073000	13965000	13179000	13931000	1.21727	0.00396154	0.016971	0.488488	-1.03361	down
pmb0489	C19H28N2O7	N-Glucosyl-p-coumaroylputrescine	Alkaloids	Phenolamine	29408	44574	52449	9107.7	13769	7941.7	1.16177	0.0350333	0.0669168	0.243757	-2.03649	down
pmc0281	C15H21N5O8	Ribosyladenosine	Nucleotides and derivatives	Nucleotides and derivatives	1077800	1102100	997410	542230	507260	411580	1.19639	0.000427111	0.0044022	0.459845	-1.12078	down
Zmbn006408	C21H20O8	1-O-p-Hydroxycinnamoyl-3-O-caffeoylglycerol	Phenolic acids	Phenolic acids	123430	109530	106700	34848	39211	42629	1.2149	0.00149184	0.00877302	0.343544	-1.54144	down
Hmbn005456	C21H20O8	1-O-Caffeoyl-3-O-p-coumaroylglycerol	Lipids	Glycerol ester	144830	152570	151610	42211	52766	51139	1.21658	3.09752e-05	0.00134355	0.325418	-1.61963	down
pmb0681	C20H18O9	Apigenin-8-C-Arabinoside	Flavonoids	Flavonoid carbonoside	556090	457210	478050	186970	192430	166990	1.21353	0.00623296	0.0212738	0.366373	-1.44862	down
HJAP012	C20H18O10	Luteolin-8-C-arabinoside	Flavonoids	Flavonoid carbonoside	69773	86048	80957	31746	18302	19768	1.17686	0.00104027	0.00737015	0.294858	-1.76191	down
mws2523	C12H23O14P	Trehalose 6-phosphate	Others	Saccharides and Alcohols	49526	53051	57517	22007	21622	26338	1.20602	0.000868789	0.00685158	0.437037	-1.19417	down
Lmhp008337	C19H40NO7P	LysoPE 14:0(2n isomer)	Lipids	LPE	15442	15924	15060	5759.7	5718	7284.3	1.20736	0.000639241	0.00594152	0.404127	-1.30712	down
Lmhn002574	C20H16O11	Caffeoyl(p-Hydroxybenzoyl)tartaric acid	Phenolic acids	Phenolic acids	48304	47319	33704	11042	12779	14912	1.19186	0.0189653	0.0438731	0.299497	-1.73939	down
mws0072	C21H20O10	Apigenin-5-O-glucoside	Flavonoids	Flavones	1213900	1197700	1358800	213350	230130	239910	1.22405	0.00203968	0.0106165	0.181251	-2.46394	down
Lmlp005572	C21H20O10	Galangin-7-O-glucoside	Flavonoids	Flavones	234970	298720	321020	138660	98640	125170	1.16748	0.0123958	0.0327515	0.424085	-1.23757	down
MWSHY0008	C21H20O10	Apigenin-6-C-glucoside (Isovitexin)	Flavonoids	Flavonoid carbonoside	22655000	25064000	23765000	4028700	4121800	4093100	1.2257	0.00122165	0.00789897	0.171277	-2.54559	down
MWSHY0181	C21H20O10	Apigenin-8-C-Glucoside (Vitexin)	Flavonoids	Flavonoid carbonoside	17410000	16388000	17265000	2886600	3384200	2964100	1.2241	4.93158e-05	0.00165606	0.180853	-2.46711	down
Lmdp003509	C20H18O11	Quercetin-3-O-xyloside (Reynoutrin)	Flavonoids	Flavonols	9	9	9	317250	271510	263720	1.22633	0.00343513	0.0153475	31573.3	14.9464	up
mws2186	C20H18O11	Avicularin(Quercetin-3-O-α-L-arabinofuranoside)	Flavonoids	Flavonols	9	9	9	271890	235740	186000	1.2261	0.0113988	0.0308211	25690	14.6489	up
pme1611	C21H22O10	Isohemiphloin	Flavonoids	Flavonoid carbonoside	688170	572310	536110	89314	143950	124240	1.20346	0.00473058	0.0186535	0.19899	-2.32923	down
Lmlp006175	C21H22O10	Isosalipurposide (Phlorizin Chalcone)	Flavonoids	Chalcones	62721	54560	53438	17653	31165	31215	1.09776	0.00770605	0.0248359	0.4688	-1.09296	down
HJN055	C21H24O10	Dihydrocharcone-4'-O-glucoside	Flavonoids	Chalcones	9	9	9	47832	29169	17009	1.22302	0.0730141	0.116935	3481.85	11.7656	up
mws2118	C21H24O10	Phloretin-2'-O-glucoside (Phlorizin)	Flavonoids	Chalcones	9	9	9	46275	18777	14545	1.22151	0.116555	0.171862	2948.04	11.5255	up
pmb0503	C20H30N4O7	N-(4'-O-glycosyl)-p-coumaroyl agmatine	Alkaloids	Phenolamine	1342600	1209400	1276100	360900	298630	349200	1.22049	0.000242807	0.00341571	0.263507	-1.92409	down
Lmhp009187	C20H42NO7P	LysoPE 15:0	Lipids	LPE	173450	188880	180370	78955	78270	82434	1.22322	0.000957559	0.00727605	0.441605	-1.17917	down
Lmhp008885	C20H42NO7P	LysoPE 15:0(2n isomer)	Lipids	LPE	15591	19818	14962	5066.5	5234.2	6020.9	1.20642	0.0149111	0.0373137	0.324028	-1.62581	down
pmb0862	C20H42NO7P	LysoPC 12:0	Lipids	LPC	34672	32276	38101	10745	10257	11726	1.21948	0.00313626	0.0145752	0.31155	-1.68247	down
pmp000091	C23H24O9	1,3-O-Diferuloylglycerol	Phenolic acids	Phenolic acids	1425200	1468200	1465400	2889100	2881800	3006100	1.22503	0.000222384	0.00326059	2.01363	1.0098	up
MWSHY0057	C21H18O11	Baicalin	Flavonoids	Flavones	8620.5	23292	29126	9	9	9	1.22049	0.0793972	0.125803	0.000442344	-11.1425	down
MWSHY0031	C21H18O11	Apigenin-7-O-glucuronide	Flavonoids	Flavones	85730	86039	75938	176850	179390	153630	1.20729	0.00371688	0.0163261	2.05836	1.04149	up
pmp000878	C22H22O10	Swertisin	Flavonoids	Flavonoid carbonoside	3110800	3127700	3154500	9	9	9	1.2264	1.6511e-05	0.00112476	2.87448e-06	-18.4083	down
pmp000573	C22H22O10	Acacetin-7-O-galactoside*	Flavonoids	Flavones	12760	18871	17725	9889.5	6042.7	4655	1.073	0.0182351	0.0429453	0.417116	-1.26148	down
Zmhn002909	C22H22O10	6-O-Glucosyl-caffeoylbenzoic acid	Phenolic acids	Phenolic acids	9	9	9	21240	14861	21116	1.22583	0.0119852	0.0319601	2119.15	11.0493	up
mws0045	C21H20O11	Quercetin-3-O-rhamnoside(Quercitrin)	Flavonoids	Flavonols	9	9	9	228940	132880	128930	1.2255	0.0377133	0.0704839	18175.9	14.1497	up
mws1299	C21H20O11	Luteolin-8-C-glucoside (Orientin)*	Flavonoids	Flavonoid carbonoside	38449000	36615000	44175000	14795000	14487000	14903000	1.21837	0.00803388	0.025503	0.370558	-1.43223	down
MWSHY0016	C21H20O11	Luteolin-6-C-glucoside (Isoorientin)*	Flavonoids	Flavonoid carbonoside	31621000	34284000	37724000	12750000	13112000	12447000	1.21943	0.00603994	0.0210256	0.369675	-1.43567	down
mws1361	C21H22O11	Taxifolin-3-O-rhamnoside (Astilbin)	Flavonoids	Flavanonols	66101	56949	59771	25658	27322	30408	1.20928	0.00168408	0.00929746	0.456118	-1.13252	down
Lmsn004797	C21H24O11	3-Hydroxyphloretin-4'-O-glucoside	Flavonoids	Chalcones	17919	25647	19424	10417	11484	6963.5	1.10801	0.0221962	0.048954	0.458239	-1.12583	down
pmd0160	C21H44NO7P	LysoPE 16:0(2n isomer)	Lipids	LPE	337440	302580	290180	132890	153070	150050	1.20975	0.0025447	0.0124954	0.468727	-1.09318	down
pmb0478	C21H26O11	Coumarin O-rutinoside	Lignans and Coumarins	Coumarins	129990	102580	133870	20020	18803	33410	1.19163	0.00349796	0.0155614	0.197121	-2.34285	down
pmb0464	C16H27NO14	L-Aspartic acid-O-diglucoside	Amino acids and derivatives	Amino acids and derivatives	1564000	1363800	1502700	627250	701390	770930	1.20417	0.00074829	0.00633309	0.47389	-1.07738	down
Lmhn002683	C22H18O11	p-Coumaroylcaffeoyltartaric acid	Phenolic acids	Phenolic acids	7467.5	11028	12520	9	9	9	1.2252	0.0204093	0.0465214	0.000870532	-10.1658	down
pmb2654	C19H27NO12	Anthranilate-1-O-Sophoroside	Phenolic acids	Phenolic acids	2654300	2548000	2253200	1109500	1191800	1303800	1.2055	0.00292566	0.0138437	0.483549	-1.04827	down
pmp000012	C21H18O12	Scutellarein-7-O-glucuronide (Scutellarin)	Flavonoids	Flavones	3797000	3596300	3622900	11590000	12098000	11465000	1.22538	0.000185241	0.00306591	3.19103	1.67402	up
Lmzn001894	C21H18O12	Kaempferol-3-O-glucuronide	Flavonoids	Flavonols	3518900	3073400	3339400	10039000	10623000	10700000	1.2228	3.90269e-05	0.0015016	3.15777	1.6589	up
mws4167	C21H18O12	Luteolin-7-O-glucuronide	Flavonoids	Flavones	2781600	3299100	2781100	11893000	10863000	10797000	1.22062	0.000301232	0.00364631	3.78625	1.92077	up
pmn001702	C21H18O12	Tetahydroxyflavone-7-O-glucuronide	Flavonoids	Flavones	3532200	3031700	3854300	11367000	10210000	13504000	1.20764	0.0100366	0.0285162	3.36728	1.75158	up
Lmmp003767	C21H18O12	Kaempferol-7-O-glucuronide	Flavonoids	Flavonols	2745400	2720400	3194300	9432300	9310600	8751200	1.22049	3.52948e-05	0.00146968	3.1748	1.66667	up
pmp000233	C22H22O11	Swertiajaponin	Flavonoids	Flavonoid carbonoside	7774300	7031400	6918000	9	9	9	1.22639	0.00137242	0.00834282	1.24288e-06	-19.6179	down
Lmdp003286	C21H20O12	Isohyperoside	Flavonoids	Flavonols	74255	151540	100970	1375900	950710	1437100	1.20308	0.0157307	0.0384989	11.5181	3.52583	up
mws1329	C21H20O12	Quercetin-7-O-glucoside*	Flavonoids	Flavonols	49072	54211	50736	331740	291340	315700	1.22469	0.00173788	0.0094719	6.09522	2.60768	up
pmp001309	C21H20O12	6-Hydroxykaempferol-7-O-glucoside	Flavonoids	Flavonols	86144	79042	52779	1242300	1020000	1191700	1.21812	0.00326602	0.0149939	15.8466	3.9861	up
Hmcn001884	C21H20O12	6-Hydroxyluteolin 5-glucoside	Flavonoids	Flavones	79001	62406	60856	403950	333500	302980	1.2137	0.00923088	0.027534	5.14395	2.36288	up
mws0091	C21H20O12	Quercetin-3-O-glucoside (Isoquercitrin)*	Flavonoids	Flavonols	37521	38657	44266	573530	406760	488610	1.22154	0.0111654	0.030507	12.1957	3.6083	up
mws0061	C21H20O12	Quercetin-3-O-galactoside (Hyperin)	Flavonoids	Flavonols	99267	115460	118160	888720	619220	723390	1.21699	0.0146228	0.0367564	6.70297	2.7448	up
pme1598	C22H24O11	Hesperetin-5-O-glucoside	Flavonoids	Flavanones	39531	73266	52495	414590	331530	344620	1.20263	0.00301889	0.0142202	6.59887	2.72222	up
pmd0130	C22H46NO7P	LysoPC 14:0	Lipids	LPC	811070	641370	841140	331510	324570	336210	1.20117	0.0196892	0.045346	0.432638	-1.20877	down
pmb0504	C21H32N4O8	N-(4'-O-glycosyl)-feruloyl agmatine	Alkaloids	Phenolamine	213660	187640	187240	65896	58282	69793	1.21707	0.00164599	0.00922898	0.32958	-1.6013	down
Zmpn008194	C30H48O4	Corosolic acid	Terpenoids	Triterpene	9	9	9	67887	60088	66010	1.22636	0.00131874	0.00823712	7184.63	12.8107	up
mws1610	C30H48O4	Maslinic acid	Terpenoids	Triterpene	9	9	9	79286	72395	60222	1.2262	0.00616972	0.0211969	7848.26	12.9382	up
Lmzn106284	C30H48O4	Alphitolic acid	Terpenoids	Triterpene	9	9	9	107730	72974	45495	1.22449	0.052587	0.0901163	8377.74	13.0323	up
Lmzn006169	C30H48O4	Pomolic acid	Terpenoids	Triterpene	9	9	9	394570	222340	273790	1.22576	0.0283097	0.0577851	32988.9	15.0097	up
pmn001705	C30H48O4	3,24-Dihydroxy-17,21-semiacetal-12(13)oleanolic fruit	Terpenoids	Triterpene	9	9	9	398630	189530	265170	1.22534	0.0432126	0.0778275	31604.8	14.9479	up
pmn001706	C30H48O4	2-Hydroxyoleanolic acid	Terpenoids	Triterpene	9	9	9	88524	60072	59536	1.22587	0.0185233	0.0432906	7708.59	12.9123	up
Smpn011792	C30H48O4	2,3-Dihydroxy-12-ursen-28-oic acid	Terpenoids	Triterpene	9	9	9	407670	197990	262500	1.22539	0.0429729	0.0776646	32154.1	14.9727	up
Lmhp008233	C23H40NO7P	LysoPE 18:4	Lipids	LPE	10352	11431	10989	3405.7	5273.6	2778.4	1.157	0.00482058	0.0187049	0.349619	-1.51615	down
pmn001727	C24H29NO9	N-(4-O-(Glucosyl)-E-feruloyl)-tyramine	Alkaloids	Phenolamine	41203	44073	40294	82264	98392	139460	1.15953	0.0619187	0.102476	2.5493	1.3501	up
pmp000583	C22H20O12	Diosmetin-7-O-glucuronide	Flavonoids	Flavones	1938100	1932200	1856900	4629700	4103900	4369500	1.2214	0.0030402	0.0142561	2.28787	1.19401	up
pmb0883	C23H48NO7P	LysoPE 18:0	Lipids	LPE	24090	23105	22685	7759.2	11163	7710	1.18922	0.00281926	0.0134012	0.381113	-1.39171	down
pmb2319	C23H48NO7P	LysoPC 15:0	Lipids	LPC	982360	980500	999070	291050	276710	293740	1.22578	1.15864e-07	0.000120614	0.290858	-1.78161	down
Lmhp009129	C23H48NO7P	LysoPC 15:0(2n isomer)	Lipids	LPC	163590	129690	174060	35487	27242	30867	1.21344	0.00960669	0.0280752	0.200274	-2.31995	down
pmb3072	C22H26O12	3-O-p-Coumaroylshikimic acid-O-glucoside	Phenolic acids	Phenolic acids	52429	39704	36352	9	9	9	1.22599	0.0128275	0.0334602	0.000210141	-12.2164	down
Lmmn000214	C18H32O15	Solatriose	Others	Saccharides and Alcohols	408770	439330	355580	153340	175930	116230	1.18344	0.00168801	0.00929746	0.370115	-1.43395	down
Hmhn007817	C30H48O5	2α,3α-Dihydroxyursolic acid	Terpenoids	Triterpene	9	9	9	10007	3725.8	5871	1.22171	0.0713579	0.114459	726.067	9.50396	up
Lmmn003398	C23H22O12	Kaempferol-3-O-(6''-acetyl)glucoside	Flavonoids	Flavonols	191160	198930	317900	660710	472450	592440	1.13085	0.00953223	0.0280751	2.43732	1.2853	up
pmd0132	C24H50NO7P	LysoPC 16:0(2n isomer)	Lipids	LPC	3539600	3314100	3217000	1161400	1129800	1127700	1.22455	0.00164898	0.00922898	0.33949	-1.55856	down
pmn001642	C23H20O13	Kaempferol-3-O-(2''-O-acetyl)glucuronide	Flavonoids	Flavonols	80144	148740	82544	276540	220590	238050	1.10878	0.00895682	0.0270262	2.36067	1.2392	up
Lmsn004322	C24H24O12	1,6-Di-O-caffeoyl-β-D-glucose*	Phenolic acids	Phenolic acids	15575	22144	23181	7758.2	5814.2	14234	1.00665	0.0342359	0.0658772	0.456591	-1.13103	down
Lmsn002288	C21H28O14	1-O-Caffeoyl-(6-O-glucosyl)-β-D-glucose	Phenolic acids	Phenolic acids	120400	88101	100190	18530	16160	21265	1.21433	0.0108217	0.0298818	0.181265	-2.46382	down
pme2125	C18H32O16	Raffinose	Others	Saccharides and Alcohols	177590	213120	195560	38195	48879	46860	1.21688	0.00231624	0.0117049	0.228451	-2.13004	down
Hmqp000191	C18H32O16	Planteose	Others	Saccharides and Alcohols	22120	27790	15108	10576	10539	8855.5	1.09658	0.0827262	0.129696	0.460957	-1.1173	down
Lmhp010515	C25H52NO7P	LysoPC 17:0(2n isomer)	Lipids	LPC	47028	40014	45492	14336	12681	8987.5	1.19671	0.000414945	0.00431957	0.271662	-1.88011	down
pmb2406	C25H52NO7P	LysoPC 17:0	Lipids	LPC	34944	26301	35678	8560.4	10760	7292.8	1.19501	0.00995069	0.0284579	0.274581	-1.8647	down
Hmqp006235	C26H46NO7P	LysoPC 18:4	Lipids	LPC	128260	139220	108350	67572	55511	58411	1.18694	0.0103095	0.0290059	0.482915	-1.05016	down
mws1584	C25H24O12	1,3-O-Dicaffeoylquinic Acid (Cynarin)	Phenolic acids	Phenolic acids	467100	372420	484890	81176	111260	45466	1.17171	0.00247672	0.0122193	0.179629	-2.47691	down
pmn001382	C25H24O12	Isochlorogenic acid A	Phenolic acids	Phenolic acids	22966	11547	32682	10564	4216	5328.8	1.01131	0.112911	0.167675	0.29926	-1.74053	down
Lmhn003246	C24H22O13	Sinapoylcaffeoyltartaric acid	Phenolic acids	Phenolic acids	9879	14354	14063	30197	38585	41135	1.17802	0.00926709	0.027563	2.8702	1.52115	up
pma0791	C24H24O13	Naringenin-7-O-(6''-malonyl)glucoside	Flavonoids	Flavanones	200030	282760	227790	94980	95338	62186	1.16349	0.0129271	0.0335589	0.355349	-1.49269	down
mws0126	C26H54NO7P	LysoPC 18:0	Lipids	LPC	572130	498540	614440	244660	269840	275350	1.20504	0.00864717	0.0265505	0.468723	-1.09319	down
pmd0136	C26H54NO7P	LysoPC 18:0(2n isomer)	Lipids	LPC	160350	171760	148990	33658	39018	43980	1.21715	0.00068831	0.0061242	0.242478	-2.04408	down
Lmjp003822	C26H26O12	3,5-O-Dicaffeoylquinic Acid Methyl Ester*	Phenolic acids	Phenolic acids	539400	498660	499590	131200	118270	94490	1.21574	3.02549e-05	0.00134355	0.223692	-2.16041	down
Lmjp003731	C26H26O12	3,4-O-Dicaffeoylquinic Acid Methyl Ester*	Phenolic acids	Phenolic acids	487750	473290	435400	87026	105350	112910	1.21883	0.000286815	0.00360763	0.218617	-2.19352	down
pmb2554	C23H30O14	5-O-Feruloyl quinic acid glucoside*	Phenolic acids	Phenolic acids	97126	102020	89965	30476	30372	38971	1.2092	0.000195139	0.00306591	0.345262	-1.53424	down
pmb2833	C23H30O14	3-O-Feruloylquinic acid-O-glucoside*	Phenolic acids	Phenolic acids	95337	90559	94614	19003	36063	33481	1.16076	0.00423617	0.0173615	0.315664	-1.66354	down
Lmhp007598	C27H52NO7P	LysoPC 19:2(2n isomer)	Lipids	LPC	536830	513250	479620	1032100	981420	1064100	1.21835	0.000137789	0.00275409	2.01191	1.00857	up
Lmdp004892	C24H22O14	Kaempferol-3-O-(6''-malonyl)galactoside	Flavonoids	Flavonols	1616800	1388000	1360100	4889500	5342500	5828600	1.2185	0.00263227	0.0128046	3.67949	1.87951	up
pmp000587	C24H22O14	Luteolin-7-O-(6''-malonyl)glucoside	Flavonoids	Flavones	41983	37082	42425	172940	174070	191660	1.22316	0.00095601	0.00727605	4.43386	2.14856	up
Cmxp004324	C24H24O14	Okanin-4'-O-(6''-O-malonyl)glucoside	Flavonoids	Chalcones	50774	53586	67908	162270	141460	141090	1.20006	0.00070311	0.00620286	2.58214	1.36857	up
pmp001282	C28H50NO7P	Propyl 2-(trimethylammonio)ethyl phosphate	Others	Others	79300	82699	54898	45270	31386	30691	1.09048	0.0335304	0.0648794	0.494922	-1.01473	down
Zmhp006502	C25H24O14	Kaempferide-3-O-(6''-malonyl)glucoside	Flavonoids	Flavonols	55105	53728	64024	115110	109860	138370	1.19245	0.0109049	0.0300232	2.10197	1.07174	up
Lmsn003628	C23H32O15	6'-O-Sinapoylsucrose	Phenolic acids	Phenolic acids	27096	14112	22710	38447	58402	58626	1.08392	0.0258168	0.0539664	2.43241	1.28239	up
pmp000589	C24H22O15	Quercetin-7-O-(6''-malonyl)glucoside	Flavonoids	Flavonols	175070	160480	135380	78928	63737	62508	1.18825	0.00763382	0.0246795	0.435676	-1.19867	down
pmp000394	C26H30O13	Naringenin-7-O-(2''-O-apiosyl)glucoside	Flavonoids	Flavanones	63163	86974	66486	23052	41879	39265	1.06733	0.0186118	0.0432906	0.481002	-1.05589	down
pmd0143	C28H58NO7P	LysoPC 20:0	Lipids	LPC	66284	64456	63396	20947	22984	23617	1.22313	3.55886e-06	0.000617462	0.347942	-1.52308	down
Zmjp003463	C26H28O14	Vitexin-2''-O-xyloside	Flavonoids	Flavonoid carbonoside	14648000	12190000	13193000	2552000	2457600	2562700	1.22374	0.00425282	0.0173615	0.189161	-2.40231	down
Smhp004476	C26H28O14	Isovitexin-2''xyloside	Flavonoids	Flavonoid carbonoside	16105000	15166000	16324000	3601000	2658600	3042400	1.21898	1.58493e-05	0.00112476	0.195441	-2.3552	down
pmp000236	C26H28O14	Isovitexin-8-O-xyloside	Flavonoids	Flavonoid carbonoside	5649000	5623200	4661400	1096600	943100	862600	1.21898	0.00413292	0.0172211	0.18215	-2.4568	down
Lmnp102580	C26H28O14	Apigenin-6-C-(2''-xylosyl)glucoside	Flavonoids	Flavonoid carbonoside	13501000	14661000	13442000	3030400	2734700	2275600	1.21947	0.000111092	0.00251406	0.193267	-2.37133	down
Lmnp202580	C26H28O14	Apigenin-8-C-(2''-xylosyl)glucoside	Flavonoids	Flavonoid carbonoside	11799000	11527000	12691000	2761600	2327400	2409300	1.22288	0.000382797	0.00419465	0.208188	-2.26404	down
pmf0472	C26H28O14	Apiin	Flavonoids	Flavones	180140	179500	190680	28724	46103	30572	1.20732	7.15331e-05	0.00192644	0.191523	-2.38441	down
Lmmp003306	C25H26O15	Quercetin-3-O-xylosyl(1→2)arabinoside	Flavonoids	Flavonols	9	9	9	65355	60784	75569	1.22629	0.00419975	0.0173502	7470.67	12.867	up
Zmzp006857	C29H28O12	Tricin-4'-O-[β-guaiacyl-(9''-O-acetyl)glycerol]ether	Flavonoids	Flavones	2334200	2456900	2477800	5118100	5230900	5332400	1.2244	8.15251e-06	0.000942973	2.15733	1.10925	up
pme3227	C27H30O14	Vitexin-2''-O-rhamnoside	Flavonoids	Flavonoid carbonoside	118920	103860	103780	15062	17614	9178.5	1.20428	0.000518958	0.00504892	0.128168	-2.96389	down
Zmjp003179	C26H28O15	Orientin-2''-O-xyloside	Flavonoids	Flavonoid carbonoside	17962000	21569000	17864000	7869000	5832800	6748800	1.20132	0.00327461	0.0149939	0.356313	-1.48878	down
pmb0636	C26H28O15	Orientin-7-O-arabinoside	Flavonoids	Flavonoid carbonoside	2666900	2341800	2245200	999970	996570	791070	1.20396	0.00175781	0.00953065	0.384291	-1.37973	down
pmp000238	C26H28O15	Luteolin-6-C-arabinoside-7-O-glucoside	Flavonoids	Flavonoid carbonoside	6889700	6932800	5722300	1959500	2501800	2753300	1.19307	0.0021664	0.0111095	0.369131	-1.43779	down
Smhp103736	C26H28O15	isocarlinoside	Flavonoids	Flavonoid carbonoside	4602900	5821000	4301700	1615500	1453600	1346800	1.20779	0.0156884	0.0384989	0.299879	-1.73755	down
MWSHY0056	C27H32O14	Naringenin-7-O-Rutinoside(Narirutin)	Flavonoids	Flavanones	75287	127030	121950	50819	45353	33493	1.11346	0.048392	0.084241	0.399871	-1.32239	down
Xmzn007677	C33H35N5O5	Ergotamine	Alkaloids	Plumerane	510020	514110	627190	264070	242700	221800	1.20107	0.00974888	0.0281124	0.441205	-1.18048	down
pmb0492	C34H37N3O6	N',N'',N'''-p-Coumaroyl-cinnamoyl-caffeoyl spermidine	Alkaloids	Phenolamine	23382	27873	20089	8311.2	10040	10613	1.18468	0.0175871	0.0417995	0.405979	-1.30052	down
mws1290	C30H26O13	Kaempferol-3-O-(6''-p-Coumaroyl)glucoside (Tiliroside)	Flavonoids	Flavonols	9	9	9	5951.7	5066.5	6557	1.22608	0.00542984	0.019903	650.933	9.34637	up
pmp001079	C27H30O15	Luteolin-7-O-neohesperidoside (Lonicerin)	Flavonoids	Flavones	23452	22539	20693	49451	43498	70326	1.16174	0.056966	0.0958023	2.44849	1.29189	up
MWSslk146	C27H30O15	4'-O-Glucosylvitexin	Flavonoids	Flavonoid carbonoside	18919000	16768000	18216000	7203100	6682900	5524700	1.20937	0.000197326	0.00306591	0.360104	-1.47351	down
pmp001106	C27H30O15	Vitexin-2''-O-glucoside	Flavonoids	Flavonoid carbonoside	207080	208780	203590	15660	3605.2	11536	1.18022	3.90773e-05	0.0015016	0.0497235	-4.32993	down
Zmjp003291	C27H30O15	Vitexin-2''-O-galactoside	Flavonoids	Flavonoid carbonoside	18337000	18899000	19453000	7782500	6620400	7602800	1.21871	2.02763e-05	0.00112476	0.388183	-1.36519	down
pmb3002	C28H32O15	Chrysoeriol-7-O-rutinoside	Flavonoids	Flavones	105330	97733	105790	221540	244560	227360	1.22067	0.00100527	0.00737015	2.24528	1.16689	up
mws1661	C28H32O15	Diosmetin-7-O-rutinoside (Diosmin)	Flavonoids	Flavones	612570	656980	530220	1304800	1289000	1052300	1.18485	0.00794179	0.0254382	2.02587	1.01854	up
MWSHY0067	C27H30O16	Quercetin-3-O-rutinoside (Rutin)*	Flavonoids	Flavonols	59123	42015	50252	138610	107280	126060	1.18277	0.00524908	0.0195421	2.4569	1.29684	up
pmn001583	C27H30O16	Quercetin-3-O-robinobioside	Flavonoids	Flavonols	9163.8	20021	17292	44264	27425	47028	1.04665	0.0393407	0.0728259	2.55433	1.35294	up
pmp000126	C27H30O16	Luteolin-6,8-di-C-glucoside	Flavonoids	Flavonoid carbonoside	221070	203820	116050	31768	25648	40920	1.17812	0.0430485	0.0776664	0.181787	-2.45968	down
Lmjp002461	C27H30O16	Quercetin-3-O-neohesperidoside*	Flavonoids	Flavonols	55753	41968	60226	112380	120780	106340	1.17505	0.00126626	0.00813689	2.14946	1.10397	up
pmb0711	C27H30O16	Quercetin-7-O-rutinoside*	Flavonoids	Flavonols	38093	47682	41067	103190	106340	140200	1.1944	0.0198141	0.0455331	2.75721	1.46321	up
HJAP024	C27H30O16	Kaempferol-6,8-di-C-glucoside	Flavonoids	Flavonoid carbonoside	261910	250270	175570	24444	42125	26228	1.20012	0.0150144	0.037482	0.134928	-2.88973	down
pmp001290	C27H26O17	Apigenin-7-O-(2''-glucurosyl)glucuronide	Flavonoids	Flavones	27310	26249	42273	110690	126760	94005	1.18125	0.00477918	0.0187049	3.45871	1.79023	up
pmp000241	C27H28O17	Luteolin-6-C-(2''-glucuronyl)glucoside	Flavonoids	Flavonoid carbonoside	37804	47983	74055	10691	14564	12582	1.17247	0.0623211	0.1029	0.236715	-2.07878	down
Lmzn001664	C27H28O17	Kaempferol-3-O-glucuronide-7-O-glucoside	Flavonoids	Flavonols	44350	59203	40496	164330	178460	183400	1.20656	9.42689e-05	0.00223032	3.65285	1.86902	up
HJN051	C28H32O16	Tamarixetin-3-O-rutinoside	Flavonoids	Flavonols	9959.8	8153.5	12244	9	9	9	1.22572	0.0134281	0.0345153	0.000889407	-10.1349	down
MWStz038	C36H36N2O8	Grossamide	Alkaloids	Phenolamine	8435.8	11883	13411	30022	29725	26876	1.17521	0.00106764	0.00737015	2.56814	1.36073	up
Zmcp002666	C27H30O17	Quercetin-3,7-Di-O-glucoside	Flavonoids	Flavonols	69392	57616	72993	167570	185660	161210	1.20784	0.000668338	0.00604991	2.57219	1.363	up
pmp001311	C27H30O17	6-Hydroxykaempferol-7,6-O-Diglucoside	Flavonoids	Flavonols	81134	77848	73960	184500	221920	259030	1.20373	0.020742	0.0467166	2.85672	1.51436	up
Lmzn001572	C27H26O18	Scutellarein-7-O-glucuronosyl-(1->2)-glucuronide	Flavonoids	Flavones	100470	129140	130430	417640	404810	421490	1.21485	0.000116092	0.00255199	3.455	1.78869	up
Hmgp003086	C29H34O16	Tricin-7-O-rutinoside*	Flavonoids	Flavones	888910	757410	733790	1888000	1623600	1653100	1.20346	0.00182425	0.00982189	2.16994	1.11766	up
Lmgp004959	C29H34O16	Tricin-7-O-neohesperidoside*	Flavonoids	Flavones	946790	648120	904670	1680900	1732900	1876700	1.16637	0.00223336	0.0113967	2.11656	1.08172	up
pmp001289	C28H28O18	Chrysoeriol-7-O-(2''-O-glucuronyl)glucuronide	Flavonoids	Flavones	428520	315500	463990	1726600	1272800	955440	1.15581	0.0499817	0.0864302	3.27385	1.71099	up
Hmln001836	C29H32O17	Kaempferol-3-O-(6''-Acetyl)glucosyl-(1→3)-Galactoside	Flavonoids	Flavonols	24810	33121	37798	7615.2	12117	21234	1.00538	0.0298679	0.0601401	0.427939	-1.22452	down
Lmqn000213	C24H42O21	Stachyose	Others	Saccharides and Alcohols	14343	17050	19262	7548.1	9130.1	6444.7	1.16274	0.00998457	0.0284766	0.456478	-1.13138	down
mws4163	C24H42O21	Nystose	Others	Saccharides and Alcohols	27377	44064	41337	9	9	9	1.22561	0.0183891	0.043115	0.000239408	-12.0282	down
pmb0725	C33H32O15	Tricin-7-O-(2''-feruloyl)glucoside	Flavonoids	Flavones	10981	10558	14205	30504	32908	51341	1.16613	0.0532845	0.0907842	3.21041	1.68276	up
Lmgn002250	C31H34O17	Dicaffeoylquinic acid-O-glucoside	Phenolic acids	Phenolic acids	561530	496790	563910	212280	238860	264660	1.20578	0.000656117	0.00604441	0.441244	-1.18035	down
Hmgp002564	C29H30O19	Tricin-7-O-glucuronyl(2→1)glucuronide	Flavonoids	Flavones	279800	272960	264230	547180	597210	490270	1.20854	0.0113054	0.0306482	2.00083	1.0006	up
pmb1312	C33H36O16	Tricin-4'-O-(guaiacylglycerol)ether-7-O-glucoside	Flavonoids	Flavones	5673800	4663900	5050700	1997800	1560500	2199900	1.19342	0.00160646	0.00915	0.374191	-1.41815	down
pmb0738	C34H34O16	Tricin-7-O-(2''-Sinapoyl)glucoside	Flavonoids	Flavones	40043	44347	47523	96186	129560	97856	1.1914	0.0240294	0.0513942	2.45315	1.29463	up
pmb0706	C30H32O20	Quercetin-3-O-(6''-O-malonyl)glucosyl-5-O-glucoside	Flavonoids	Flavonols	21703	14031	19067	36976	36608	39230	1.15559	0.00728007	0.0238319	2.05861	1.04167	up
Hmcp001618	C32H38O20	Quercetin-3-O-(2''-O-Xylosyl)rutinoside	Flavonoids	Flavonols	65811	67635	54730	28930	26406	22146	1.19496	0.00421672	0.0173502	0.411753	-1.28015	down
pmb0616	C32H38O20	Isoorientin-7-O-(2''-xyloyl)glucoside	Flavonoids	Flavonoid carbonoside	505020	461310	506400	30782	29636	21920	1.22281	0.000715294	0.00625732	0.0559084	-4.16079	down
pme2651	C21H28N7O17P3	NADP (Nicotinamide adenine dinucleotide phosphate)	Nucleotides and derivatives	Nucleotides and derivatives	372880	335850	352830	772550	773650	711790	1.21923	0.000405796	0.00431055	2.12705	1.08885	up
pmb0626	C33H40O20	Apigenin-6-C-glucoside-7-O-Sophoroside	Flavonoids	Flavonoid carbonoside	47326	46352	34906	8291	4732.2	11244	1.1692	0.00510068	0.0193519	0.188726	-2.40563	down
pmb0613	C33H40O20	Apigenin-6,8-di-C-glucoside-4'-O-glucoside	Flavonoids	Flavonoid carbonoside	545690	649170	491360	63396	44434	56219	1.21859	0.00754838	0.0245088	0.097288	-3.36159	down
pmb1108	C33H40O21	Luteolin-6,8-di-C-glucoside-7-O-glucoside	Flavonoids	Flavonoid carbonoside	346940	392860	356210	99332	66482	91948	1.20776	0.000166627	0.00304314	0.235182	-2.08815	down
HJAP023	C33H40O21	Kaempferol-6,8-di-C-glucoside-7-O-glucoside	Flavonoids	Flavonoid carbonoside	1370300	1335700	1740600	370330	464510	355590	1.2071	0.0100653	0.0285162	0.267717	-1.90122	down
pmb2997	C34H40O22	Chrysoeriol-7-O-Sophoroside-5-O-glucuronide	Flavonoids	Flavones	8978.5	6235	9153	57287	50050	50888	1.21454	0.000733407	0.00630973	6.49355	2.69901	up
