# Supplementary material for: Exogenous melatonin ameliorates drought stress in Agropyron mongolicum by regulating flavonoid biosynthesis and carbohydrate metabolism
Source: Front Plant Sci. 2022 Dec 19;13:1051165. doi: 10.3389/fpls.2022.1051165 (PMC9806343; doi:10.3389/fpls.2022.1051165)
Supplement: Supplementary file 2 [file DataSheet_2.zip › Table_7.xlsx]

## Sheet: Sheet1
Index		Class II	CK vs M	CK vs D	CK vs MD	D vs MD
pmp000587	Luteolin-7-O-(6''-malonyl)glucoside	Flavones	-3.13547	-3.90222	-1.75366	2.14856
pmp001079	Luteolin-7-O-neohesperidoside (Lonicerin)	Flavones	-3.37915	-3.70436	-2.41247	1.29189
pmb3002	Chrysoeriol-7-O-rutinoside	Flavones	-2.48901	-2.23413	-1.06724	1.16689
mws1661	Diosmetin-7-O-rutinoside (Diosmin)	Flavones	-2.44968	-2.40942	-1.39088	1.01854
pmb0725	Tricin-7-O-(2''-feruloyl)glucoside	Flavones	-2.55884	-3.66055	-1.97779	1.68276
pmb0738	Tricin-7-O-(2''-Sinapoyl)glucoside	Flavones	-1.03906	-2.66833	-1.37369	1.29463
mws0045	Quercetin-3-O-rhamnoside(Quercitrin)	Flavonols	-11.0135	-11.0135	3.13626	14.1497
Lmdp004892	Kaempferol-3-O-(6''-malonyl)galactoside	Flavonols	-2.75848	-3.55128	-1.67177	1.87951
mws1290	Kaempferol-3-O-(6''-p-Coumaroyl)glucoside (Tiliroside)	Flavonols	-10.8224	-10.8224	-1.47603	9.34637
pme1598	Hesperetin-5-O-glucoside	Flavanones	-1.54768	-1.08469	1.63753	2.72222
MWSHY0056	Naringenin-7-O-Rutinoside(Narirutin)	Flavanones	10.7015	13.5519	12.2295	-1.32239
pme3227	Vitexin-2''-O-rhamnoside	Flavonoid carbonoside	-1.15216	1.86871	-1.09518	-2.96389
pme1453	Melatonin (N-Acetyl-5-methoxytryptamine)	Plumerane	6.47103	-1.16125	6.12429	7.28554
pme2812	6-Hydroxymelatonin	Plumerane	7.67016	-1.23435	7.13202	8.36637
pmn001689	9-Hydroxy-12-oxo-15(Z)-octadecenoic acid	Free fatty acids	-1.66043	1.22321	-1.20871	-2.43192
Lmbn004685	5S,8R-DiHODE; (5S,8R,9Z,12Z)-5,8-Dihydroxyoctadeca-9,12-dienoate	Free fatty acids	-1.79547	1.28826	-1.27727	-2.56553
Zmbn006408	1-O-p-Hydroxycinnamoyl-3-O-caffeoylglycerol	Phenolic acids	10.9472	13.6188	12.0774	-1.54144
Hmbn005456	1-O-Caffeoyl-3-O-p-coumaroylglycerol	Glycerol ester	1.80592	4.46749	2.84785	-1.61963
Cmxp004324	Okanin-4'-O-(6''-O-malonyl)glucoside	Chalcones	-2.42844	-2.84364	-1.47507	1.36857
