# Supplementary material for: Exogenous melatonin ameliorates drought stress in Agropyron mongolicum by regulating flavonoid biosynthesis and carbohydrate metabolism
Source: Front Plant Sci. 2022 Dec 19;13:1051165. doi: 10.3389/fpls.2022.1051165 (PMC9806343; doi:10.3389/fpls.2022.1051165)
Supplement: Supplementary file 2 [file DataSheet_2.zip › Table_8.xlsx]

## Sheet: CK vs D
KEGG_map	Description	DiffRatio_meta	BgRatio_meta	P-value_meta	Adjusted P-value_meta	Index_meta	CID_meta	Count_meta	DiffRatio_gene	BgRatio_gene	P-value_gene	Adjusted P-value_gene	Index_gene	KO_gene	Count_gene
ko01100	Metabolic pathways	82/123	238/322	0.992692	1	pme2292;pme3033;pme3011;pmb0484;pme0006;mws0376;pme0195;mws0491;mws0628;pme1216;pme0490;MWS0811;Zmgn000217;pme2693;pmb0501;pma3649;pme0274;Lmgn000160;MWS1709;Lmbn000198;mws0275;mws1336;mws0749;Lmbn001981;pmb2826;MWS20194;mws0438;mws0437;mws0213;mws0180;pme1439;Lmmn001643;pme3083;mws0344;mws2125;pme2550;MA10039492;mws0154;mws0620;MWSmce220;mws2212;pmf0139;pmf0138;Hmln000297;mws4170;pme2237;Zmgn000…	C00134+C01026+C00334+C00114+C00148+C00122+C00097+C05332+C00633+C10164+C00253+C00408+C00490+C02714+C00179+C00430+C02378+C02642+C00497+C03064+C00149+C00568+C00156+C05585+C02614+C00423+C00532+C01904+C00474+C00628+C00811+C01772+C05653+C00502+C00074+C00417+C05422+C00493+C06213+C00198+C01197+C00124+C00159+C00137+C00031+C01697+C00197+C00624+C00666+C00158+C00333+C00191+C00257+C00078+C05610+C00879+C00818+…	82	1379/3052	17030/43342	9.66112e-11	1.31391e-08	Cluster-31273.138068;Cluster-31273.141178;Cluster-31273.99143;Cluster-31273.143886;Cluster-31273.167807;Cluster-31273.167808;Cluster-31273.31907;Cluster-31273.114976;Cluster-31273.105682;Cluster-31273.67942;Cluster-31273.49373;Cluster-31273.134586;Cluster-31273.88664;Cluster-31273.137082;Cluster-31273.137083;Cluster-31273.137085;Cluster-31273.175205;Cluster-31273.45066;Cluster-31273.59389;Cluster…	K00001+K00001+K00002+K00002+K00002+K00002+K00002+K00008+K00012+K00012+K00020+K00021+K00028+K00029+K00029+K00029+K00029+K00029+K00029+K00029+K00036+K00051+K00052+K00053+K00058+K00059+K00059+K00059+K00059+K00059+K00074+K00078+K00078+K00083+K00083+K00083+K00083+K00083+K00083+K00099+K00103+K00106+K00121+K00122+K00128+K00128+K00128+K00128+K00128+K00128+K00131+K00134+K00161+K00161+K00161+K00161+K00162+…	1379
ko01110	Biosynthesis of secondary metabolites	50/123	125/322	0.3395	1	pme2292;pme0006;mws0376;pme0195;pme0490;MWS0811;pma3649;mws0275;mws0749;HX1365;MWS20194;mws0639;pme1439;Lmmn001643;MWSCX015;mws2125;pme2550;mws0154;MWSmce220;mws2212;Hmln000297;mws4170;Zmgn000447;pme0075;pme0278;mws0281;pme0534;mws0282;pme3443;mws4085;pme0220;pme1453;Lmtn004049;pme1712;pme0088;pme1662;pmn001689;pmb0751;Hmln002806;pmb3074;pme0519;mws0264;pmb0981;pmb0532;mws1077;mws0097;mws2523;MWS…	C00134+C00148+C00122+C00097+C00253+C00408+C00430+C00149+C00156+C05851+C00423+C00196+C00811+C01772+C10945+C00074+C00417+C00493+C00198+C01197+C00137+C00031+C00197+C00624+C00666+C00158+C00257+C00078+C05610+C00482+C11512+C01598+C06082+C00449+C01514+C09833+C21924+C02947+C10434+C12208+C00089+C01083+C00020+C00130+C01527+C05366+C00689+C12249+C07544+C21833	50	942/3052	9940/43342	1.21724e-10	1.65544e-08	Cluster-31273.138068;Cluster-31273.141178;Cluster-31273.99143;Cluster-31273.143886;Cluster-31273.167807;Cluster-31273.167808;Cluster-31273.31907;Cluster-31273.147114;Cluster-31273.64742;Cluster-31273.134586;Cluster-31273.175201;Cluster-31273.139085;Cluster-31273.110267;Cluster-31273.64456;Cluster-31273.102807;Cluster-31273.164619;Cluster-31273.170453;Cluster-31273.20766;Cluster-31273.55934;Cluste…	K00001+K00001+K00002+K00002+K00002+K00002+K00002+K00006+K00006+K00021+K00036+K00052+K00053+K00058+K00059+K00059+K00059+K00059+K00059+K00083+K00083+K00083+K00083+K00083+K00083+K00099+K00106+K00121+K00128+K00128+K00128+K00128+K00128+K00128+K00134+K00161+K00161+K00161+K00161+K00162+K00164+K00164+K00164+K00166+K00167+K00215+K00224+K00225+K00228+K00228+K00232+K00232+K00234+K00235+K00249+K00249+K00276+…	942
ko00250	Alanine, aspartate and glutamate metabolism	3/123	11/322	0.859681	1	pme3011;mws0376;mws0281	C00334+C00122+C00158	3	51/3052	279/43342	3.33333e-10	4.53332e-08	Cluster-31273.152835;Cluster-31273.92644;Cluster-31273.83964;Cluster-31273.94966;Cluster-31273.94970;Cluster-31273.139776;Cluster-31273.148762;Cluster-31273.169166;Cluster-31273.75277;Cluster-31273.98363;Cluster-31273.99966;Cluster-31273.103281;Cluster-31273.103507;Cluster-31273.103510;Cluster-31273.103514;Cluster-31273.103518;Cluster-31273.103652;Cluster-31273.114427;Cluster-31273.114431;Cluster…	K00261+K00764+K00811+K00814+K00814+K00820+K00827+K00827+K00827+K01580+K01580+K01580+K01580+K01580+K01580+K01580+K01915+K01915+K01915+K01915+K01939+K01953+K01953+K01953+K01953+K01953+K01953+K01953+K01953+K13051+K13051+K13051+K13051+K13051+K13051+K13051+K13051+K13051+K13051+K13051+K13051+K13051+K13051+K13051+K14272+K14272+K14272+K14272+K16871+K16871+K17761	51
ko00940	Phenylpropanoid biosynthesis	13/123	22/322	0.0328722	1	HX1365;MWS20194;pme1439;Lmmn001643;MWSCX015;mws2212;pme3443;mws4085;pmb0751;Hmln002806;pmb3074;mws1077;HJN003	C05851+C00423+C00811+C01772+C10945+C01197+C05610+C00482+C02947+C10434+C12208+C01527+C01175	13	153/3052	1343/43342	2.76495e-09	3.76033e-07	Cluster-31273.102632;Cluster-31273.108540;Cluster-31273.121595;Cluster-31273.129095;Cluster-31273.168831;Cluster-31273.174779;Cluster-31273.88605;Cluster-31273.92965;Cluster-31273.95327;Cluster-31273.96742;Cluster-24224.0;Cluster-25642.0;Cluster-29888.0;Cluster-31273.102672;Cluster-31273.102678;Cluster-31273.104531;Cluster-31273.106064;Cluster-31273.108238;Cluster-31273.108244;Cluster-31273.12344…	K00083+K00083+K00083+K00083+K00083+K00083+K00430+K00430+K00430+K00430+K00430+K00430+K00430+K00430+K00430+K00430+K00430+K00430+K00430+K00430+K00430+K00430+K00430+K00430+K00430+K00430+K00430+K00430+K00430+K00430+K00430+K00430+K00430+K00430+K00430+K00430+K00430+K00430+K00430+K00430+K00430+K00430+K00430+K00430+K00430+K00430+K00430+K00430+K00430+K00430+K00430+K00430+K00430+K00487+K00588+K00588+K01188+…	153
ko00500	Starch and sucrose metabolism	4/123	8/322	0.363284	1	mws4170;pme0519;mws0264;mws2523	C00031+C00089+C01083+C00689	4	177/3052	1622/43342	4.0743e-09	5.54105e-07	Cluster-31273.71513;Cluster-31273.76713;Cluster-31273.87039;Cluster-31273.87044;Cluster-31273.87046;Cluster-31273.105638;Cluster-31273.136294;Cluster-31273.140405;Cluster-31273.147208;Cluster-31273.54845;Cluster-31273.125016;Cluster-31273.126941;Cluster-31273.179396;Cluster-31273.67025;Cluster-31273.68882;Cluster-31273.68883;Cluster-31273.83204;Cluster-31273.83205;Cluster-31273.153353;Cluster-312…	K00688+K00688+K00695+K00695+K00695+K00695+K00695+K00695+K00695+K00695+K00696+K00696+K00696+K00700+K00700+K00700+K00700+K00700+K00703+K00844+K00844+K00847+K00847+K00847+K00847+K00963+K00963+K00975+K00975+K00975+K00975+K00975+K00975+K00975+K00975+K00975+K00975+K01087+K01087+K01087+K01087+K01176+K01176+K01176+K01176+K01176+K01176+K01176+K01176+K01176+K01176+K01176+K01176+K01176+K01176+K01176+K01176+…	177
ko00591	Linoleic acid metabolism	7/123	16/322	0.412052	1	pmb2787;Lmbn005443;Lmbn005369;Rfmb091;Lmbn004685;Zmjn004133;Lmbn004240	C14766+C14765+C14762+C14767+C20186+C14827+C14837	7	33/3052	197/43342	3.03931e-06	0.000413346	Cluster-31273.92894;Cluster-31273.92901;Cluster-31273.160608;Cluster-31273.163671;Cluster-31273.174933;Cluster-31273.174935;Cluster-31273.174937;Cluster-31273.34763;Cluster-31273.34765;Cluster-31273.34974;Cluster-31273.144367;Cluster-31273.156404;Cluster-31273.170458;Cluster-31273.176262;Cluster-31273.25340;Cluster-31273.114224;Cluster-31273.114226;Cluster-31273.114242;Cluster-31273.114259;Cluste…	K00454+K00454+K00454+K00454+K00454+K00454+K00454+K00454+K00454+K00454+K01047+K01047+K01047+K01047+K01047+K15718+K15718+K15718+K15718+K15718+K15718+K15718+K15718+K15718+K15718+K15718+K15718+K15718+K15718+K15718+K15718+K15718+K15718	33
ko00941	Flavonoid biosynthesis	8/123	21/322	0.589434	1	pme0088;pme1662;pmb0751;Hmln002806;pmb3074;MWSHY0181;Lmzp002365;mws0046	C01514+C09833+C02947+C10434+C12208+C01460+C16422+C09789	8	65/3052	517/43342	4.43843e-06	0.000603627	Cluster-31273.49792;Cluster-31273.97494;Cluster-31273.85400;Cluster-31273.182483;Cluster-31273.125317;Cluster-31273.125319;Cluster-31273.125322;Cluster-31273.156329;Cluster-31273.179749;Cluster-31273.182750;Cluster-31273.182753;Cluster-31273.182755;Cluster-31273.39235;Cluster-31273.39236;Cluster-31273.135141;Cluster-31273.82220;Cluster-31273.82227;Cluster-31273.36544;Cluster-31273.36545;Cluster-3…	K00475+K00487+K00588+K00588+K00660+K00660+K00660+K00660+K00660+K00660+K00660+K00660+K00660+K00660+K01859+K01859+K01859+K05277+K05277+K05277+K05277+K05278+K05278+K05278+K05278+K05278+K05278+K05278+K05280+K08695+K08695+K08695+K08695+K08695+K08695+K13065+K13065+K13065+K13065+K13065+K13065+K13065+K13065+K13065+K13065+K13065+K13065+K13065+K13065+K13065+K13065+K13065+K13065+K13065+K13065+K13080+K13082+…	65
ko00052	Galactose metabolism	11/123	16/322	0.0112132	0.829779	pmf0139;pmf0138;Hmln000297;mws4170;pme2237;mws1080;pme0519;MA10039641;mws1333;pme2125;Lmqn000213	C00124+C00159+C00137+C00031+C01697+C01235+C00089+C00243+C05402+C00492+C01613	11	73/3052	648/43342	5.30625e-05	0.0072165	Cluster-31273.97336;Cluster-31273.170224;Cluster-31273.100709;Cluster-31273.106750;Cluster-31273.157241;Cluster-31273.108981;Cluster-31273.71723;Cluster-31273.85568;Cluster-31273.87217;Cluster-31273.96167;Cluster-31273.96170;Cluster-31273.96171;Cluster-31273.97446;Cluster-31273.100428;Cluster-31273.102088;Cluster-31273.104034;Cluster-31273.104035;Cluster-31273.104036;Cluster-31273.104041;Cluster-…	K00844+K00844+K00850+K00850+K00850+K00963+K00963+K01193+K01193+K01193+K01193+K01193+K01193+K01193+K01193+K01193+K01193+K01193+K01193+K01193+K01193+K01193+K01193+K01193+K01193+K01193+K01193+K01193+K01193+K01193+K01193+K01193+K01193+K01193+K01193+K01193+K01193+K01193+K01193+K01193+K01193+K01193+K01193+K01193+K01193+K01193+K01784+K01784+K01784+K01784+K01785+K01785+K01785+K01785+K01835+K01835+K06611+…	73
ko00360	Phenylalanine metabolism	5/123	12/322	0.510985	1	mws0376;mws0491;ML10179289;MWS20194;Lmmn001643	C00122+C05332+C05853+C00423+C01772	5	49/3052	389/43342	5.95529e-05	0.00809919	Cluster-31273.51697;Cluster-31273.111421;Cluster-31273.126423;Cluster-31273.126424;Cluster-31273.126426;Cluster-31273.126427;Cluster-31273.173046;Cluster-31273.83964;Cluster-31273.28001;Cluster-31273.67440;Cluster-31273.95373;Cluster-31273.95376;Cluster-31273.97880;Cluster-31273.102215;Cluster-31273.105422;Cluster-31273.118711;Cluster-31273.120817;Cluster-31273.120818;Cluster-31273.120834;Cluster…	K00074+K00276+K00276+K00276+K00276+K00276+K00276+K00811+K00815+K00815+K01426+K01426+K01426+K01426+K01426+K01426+K01426+K01426+K01426+K01426+K01426+K01426+K01426+K01426+K01426+K01426+K01426+K01426+K01426+K01426+K01426+K01593+K01593+K01593+K01593+K01593+K01593+K01593+K01593+K01593+K10775+K10775+K10775+K10775+K10775+K10775+K10775+K10775+K10775	49
ko00944	Flavone and flavonol biosynthesis	13/123	20/322	0.0114057	0.844024	pme0088;MWSHY0008;MWSHY0181;pme2459;mws0045;MWSHY0136;mws4167;Hmln002321;pme3227;pmp001079;pmp001106;Lmsn002815;Hmcp001618	C01514+C01714+C01460+C03951+C01750+C12249+C03515+C12638+C12628+C12630+C04024+C21833+C10175	13	16/3052	93/43342	0.000742601	0.100994	Cluster-31273.85472;Cluster-31273.33768;Cluster-31273.108257;Cluster-31273.108260;Cluster-31273.108261;Cluster-31273.117637;Cluster-31273.122772;Cluster-31273.169570;Cluster-31273.22005;Cluster-31273.36212;Cluster-31273.36213;Cluster-31273.59641;Cluster-31273.126731;Cluster-31273.38640;Cluster-31273.45465;Cluster-31273.45466	K05280+K13080+K13264+K13264+K13264+K13264+K13264+K13264+K13264+K13264+K13264+K13264+K22771+K22771+K22771+K22771	16
ko00950	Isoquinoline alkaloid biosynthesis	1/123	4/322	0.855809	1	pme1439	C00811	1	30/3052	232/43342	0.000961648	0.130784	Cluster-31273.111421;Cluster-31273.126423;Cluster-31273.126424;Cluster-31273.126426;Cluster-31273.126427;Cluster-31273.173046;Cluster-31273.88225;Cluster-31273.90154;Cluster-31273.90155;Cluster-31273.90175;Cluster-31273.103945;Cluster-31273.188228;Cluster-31273.24448;Cluster-31273.36165;Cluster-31273.66586;Cluster-31273.83964;Cluster-31273.28001;Cluster-31273.67440;Cluster-31273.128586;Cluster-31…	K00276+K00276+K00276+K00276+K00276+K00276+K00422+K00422+K00422+K00422+K00422+K00422+K00422+K00422+K00422+K00811+K00815+K00815+K01593+K01593+K01593+K01593+K01593+K01593+K01593+K01593+K01593+K14975+K22097+K22097	30
ko00350	Tyrosine metabolism	4/123	10/322	0.573406	1	mws0376;Lmbn001981;mws0180;pme1439	C00122+C05585+C00628+C00811	4	41/3052	352/43342	0.00110836	0.150737	Cluster-31273.138068;Cluster-31273.141178;Cluster-31273.44897;Cluster-31273.111421;Cluster-31273.126423;Cluster-31273.126424;Cluster-31273.126426;Cluster-31273.126427;Cluster-31273.173046;Cluster-31273.88225;Cluster-31273.90154;Cluster-31273.90155;Cluster-31273.90175;Cluster-31273.103945;Cluster-31273.188228;Cluster-31273.24448;Cluster-31273.36165;Cluster-31273.66586;Cluster-31273.97696;Cluster-3…	K00001+K00001+K00121+K00276+K00276+K00276+K00276+K00276+K00276+K00422+K00422+K00422+K00422+K00422+K00422+K00422+K00422+K00422+K00451+K00811+K00815+K00815+K01555+K01593+K01593+K01593+K01593+K01593+K01593+K01593+K01593+K01593+K01800+K01800+K18857+K18857+K18857+K18857+K18857+K18857+K18857	41
ko00330	Arginine and proline metabolism	7/123	17/322	0.491337	1	pme2292;pme3011;pme0006;pme2693;pmb0501;pmb0490;Lmlp003161	C00134+C00334+C00148+C02714+C00179+C18326+C10497	7	51/3052	464/43342	0.00112958	0.153623	Cluster-31273.95195;Cluster-31273.120869;Cluster-31273.120878;Cluster-31273.15215;Cluster-31273.5134;Cluster-31273.66957;Cluster-31273.109836;Cluster-31273.108488;Cluster-31273.72157;Cluster-31273.83964;Cluster-31273.55065;Cluster-31273.95373;Cluster-31273.95376;Cluster-31273.97880;Cluster-31273.102215;Cluster-31273.105422;Cluster-31273.118711;Cluster-31273.120817;Cluster-31273.120818;Cluster-312…	K00128+K00128+K00128+K00128+K00128+K00128+K00286+K00472+K00472+K00811+K00819+K01426+K01426+K01426+K01426+K01426+K01426+K01426+K01426+K01426+K01426+K01426+K01426+K01426+K01426+K01426+K01426+K01426+K01426+K01426+K01426+K01426+K01476+K01581+K01583+K01583+K01583+K01583+K01583+K01583+K01583+K01611+K10536+K12657+K13366+K13427+K13427+K14085+K14085+K14085+K14085	51
ko00620	Pyruvate metabolism	3/123	6/322	0.418077	1	mws0376;mws0275;mws2125	C00122+C00149+C00074	3	66/3052	647/43342	0.00167742	0.228129	Cluster-31273.138068;Cluster-31273.141178;Cluster-31273.99143;Cluster-31273.143886;Cluster-31273.167807;Cluster-31273.167808;Cluster-31273.31907;Cluster-31273.88664;Cluster-31273.137082;Cluster-31273.137083;Cluster-31273.137085;Cluster-31273.175205;Cluster-31273.45066;Cluster-31273.59389;Cluster-31273.59393;Cluster-31273.109249;Cluster-31273.44897;Cluster-31273.95195;Cluster-31273.120869;Cluster-…	K00001+K00001+K00002+K00002+K00002+K00002+K00002+K00028+K00029+K00029+K00029+K00029+K00029+K00029+K00029+K00051+K00121+K00128+K00128+K00128+K00128+K00128+K00128+K00161+K00161+K00161+K00161+K00162+K00626+K00627+K00627+K00627+K00627+K00873+K00873+K01006+K01512+K01595+K01595+K01595+K01610+K01610+K01638+K01649+K01649+K01759+K01759+K01759+K01759+K01895+K01895+K01895+K01913+K01963+K01963+K14085+K14085+…	66
ko00460	Cyanoamino acid metabolism	1/123	8/322	0.979856	1	pme0195	C00097	1	60/3052	581/43342	0.00199614	0.271475	Cluster-31273.86366;Cluster-31273.86368;Cluster-31273.102109;Cluster-31273.104775;Cluster-31273.105748;Cluster-31273.122420;Cluster-31273.122426;Cluster-31273.129803;Cluster-31273.131609;Cluster-31273.144115;Cluster-31273.150324;Cluster-31273.155620;Cluster-31273.161150;Cluster-31273.187466;Cluster-31273.192108;Cluster-31273.192345;Cluster-31273.37030;Cluster-31273.48939;Cluster-31273.54585;Clust…	K01188+K01188+K01188+K01188+K01188+K01188+K01188+K01188+K01188+K01188+K01188+K01188+K01188+K01188+K01188+K01188+K01188+K01188+K01188+K01188+K01188+K05349+K05349+K05349+K05349+K05349+K05349+K05349+K05350+K05350+K05350+K05350+K05350+K13029+K13029+K13029+K13029+K13051+K13051+K13051+K13051+K13051+K13051+K13051+K13051+K13051+K13051+K13051+K13051+K13051+K13051+K13051+K16266+K20802+K22706+K22706+K22706+…	60
ko00945	Stilbenoid, diarylheptanoid and gingerol biosynthesis	3/123	4/322	0.157632	1	pmb0751;Hmln002806;pmb3074	C02947+C10434+C12208	3	31/3052	259/43342	0.00275615	0.374836	Cluster-31273.97494;Cluster-31273.85400;Cluster-31273.182483;Cluster-31273.87389;Cluster-31273.87390;Cluster-30485.0;Cluster-31273.109504;Cluster-31273.113117;Cluster-31273.157656;Cluster-31273.169300;Cluster-31273.169466;Cluster-31273.17004;Cluster-31273.177215;Cluster-31273.194555;Cluster-31273.194559;Cluster-31273.26132;Cluster-31273.48540;Cluster-31273.48541;Cluster-31273.64750;Cluster-31273.…	K00487+K00588+K00588+K13065+K13065+K13065+K13065+K13065+K13065+K13065+K13065+K13065+K13065+K13065+K13065+K13065+K13065+K13065+K13065+K13065+K13065+K13065+K13065+K16040+K16040+K16040+K17212+K17212+K17212+K17212+K17212	31
ko00430	Taurine and hypotaurine metabolism	1/123	3/322	0.765321	1	pme0195	C00097	1	7/3052	31/43342	0.00499065	0.678729	Cluster-31273.98363;Cluster-31273.99966;Cluster-31273.103281;Cluster-31273.103507;Cluster-31273.103510;Cluster-31273.103514;Cluster-31273.103518	K01580+K01580+K01580+K01580+K01580+K01580+K01580	7
ko00592	alpha-Linolenic acid metabolism	5/123	11/322	0.41685	1	pme0220;pmb2786;Zmyn004676;Zmyn004732;pmn001689	C11512+C16326+C16346+C16342+C21924	5	50/3052	495/43342	0.00677246	0.921055	Cluster-31273.141776;Cluster-31273.113572;Cluster-31273.114625;Cluster-31273.92894;Cluster-31273.92901;Cluster-31273.160608;Cluster-31273.163671;Cluster-31273.174933;Cluster-31273.174935;Cluster-31273.174937;Cluster-31273.34763;Cluster-31273.34765;Cluster-31273.34974;Cluster-31273.144367;Cluster-31273.156404;Cluster-31273.170458;Cluster-31273.176262;Cluster-31273.25340;Cluster-31273.115882;Cluste…	K00224+K00232+K00232+K00454+K00454+K00454+K00454+K00454+K00454+K00454+K00454+K00454+K00454+K01047+K01047+K01047+K01047+K01047+K05894+K05894+K05894+K05894+K05894+K05894+K05894+K05894+K05894+K05894+K05894+K07513+K08241+K08241+K10527+K16818+K16818+K16818+K16818+K16818+K16818+K16818+K16818+K16818+K16818+K18857+K18857+K18857+K18857+K18857+K18857+K18857	50
ko00380	Tryptophan metabolism	8/123	14/322	0.11418	1	pme1216;pme3083;mws0620;Zmtn001624;mws0282;pmb0818;pme1453;pme2812	C10164+C05653+C06213+C02172+C00078+C05660+C01598+C05643	8	65/3052	688/43342	0.0100505	1	Cluster-31273.95195;Cluster-31273.120869;Cluster-31273.120878;Cluster-31273.15215;Cluster-31273.5134;Cluster-31273.66957;Cluster-31273.108393;Cluster-31273.96902;Cluster-31273.102665;Cluster-31273.79777;Cluster-31273.95373;Cluster-31273.95376;Cluster-31273.97880;Cluster-31273.102215;Cluster-31273.105422;Cluster-31273.118711;Cluster-31273.120817;Cluster-31273.120818;Cluster-31273.120834;Cluster-31…	K00128+K00128+K00128+K00128+K00128+K00128+K00626+K00658+K00658+K00837+K01426+K01426+K01426+K01426+K01426+K01426+K01426+K01426+K01426+K01426+K01426+K01426+K01426+K01426+K01426+K01426+K01426+K01426+K01426+K01426+K01426+K01593+K01593+K01593+K01593+K01593+K01593+K01593+K01593+K01593+K03781+K03781+K03781+K03781+K11816+K11816+K11816+K11816+K11817+K11817+K13066+K14085+K14085+K14085+K14085+K22588+K22588+…	65
ko04075	Plant hormone signal transduction	1/123	4/322	0.855809	1	Lmtn004049	C06082	1	185/3052	2232/43342	0.0113818	1	Cluster-31273.86295;Cluster-31273.88063;Cluster-31273.91324;Cluster-31273.91361;Cluster-31273.91372;Cluster-31273.91378;Cluster-31273.91379;Cluster-31273.91396;Cluster-31273.91397;Cluster-31273.91403;Cluster-31273.91407;Cluster-31273.91425;Cluster-31273.96990;Cluster-31273.96995;Cluster-31273.97021;Cluster-31273.104978;Cluster-31273.109215;Cluster-31273.114688;Cluster-31273.115770;Cluster-31273.1…	K13415+K13415+K13415+K13415+K13415+K13415+K13415+K13415+K13415+K13415+K13415+K13415+K13415+K13415+K13415+K13415+K13415+K13415+K13415+K13415+K13415+K13415+K13415+K13415+K13415+K13415+K13415+K13415+K13415+K13416+K13416+K13416+K13416+K13416+K13416+K13416+K13416+K13416+K13416+K13416+K13416+K13416+K13416+K13422+K13422+K13422+K13422+K13422+K13422+K13422+K13422+K13422+K13422+K13422+K13422+K13449+K13449+…	185
ko00908	Zeatin biosynthesis	1/123	9/322	0.987747	1	pmb0981	C00020	1	28/3052	257/43342	0.0146308	1	Cluster-31273.133355;Cluster-31273.166148;Cluster-29276.0;Cluster-31273.115219;Cluster-31273.23696;Cluster-31273.48806;Cluster-31273.86691;Cluster-31273.143261;Cluster-31273.157823;Cluster-31273.179351;Cluster-31273.90031;Cluster-31273.90146;Cluster-31273.90150;Cluster-31273.90164;Cluster-31273.90165;Cluster-31273.98332;Cluster-31273.105536;Cluster-31273.105922;Cluster-31273.105924;Cluster-31273.…	K00279+K00279+K10760+K13493+K13495+K13495+K13496+K13496+K13496+K13496+K23452+K23452+K23452+K23452+K23452+K23452+K23452+K23452+K23452+K23452+K23452+K23452+K23452+K23452+K23452+K23452+K23452+K23452	28
ko00010	Glycolysis / Gluconeogenesis	3/123	6/322	0.418077	1	mws2125;mws4170;Zmgn000447	C00074+C00031+C00197	3	80/3052	895/43342	0.0172056	1	Cluster-31273.138068;Cluster-31273.141178;Cluster-31273.99143;Cluster-31273.143886;Cluster-31273.167807;Cluster-31273.167808;Cluster-31273.31907;Cluster-31273.44897;Cluster-31273.95195;Cluster-31273.120869;Cluster-31273.120878;Cluster-31273.15215;Cluster-31273.5134;Cluster-31273.66957;Cluster-31273.90033;Cluster-31273.104228;Cluster-31273.102702;Cluster-31273.107311;Cluster-31273.107313;Cluster-3…	K00001+K00001+K00002+K00002+K00002+K00002+K00002+K00121+K00128+K00128+K00128+K00128+K00128+K00128+K00131+K00134+K00161+K00161+K00161+K00161+K00162+K00627+K00627+K00627+K00627+K00844+K00844+K00850+K00850+K00850+K00873+K00873+K00927+K00927+K00927+K00927+K00927+K01006+K01568+K01568+K01610+K01610+K01623+K01623+K01689+K01689+K01689+K01689+K01689+K01785+K01785+K01785+K01785+K01792+K01803+K01803+K01810+…	80
ko00710	Carbon fixation in photosynthetic organisms	3/123	9/322	0.736225	1	mws0275;mws2125;Zmgn000447	C00149+C00074+C00197	3	45/3052	475/43342	0.0268932	1	Cluster-31273.88664;Cluster-31273.137082;Cluster-31273.137083;Cluster-31273.137085;Cluster-31273.175205;Cluster-31273.45066;Cluster-31273.59389;Cluster-31273.59393;Cluster-31273.109249;Cluster-31273.104228;Cluster-31273.134001;Cluster-31273.134280;Cluster-31273.164360;Cluster-31273.83314;Cluster-31273.83315;Cluster-31273.94966;Cluster-31273.94970;Cluster-31273.97943;Cluster-31273.97945;Cluster-31…	K00028+K00029+K00029+K00029+K00029+K00029+K00029+K00029+K00051+K00134+K00615+K00615+K00615+K00615+K00615+K00814+K00814+K00927+K00927+K00927+K00927+K00927+K01006+K01595+K01595+K01595+K01602+K01602+K01602+K01602+K01610+K01610+K01623+K01623+K01783+K01803+K01803+K01807+K01807+K03841+K03841+K14272+K14272+K14272+K14272	45
ko00220	Arginine biosynthesis	2/123	9/322	0.916729	1	mws0376;pme0075	C00122+C00624	2	21/3052	193/43342	0.0314988	1	Cluster-31273.152835;Cluster-31273.81808;Cluster-31273.81812;Cluster-31273.83964;Cluster-31273.94966;Cluster-31273.94970;Cluster-31273.85965;Cluster-31273.123786;Cluster-31273.140555;Cluster-31273.103652;Cluster-31273.114427;Cluster-31273.114431;Cluster-31273.114675;Cluster-31273.68485;Cluster-31273.68997;Cluster-31273.99192;Cluster-31273.104112;Cluster-31273.104612;Cluster-31273.107435;Cluster-3…	K00261+K00611+K00611+K00811+K00814+K00814+K00818+K00930+K01476+K01915+K01915+K01915+K01915+K13427+K13427+K14272+K14272+K14272+K14272+K14677+K14677	21
ko00410	beta-Alanine metabolism	2/123	12/322	0.975892	1	pme3011;Lmgn000160	C00334+C02642	2	29/3052	305/43342	0.0620476	1	Cluster-31273.95195;Cluster-31273.120869;Cluster-31273.120878;Cluster-31273.15215;Cluster-31273.5134;Cluster-31273.66957;Cluster-31273.153384;Cluster-31273.113572;Cluster-31273.114625;Cluster-31273.111421;Cluster-31273.126423;Cluster-31273.126424;Cluster-31273.126426;Cluster-31273.126427;Cluster-31273.173046;Cluster-31273.98363;Cluster-31273.99966;Cluster-31273.103281;Cluster-31273.103507;Cluster…	K00128+K00128+K00128+K00128+K00128+K00128+K00207+K00232+K00232+K00276+K00276+K00276+K00276+K00276+K00276+K01580+K01580+K01580+K01580+K01580+K01580+K01580+K01918+K05605+K13366+K14085+K14085+K14085+K14085	29
ko00960	Tropane, piperidine and pyridine alkaloid biosynthesis	3/123	9/322	0.736225	1	pme2292;pme0490;MWS0811	C00134+C00253+C00408	3	12/3052	105/43342	0.0656679	1	Cluster-31273.111421;Cluster-31273.126423;Cluster-31273.126424;Cluster-31273.126426;Cluster-31273.126427;Cluster-31273.173046;Cluster-31273.83964;Cluster-31273.28001;Cluster-31273.67440;Cluster-31273.101700;Cluster-31273.153971;Cluster-31273.185557	K00276+K00276+K00276+K00276+K00276+K00276+K00811+K00815+K00815+K08081+K08081+K08081	12
ko00402	Benzoxazinoid biosynthesis	1/123	3/322	0.765321	1	Lmyp001815	C15772	1	21/3052	213/43342	0.074846	1	Cluster-31273.124284;Cluster-31273.106435;Cluster-31273.178489;Cluster-31273.34426;Cluster-31273.49445;Cluster-31273.49446;Cluster-31273.62370;Cluster-31273.62374;Cluster-31273.66831;Cluster-31273.62378;Cluster-31273.62380;Cluster-31273.116641;Cluster-31273.116642;Cluster-31273.141932;Cluster-31273.54283;Cluster-31273.134413;Cluster-31273.143148;Cluster-31273.161554;Cluster-31273.54870;Cluster-31…	K13222+K13223+K13223+K13223+K13223+K13223+K13223+K13223+K13224+K13225+K13225+K13227+K13227+K13227+K13227+K13229+K13229+K13229+K13229+K13229+K13229	21
ko00650	Butanoate metabolism	3/123	8/322	0.648207	1	pme3011;mws0376;MWS1709	C00334+C00122+C00497	3	13/3052	120/43342	0.0799897	1	Cluster-31273.51697;Cluster-31273.108393;Cluster-31273.98363;Cluster-31273.99966;Cluster-31273.103281;Cluster-31273.103507;Cluster-31273.103510;Cluster-31273.103514;Cluster-31273.103518;Cluster-31273.158310;Cluster-31273.157218;Cluster-31273.161212;Cluster-31273.57478	K00074+K00626+K01580+K01580+K01580+K01580+K01580+K01580+K01580+K01913+K16871+K16871+K17761	13
ko00901	Indole alkaloid biosynthesis	2/123	3/322	0.325746	1	mws4170;mws0282	C00031+C00078	2	13/3052	123/43342	0.092815	1	Cluster-31273.128586;Cluster-31273.128587;Cluster-31273.176764;Cluster-31273.176766;Cluster-31273.176988;Cluster-31273.184206;Cluster-31273.186400;Cluster-31273.34600;Cluster-31273.49366;Cluster-31273.119366;Cluster-31273.119367;Cluster-31273.175678;Cluster-31273.34432	K01593+K01593+K01593+K01593+K01593+K01593+K01593+K01593+K01593+K01757+K01757+K01757+K01757	13
ko01230	Biosynthesis of amino acids	10/123	43/322	0.991832	1	pme0006;pme0195;mws2125;mws0154;Zmgn000447;pme0075;pme0278;mws0281;mws0282;pme1712	C00148+C00097+C00074+C00493+C00197+C00624+C00666+C00158+C00078+C00449	10	108/3052	1378/43342	0.132049	1	Cluster-31273.139085;Cluster-31273.110267;Cluster-31273.64456;Cluster-31273.104228;Cluster-31273.59001;Cluster-31273.109836;Cluster-31273.107062;Cluster-31273.54299;Cluster-31273.81808;Cluster-31273.81812;Cluster-31273.134001;Cluster-31273.134280;Cluster-31273.164360;Cluster-31273.83314;Cluster-31273.83315;Cluster-31273.106273;Cluster-31273.106275;Cluster-31273.97207;Cluster-31273.100970;Cluster-…	K00052+K00053+K00058+K00134+K00215+K00286+K00549+K00549+K00611+K00611+K00615+K00615+K00615+K00615+K00615+K00765+K00765+K00789+K00789+K00789+K00811+K00814+K00814+K00818+K00826+K00826+K00826+K00831+K00850+K00850+K00850+K00873+K00873+K00891+K00891+K00891+K00927+K00927+K00927+K00927+K00927+K00928+K00928+K00930+K01476+K01620+K01620+K01623+K01623+K01647+K01647+K01647+K01647+K01649+K01649+K01681+K01689+…	108
ko00020	Citrate cycle (TCA cycle)	5/123	8/322	0.144112	1	mws0376;mws0275;mws2125;pme2550;mws0281	C00122+C00149+C00074+C00417+C00158	5	24/3052	283/43342	0.199492	1	Cluster-31273.102702;Cluster-31273.107311;Cluster-31273.107313;Cluster-31273.109388;Cluster-31273.106371;Cluster-31273.118290;Cluster-31273.147062;Cluster-31273.147064;Cluster-31273.167369;Cluster-31273.15832;Cluster-31273.37496;Cluster-31273.55651;Cluster-31273.65674;Cluster-31273.65675;Cluster-31273.96902;Cluster-31273.102665;Cluster-31273.75351;Cluster-31273.75352;Cluster-31273.108204;Cluster-…	K00161+K00161+K00161+K00161+K00162+K00164+K00164+K00164+K00234+K00235+K00627+K00627+K00627+K00627+K00658+K00658+K01610+K01610+K01647+K01647+K01647+K01647+K01648+K01681	24
ko00966	Glucosinolate biosynthesis	1/123	9/322	0.987747	1	mws0282	C00078	1	5/3052	45/43342	0.208213	1	Cluster-31273.151738;Cluster-31273.34622;Cluster-31273.37375;Cluster-31273.106538;Cluster-31273.56540	K00826+K00826+K00826+K01703+K01703	5
ko01200	Carbon metabolism	8/123	23/322	0.712512	1	mws0376;pme0195;mws0275;mws2125;MWSmce220;Zmgn000447;mws0281;pme0534	C00122+C00097+C00149+C00074+C00198+C00197+C00158+C00257	8	119/3052	1580/43342	0.232161	1	Cluster-31273.88664;Cluster-31273.137082;Cluster-31273.137083;Cluster-31273.137085;Cluster-31273.175205;Cluster-31273.45066;Cluster-31273.59389;Cluster-31273.59393;Cluster-31273.175201;Cluster-31273.109249;Cluster-31273.64456;Cluster-31273.51697;Cluster-31273.44897;Cluster-31273.130383;Cluster-31273.90033;Cluster-31273.104228;Cluster-31273.102702;Cluster-31273.107311;Cluster-31273.107313;Cluster-…	K00028+K00029+K00029+K00029+K00029+K00029+K00029+K00029+K00036+K00051+K00058+K00074+K00121+K00122+K00131+K00134+K00161+K00161+K00161+K00161+K00162+K00164+K00164+K00164+K00232+K00232+K00234+K00235+K00261+K00297+K00615+K00615+K00615+K00615+K00615+K00626+K00627+K00627+K00627+K00627+K00658+K00658+K00814+K00814+K00831+K00844+K00844+K00850+K00850+K00850+K00873+K00873+K00927+K00927+K00927+K00927+K00927+…	119
ko00300	Lysine biosynthesis	2/123	7/322	0.819514	1	pme0278;pme1712	C00666+C00449	2	7/3052	74/43342	0.26461	1	Cluster-31273.59001;Cluster-31273.118145;Cluster-31273.118149;Cluster-31273.150883;Cluster-31273.177969;Cluster-31273.119375;Cluster-31273.83950	K00215+K00928+K00928+K01714+K01714+K10206+K12524	7
ko00040	Pentose and glucuronate interconversions	7/123	11/322	0.0753141	1	mws1499;mws0438;mws0437;mws0213;mws0344;mws1189;pme3705	C00216+C00532+C01904+C00474+C00502+C00333+C00191	7	47/3052	607/43342	0.269459	1	Cluster-31273.99143;Cluster-31273.143886;Cluster-31273.167807;Cluster-31273.167808;Cluster-31273.31907;Cluster-31273.114976;Cluster-31273.105682;Cluster-31273.67942;Cluster-31273.62911;Cluster-31273.80067;Cluster-31273.107054;Cluster-31273.164765;Cluster-31273.108981;Cluster-31273.71723;Cluster-31273.87309;Cluster-31273.87313;Cluster-31273.139254;Cluster-31273.163146;Cluster-31273.198737;Cluster-…	K00002+K00002+K00002+K00002+K00002+K00008+K00012+K00012+K00078+K00078+K00854+K00875+K00963+K00963+K01051+K01051+K01051+K01051+K01051+K01051+K01051+K01184+K01184+K01184+K01213+K01213+K01213+K01213+K01728+K01728+K01728+K01728+K01728+K01728+K01728+K01728+K01728+K01728+K01728+K01728+K01728+K01728+K01728+K01728+K01783+K22935+K22935	47
ko00860	Porphyrin and chlorophyll metabolism	1/123	3/322	0.765321	1	pma3649	C00430	1	21/3052	257/43342	0.270855	1	Cluster-31273.86985;Cluster-31273.118775;Cluster-31273.94120;Cluster-31273.109916;Cluster-31273.41699;Cluster-31273.57844;Cluster-31273.18246;Cluster-31273.93078;Cluster-31273.112311;Cluster-31273.112331;Cluster-31273.144103;Cluster-31273.144106;Cluster-31273.73848;Cluster-31273.125095;Cluster-31273.156423;Cluster-31273.156427;Cluster-31273.102666;Cluster-31273.103533;Cluster-31273.103534;Cluster…	K00228+K00228+K01698+K02492+K08099+K08099+K08100+K13071+K13071+K13071+K13071+K13071+K13071+K13606+K19054+K19054+K22013+K22013+K22013+K22013+K22013	21
ko00310	Lysine degradation	2/123	12/322	0.975892	1	MWS0811;pme1712	C00408+C00449	2	26/3052	325/43342	0.277696	1	Cluster-31273.95195;Cluster-31273.120869;Cluster-31273.120878;Cluster-31273.15215;Cluster-31273.5134;Cluster-31273.66957;Cluster-31273.29872;Cluster-31273.29876;Cluster-31273.108393;Cluster-31273.96902;Cluster-31273.102665;Cluster-31273.140088;Cluster-31273.154426;Cluster-31273.122892;Cluster-31273.122895;Cluster-31273.62209;Cluster-31273.120116;Cluster-31273.129787;Cluster-31273.131672;Cluster-3…	K00128+K00128+K00128+K00128+K00128+K00128+K00306+K00306+K00626+K00658+K00658+K11420+K11426+K11430+K11430+K11430+K14085+K14085+K14085+K14085+K14157+K14157+K14157+K14157+K14157+K24405	26
ko00730	Thiamine metabolism	2/123	4/322	0.493859	1	pme0195;pmb0952	C00097+C00378	2	8/3052	93/43342	0.331767	1	Cluster-31273.110179;Cluster-31273.110182;Cluster-31273.123074;Cluster-31273.165002;Cluster-31273.105186;Cluster-31273.63972;Cluster-31273.66202;Cluster-31273.140028	K00939+K00939+K00939+K00949+K03146+K03147+K03147+K06949	8
ko00053	Ascorbate and aldarate metabolism	8/123	14/322	0.11418	1	Lmbn000198;mws1499;MA10039492;Hmln000297;mws1189;pme3705;Zmpn000199;Zmyn000108	C03064+C00216+C05422+C00137+C00333+C00191+C00879+C00818	8	36/3052	482/43342	0.38127	1	Cluster-31273.99143;Cluster-31273.143886;Cluster-31273.167807;Cluster-31273.167808;Cluster-31273.31907;Cluster-31273.105682;Cluster-31273.67942;Cluster-31273.74090;Cluster-31273.95195;Cluster-31273.120869;Cluster-31273.120878;Cluster-31273.15215;Cluster-31273.5134;Cluster-31273.66957;Cluster-31273.103188;Cluster-31273.165420;Cluster-31273.168820;Cluster-31273.169601;Cluster-31273.64825;Cluster-31…	K00002+K00002+K00002+K00002+K00002+K00012+K00012+K00103+K00128+K00128+K00128+K00128+K00128+K00128+K00225+K00423+K00423+K00423+K00423+K00434+K00434+K00434+K00434+K00434+K08232+K08232+K10046+K14085+K14085+K14085+K14085+K14190+K21888+K21888+K21888+K21888	36
ko01210	2-Oxocarboxylic acid metabolism	4/123	22/322	0.990351	1	pme2550;pme0075;mws0281;mws0282	C00417+C00624+C00158+C00078	4	27/3052	358/43342	0.384085	1	Cluster-31273.139085;Cluster-31273.110267;Cluster-31273.83964;Cluster-31273.94966;Cluster-31273.94970;Cluster-31273.85965;Cluster-31273.151738;Cluster-31273.34622;Cluster-31273.37375;Cluster-31273.118145;Cluster-31273.118149;Cluster-31273.123786;Cluster-31273.108204;Cluster-31273.54398;Cluster-31273.75764;Cluster-31273.75766;Cluster-31273.171235;Cluster-31273.183271;Cluster-31273.92594;Cluster-31…	K00052+K00053+K00811+K00814+K00814+K00818+K00826+K00826+K00826+K00928+K00928+K00930+K01647+K01647+K01647+K01647+K01649+K01649+K01681+K01703+K01703+K14272+K14272+K14272+K14272+K14677+K14677	27
ko00524	Neomycin, kanamycin and gentamicin biosynthesis	1/123	5/322	0.911581	1	mws4170	C00031	1	2/3052	21/43342	0.440943	1	Cluster-31273.97336;Cluster-31273.170224	K00844+K00844	2
ko00630	Glyoxylate and dicarboxylate metabolism	4/123	14/322	0.851062	1	mws0275;pme2550;Zmgn000447;mws0281	C00149+C00417+C00197+C00158	4	41/3052	568/43342	0.457804	1	Cluster-31273.130383;Cluster-31273.108393;Cluster-31273.102891;Cluster-31273.103289;Cluster-31273.103726;Cluster-31273.103742;Cluster-31273.169645;Cluster-31273.108204;Cluster-31273.54398;Cluster-31273.75764;Cluster-31273.75766;Cluster-31273.92594;Cluster-31273.145243;Cluster-31273.67985;Cluster-31273.67995;Cluster-31273.158310;Cluster-31273.103652;Cluster-31273.114427;Cluster-31273.114431;Cluste…	K00122+K00626+K01602+K01602+K01602+K01602+K01638+K01647+K01647+K01647+K01647+K01681+K01895+K01895+K01895+K01913+K01915+K01915+K01915+K01915+K03781+K03781+K03781+K03781+K11517+K14272+K14272+K14272+K14272+K15893+K15893+K15893+K15893+K15893+K15919+K15919+K22133+K22133+K22133+K22133+K22133	41
ko02010	ABC transporters	17/123	42/322	0.434473	1	pme2292;pmb0484;pme0006;pma3649;pmf0138;Hmln000297;mws4170;mws1189;pme1194;pme3732;pmb0952;pme1086;pme0519;mws0264;MA10039641;mws1333;pme2125	C00134+C00114+C00148+C00430+C00159+C00137+C00031+C00333+C00881+C00475+C00378+C00051+C00089+C01083+C00243+C05402+C00492	17	51/3052	710/43342	0.462178	1	Cluster-31273.178661;Cluster-31273.132389;Cluster-31273.137431;Cluster-31273.160654;Cluster-31273.169392;Cluster-31273.175369;Cluster-31273.189316;Cluster-31273.192130;Cluster-31273.192131;Cluster-31273.51314;Cluster-31273.51315;Cluster-31273.63770;Cluster-31273.73599;Cluster-31273.83307;Cluster-31273.77088;Cluster-31273.111433;Cluster-31273.124208;Cluster-31273.170984;Cluster-31273.30018;Cluster…	K05643+K05658+K05658+K05658+K05658+K05658+K05658+K05658+K05658+K05658+K05658+K05658+K05658+K05658+K05662+K05665+K05665+K05665+K05665+K05665+K05665+K05665+K05666+K05666+K05681+K05681+K05681+K05681+K05681+K05681+K05681+K05681+K05681+K05681+K05681+K05681+K05681+K05681+K05681+K05681+K08711+K08711+K08711+K08711+K08711+K08711+K08711+K08711+K08711+K08711+K08711	51
ko00130	Ubiquinone and other terpenoid-quinone biosynthesis	3/123	5/322	0.285567	1	mws0749;MWS20194;pme1439	C00156+C00423+C00811	3	31/3052	430/43342	0.472717	1	Cluster-31273.97494;Cluster-31273.144777;Cluster-31273.28001;Cluster-31273.67440;Cluster-31273.119863;Cluster-31273.119864;Cluster-31273.126894;Cluster-31273.129238;Cluster-31273.165200;Cluster-31273.75283;Cluster-31273.67639;Cluster-31273.98064;Cluster-31273.100981;Cluster-31273.126868;Cluster-31273.130424;Cluster-31273.135146;Cluster-31273.117259;Cluster-31273.90025;Cluster-31273.99883;Cluster-…	K00487+K00591+K00815+K00815+K01904+K01904+K01904+K01904+K01904+K03809+K06127+K09833+K09833+K09833+K09833+K09833+K12501+K12502+K12502+K12502+K12502+K14759+K17872+K17872+K17872+K17872+K17872+K17872+K17872+K19222+K19222	31
ko00520	Amino sugar and nucleotide sugar metabolism	4/123	12/322	0.738808	1	pmf0138;mws4170;mws1189;pme3705	C00159+C00031+C00333+C00191	4	70/3052	983/43342	0.479028	1	Cluster-31273.105682;Cluster-31273.67942;Cluster-31273.139776;Cluster-31273.97336;Cluster-31273.170224;Cluster-31273.127003;Cluster-31273.140738;Cluster-31273.162419;Cluster-31273.74089;Cluster-31273.108981;Cluster-31273.71723;Cluster-31273.123531;Cluster-31273.86584;Cluster-31273.86587;Cluster-31273.158042;Cluster-31273.171408;Cluster-31273.176469;Cluster-31273.33204;Cluster-31273.38994;Cluster-…	K00012+K00012+K00820+K00844+K00844+K00847+K00847+K00847+K00847+K00963+K00963+K00972+K00975+K00975+K00975+K00975+K00975+K00975+K00975+K00975+K00975+K00975+K01097+K01183+K01183+K01183+K01183+K01183+K01183+K01183+K01183+K01183+K01183+K01183+K01784+K01784+K01784+K01784+K01809+K01810+K01810+K01810+K01835+K01835+K08678+K10046+K12373+K12373+K13648+K15920+K15920+K15920+K15920+K15920+K15920+K17497+K17497+…	70
ko04070	Phosphatidylinositol signaling system	1/123	1/322	0.381988	1	Hmln000297	C00137	1	49/3052	687/43342	0.484254	1	Cluster-23460.1;Cluster-31273.145209;Cluster-31273.148930;Cluster-31273.150851;Cluster-31273.17140;Cluster-31273.197498;Cluster-31273.197868;Cluster-31273.29655;Cluster-31273.36073;Cluster-31273.38181;Cluster-31273.38183;Cluster-31273.38184;Cluster-31273.54159;Cluster-31273.67750;Cluster-31273.72077;Cluster-31273.73692;Cluster-31273.80547;Cluster-31273.105022;Cluster-31273.19384;Cluster-31273.552…	K00889+K00889+K00889+K00889+K00889+K00889+K00889+K00889+K00889+K00889+K00889+K00889+K00889+K00889+K00889+K00889+K00889+K00901+K00901+K00901+K00901+K00913+K00913+K00913+K00921+K00921+K00921+K00981+K01092+K01092+K01099+K02183+K02183+K02183+K02183+K02183+K02183+K05857+K10572+K10572+K13024+K13024+K13024+K13024+K18081+K18081+K20279+K20279+K21797	49
ko00561	Glycerolipid metabolism	1/123	4/322	0.855809	1	Zmgn000447	C00197	1	52/3052	734/43342	0.502738	1	Cluster-31273.99143;Cluster-31273.143886;Cluster-31273.167807;Cluster-31273.167808;Cluster-31273.31907;Cluster-31273.95195;Cluster-31273.120869;Cluster-31273.120878;Cluster-31273.15215;Cluster-31273.5134;Cluster-31273.66957;Cluster-31273.113589;Cluster-31273.8803;Cluster-31273.96704;Cluster-31273.132438;Cluster-31273.144752;Cluster-31273.144762;Cluster-31273.24632;Cluster-31273.24634;Cluster-3127…	K00002+K00002+K00002+K00002+K00002+K00128+K00128+K00128+K00128+K00128+K00128+K00630+K00679+K00679+K00679+K00679+K00679+K00679+K00679+K00679+K00679+K00679+K00679+K00679+K00864+K00901+K00901+K00901+K00901+K01054+K01054+K01054+K01054+K03715+K06119+K07407+K07407+K09480+K13508+K13508+K13508+K13508+K14085+K14085+K14085+K14085+K18693+K18693+K18693+K18693+K21362+K24189	52
ko00480	Glutathione metabolism	4/123	10/322	0.573406	1	pme2292;pme0195;MA10039492;pme1086	C00134+C00097+C05422+C00051	4	74/3052	1056/43342	0.535162	1	Cluster-31273.175201;Cluster-31273.86656;Cluster-31273.102343;Cluster-31273.105938;Cluster-31273.53741;Cluster-31273.88839;Cluster-31273.92606;Cluster-31273.104824;Cluster-31273.110306;Cluster-31273.59653;Cluster-31273.85671;Cluster-31273.85678;Cluster-31273.90391;Cluster-31273.95972;Cluster-31273.96003;Cluster-31273.96005;Cluster-31273.96008;Cluster-31273.96011;Cluster-31273.96013;Cluster-31273.…	K00036+K00383+K00432+K00432+K00432+K00434+K00434+K00434+K00434+K00434+K00799+K00799+K00799+K00799+K00799+K00799+K00799+K00799+K00799+K00799+K00799+K00799+K00799+K00799+K00799+K00799+K00799+K00799+K00799+K00799+K00799+K00799+K00799+K00799+K00799+K00799+K00799+K00799+K00799+K00799+K00799+K00799+K00799+K00799+K00799+K00799+K00799+K00799+K00799+K00799+K00799+K01255+K01255+K01255+K01255+K01255+K01469+…	74
ko01040	Biosynthesis of unsaturated fatty acids	1/123	5/322	0.911581	1	pmn001610	C16525	1	12/3052	175/43342	0.580479	1	Cluster-31273.113572;Cluster-31273.114625;Cluster-31273.16577;Cluster-31273.71829;Cluster-31273.182823;Cluster-31273.44171;Cluster-31273.136379;Cluster-31273.81329;Cluster-31273.88324;Cluster-31273.110156;Cluster-31273.113376;Cluster-31273.124605	K00232+K00232+K03921+K07513+K10251+K10251+K10258+K10258+K10703+K10703+K10703+K10703	12
ko00660	C5-Branched dibasic acid metabolism	3/123	8/322	0.648207	1	Zmgn000217;pmb2826;pme2550	C00490+C02614+C00417	3	3/3052	43/43342	0.591491	1	Cluster-31273.139085;Cluster-31273.106538;Cluster-31273.56540	K00052+K01703+K01703	3
ko00260	Glycine, serine and threonine metabolism	6/123	13/322	0.371058	1	pme3033;pmb0484;pme0195;pma3649;Zmgn000447;mws0282	C01026+C00114+C00097+C00430+C00197+C00078	6	35/3052	525/43342	0.656798	1	Cluster-31273.64456;Cluster-31273.111421;Cluster-31273.126423;Cluster-31273.126424;Cluster-31273.126426;Cluster-31273.126427;Cluster-31273.173046;Cluster-31273.29872;Cluster-31273.29876;Cluster-31273.148762;Cluster-31273.169166;Cluster-31273.75277;Cluster-31273.43809;Cluster-31273.118145;Cluster-31273.118149;Cluster-31273.136734;Cluster-31273.136742;Cluster-31273.83950;Cluster-31273.120116;Cluste…	K00058+K00276+K00276+K00276+K00276+K00276+K00276+K00306+K00306+K00827+K00827+K00827+K00831+K00928+K00928+K01620+K01620+K12524+K14085+K14085+K14085+K14085+K14272+K14272+K14272+K14272+K15633+K15634+K15893+K15893+K15893+K15893+K15893+K15919+K15919	35
ko00906	Carotenoid biosynthesis	1/123	1/322	0.381988	1	Lmtn004049	C06082	1	15/3052	241/43342	0.726215	1	Cluster-31273.101012;Cluster-31273.105394;Cluster-31273.105397;Cluster-31273.116467;Cluster-31273.169049;Cluster-31273.75858;Cluster-31273.99829;Cluster-31273.86018;Cluster-31273.168904;Cluster-31273.40202;Cluster-31273.40205;Cluster-31273.173949;Cluster-31273.159089;Cluster-31273.71592;Cluster-31273.95184	K02291+K02291+K02291+K02291+K02291+K02293+K09835+K09838+K09838+K09840+K09840+K09841+K09843+K09843+K15747	15
ko00270	Cysteine and methionine metabolism	4/123	15/322	0.890009	1	pme0195;Zmgn000447;pme2890;pme1086	C00097+C00197+C01817+C00051	4	46/3052	707/43342	0.733248	1	Cluster-31273.64456;Cluster-31273.107062;Cluster-31273.54299;Cluster-31273.163065;Cluster-31273.97207;Cluster-31273.100970;Cluster-31273.101035;Cluster-31273.83964;Cluster-31273.28001;Cluster-31273.67440;Cluster-31273.151738;Cluster-31273.34622;Cluster-31273.37375;Cluster-31273.148762;Cluster-31273.169166;Cluster-31273.75277;Cluster-31273.43809;Cluster-31273.79777;Cluster-31273.109596;Cluster-312…	K00058+K00549+K00549+K00558+K00789+K00789+K00789+K00811+K00815+K00815+K00826+K00826+K00826+K00827+K00827+K00827+K00831+K00837+K00899+K00928+K00928+K01011+K01611+K01738+K01738+K01738+K01738+K01761+K01761+K01762+K01762+K01919+K01919+K01919+K01919+K05933+K05933+K05933+K05933+K05933+K12524+K20772+K20772+K21456+K21456+K23977	46
ko00770	Pantothenate and CoA biosynthesis	2/123	10/322	0.94441	1	pme0195;Lmgn000160	C00097+C02642	2	18/3052	292/43342	0.753678	1	Cluster-31273.110267;Cluster-31273.95195;Cluster-31273.120869;Cluster-31273.120878;Cluster-31273.15215;Cluster-31273.5134;Cluster-31273.66957;Cluster-31273.153384;Cluster-31273.151738;Cluster-31273.34622;Cluster-31273.37375;Cluster-31273.49274;Cluster-31273.53284;Cluster-31273.89589;Cluster-31273.156733;Cluster-31273.156740;Cluster-31273.89457;Cluster-31273.137388	K00053+K00128+K00128+K00128+K00128+K00128+K00128+K00207+K00826+K00826+K00826+K01513+K01513+K01918+K01922+K01922+K02201+K06133	18
ko00562	Inositol phosphate metabolism	2/123	4/322	0.493859	1	Hmln000297;pme3705	C00137+C00191	2	39/3052	617/43342	0.781022	1	Cluster-23460.1;Cluster-31273.145209;Cluster-31273.148930;Cluster-31273.150851;Cluster-31273.17140;Cluster-31273.197498;Cluster-31273.197868;Cluster-31273.29655;Cluster-31273.36073;Cluster-31273.38181;Cluster-31273.38183;Cluster-31273.38184;Cluster-31273.54159;Cluster-31273.67750;Cluster-31273.72077;Cluster-31273.73692;Cluster-31273.80547;Cluster-31273.54446;Cluster-31273.68727;Cluster-31273.8354…	K00889+K00889+K00889+K00889+K00889+K00889+K00889+K00889+K00889+K00889+K00889+K00889+K00889+K00889+K00889+K00889+K00889+K00913+K00913+K00913+K00921+K00921+K00921+K01092+K01092+K01099+K01114+K01114+K01803+K01803+K05857+K10572+K10572+K18081+K18081+K20279+K20279+K21797+K22913	39
ko00230	Purine metabolism	2/123	18/322	0.998327	1	pmb0981;pmb0532	C00020+C00130	2	39/3052	643/43342	0.854473	1	Cluster-31273.137480;Cluster-31273.86050;Cluster-31273.120313;Cluster-31273.66490;Cluster-31273.92644;Cluster-31273.128142;Cluster-31273.181218;Cluster-31273.88769;Cluster-31273.165506;Cluster-31273.110179;Cluster-31273.110182;Cluster-31273.123074;Cluster-31273.66703;Cluster-31273.62020;Cluster-31273.127992;Cluster-31273.123179;Cluster-31273.132204;Cluster-31273.198211;Cluster-31273.131200;Cluste…	K00106+K00365+K00602+K00759+K00764+K00856+K00860+K00873+K00873+K00939+K00939+K00939+K00940+K00942+K00951+K01081+K01081+K01081+K01510+K01510+K01510+K01510+K01510+K01510+K01513+K01513+K01835+K01835+K01939+K02083+K02083+K02083+K03787+K03787+K10807+K14641+K14641+K14641+K18447	39
ko00740	Riboflavin metabolism	1/123	4/322	0.855809	1	mws0213	C00474	1	10/3052	188/43342	0.859296	1	Cluster-31273.49274;Cluster-31273.53284;Cluster-31273.120799;Cluster-31273.62237;Cluster-31273.84872;Cluster-29230.0;Cluster-31273.135720;Cluster-31273.160475;Cluster-31273.78943;Cluster-31273.66443	K01513+K01513+K14379+K14379+K14379+K20884+K20884+K20884+K20884+K22912	10
ko00760	Nicotinate and nicotinamide metabolism	3/123	13/322	0.929605	1	pme3011;mws0376;pme0490	C00334+C00122+C00253	3	9/3052	175/43342	0.874646	1	Cluster-28854.0;Cluster-31273.123179;Cluster-31273.132204;Cluster-31273.198211;Cluster-31273.125330;Cluster-31273.49274;Cluster-31273.53284;Cluster-31273.92233;Cluster-31273.21017	K00858+K01081+K01081+K01081+K01240+K01513+K01513+K03787+K03787	9
ko04122	Sulfur relay system	2/123	4/322	0.493859	1	pme0195;pmb0952	C00097+C00378	2	2/3052	50/43342	0.87583	1	Cluster-31273.99098;Cluster-31273.179232	K01011+K03635	2
ko00920	Sulfur metabolism	1/123	6/322	0.945889	1	pme0195	C00097	1	8/3052	159/43342	0.878552	1	Cluster-31273.181218;Cluster-31273.99098;Cluster-31273.100210;Cluster-31273.100212;Cluster-31273.106089;Cluster-31273.150035;Cluster-31273.72225;Cluster-31273.72226	K00860+K01011+K01738+K01738+K01738+K01738+K17285+K17285	8
ko00240	Pyrimidine metabolism	3/123	17/322	0.984449	1	Lmgn000160;pme1194;pme3732	C02642+C00881+C00475	3	36/3052	614/43342	0.892909	1	Cluster-31273.153384;Cluster-31273.158934;Cluster-31273.112517;Cluster-31273.79732;Cluster-31273.66703;Cluster-31273.144658;Cluster-31273.32847;Cluster-31273.43222;Cluster-31273.55616;Cluster-31273.123179;Cluster-31273.132204;Cluster-31273.198211;Cluster-31273.125330;Cluster-31273.131200;Cluster-31273.131204;Cluster-31273.139619;Cluster-31273.159839;Cluster-31273.180080;Cluster-31273.63086;Cluste…	K00207+K00761+K00857+K00876+K00940+K00943+K00943+K00943+K00943+K01081+K01081+K01081+K01240+K01510+K01510+K01510+K01510+K01510+K01510+K01513+K01513+K01520+K01937+K01937+K01937+K01937+K01937+K01937+K03787+K03787+K10807+K13800+K13800+K14641+K14641+K14641	36
ko00400	Phenylalanine, tyrosine and tryptophan biosynthesis	3/123	9/322	0.736225	1	mws2125;mws0154;mws0282	C00074+C00493+C00078	3	11/3052	230/43342	0.936492	1	Cluster-31273.83964;Cluster-31273.28001;Cluster-31273.67440;Cluster-31273.99051;Cluster-31273.130950;Cluster-31273.84273;Cluster-31273.88904;Cluster-31273.41115;Cluster-31273.196062;Cluster-31273.115178;Cluster-31273.42182	K00811+K00815+K00815+K00891+K00891+K00891+K01735+K01817+K01850+K05359+K13832	11
ko00030	Pentose phosphate pathway	4/123	8/322	0.363284	1	MWSmce220;mws4170;Zmgn000447;pme0534	C00198+C00031+C00197+C00257	4	22/3052	421/43342	0.945747	1	Cluster-31273.175201;Cluster-31273.90033;Cluster-31273.134001;Cluster-31273.134280;Cluster-31273.164360;Cluster-31273.83314;Cluster-31273.83315;Cluster-31273.100709;Cluster-31273.106750;Cluster-31273.157241;Cluster-31273.107185;Cluster-31273.113603;Cluster-31273.80743;Cluster-31273.158843;Cluster-31273.78258;Cluster-31273.123540;Cluster-31273.123542;Cluster-31273.200799;Cluster-31273.101517;Clust…	K00036+K00131+K00615+K00615+K00615+K00615+K00615+K00850+K00850+K00850+K01623+K01623+K01783+K01807+K01807+K01810+K01810+K01810+K01835+K01835+K03841+K03841	22
ko01240	Biosynthesis of cofactors	16/123	51/322	0.895554	1	pme0195;pme0490;pma3649;mws1336;mws0749;mws2125;mws0154;Zmgn000447;mws0281;mws1189;pme3705;mws0282;pmb0952;pme1086;pmb0981;pmb0532	C00097+C00253+C00430+C00568+C00156+C00074+C00493+C00197+C00158+C00333+C00191+C00078+C00378+C00051+C00020+C00130	16	108/3052	1773/43342	0.952283	1	Cluster-31273.99143;Cluster-31273.143886;Cluster-31273.167807;Cluster-31273.167808;Cluster-31273.31907;Cluster-31273.105682;Cluster-31273.67942;Cluster-31273.102807;Cluster-31273.164619;Cluster-31273.170453;Cluster-31273.20766;Cluster-31273.55934;Cluster-31273.74090;Cluster-31273.95195;Cluster-31273.120869;Cluster-31273.120878;Cluster-31273.15215;Cluster-31273.5134;Cluster-31273.66957;Cluster-312…	K00002+K00002+K00002+K00002+K00002+K00012+K00012+K00059+K00059+K00059+K00059+K00059+K00103+K00128+K00128+K00128+K00128+K00128+K00128+K00225+K00228+K00228+K00591+K00652+K00789+K00789+K00789+K00826+K00826+K00826+K00831+K00858+K00873+K00873+K00939+K00939+K00939+K00940+K00949+K00963+K00963+K01698+K01809+K01918+K01919+K01919+K01919+K01919+K01922+K01922+K01937+K01937+K01937+K01937+K01937+K01937+K01939+…	108
ko00051	Fructose and mannose metabolism	1/123	4/322	0.855809	1	pmf0138	C00159	1	22/3052	455/43342	0.978703	1	Cluster-31273.114976;Cluster-31273.97336;Cluster-31273.170224;Cluster-31273.127003;Cluster-31273.140738;Cluster-31273.162419;Cluster-31273.74089;Cluster-31273.100709;Cluster-31273.106750;Cluster-31273.157241;Cluster-31273.107185;Cluster-31273.113603;Cluster-31273.87343;Cluster-31273.113439;Cluster-22477.0;Cluster-31273.92050;Cluster-31273.103893;Cluster-31273.127444;Cluster-31273.127449;Cluster-3…	K00008+K00844+K00844+K00847+K00847+K00847+K00847+K00850+K00850+K00850+K01623+K01623+K01803+K01803+K01809+K03841+K03841+K17497+K17497+K17497+K18447+K19355	22
ko00564	Glycerophospholipid metabolism	1/123	7/322	0.966951	1	pmb0484	C00114	1	53/3052	1017/43342	0.993064	1	Cluster-31273.147114;Cluster-31273.64742;Cluster-31273.113589;Cluster-31273.103895;Cluster-31273.150021;Cluster-31273.161835;Cluster-31273.161836;Cluster-31273.105022;Cluster-31273.19384;Cluster-31273.55298;Cluster-31273.77987;Cluster-31273.100726;Cluster-31273.144367;Cluster-31273.156404;Cluster-31273.170458;Cluster-31273.176262;Cluster-31273.25340;Cluster-31273.25452;Cluster-31273.25453;Cluster…	K00006+K00006+K00630+K00894+K00894+K00894+K00894+K00901+K00901+K00901+K00901+K00981+K01047+K01047+K01047+K01047+K01047+K01114+K01114+K01115+K01126+K01613+K05929+K05929+K05929+K06129+K06130+K06130+K08730+K08730+K08730+K13508+K13508+K13508+K13508+K13510+K13510+K14156+K16818+K16818+K16818+K16818+K16818+K16818+K16818+K16818+K16818+K16818+K18693+K18693+K18693+K18693+K18696	53
ko00790	Folate biosynthesis	2/123	2/322	0.145179	1	mws1336;mws0749	C00568+C00156	2	6/3052	190/43342	0.993275	1	Cluster-31273.132050;Cluster-31273.179232;Cluster-31273.82818;Cluster-31273.184598;Cluster-31273.36599;Cluster-31273.40933	K01724+K03635+K13950+K15376+K18482+K20457	6
ko00970	Aminoacyl-tRNA biosynthesis	3/123	19/322	0.993055	1	pme0006;pme0195;mws0282	C00148+C00097+C00078	3	23/3052	534/43342	0.996892	1	Cluster-31273.166541;Cluster-31273.166544;Cluster-31273.101272;Cluster-31273.73349;Cluster-31273.96241;Cluster-31273.96243;Cluster-31273.112438;Cluster-31273.115571;Cluster-31273.23471;Cluster-31273.64549;Cluster-31273.85086;Cluster-31273.85088;Cluster-31273.114585;Cluster-31273.34191;Cluster-31273.121113;Cluster-31273.87062;Cluster-31273.110799;Cluster-31273.112987;Cluster-31273.8821;Cluster-312…	K01866+K01866+K01867+K01868+K01869+K01869+K01870+K01870+K01872+K01872+K01872+K01872+K01873+K01880+K01892+K02433+K02433+K02433+K04567+K04567+K14164+K14164+K22503	23
ko00190	Oxidative phosphorylation	1/123	5/322	0.911581	1	mws0376	C00122	1	21/3052	607/43342	0.999952	1	Cluster-31273.167369;Cluster-31273.15832;Cluster-31273.173446;Cluster-31273.110723;Cluster-31273.192926;Cluster-31273.98797;Cluster-31273.56297;Cluster-31273.103583;Cluster-31273.108585;Cluster-31273.46789;Cluster-31273.93848;Cluster-31273.115047;Cluster-31273.69940;Cluster-31273.109415;Cluster-31273.99110;Cluster-31273.133769;Cluster-31273.71886;Cluster-31273.5083;Cluster-31273.103409;Cluster-31…	K00234+K00235+K00413+K01507+K01507+K01535+K01535+K02111+K02113+K02145+K02147+K02147+K02147+K02153+K02155+K03965+K05573+K05579+K08738+K08738+K08738	21

## Sheet: CK vs M
KEGG_map	Description	DiffRatio_meta	BgRatio_meta	P-value_meta	Adjusted P-value_meta	Index_meta	CID_meta	Count_meta	DiffRatio_gene	BgRatio_gene	P-value_gene	Adjusted P-value_gene	Index_gene	KO_gene	Count_gene
ko00402	Benzoxazinoid biosynthesis	1/39	3/319	0.324648	1	Lmyp001815	C15772	1	20/1829	213/43342	0.000751627	0.100718	Cluster-31273.124284;Cluster-31273.55356;Cluster-31273.107738;Cluster-31273.34426;Cluster-31273.35587;Cluster-31273.49445;Cluster-31273.49446;Cluster-31273.49447;Cluster-31273.62374;Cluster-31273.62377;Cluster-31273.80307;Cluster-31273.49443;Cluster-31273.62378;Cluster-31273.101536;Cluster-31273.66824;Cluster-31273.134424;Cluster-31273.161554;Cluster-31273.38803;Cluster-31273.38804;Cluster-31273.…	K13222+K13222+K13223+K13223+K13223+K13223+K13223+K13223+K13223+K13223+K13224+K13225+K13225+K13227+K13227+K13229+K13229+K13229+K13229+K13229	20
ko01110	Biosynthesis of secondary metabolites	13/39	124/319	0.824089	1	MWS0811;pme0057;Lmbn001609;mws0183;mws0005;mws0677;pme1453;pme0088;pmn001689;pmb3074;pmb0981;MWSHY0136;Lmsn002815	C00408+C00155+C06006+C00230+C00398+C00978+C01598+C01514+C21924+C12208+C00020+C12249+C21833	13	463/1829	9940/43342	0.00767925	1	Cluster-31273.99143;Cluster-31273.70481;Cluster-31273.64740;Cluster-31273.88620;Cluster-31273.19255;Cluster-31273.65683;Cluster-31273.100304;Cluster-31273.139085;Cluster-31273.106003;Cluster-31273.102807;Cluster-31273.167624;Cluster-31273.55933;Cluster-31273.82954;Cluster-31273.121595;Cluster-31273.129095;Cluster-31273.137480;Cluster-31273.93318;Cluster-31273.104229;Cluster-31273.109510;Cluster-3…	K00002+K00002+K00006+K00026+K00026+K00030+K00033+K00052+K00053+K00059+K00059+K00059+K00059+K00083+K00083+K00106+K00121+K00134+K00145+K00161+K00162+K00167+K00167+K00208+K00224+K00232+K00232+K00276+K00318+K00422+K00430+K00430+K00430+K00430+K00430+K00430+K00430+K00430+K00430+K00430+K00430+K00430+K00430+K00454+K00600+K00611+K00611+K00615+K00626+K00626+K00627+K00627+K00627+K00655+K00660+K00660+K00660+…	463
ko00591	Linoleic acid metabolism	1/39	16/319	0.882429	1	Lmbn004685	C20186	1	15/1829	197/43342	0.0204295	1	Cluster-31273.102937;Cluster-31273.114259;Cluster-31273.127028;Cluster-31273.136620;Cluster-31273.136624;Cluster-31273.138828;Cluster-31273.138830;Cluster-31273.138831;Cluster-31273.141595;Cluster-31273.191942;Cluster-31273.34313;Cluster-31273.43045;Cluster-31273.69489;Cluster-31273.69493;Cluster-31273.69494	K00454+K15718+K15718+K15718+K15718+K15718+K15718+K15718+K15718+K15718+K15718+K15718+K15718+K15718+K15718	15
ko00592	alpha-Linolenic acid metabolism	1/39	11/319	0.767534	1	pmn001689	C21924	1	30/1829	495/43342	0.0314456	1	Cluster-31273.141776;Cluster-31273.114625;Cluster-31273.185846;Cluster-31273.102937;Cluster-31273.122823;Cluster-31273.122825;Cluster-31273.112941;Cluster-31273.112947;Cluster-31273.112949;Cluster-31273.115878;Cluster-31273.115880;Cluster-31273.115881;Cluster-31273.115883;Cluster-31273.115886;Cluster-31273.167265;Cluster-31273.62139;Cluster-31273.62454;Cluster-31273.77911;Cluster-31273.71830;Clus…	K00224+K00232+K00232+K00454+K01723+K01723+K05894+K05894+K05894+K05894+K05894+K05894+K05894+K05894+K05894+K05894+K05894+K05894+K07513+K10525+K10527+K10529+K10529+K16818+K16818+K16818+K18857+K18857+K18857+K22389	30
ko00380	Tryptophan metabolism	6/39	14/319	0.00328456	0.088683	mws0005;mws0620;Zmtn001624;mws0677;pme1453;pme2812	C00398+C06213+C02172+C00978+C01598+C05643	6	39/1829	688/43342	0.0396457	1	Cluster-31273.108391;Cluster-31273.108392;Cluster-31273.95376;Cluster-6070.1;Cluster-31273.120812;Cluster-31273.120817;Cluster-31273.120831;Cluster-31273.120837;Cluster-31273.120844;Cluster-31273.120852;Cluster-31273.123145;Cluster-31273.155078;Cluster-31273.68093;Cluster-31273.82618;Cluster-31273.10979;Cluster-31273.10981;Cluster-31273.176765;Cluster-31273.186400;Cluster-31273.35010;Cluster-3127…	K00626+K00626+K01426+K01426+K01426+K01426+K01426+K01426+K01426+K01426+K01426+K01426+K01426+K01426+K01593+K01593+K01593+K01593+K01593+K03781+K11816+K11816+K11816+K11816+K11816+K11816+K11816+K11816+K14085+K14085+K16903+K16903+K16903+K22588+K22588+K22588+K22588+K22588+K22588	39
ko00360	Phenylalanine metabolism	1/39	12/319	0.796969	1	mws0491	C05332	1	24/1829	389/43342	0.0421653	1	Cluster-31273.111420;Cluster-31273.95376;Cluster-6070.1;Cluster-31273.120812;Cluster-31273.120817;Cluster-31273.120831;Cluster-31273.120837;Cluster-31273.120844;Cluster-31273.120852;Cluster-31273.123145;Cluster-31273.155078;Cluster-31273.68093;Cluster-31273.82618;Cluster-31273.10979;Cluster-31273.10981;Cluster-31273.176765;Cluster-31273.186400;Cluster-31273.35010;Cluster-31273.112831;Cluster-3127…	K00276+K01426+K01426+K01426+K01426+K01426+K01426+K01426+K01426+K01426+K01426+K01426+K01426+K01593+K01593+K01593+K01593+K01593+K10775+K10775+K13064+K14455+K14455+K15849	24
ko00290	Valine, leucine and isoleucine biosynthesis	1/39	9/319	0.695668	1	Lmbn001609	C06006	1	9/1829	120/43342	0.0677919	1	Cluster-31273.139085;Cluster-31273.106003;Cluster-31273.151738;Cluster-31273.171235;Cluster-31273.183271;Cluster-31273.56541;Cluster-31273.68243;Cluster-31273.97728;Cluster-31273.126034	K00052+K00053+K00826+K01649+K01649+K01703+K01703+K01704+K01754	9
ko00330	Arginine and proline metabolism	2/39	17/319	0.640301	1	pme2693;pmb0501	C02714+C00179	2	26/1829	464/43342	0.0886557	1	Cluster-31273.112175;Cluster-31273.108488;Cluster-31273.118746;Cluster-31273.104841;Cluster-31273.56124;Cluster-31273.95376;Cluster-6070.1;Cluster-31273.120812;Cluster-31273.120817;Cluster-31273.120831;Cluster-31273.120837;Cluster-31273.120844;Cluster-31273.120852;Cluster-31273.123145;Cluster-31273.155078;Cluster-31273.68093;Cluster-31273.82618;Cluster-31273.44098;Cluster-31273.123203;Cluster-312…	K00318+K00472+K00472+K00797+K01259+K01426+K01426+K01426+K01426+K01426+K01426+K01426+K01426+K01426+K01426+K01426+K01426+K01581+K13427+K14085+K14085+K14455+K14455+K17839+K17839+K17839	26
ko00941	Flavonoid biosynthesis	7/39	21/319	0.00760679	0.205383	pme0088;mws0463;pmb3074;mws1179;Lmlp006175;Lmzp002365;mws0046	C01514+C01709+C12208+C09099+C16406+C16422+C09789	7	28/1829	517/43342	0.108261	1	Cluster-31273.12451;Cluster-31273.125322;Cluster-31273.132319;Cluster-31273.39235;Cluster-31273.107942;Cluster-31273.107943;Cluster-31273.177628;Cluster-31273.185950;Cluster-31273.49308;Cluster-31273.85756;Cluster-31273.85759;Cluster-31273.121396;Cluster-31273.87390;Cluster-30485.0;Cluster-31273.58453;Cluster-31273.79576;Cluster-31273.79578;Cluster-31273.191584;Cluster-31273.108465;Cluster-31273.…	K00660+K00660+K00660+K00660+K05278+K05278+K05278+K05278+K05278+K08695+K08695+K08695+K13065+K13065+K13065+K13065+K13065+K22440+K22845+K22845+K22845+K22845+K22845+K22845+K22845+K22845+K22845+K22845	28
ko00944	Flavone and flavonol biosynthesis	12/39	20/319	1.32279e-07	3.57152e-06	pme0088;pmb3006;pme2459;mws0045;MWSHY0136;mws4167;Hmln002321;pmf0472;pme3227;MWSmce498;pmp001079;Lmsn002815	C01514+C04608+C03951+C01750+C12249+C03515+C12638+C04858+C12628+C12627+C12630+C21833	12	6/1829	93/43342	0.199389	1	Cluster-31273.109913;Cluster-31273.113592;Cluster-31273.37413;Cluster-31273.59641;Cluster-31273.126725;Cluster-31273.126728	K13264+K13264+K13264+K13264+K22771+K22771	6
ko01100	Metabolic pathways	15/39	237/319	1	1	mws0491;MWS0811;pme2693;pmb0501;pme0057;Lmbn001609;mws0183;pme2165;mws0005;mws0620;mws0677;pme1453;pmb0952;pme0088;pmb0981	C05332+C00408+C02714+C00179+C00155+C06006+C00230+C00295+C00398+C06213+C00978+C01598+C00378+C01514+C00020	15	731/1829	17030/43342	0.280762	1	Cluster-31273.99143;Cluster-31273.70481;Cluster-31273.114980;Cluster-31273.67942;Cluster-31273.88620;Cluster-31273.19255;Cluster-31273.65683;Cluster-31273.100304;Cluster-31273.139085;Cluster-31273.106003;Cluster-31273.102807;Cluster-31273.167624;Cluster-31273.55933;Cluster-31273.82954;Cluster-31273.80066;Cluster-31273.121595;Cluster-31273.129095;Cluster-31273.121778;Cluster-31273.74090;Cluster-31…	K00002+K00002+K00008+K00012+K00026+K00026+K00030+K00033+K00052+K00053+K00059+K00059+K00059+K00059+K00078+K00083+K00083+K00103+K00103+K00106+K00121+K00134+K00145+K00161+K00162+K00167+K00167+K00208+K00232+K00232+K00276+K00306+K00318+K00392+K00422+K00423+K00423+K00423+K00423+K00430+K00430+K00430+K00430+K00430+K00430+K00430+K00430+K00430+K00430+K00430+K00430+K00430+K00432+K00434+K00434+K00454+K00459+…	731
ko00960	Tropane, piperidine and pyridine alkaloid biosynthesis	1/39	9/319	0.695668	1	MWS0811	C00408	1	6/1829	105/43342	0.283059	1	Cluster-31273.111420;Cluster-31273.88228;Cluster-31273.155289;Cluster-31273.116189;Cluster-31273.122156;Cluster-26452.0	K00276+K08081+K08081+K14455+K14455+K15849	6
ko00270	Cysteine and methionine metabolism	1/39	14/319	0.845351	1	pme0057	C00155	1	33/1829	707/43342	0.300351	1	Cluster-31273.88620;Cluster-31273.19255;Cluster-31273.86843;Cluster-31273.47531;Cluster-31273.104841;Cluster-31273.151738;Cluster-31273.109581;Cluster-31273.165138;Cluster-31273.104359;Cluster-31273.115263;Cluster-31273.100210;Cluster-31273.100212;Cluster-31273.106089;Cluster-31273.80179;Cluster-31273.114526;Cluster-31273.106442;Cluster-31273.138007;Cluster-31273.86571;Cluster-31273.88056;Cluster…	K00026+K00026+K00558+K00558+K00797+K00826+K00899+K00928+K01244+K01244+K01738+K01738+K01738+K01738+K01739+K01761+K01761+K01919+K01919+K01919+K05933+K05933+K05933+K12524+K14455+K14455+K20772+K21456+K21456+K22846+K23977+K23977+K23977	33
ko01210	2-Oxocarboxylic acid metabolism	1/39	22/319	0.948943	1	Lmbn001609	C06006	1	17/1829	358/43342	0.343941	1	Cluster-31273.65683;Cluster-31273.139085;Cluster-31273.106003;Cluster-31273.109510;Cluster-31273.151738;Cluster-31273.165138;Cluster-31273.123786;Cluster-31273.117976;Cluster-31273.54398;Cluster-31273.171235;Cluster-31273.183271;Cluster-31273.56541;Cluster-31273.68243;Cluster-31273.97728;Cluster-31273.116189;Cluster-31273.122156;Cluster-31273.57211	K00030+K00052+K00053+K00145+K00826+K00928+K00930+K01647+K01647+K01649+K01649+K01703+K01703+K01704+K14455+K14455+K14677	17
ko00920	Sulfur metabolism	1/39	6/319	0.545719	1	pme0057	C00155	1	8/1829	159/43342	0.357063	1	Cluster-31273.126599;Cluster-31273.181218;Cluster-31273.100210;Cluster-31273.100212;Cluster-31273.106089;Cluster-31273.80179;Cluster-31273.114526;Cluster-31273.72225	K00392+K00860+K01738+K01738+K01738+K01738+K01739+K17285	8
ko00945	Stilbenoid, diarylheptanoid and gingerol biosynthesis	1/39	4/319	0.407999	1	pmb3074	C12208	1	12/1829	259/43342	0.412087	1	Cluster-31273.87390;Cluster-30485.0;Cluster-31273.58453;Cluster-31273.79576;Cluster-31273.79578;Cluster-31273.34559;Cluster-31273.8943;Cluster-13591.0;Cluster-31273.10043;Cluster-31273.137859;Cluster-31273.137863;Cluster-31273.5876	K13065+K13065+K13065+K13065+K13065+K16040+K17212+K17212+K17212+K17212+K17212+K17212	12
ko00901	Indole alkaloid biosynthesis	1/39	3/319	0.324648	1	mws0005	C00398	1	6/1829	123/43342	0.418165	1	Cluster-31273.10979;Cluster-31273.10981;Cluster-31273.176765;Cluster-31273.186400;Cluster-31273.35010;Cluster-31273.119367	K01593+K01593+K01593+K01593+K01593+K01757	6
ko02010	ABC transporters	1/39	42/319	0.997238	1	pmb0952	C00378	1	29/1829	710/43342	0.598344	1	Cluster-31273.111371;Cluster-31273.117429;Cluster-31273.127838;Cluster-31273.129979;Cluster-31273.149830;Cluster-31273.43423;Cluster-31273.51314;Cluster-31273.63770;Cluster-31273.124208;Cluster-31273.132092;Cluster-31273.21667;Cluster-31273.106570;Cluster-31273.126085;Cluster-31273.126087;Cluster-31273.130481;Cluster-31273.131027;Cluster-31273.182669;Cluster-31273.39146;Cluster-31273.79586;Cluste…	K05658+K05658+K05658+K05658+K05658+K05658+K05658+K05658+K05665+K05665+K05665+K05681+K05681+K05681+K05681+K05681+K05681+K05681+K05681+K05681+K08711+K08711+K08711+K08711+K08711+K08711+K08711+K08711+K08711	29
ko00908	Zeatin biosynthesis	1/39	9/319	0.695668	1	pmb0981	C00020	1	10/1829	257/43342	0.647518	1	Cluster-25371.0;Cluster-31273.144188;Cluster-31273.175374;Cluster-31273.82984;Cluster-31273.105546;Cluster-31273.86691;Cluster-31273.143261;Cluster-31273.90146;Cluster-31273.90164;Cluster-31273.169370	K00279+K00279+K00279+K00279+K13495+K13496+K13496+K23452+K23452+K23452	10
ko00240	Pyrimidine metabolism	1/39	17/319	0.897562	1	pme2165	C00295	1	23/1829	614/43342	0.749735	1	Cluster-31273.46194;Cluster-31273.78673;Cluster-31273.123179;Cluster-31273.132204;Cluster-31273.131200;Cluster-31273.131204;Cluster-31273.9619;Cluster-28102.2;Cluster-31273.163412;Cluster-31273.16426;Cluster-31273.188424;Cluster-31273.189568;Cluster-31273.195163;Cluster-31273.198102;Cluster-31273.8372;Cluster-31273.92814;Cluster-31273.153697;Cluster-31273.63005;Cluster-31273.139999;Cluster-31273.…	K00876+K00940+K01081+K01081+K01510+K01510+K01937+K01937+K01937+K01937+K01937+K01937+K01937+K01937+K01937+K03787+K10807+K10807+K13800+K13800+K13800+K14641+K14641	23
ko00940	Phenylpropanoid biosynthesis	3/39	22/319	0.520246	1	pmb3074;pma0149;mws0906	C12208+C02887+C00761	3	52/1829	1343/43342	0.759175	1	Cluster-31273.121595;Cluster-31273.129095;Cluster-31273.88605;Cluster-31273.92965;Cluster-31273.104531;Cluster-31273.106064;Cluster-31273.174222;Cluster-31273.34355;Cluster-31273.42571;Cluster-31273.42574;Cluster-31273.43551;Cluster-31273.72009;Cluster-31273.76893;Cluster-31273.76894;Cluster-31273.76900;Cluster-31273.86366;Cluster-31273.105748;Cluster-31273.122420;Cluster-31273.131609;Cluster-312…	K00083+K00083+K00430+K00430+K00430+K00430+K00430+K00430+K00430+K00430+K00430+K00430+K00430+K00430+K00430+K01188+K01188+K01188+K01188+K01188+K01188+K01188+K01188+K01188+K01188+K01188+K01904+K01904+K01904+K05350+K05350+K09753+K09753+K09753+K09753+K09753+K09753+K09753+K09753+K10775+K10775+K11188+K13064+K13065+K13065+K13065+K13065+K13065+K23260+K23260+K23260+K23260	52
ko01230	Biosynthesis of amino acids	2/39	43/319	0.980905	1	pme0057;Lmbn001609	C00155+C06006	2	52/1829	1378/43342	0.816598	1	Cluster-31273.65683;Cluster-31273.139085;Cluster-31273.106003;Cluster-31273.104229;Cluster-31273.109510;Cluster-31273.102391;Cluster-31273.81808;Cluster-31273.81812;Cluster-31273.164360;Cluster-31273.151738;Cluster-31273.102933;Cluster-31273.155300;Cluster-31273.100700;Cluster-31273.105078;Cluster-31273.76783;Cluster-31273.165138;Cluster-31273.123786;Cluster-31273.82354;Cluster-31273.41672;Cluste…	K00030+K00052+K00053+K00134+K00145+K00600+K00611+K00611+K00615+K00826+K00873+K00891+K00927+K00927+K00927+K00928+K00930+K00948+K01609+K01620+K01623+K01647+K01647+K01649+K01649+K01658+K01658+K01658+K01658+K01689+K01693+K01703+K01703+K01704+K01733+K01738+K01738+K01738+K01738+K01739+K01754+K01807+K01814+K01817+K01953+K01953+K12524+K14455+K14455+K14677+K15849+K22846	52
ko04122	Sulfur relay system	1/39	4/319	0.407999	1	pmb0952	C00378	1	1/1829	50/43342	0.884331	1	Cluster-31273.139181	K04487	1
ko00730	Thiamine metabolism	1/39	4/319	0.407999	1	pmb0952	C00378	1	2/1829	93/43342	0.90778	1	Cluster-31273.141875;Cluster-31273.139181	K01662+K04487	2
ko01240	Biosynthesis of cofactors	3/39	51/319	0.968818	1	pme2165;pmb0952;pmb0981	C00295+C00378+C00020	3	61/1829	1773/43342	0.961185	1	Cluster-31273.99143;Cluster-31273.70481;Cluster-31273.67942;Cluster-31273.102807;Cluster-31273.167624;Cluster-31273.55933;Cluster-31273.82954;Cluster-31273.121778;Cluster-31273.74090;Cluster-31273.64470;Cluster-31273.102391;Cluster-31273.151738;Cluster-28854.0;Cluster-31273.102933;Cluster-31273.78673;Cluster-844.0;Cluster-845.0;Cluster-31273.94119;Cluster-30137.0;Cluster-31273.89589;Cluster-31273…	K00002+K00002+K00012+K00059+K00059+K00059+K00059+K00103+K00103+K00208+K00600+K00826+K00858+K00873+K00940+K00963+K00963+K01698+K01809+K01918+K01918+K01918+K01919+K01919+K01919+K01937+K01937+K01937+K01937+K01937+K01937+K01937+K01937+K01937+K02492+K04487+K06127+K09458+K09833+K10046+K11153+K11153+K11153+K11153+K12502+K12502+K13800+K13800+K13800+K17497+K17497+K17872+K17872+K17872+K17872+K19222+K20884+…	61
ko00230	Purine metabolism	1/39	18/319	0.91079	1	pmb0981	C00020	1	19/1829	643/43342	0.961972	1	Cluster-31273.137480;Cluster-31273.153365;Cluster-31273.181218;Cluster-31273.102933;Cluster-31273.78673;Cluster-31273.82354;Cluster-31273.127991;Cluster-31273.123179;Cluster-31273.132204;Cluster-31273.131200;Cluster-31273.131204;Cluster-31273.91194;Cluster-31273.92814;Cluster-31273.153697;Cluster-31273.63005;Cluster-31273.175920;Cluster-31273.88398;Cluster-31273.117996;Cluster-31273.120805	K00106+K00856+K00860+K00873+K00940+K00948+K00951+K01081+K01081+K01510+K01510+K01945+K03787+K10807+K10807+K13484+K14641+K14641+K18453	19
ko00310	Lysine degradation	1/39	12/319	0.796969	1	MWS0811	C00408	1	7/1829	325/43342	0.984991	1	Cluster-31273.60333;Cluster-31273.108391;Cluster-31273.108392;Cluster-31273.140088;Cluster-31273.122892;Cluster-31273.117625;Cluster-31273.71253	K00306+K00626+K00626+K11420+K11430+K14085+K14085	7

## Sheet: CK vs MD
KEGG_map	Description	DiffRatio_meta	BgRatio_meta	P-value_meta	Adjusted P-value_meta	Index_meta	CID_meta	Count_meta	DiffRatio_gene	BgRatio_gene	P-value_gene	Adjusted P-value_gene	Index_gene	KO_gene	Count_gene
ko01110	Biosynthesis of secondary metabolites	39/93	126/323	0.287014	1	pme0010;pme0006;mws0001;mws0275;pme0057;HX1365;mws0183;mws0639;mws0005;Lmbp102601;Lmmn001643;MWSCX015;MWSmce119;Hmln000297;mws4170;mws0282;pme3443;pme1654;mws0677;pme0220;pme1453;Lmtn004049;pme2960;pme1712;pme0088;pme1662;MWSslk208;pmb2791;pmn001689;pmb3074;pme0519;mws0264;mws0097;mws2118;MWSHY0136;mws0091;Xmzn007677;Lmsn002815;MWSHY0067	C00065+C00148+C00152+C00149+C00155+C05851+C00230+C00196+C00398+C09315+C01772+C10945+C00062+C00137+C00031+C00078+C05610+C08491+C00978+C11512+C01598+C06082+C06561+C00449+C01514+C09833+C11874+C16321+C21924+C12208+C00089+C01083+C05366+C01604+C12249+C05623+C07544+C21833+C05625	39	871/3309	9940/43342	1.09532e-06	0.000147868	Cluster-31273.141178;Cluster-31273.167807;Cluster-31273.31907;Cluster-31273.70481;Cluster-31273.71079;Cluster-31273.134589;Cluster-31273.104772;Cluster-31273.160002;Cluster-31273.65685;Cluster-31273.123500;Cluster-31273.86193;Cluster-31273.175201;Cluster-31273.35521;Cluster-31273.56454;Cluster-31273.106003;Cluster-31273.110267;Cluster-31273.102807;Cluster-31273.170453;Cluster-31273.196925;Cluster…	K00001+K00002+K00002+K00002+K00016+K00021+K00025+K00026+K00030+K00033+K00036+K00036+K00036+K00052+K00053+K00053+K00059+K00059+K00059+K00059+K00059+K00083+K00083+K00083+K00083+K00083+K00083+K00083+K00121+K00128+K00128+K00128+K00133+K00134+K00134+K00134+K00161+K00161+K00162+K00164+K00164+K00166+K00167+K00167+K00215+K00215+K00218+K00218+K00224+K00224+K00225+K00225+K00228+K00228+K00232+K00249+K00276+…	871
ko00941	Flavonoid biosynthesis	11/93	22/323	0.0245129	1	pme2960;pme3475;mws0914;pme0088;pme1662;pmb3074;MWSHY0181;Lmlp006175;mws2118;Lmzp002365;mws0046	C06561+C09614+C09826+C01514+C09833+C12208+C01460+C16406+C01604+C16422+C09789	11	66/3309	517/43342	2.96269e-05	0.00399963	Cluster-31273.49792;Cluster-31273.83306;Cluster-31273.97494;Cluster-31273.85400;Cluster-31273.182483;Cluster-31273.12451;Cluster-31273.125317;Cluster-31273.125322;Cluster-31273.132319;Cluster-31273.182750;Cluster-31273.182753;Cluster-31273.190430;Cluster-31273.86401;Cluster-31273.135136;Cluster-31273.135137;Cluster-31273.82220;Cluster-31273.82227;Cluster-31273.36544;Cluster-31273.36546;Cluster-31…	K00475+K00475+K00487+K00588+K00588+K00660+K00660+K00660+K00660+K00660+K00660+K00660+K01859+K01859+K01859+K01859+K01859+K05277+K05277+K05278+K05278+K05278+K05278+K05278+K08243+K08695+K08695+K08695+K08695+K08695+K08695+K08695+K08695+K13065+K13065+K13065+K13065+K13065+K13065+K13065+K13065+K13065+K13065+K13065+K13080+K13082+K13082+K22440+K22440+K22845+K22845+K22845+K22845+K22845+K22845+K22845+K22845+…	66
ko00360	Phenylalanine metabolism	1/93	12/323	0.984391	1	Lmmn001643	C01772	1	50/3309	389/43342	0.000216728	0.0292583	Cluster-31273.51697;Cluster-31273.111421;Cluster-31273.126424;Cluster-31273.190015;Cluster-31273.67440;Cluster-31273.91823;Cluster-31273.95373;Cluster-31273.95375;Cluster-31273.95376;Cluster-31273.97880;Cluster-31273.102215;Cluster-31273.105422;Cluster-31273.105425;Cluster-31273.117232;Cluster-31273.118711;Cluster-31273.120812;Cluster-31273.120817;Cluster-31273.120819;Cluster-31273.120831;Cluster…	K00074+K00276+K00276+K00815+K00815+K01426+K01426+K01426+K01426+K01426+K01426+K01426+K01426+K01426+K01426+K01426+K01426+K01426+K01426+K01426+K01426+K01426+K01426+K01426+K01426+K01593+K01593+K01593+K01593+K01593+K01593+K01593+K01593+K01593+K01593+K10775+K10775+K10775+K10775+K10775+K10775+K10775+K10775+K10775+K10775+K10775+K10775+K13064+K14455+K14455	50
ko00591	Linoleic acid metabolism	6/93	16/323	0.297534	1	pmb2787;Lmbn005369;Rfmb091;Lmbn004685;Zmjn004133;Lmbn003970	C14766+C14762+C14767+C20186+C14827+C14833	6	30/3309	197/43342	0.00022614	0.030529	Cluster-31273.92894;Cluster-31273.92896;Cluster-31273.98495;Cluster-31273.102937;Cluster-31273.102973;Cluster-31273.174933;Cluster-31273.196719;Cluster-31273.4521;Cluster-31273.82724;Cluster-31273.156404;Cluster-31273.170458;Cluster-31273.109005;Cluster-31273.114225;Cluster-31273.114226;Cluster-31273.114242;Cluster-31273.114243;Cluster-31273.114259;Cluster-31273.118734;Cluster-31273.136620;Cluste…	K00454+K00454+K00454+K00454+K00454+K00454+K00454+K00454+K00454+K01047+K01047+K15718+K15718+K15718+K15718+K15718+K15718+K15718+K15718+K15718+K15718+K15718+K15718+K15718+K15718+K15718+K15718+K15718+K15718+K15718	30
ko00940	Phenylpropanoid biosynthesis	6/93	22/323	0.647907	1	HX1365;Lmbp102601;Lmmn001643;MWSCX015;pme3443;pmb3074	C05851+C09315+C01772+C10945+C05610+C12208	6	137/3309	1343/43342	0.000329745	0.0445156	Cluster-31273.102632;Cluster-31273.121595;Cluster-31273.121596;Cluster-31273.129095;Cluster-31273.168831;Cluster-31273.174779;Cluster-31273.64945;Cluster-31273.88605;Cluster-31273.92965;Cluster-31273.95328;Cluster-31273.96742;Cluster-24224.0;Cluster-31273.102672;Cluster-31273.102673;Cluster-31273.102674;Cluster-31273.102676;Cluster-31273.104531;Cluster-31273.106064;Cluster-31273.108236;Cluster-31…	K00083+K00083+K00083+K00083+K00083+K00083+K00083+K00430+K00430+K00430+K00430+K00430+K00430+K00430+K00430+K00430+K00430+K00430+K00430+K00430+K00430+K00430+K00430+K00430+K00430+K00430+K00430+K00430+K00430+K00430+K00430+K00430+K00430+K00430+K00430+K00430+K00430+K00430+K00430+K00430+K00430+K00430+K00430+K00430+K00487+K00588+K00588+K01188+K01188+K01188+K01188+K01188+K01188+K01188+K01188+K01188+K01188+…	137
ko00380	Tryptophan metabolism	6/93	14/323	0.18528	1	mws0005;mws0620;mws0282;mws0677;pme1453;pme2812	C00398+C06213+C00078+C00978+C01598+C05643	6	76/3309	688/43342	0.000795454	0.107386	Cluster-31273.120869;Cluster-31273.120878;Cluster-31273.5134;Cluster-31273.113623;Cluster-31273.79777;Cluster-31273.80641;Cluster-31273.91823;Cluster-31273.95373;Cluster-31273.95375;Cluster-31273.95376;Cluster-31273.97880;Cluster-31273.102215;Cluster-31273.105422;Cluster-31273.105425;Cluster-31273.117232;Cluster-31273.118711;Cluster-31273.120812;Cluster-31273.120817;Cluster-31273.120819;Cluster-3…	K00128+K00128+K00128+K00626+K00837+K00837+K01426+K01426+K01426+K01426+K01426+K01426+K01426+K01426+K01426+K01426+K01426+K01426+K01426+K01426+K01426+K01426+K01426+K01426+K01426+K01426+K01593+K01593+K01593+K01593+K01593+K01593+K01593+K01593+K01593+K01593+K03781+K03781+K03781+K11816+K11816+K11816+K11816+K11816+K11816+K11816+K11816+K11816+K11816+K11817+K11817+K11817+K11817+K11817+K11817+K14085+K14085+…	76
ko00710	Carbon fixation in photosynthetic organisms	1/93	9/323	0.95505	1	mws0275	C00149	1	55/3309	475/43342	0.00139384	0.188169	Cluster-31273.104772;Cluster-31273.160002;Cluster-31273.88664;Cluster-31273.134025;Cluster-31273.105432;Cluster-31273.112638;Cluster-31273.137082;Cluster-31273.175205;Cluster-31273.45066;Cluster-31273.109249;Cluster-31273.103309;Cluster-31273.103318;Cluster-31273.79104;Cluster-31273.134001;Cluster-31273.164360;Cluster-31273.83314;Cluster-31273.94970;Cluster-31273.97943;Cluster-31273.97945;Cluster…	K00025+K00026+K00028+K00028+K00029+K00029+K00029+K00029+K00029+K00051+K00134+K00134+K00134+K00615+K00615+K00615+K00814+K00927+K00927+K00927+K00927+K00927+K00927+K00927+K00927+K00927+K01595+K01595+K01595+K01601+K01602+K01602+K01602+K01602+K01602+K01602+K01602+K01623+K01623+K01623+K01623+K01803+K01803+K01803+K01807+K01807+K03841+K03841+K03841+K03841+K03841+K14272+K14272+K14455+K14455	55
ko01100	Metabolic pathways	55/93	238/323	0.999935	1	pmb0484;pme0010;pme0006;mws0628;ML10197929;Lmgn000160;mws0001;MWS1709;Lmbn000198;mws0275;pme0057;pmb2826;mws0437;mws0180;mws0183;Lmbn001467;mws0005;Lmmn001643;MWSmce119;mws0620;pmf0139;pmf0138;Hmln000297;mws4170;mws0282;pme3443;Zmpn000199;Zmyn000108;pme1654;mws0677;pme1453;pmb0490;pme3732;Lmtn004049;pmb0952;pme2960;pme1712;pme0088;MWSslk208;pmb0496;pme1086;Zmjn004133;pmb2221;mws1080;pme0519;mws02…	C00114+C00065+C00148+C00633+C00300+C02642+C00152+C00497+C03064+C00149+C00155+C02614+C01904+C00628+C00230+C03087+C00398+C01772+C00062+C06213+C00124+C00159+C00137+C00031+C00078+C05610+C00879+C00818+C08491+C00978+C01598+C18326+C00475+C06082+C00378+C06561+C00449+C01514+C11874+C18325+C00051+C14827+C12144+C01235+C00089+C01083+C00243+C05402+C05366+C00015+C05623+C00234+C00492+C05625+C01613	55	1381/3309	17030/43342	0.0015055	0.203242	Cluster-31273.141178;Cluster-31273.167807;Cluster-31273.31907;Cluster-31273.70481;Cluster-31273.114975;Cluster-31273.107531;Cluster-31273.71079;Cluster-31273.138488;Cluster-31273.134589;Cluster-31273.104772;Cluster-31273.160002;Cluster-31273.88664;Cluster-31273.134025;Cluster-31273.105432;Cluster-31273.112638;Cluster-31273.137082;Cluster-31273.175205;Cluster-31273.45066;Cluster-31273.65685;Cluste…	K00001+K00002+K00002+K00002+K00008+K00012+K00016+K00020+K00021+K00025+K00026+K00028+K00028+K00029+K00029+K00029+K00029+K00029+K00030+K00033+K00036+K00036+K00036+K00051+K00052+K00053+K00053+K00059+K00059+K00059+K00059+K00059+K00074+K00078+K00083+K00083+K00083+K00083+K00083+K00083+K00083+K00103+K00103+K00103+K00103+K00109+K00121+K00128+K00128+K00128+K00131+K00133+K00134+K00134+K00134+K00161+K00161+…	1381
ko00460	Cyanoamino acid metabolism	2/93	8/323	0.723426	1	pme0010;mws0001	C00065+C00152	2	61/3309	581/43342	0.00738165	0.996523	Cluster-31273.65953;Cluster-31273.86366;Cluster-31273.86368;Cluster-31273.86369;Cluster-31273.101550;Cluster-31273.102111;Cluster-31273.104775;Cluster-31273.105747;Cluster-31273.122412;Cluster-31273.122413;Cluster-31273.122419;Cluster-31273.122420;Cluster-31273.122426;Cluster-31273.129803;Cluster-31273.131609;Cluster-31273.146465;Cluster-31273.146490;Cluster-31273.151769;Cluster-31273.159147;Clus…	K00600+K01188+K01188+K01188+K01188+K01188+K01188+K01188+K01188+K01188+K01188+K01188+K01188+K01188+K01188+K01188+K01188+K01188+K01188+K01188+K01188+K01188+K01188+K01188+K01188+K01188+K05349+K05349+K05349+K05349+K05349+K05349+K05350+K05350+K05350+K05350+K05350+K13029+K13029+K13029+K13030+K13051+K13051+K13051+K13051+K13051+K13051+K18592+K20802+K20802+K20802+K20802+K22706+K22706+K22706+K22706+K22706+…	61
ko00908	Zeatin biosynthesis	1/93	9/323	0.95505	1	pme3007	C00015	1	31/3309	257/43342	0.00783205	1	Cluster-31273.133355;Cluster-31273.133361;Cluster-31273.166148;Cluster-31273.175374;Cluster-31273.77598;Cluster-31273.115219;Cluster-31273.95755;Cluster-31273.105546;Cluster-31273.48806;Cluster-31273.67183;Cluster-31273.101911;Cluster-31273.105132;Cluster-31273.143261;Cluster-31273.157823;Cluster-31273.179351;Cluster-31273.51168;Cluster-31273.90148;Cluster-31273.90151;Cluster-31273.90164;Cluster-…	K00279+K00279+K00279+K00279+K00279+K13493+K13495+K13495+K13495+K13495+K13496+K13496+K13496+K13496+K13496+K13496+K23452+K23452+K23452+K23452+K23452+K23452+K23452+K23452+K23452+K23452+K23452+K23452+K23452+K23452+K23452	31
ko00500	Starch and sucrose metabolism	3/93	8/323	0.417535	1	mws4170;pme0519;mws0264	C00031+C00089+C01083	3	149/3309	1622/43342	0.0107444	1	Cluster-31273.71513;Cluster-31273.87034;Cluster-31273.87038;Cluster-31273.87046;Cluster-31273.119528;Cluster-31273.136294;Cluster-31273.157167;Cluster-31273.126941;Cluster-31273.179396;Cluster-31273.67488;Cluster-31273.68880;Cluster-31273.95679;Cluster-31273.153353;Cluster-31273.97338;Cluster-31273.99221;Cluster-31273.127277;Cluster-31273.140893;Cluster-31273.172153;Cluster-31273.141880;Cluster-3…	K00688+K00695+K00695+K00695+K00695+K00695+K00695+K00696+K00696+K00700+K00700+K00703+K00703+K00844+K00844+K00847+K00847+K00847+K00963+K00963+K00963+K00963+K00963+K00963+K00975+K00975+K00975+K00975+K00975+K00975+K00975+K01087+K01087+K01087+K01087+K01087+K01087+K01087+K01176+K01176+K01176+K01176+K01176+K01176+K01176+K01176+K01176+K01176+K01176+K01176+K01176+K01176+K01176+K01176+K01176+K01176+K01176+…	149
ko00944	Flavone and flavonol biosynthesis	15/93	20/323	1.30038e-05	0.000819237	pme0088;pmb3006;MWSHY0008;MWSHY0181;pme2459;mws0045;MWSHY0136;mws0091;Hmln002321;pmf0472;pme3227;MWSmce498;pmp001079;Lmsn002815;MWSHY0067	C01514+C04608+C01714+C01460+C03951+C01750+C12249+C05623+C12638+C04858+C12628+C12627+C12630+C21833+C05625	15	14/3309	93/43342	0.0108451	1	Cluster-31273.33768;Cluster-31273.108257;Cluster-31273.108259;Cluster-31273.108260;Cluster-31273.109930;Cluster-31273.117637;Cluster-31273.122772;Cluster-31273.169570;Cluster-31273.36212;Cluster-31273.36213;Cluster-31273.59641;Cluster-31273.126729;Cluster-31273.126730;Cluster-31273.38640	K13080+K13264+K13264+K13264+K13264+K13264+K13264+K13264+K13264+K13264+K13264+K22771+K22771+K22771	14
ko00330	Arginine and proline metabolism	5/93	17/323	0.572028	1	pme0006;ML10197929;MWSmce119;pmb0490;pmb0496	C00148+C00300+C00062+C18326+C18325	5	49/3309	464/43342	0.0135677	1	Cluster-31273.120869;Cluster-31273.120878;Cluster-31273.5134;Cluster-31273.112175;Cluster-31273.11288;Cluster-31273.72157;Cluster-31273.101097;Cluster-31273.102959;Cluster-31273.104841;Cluster-31273.157914;Cluster-31273.91823;Cluster-31273.95373;Cluster-31273.95375;Cluster-31273.95376;Cluster-31273.97880;Cluster-31273.102215;Cluster-31273.105422;Cluster-31273.105425;Cluster-31273.117232;Cluster-3…	K00128+K00128+K00128+K00318+K00472+K00472+K00797+K00797+K00797+K01259+K01426+K01426+K01426+K01426+K01426+K01426+K01426+K01426+K01426+K01426+K01426+K01426+K01426+K01426+K01426+K01426+K01426+K01426+K01426+K01426+K01581+K01583+K01583+K01583+K01583+K01583+K01611+K01611+K01611+K12657+K13366+K13366+K14085+K14085+K14085+K14455+K14455+K17839+K17839	49
ko00261	Monobactam biosynthesis	2/93	6/323	0.554894	1	pme0010;MWSmce119	C00065+C00062	2	10/3309	65/43342	0.0249544	1	Cluster-31273.24088;Cluster-31273.59001;Cluster-31273.67215;Cluster-31273.118149;Cluster-31273.165138;Cluster-31273.186030;Cluster-31273.150883;Cluster-31273.177969;Cluster-31273.120674;Cluster-31273.120680	K00133+K00215+K00215+K00928+K00928+K00928+K01714+K01714+K13811+K13811	10
ko00592	alpha-Linolenic acid metabolism	6/93	11/323	0.0620014	1	pme1654;pme0220;Zmyn004676;Zmpn003368;pmb2791;pmn001689	C08491+C11512+C16346+C16316+C16321+C21924	6	50/3309	495/43342	0.0266361	1	Cluster-31273.104133;Cluster-31273.141776;Cluster-31273.114625;Cluster-31273.92894;Cluster-31273.92896;Cluster-31273.98495;Cluster-31273.102937;Cluster-31273.102973;Cluster-31273.174933;Cluster-31273.196719;Cluster-31273.4521;Cluster-31273.82724;Cluster-31273.156404;Cluster-31273.170458;Cluster-31273.82662;Cluster-31273.112941;Cluster-31273.115880;Cluster-31273.115881;Cluster-31273.115882;Cluster…	K00224+K00224+K00232+K00454+K00454+K00454+K00454+K00454+K00454+K00454+K00454+K00454+K01047+K01047+K01723+K05894+K05894+K05894+K05894+K05894+K05894+K05894+K05894+K05894+K05894+K05894+K05894+K05894+K05894+K05894+K05894+K05894+K07513+K08241+K10525+K16818+K16818+K16818+K16818+K16818+K16818+K16818+K18857+K18857+K18857+K18857+K22389+K22389+K22389+K22389	50
ko04075	Plant hormone signal transduction	3/93	4/323	0.0736072	1	pme1654;Lmtn004049;pme2074	C08491+C06082+C18699	3	193/3309	2232/43342	0.0370238	1	Cluster-31273.136368;Cluster-31273.151680;Cluster-31273.64648;Cluster-31273.88063;Cluster-31273.91324;Cluster-31273.91361;Cluster-31273.91368;Cluster-31273.91372;Cluster-31273.91378;Cluster-31273.91379;Cluster-31273.91390;Cluster-31273.91397;Cluster-31273.91403;Cluster-31273.91426;Cluster-31273.96986;Cluster-31273.97004;Cluster-31273.97014;Cluster-31273.104978;Cluster-31273.112543;Cluster-31273.1…	K12126+K13413+K13413+K13415+K13415+K13415+K13415+K13415+K13415+K13415+K13415+K13415+K13415+K13415+K13415+K13415+K13415+K13415+K13415+K13415+K13415+K13415+K13415+K13415+K13415+K13415+K13415+K13415+K13415+K13415+K13415+K13415+K13415+K13415+K13415+K13415+K13415+K13415+K13415+K13415+K13415+K13415+K13416+K13416+K13416+K13416+K13416+K13416+K13416+K13416+K13416+K13416+K13422+K13422+K13422+K13422+K13422+…	193
ko00250	Alanine, aspartate and glutamate metabolism	1/93	11/323	0.977763	1	mws0001	C00152	1	28/3309	279/43342	0.0842765	1	Cluster-31273.131752;Cluster-31273.94970;Cluster-31273.136216;Cluster-31273.136221;Cluster-31273.148762;Cluster-31273.104593;Cluster-31273.114426;Cluster-31273.114430;Cluster-31273.114431;Cluster-31273.135897;Cluster-31273.174540;Cluster-31273.174976;Cluster-31273.178477;Cluster-31273.25913;Cluster-31273.34903;Cluster-31273.34906;Cluster-31273.108950;Cluster-31273.110103;Cluster-31273.111804;Clus…	K00609+K00814+K00827+K00827+K00827+K01580+K01915+K01915+K01915+K01953+K01953+K01953+K01953+K01953+K01953+K01953+K13051+K13051+K13051+K13051+K13051+K13051+K14272+K14272+K14455+K14455+K16871+K16871	28
ko00901	Indole alkaloid biosynthesis	3/93	3/323	0.0233211	1	mws0005;mws4170;mws0282	C00398+C00031+C00078	3	14/3309	123/43342	0.0864708	1	Cluster-31273.10979;Cluster-31273.111294;Cluster-31273.128586;Cluster-31273.128587;Cluster-31273.134389;Cluster-31273.176988;Cluster-31273.186400;Cluster-31273.35010;Cluster-31273.49366;Cluster-31273.56097;Cluster-31273.119367;Cluster-31273.137541;Cluster-31273.34431;Cluster-31273.7698	K01593+K01593+K01593+K01593+K01593+K01593+K01593+K01593+K01593+K01593+K01757+K01757+K01757+K01757	14
ko00270	Cysteine and methionine metabolism	4/93	15/323	0.671846	1	pme0010;pme0057;pme2890;pme1086	C00065+C00155+C01817+C00051	4	64/3309	707/43342	0.089285	1	Cluster-31273.71079;Cluster-31273.104772;Cluster-31273.160002;Cluster-31273.24088;Cluster-31273.27842;Cluster-31273.66355;Cluster-31273.102903;Cluster-23851.0;Cluster-31273.114716;Cluster-31273.47531;Cluster-31273.102071;Cluster-31273.101035;Cluster-31273.101036;Cluster-31273.101097;Cluster-31273.102959;Cluster-31273.104841;Cluster-31273.190015;Cluster-31273.67440;Cluster-31273.151738;Cluster-312…	K00016+K00025+K00026+K00133+K00547+K00547+K00549+K00558+K00558+K00558+K00640+K00789+K00789+K00797+K00797+K00797+K00815+K00815+K00826+K00826+K00826+K00827+K00827+K00827+K00831+K00837+K00837+K00899+K00899+K00899+K00899+K00928+K00928+K00928+K01011+K01244+K01244+K01251+K01611+K01611+K01611+K01738+K01738+K01738+K01761+K01761+K01919+K01919+K01919+K05933+K05933+K05933+K14455+K14455+K20772+K20772+K21456+…	64
ko00904	Diterpenoid biosynthesis	1/93	1/323	0.287926	1	MWSslk208	C11874	1	19/3309	184/43342	0.1107	1	Cluster-31273.106675;Cluster-31273.110823;Cluster-31273.122091;Cluster-31273.170700;Cluster-31273.170702;Cluster-31273.14115;Cluster-31273.99093;Cluster-26555.0;Cluster-31273.22099;Cluster-31273.77151;Cluster-31273.77161;Cluster-31273.77164;Cluster-31273.77168;Cluster-31273.77170;Cluster-31273.167300;Cluster-31273.171444;Cluster-31273.52277;Cluster-31273.52285;Cluster-31273.77150	K04121+K04121+K04121+K04121+K04121+K04123+K13070+K14043+K14043+K16084+K16084+K16084+K16084+K16084+K16085+K16085+K16085+K16085+K21718	19
ko00630	Glyoxylate and dicarboxylate metabolism	2/93	14/323	0.946389	1	pme0010;mws0275	C00065+C00149	2	51/3309	568/43342	0.129283	1	Cluster-31273.104772;Cluster-31273.160002;Cluster-31273.101739;Cluster-31273.104281;Cluster-31273.102365;Cluster-31273.65953;Cluster-31273.113623;Cluster-31273.104888;Cluster-31273.102432;Cluster-31273.102487;Cluster-31273.102799;Cluster-31273.102891;Cluster-31273.103289;Cluster-31273.103726;Cluster-31273.105131;Cluster-31273.16459;Cluster-31273.169645;Cluster-31273.158568;Cluster-31273.145243;Cl…	K00025+K00026+K00281+K00281+K00284+K00600+K00626+K01601+K01602+K01602+K01602+K01602+K01602+K01602+K01602+K01637+K01638+K01681+K01895+K01895+K01895+K01913+K01913+K01915+K01915+K01915+K03781+K03781+K03781+K11517+K14272+K14272+K15893+K15893+K15893+K15893+K15893+K15893+K15919+K15919+K15919+K15919+K18121+K22133+K22133+K22133+K22133+K22133+K22133+K22133+K22133	51
ko00480	Glutathione metabolism	1/93	10/323	0.968363	1	pme1086	C00051	1	90/3309	1056/43342	0.149003	1	Cluster-31273.123500;Cluster-31273.86193;Cluster-31273.175201;Cluster-31273.35521;Cluster-31273.86656;Cluster-31273.105935;Cluster-31273.105939;Cluster-31273.53741;Cluster-31273.92608;Cluster-31273.122393;Cluster-31273.59653;Cluster-31273.101097;Cluster-31273.102959;Cluster-31273.104841;Cluster-31273.85678;Cluster-31273.87818;Cluster-31273.91628;Cluster-31273.95136;Cluster-31273.95138;Cluster-312…	K00033+K00036+K00036+K00036+K00383+K00432+K00432+K00432+K00434+K00434+K00434+K00797+K00797+K00797+K00799+K00799+K00799+K00799+K00799+K00799+K00799+K00799+K00799+K00799+K00799+K00799+K00799+K00799+K00799+K00799+K00799+K00799+K00799+K00799+K00799+K00799+K00799+K00799+K00799+K00799+K00799+K00799+K00799+K00799+K00799+K00799+K00799+K00799+K00799+K00799+K00799+K00799+K00799+K00799+K00799+K00799+K00799+…	90
ko00300	Lysine biosynthesis	1/93	7/323	0.90962	1	pme1712	C00449	1	8/3309	74/43342	0.202128	1	Cluster-31273.24088;Cluster-31273.59001;Cluster-31273.67215;Cluster-31273.118149;Cluster-31273.165138;Cluster-31273.186030;Cluster-31273.150883;Cluster-31273.177969	K00133+K00215+K00215+K00928+K00928+K00928+K01714+K01714	8
ko00350	Tyrosine metabolism	1/93	10/323	0.968363	1	mws0180	C00628	1	31/3309	352/43342	0.228428	1	Cluster-31273.141178;Cluster-31273.47578;Cluster-31273.111421;Cluster-31273.126424;Cluster-31273.90154;Cluster-31273.90155;Cluster-31273.21675;Cluster-31273.24448;Cluster-31273.36165;Cluster-31273.97696;Cluster-31273.190015;Cluster-31273.67440;Cluster-31273.122963;Cluster-31273.10979;Cluster-31273.111294;Cluster-31273.128586;Cluster-31273.128587;Cluster-31273.134389;Cluster-31273.176988;Cluster-3…	K00001+K00121+K00276+K00276+K00422+K00422+K00422+K00422+K00422+K00451+K00815+K00815+K01557+K01593+K01593+K01593+K01593+K01593+K01593+K01593+K01593+K01593+K01593+K01800+K01800+K14455+K14455+K18857+K18857+K18857+K18857	31
ko01200	Carbon metabolism	3/93	23/323	0.98229	1	pme0010;mws0275;pmb1912	C00065+C00149+C00234	3	128/3309	1580/43342	0.251302	1	Cluster-31273.104772;Cluster-31273.160002;Cluster-31273.88664;Cluster-31273.134025;Cluster-31273.105432;Cluster-31273.112638;Cluster-31273.137082;Cluster-31273.175205;Cluster-31273.45066;Cluster-31273.65685;Cluster-31273.123500;Cluster-31273.86193;Cluster-31273.175201;Cluster-31273.35521;Cluster-31273.109249;Cluster-31273.51697;Cluster-31273.47578;Cluster-31273.90033;Cluster-31273.103309;Cluster-…	K00025+K00026+K00028+K00028+K00029+K00029+K00029+K00029+K00029+K00030+K00033+K00036+K00036+K00036+K00051+K00074+K00121+K00131+K00134+K00134+K00134+K00161+K00161+K00162+K00164+K00164+K00232+K00281+K00281+K00297+K00600+K00615+K00615+K00615+K00626+K00627+K00640+K00814+K00831+K00844+K00844+K00850+K00850+K00850+K00851+K00863+K00873+K00873+K00927+K00927+K00927+K00927+K00927+K00927+K00927+K00927+K00927+…	128
ko04070	Phosphatidylinositol signaling system	1/93	1/323	0.287926	1	Hmln000297	C00137	1	57/3309	687/43342	0.274418	1	Cluster-31273.8976;Cluster-23460.1;Cluster-31273.130582;Cluster-31273.148930;Cluster-31273.17140;Cluster-31273.18643;Cluster-31273.197498;Cluster-31273.197835;Cluster-31273.198624;Cluster-31273.28172;Cluster-31273.28176;Cluster-31273.28178;Cluster-31273.29656;Cluster-31273.36073;Cluster-31273.38181;Cluster-31273.38183;Cluster-31273.54159;Cluster-31273.67750;Cluster-31273.72077;Cluster-31273.73692…	K00889+K00889+K00889+K00889+K00889+K00889+K00889+K00889+K00889+K00889+K00889+K00889+K00889+K00889+K00889+K00889+K00889+K00889+K00889+K00889+K00889+K00901+K00901+K00901+K00901+K00901+K00901+K00901+K00901+K00901+K00913+K00913+K00914+K00921+K00921+K00981+K01092+K01092+K01092+K01092+K02183+K02183+K02183+K02183+K02183+K02183+K02183+K02183+K02183+K02183+K02183+K05857+K10572+K15422+K18081+K20279+K21797	57
ko00730	Thiamine metabolism	1/93	4/323	0.744841	1	pmb0952	C00378	1	9/3309	93/43342	0.279032	1	Cluster-31273.40828;Cluster-31273.110179;Cluster-31273.123074;Cluster-31273.165002;Cluster-31273.43940;Cluster-31273.43941;Cluster-31273.131396;Cluster-31273.63972;Cluster-31273.66202	K00878+K00939+K00939+K00949+K00949+K00949+K01662+K03147+K03147	9
ko00600	Sphingolipid metabolism	2/93	3/323	0.200151	1	pme0010;pmb2221	C00065+C12144	2	35/3309	417/43342	0.304019	1	Cluster-31273.87894;Cluster-31273.87897;Cluster-31273.98198;Cluster-31273.114914;Cluster-31273.114999;Cluster-31273.118772;Cluster-31273.118773;Cluster-31273.161796;Cluster-31273.29434;Cluster-31273.49050;Cluster-31273.76407;Cluster-31273.76413;Cluster-31273.114363;Cluster-31273.62659;Cluster-31273.80454;Cluster-31273.156798;Cluster-31273.158164;Cluster-31273.101547;Cluster-31273.103278;Cluster-3…	K00654+K00654+K00654+K00654+K00654+K00654+K00654+K01634+K01634+K01634+K04711+K04711+K04713+K04713+K04713+K04718+K04718+K07407+K07407+K07407+K12309+K12309+K12309+K12309+K12309+K12309+K12309+K12349+K12349+K12349+K12349+K12382+K17108+K17108+K23451	35
ko00052	Galactose metabolism	10/93	16/323	0.00417815	0.263223	pmf0139;pmf0138;Hmln000297;mws4170;mws1080;pme0519;MA10039641;mws1333;pme2125;Lmqn000213	C00124+C00159+C00137+C00031+C01235+C00089+C00243+C05402+C00492+C01613	10	52/3309	648/43342	0.374223	1	Cluster-31273.97338;Cluster-31273.99221;Cluster-31273.118532;Cluster-31273.157241;Cluster-31273.68788;Cluster-31273.141880;Cluster-31273.149632;Cluster-31273.27615;Cluster-31273.32980;Cluster-31273.47678;Cluster-31273.71723;Cluster-31273.113386;Cluster-31273.85568;Cluster-31273.96169;Cluster-31273.96171;Cluster-4599.0;Cluster-31273.104031;Cluster-31273.104033;Cluster-31273.104035;Cluster-31273.10…	K00844+K00844+K00850+K00850+K00850+K00963+K00963+K00963+K00963+K00963+K00963+K01187+K01193+K01193+K01193+K01193+K01193+K01193+K01193+K01193+K01193+K01193+K01193+K01193+K01193+K01193+K01193+K01193+K01193+K01193+K01193+K01193+K01835+K01835+K01835+K06617+K06617+K06617+K06617+K07407+K07407+K07407+K12309+K12309+K12309+K12309+K12309+K12309+K12309+K18819+K18819+K18819	52
ko00520	Amino sugar and nucleotide sugar metabolism	2/93	12/323	0.904852	1	pmf0138;mws4170	C00159+C00031	2	78/3309	983/43342	0.377246	1	Cluster-31273.107531;Cluster-31273.103647;Cluster-31273.64446;Cluster-31273.97338;Cluster-31273.99221;Cluster-31273.127277;Cluster-31273.140893;Cluster-31273.172153;Cluster-31273.141880;Cluster-31273.149632;Cluster-31273.27615;Cluster-31273.32980;Cluster-31273.47678;Cluster-31273.71723;Cluster-31273.86582;Cluster-31273.116725;Cluster-31273.158042;Cluster-31273.178835;Cluster-31273.21987;Cluster-3…	K00012+K00326+K00326+K00844+K00844+K00847+K00847+K00847+K00963+K00963+K00963+K00963+K00963+K00963+K00975+K00975+K00975+K00975+K00975+K00975+K00975+K01183+K01183+K01183+K01183+K01183+K01183+K01183+K01183+K01183+K01183+K01183+K01183+K01183+K01183+K01183+K01183+K01183+K01209+K01810+K01810+K01810+K01810+K01835+K01835+K01835+K08678+K08678+K08679+K08679+K08679+K08679+K10046+K12373+K12448+K12450+K13379+…	78
ko00906	Carotenoid biosynthesis	1/93	1/323	0.287926	1	Lmtn004049	C06082	1	20/3309	241/43342	0.382423	1	Cluster-31273.101011;Cluster-31273.101012;Cluster-31273.105393;Cluster-31273.105397;Cluster-31273.105399;Cluster-31273.116467;Cluster-31273.169050;Cluster-31273.117605;Cluster-31273.168174;Cluster-31273.159089;Cluster-31273.66377;Cluster-31273.71591;Cluster-31273.71592;Cluster-31273.129688;Cluster-31273.74900;Cluster-31273.95184;Cluster-31273.97061;Cluster-31273.99463;Cluster-31273.99466;Cluster-…	K02291+K02291+K02291+K02291+K02291+K02291+K02291+K09838+K09841+K09843+K09843+K09843+K09843+K15744+K15746+K15747+K15747+K15747+K15747+K15747	20
ko00010	Glycolysis / Gluconeogenesis	1/93	6/323	0.872096	1	mws4170	C00031	1	70/3309	895/43342	0.434219	1	Cluster-31273.141178;Cluster-31273.167807;Cluster-31273.31907;Cluster-31273.70481;Cluster-31273.71079;Cluster-31273.47578;Cluster-31273.120869;Cluster-31273.120878;Cluster-31273.5134;Cluster-31273.90033;Cluster-31273.103309;Cluster-31273.103318;Cluster-31273.79104;Cluster-31273.102702;Cluster-31273.107312;Cluster-31273.106371;Cluster-31273.55847;Cluster-31273.97338;Cluster-31273.99221;Cluster-312…	K00001+K00002+K00002+K00002+K00016+K00121+K00128+K00128+K00128+K00131+K00134+K00134+K00134+K00161+K00161+K00162+K00627+K00844+K00844+K00850+K00850+K00850+K00873+K00873+K00927+K00927+K00927+K00927+K00927+K00927+K00927+K00927+K00927+K01623+K01623+K01623+K01623+K01689+K01689+K01689+K01689+K01803+K01803+K01803+K01810+K01810+K01810+K01810+K01835+K01835+K01835+K01895+K01895+K01895+K01913+K01913+K03841+…	70
ko00030	Pentose phosphate pathway	1/93	8/323	0.936219	1	mws4170	C00031	1	33/3309	421/43342	0.463533	1	Cluster-31273.123500;Cluster-31273.86193;Cluster-31273.175201;Cluster-31273.35521;Cluster-31273.90033;Cluster-31273.134001;Cluster-31273.164360;Cluster-31273.83314;Cluster-31273.118532;Cluster-31273.157241;Cluster-31273.68788;Cluster-31273.192301;Cluster-31273.90915;Cluster-31273.138365;Cluster-31273.60874;Cluster-31273.105271;Cluster-31273.105273;Cluster-31273.108970;Cluster-31273.113603;Cluster…	K00033+K00036+K00036+K00036+K00131+K00615+K00615+K00615+K00850+K00850+K00850+K00851+K00948+K01057+K01057+K01623+K01623+K01623+K01623+K01807+K01807+K01810+K01810+K01810+K01810+K01835+K01835+K01835+K03841+K03841+K03841+K03841+K03841	33
ko00524	Neomycin, kanamycin and gentamicin biosynthesis	1/93	5/323	0.819229	1	mws4170	C00031	1	2/3309	21/43342	0.483893	1	Cluster-31273.97338;Cluster-31273.99221	K00844+K00844	2
ko00620	Pyruvate metabolism	1/93	6/323	0.872096	1	mws0275	C00149	1	50/3309	647/43342	0.485648	1	Cluster-31273.141178;Cluster-31273.167807;Cluster-31273.31907;Cluster-31273.70481;Cluster-31273.71079;Cluster-31273.104772;Cluster-31273.160002;Cluster-31273.88664;Cluster-31273.134025;Cluster-31273.105432;Cluster-31273.112638;Cluster-31273.137082;Cluster-31273.175205;Cluster-31273.45066;Cluster-31273.109249;Cluster-31273.47578;Cluster-31273.120869;Cluster-31273.120878;Cluster-31273.5134;Cluster-…	K00001+K00002+K00002+K00002+K00016+K00025+K00026+K00028+K00028+K00029+K00029+K00029+K00029+K00029+K00051+K00121+K00128+K00128+K00128+K00161+K00161+K00162+K00626+K00627+K00873+K00873+K01595+K01595+K01595+K01638+K01649+K01759+K01759+K01759+K01759+K01895+K01895+K01895+K01913+K01913+K01963+K01963+K14085+K14085+K14085+K18857+K18857+K18857+K18857+K18881	50
ko02010	ABC transporters	15/93	42/323	0.188381	1	pmb0484;pme0010;pme0006;MWSmce119;pmf0138;Hmln000297;mws4170;pme3732;pmb0952;pme1086;pme0519;mws0264;MA10039641;mws1333;pme2125	C00114+C00065+C00148+C00062+C00159+C00137+C00031+C00475+C00378+C00051+C00089+C01083+C00243+C05402+C00492	15	54/3309	710/43342	0.532366	1	Cluster-31273.140830;Cluster-31273.140835;Cluster-31273.178661;Cluster-31273.88689;Cluster-31273.120887;Cluster-31273.127844;Cluster-31273.129979;Cluster-31273.132389;Cluster-31273.137431;Cluster-31273.138114;Cluster-31273.196199;Cluster-31273.43376;Cluster-31273.51314;Cluster-31273.63770;Cluster-31273.158049;Cluster-31273.21667;Cluster-31273.57644;Cluster-31273.82561;Cluster-31273.82564;Cluster-…	K02045+K02045+K05643+K05656+K05658+K05658+K05658+K05658+K05658+K05658+K05658+K05658+K05658+K05658+K05665+K05665+K05665+K05665+K05665+K05665+K05666+K05666+K05666+K05681+K05681+K05681+K05681+K05681+K05681+K05681+K05681+K05681+K05681+K05681+K05681+K05681+K08711+K08711+K08711+K08711+K08711+K08711+K08711+K08711+K08711+K08711+K08711+K08711+K08711+K08711+K08711+K08711+K08711+K08711	54
ko00920	Sulfur metabolism	2/93	6/323	0.554894	1	pme0010;pme0057	C00065+C00155	2	12/3309	159/43342	0.559584	1	Cluster-31273.135554;Cluster-31273.102071;Cluster-31273.181218;Cluster-31273.100638;Cluster-31273.100212;Cluster-31273.106089;Cluster-31273.80179;Cluster-31273.140830;Cluster-31273.140835;Cluster-31273.120674;Cluster-31273.120680;Cluster-31273.25195	K00392+K00640+K00860+K01011+K01738+K01738+K01738+K02045+K02045+K13811+K13811+K15422	12
ko00650	Butanoate metabolism	1/93	8/323	0.936219	1	MWS1709	C00497	1	9/3309	120/43342	0.571635	1	Cluster-31273.51697;Cluster-31273.107893;Cluster-31273.113623;Cluster-31273.104593;Cluster-31273.135846;Cluster-31273.59361;Cluster-31273.161212;Cluster-31273.37043;Cluster-31273.102696	K00074+K00109+K00626+K01580+K01913+K01913+K16871+K16871+K18121	9
ko00053	Ascorbate and aldarate metabolism	4/93	14/323	0.610823	1	Lmbn000198;Hmln000297;Zmpn000199;Zmyn000108	C03064+C00137+C00879+C00818	4	36/3309	482/43342	0.579722	1	Cluster-31273.167807;Cluster-31273.31907;Cluster-31273.70481;Cluster-31273.107531;Cluster-31273.9749;Cluster-31273.121778;Cluster-31273.35827;Cluster-31273.74092;Cluster-31273.120869;Cluster-31273.120878;Cluster-31273.5134;Cluster-31273.103188;Cluster-31273.158230;Cluster-31273.168820;Cluster-31273.19494;Cluster-31273.64825;Cluster-31273.92608;Cluster-31273.122393;Cluster-31273.59653;Cluster-3127…	K00002+K00002+K00002+K00012+K00103+K00103+K00103+K00103+K00128+K00128+K00128+K00225+K00225+K00423+K00423+K00423+K00434+K00434+K00434+K00469+K08232+K08232+K08232+K08679+K08679+K08679+K08679+K10046+K14085+K14085+K14085+K16190+K16190+K21888+K21888+K21888	36
ko01240	Biosynthesis of cofactors	6/93	51/323	0.999553	1	pme0010;mws0282;pmb0952;pme1086;pme3007;pmb1912	C00065+C00078+C00378+C00051+C00015+C00234	6	133/3309	1773/43342	0.598808	1	Cluster-31273.167807;Cluster-31273.31907;Cluster-31273.70481;Cluster-31273.107531;Cluster-31273.102807;Cluster-31273.170453;Cluster-31273.196925;Cluster-31273.55934;Cluster-31273.55936;Cluster-31273.9749;Cluster-31273.121778;Cluster-31273.35827;Cluster-31273.74092;Cluster-31273.120869;Cluster-31273.120878;Cluster-31273.5134;Cluster-31273.103188;Cluster-31273.158230;Cluster-31273.86985;Cluster-312…	K00002+K00002+K00002+K00012+K00059+K00059+K00059+K00059+K00059+K00103+K00103+K00103+K00103+K00128+K00128+K00128+K00225+K00225+K00228+K00228+K00600+K00609+K00789+K00789+K00826+K00826+K00826+K00831+K00858+K00873+K00873+K00878+K00939+K00939+K00940+K00940+K00949+K00949+K00949+K00963+K00963+K00963+K00963+K00963+K00963+K01307+K01698+K01749+K01845+K01918+K01918+K01918+K01918+K01919+K01919+K01919+K01922+…	133
ko01230	Biosynthesis of amino acids	7/93	43/323	0.986815	1	pme0010;pme0006;mws0001;pme0057;MWSmce119;mws0282;pme1712	C00065+C00148+C00152+C00155+C00062+C00078+C00449	7	103/3309	1378/43342	0.604973	1	Cluster-31273.65685;Cluster-31273.56454;Cluster-31273.106003;Cluster-31273.110267;Cluster-31273.24088;Cluster-31273.103309;Cluster-31273.103318;Cluster-31273.79104;Cluster-31273.59001;Cluster-31273.67215;Cluster-31273.102903;Cluster-31273.65953;Cluster-31273.98644;Cluster-31273.134001;Cluster-31273.164360;Cluster-31273.83314;Cluster-31273.39546;Cluster-31273.102071;Cluster-31273.104235;Cluster-31…	K00030+K00052+K00053+K00053+K00133+K00134+K00134+K00134+K00215+K00215+K00549+K00600+K00611+K00615+K00615+K00615+K00620+K00640+K00765+K00765+K00789+K00789+K00814+K00826+K00826+K00826+K00831+K00850+K00850+K00850+K00872+K00873+K00873+K00891+K00891+K00927+K00927+K00927+K00927+K00927+K00927+K00927+K00927+K00927+K00928+K00928+K00928+K00948+K01609+K01609+K01620+K01620+K01623+K01623+K01623+K01623+K01649+…	103
ko00240	Pyrimidine metabolism	3/93	17/323	0.912266	1	Lmgn000160;pme3732;pme3007	C02642+C00475+C00015	3	45/3309	614/43342	0.635075	1	Cluster-31273.131752;Cluster-31273.158934;Cluster-31273.73060;Cluster-31273.22518;Cluster-31273.22519;Cluster-31273.111058;Cluster-31273.119106;Cluster-31273.175487;Cluster-31273.43222;Cluster-31273.123179;Cluster-31273.132204;Cluster-31273.198211;Cluster-31273.74860;Cluster-31273.139618;Cluster-31273.139619;Cluster-31273.35699;Cluster-31273.61365;Cluster-31273.53284;Cluster-31273.37372;Cluster-3…	K00609+K00761+K00876+K00940+K00940+K00943+K00943+K00943+K00943+K01081+K01081+K01081+K01081+K01510+K01510+K01510+K01510+K01513+K01520+K01937+K01937+K01937+K01937+K01937+K01937+K01937+K01937+K01937+K01937+K01937+K09903+K10807+K10807+K10807+K13800+K14641+K14641+K14641+K14641+K14641+K14641+K14641+K14641+K14641+K14641	45
ko00966	Glucosinolate biosynthesis	1/93	9/323	0.95505	1	mws0282	C00078	1	3/3309	45/43342	0.678044	1	Cluster-31273.151738;Cluster-31273.34622;Cluster-31273.37375	K00826+K00826+K00826	3
ko00945	Stilbenoid, diarylheptanoid and gingerol biosynthesis	1/93	4/323	0.744841	1	pmb3074	C12208	1	18/3309	259/43342	0.694853	1	Cluster-31273.97494;Cluster-31273.85400;Cluster-31273.182483;Cluster-31273.87389;Cluster-30485.0;Cluster-31273.109504;Cluster-31273.169300;Cluster-31273.17004;Cluster-31273.194559;Cluster-31273.40315;Cluster-31273.64750;Cluster-31273.64751;Cluster-31273.75329;Cluster-31273.79453;Cluster-31273.34559;Cluster-31273.10043;Cluster-31273.137863;Cluster-31273.5876	K00487+K00588+K00588+K13065+K13065+K13065+K13065+K13065+K13065+K13065+K13065+K13065+K13065+K13065+K16040+K17212+K17212+K17212	18
ko00562	Inositol phosphate metabolism	1/93	4/323	0.744841	1	Hmln000297	C00137	1	44/3309	617/43342	0.703945	1	Cluster-31273.128777;Cluster-31273.8976;Cluster-23460.1;Cluster-31273.130582;Cluster-31273.148930;Cluster-31273.17140;Cluster-31273.18643;Cluster-31273.197498;Cluster-31273.197835;Cluster-31273.198624;Cluster-31273.28172;Cluster-31273.28176;Cluster-31273.28178;Cluster-31273.29656;Cluster-31273.36073;Cluster-31273.38181;Cluster-31273.38183;Cluster-31273.54159;Cluster-31273.67750;Cluster-31273.7207…	K00469+K00889+K00889+K00889+K00889+K00889+K00889+K00889+K00889+K00889+K00889+K00889+K00889+K00889+K00889+K00889+K00889+K00889+K00889+K00889+K00889+K00889+K00913+K00913+K00914+K00921+K00921+K01092+K01092+K01092+K01092+K01803+K01803+K01803+K01858+K05857+K10572+K15422+K18081+K20279+K21797+K22913+K22913+K22913	44
ko00260	Glycine, serine and threonine metabolism	4/93	13/323	0.54348	1	pmb0484;pme0010;ML10197929;mws0282	C00114+C00065+C00300+C00078	4	37/3309	525/43342	0.718128	1	Cluster-31273.24088;Cluster-31273.111421;Cluster-31273.126424;Cluster-31273.101739;Cluster-31273.104281;Cluster-31273.29872;Cluster-31273.29875;Cluster-31273.65953;Cluster-31273.136216;Cluster-31273.136221;Cluster-31273.148762;Cluster-31273.43809;Cluster-31273.185957;Cluster-31273.118149;Cluster-31273.165138;Cluster-31273.186030;Cluster-31273.136734;Cluster-31273.136742;Cluster-31273.126040;Clust…	K00133+K00276+K00276+K00281+K00281+K00306+K00306+K00600+K00827+K00827+K00827+K00831+K00872+K00928+K00928+K00928+K01620+K01620+K01754+K12235+K14085+K14085+K14085+K14272+K14272+K15634+K15634+K15893+K15893+K15893+K15893+K15893+K15893+K15919+K15919+K15919+K15919	37
ko00220	Arginine biosynthesis	1/93	9/323	0.95505	1	MWSmce119	C00062	1	12/3309	193/43342	0.808126	1	Cluster-31273.98644;Cluster-31273.39546;Cluster-31273.94970;Cluster-31273.114426;Cluster-31273.114430;Cluster-31273.114431;Cluster-31273.104612;Cluster-31273.107435;Cluster-31273.107345;Cluster-31273.116189;Cluster-31273.57211;Cluster-31273.57212	K00611+K00620+K00814+K01915+K01915+K01915+K14272+K14272+K14455+K14455+K14677+K14677	12
ko00400	Phenylalanine, tyrosine and tryptophan biosynthesis	1/93	9/323	0.95505	1	mws0282	C00078	1	14/3309	230/43342	0.84456	1	Cluster-31273.190015;Cluster-31273.67440;Cluster-31273.61859;Cluster-31273.84273;Cluster-31273.30888;Cluster-31273.41671;Cluster-31273.51782;Cluster-31273.94127;Cluster-31273.186956;Cluster-31273.88904;Cluster-31273.157953;Cluster-31273.42182;Cluster-31273.107345;Cluster-31273.116189	K00815+K00815+K00891+K00891+K01609+K01609+K01657+K01658+K01658+K01735+K13832+K13832+K14455+K14455	14
ko00770	Pantothenate and CoA biosynthesis	1/93	10/323	0.968363	1	Lmgn000160	C02642	1	18/3309	292/43342	0.856692	1	Cluster-31273.106003;Cluster-31273.110267;Cluster-31273.120869;Cluster-31273.120878;Cluster-31273.5134;Cluster-31273.151738;Cluster-31273.34622;Cluster-31273.37375;Cluster-31273.53284;Cluster-31273.89589;Cluster-31273.125613;Cluster-31273.145669;Cluster-31273.165809;Cluster-31273.156733;Cluster-31273.196038;Cluster-31273.89457;Cluster-31273.128276;Cluster-31273.8153	K00053+K00053+K00128+K00128+K00128+K00826+K00826+K00826+K01513+K01918+K01918+K01918+K01918+K01922+K01922+K02201+K17839+K17839	18
ko00410	beta-Alanine metabolism	1/93	12/323	0.984391	1	Lmgn000160	C02642	1	18/3309	305/43342	0.898484	1	Cluster-31273.120869;Cluster-31273.120878;Cluster-31273.5134;Cluster-31273.114625;Cluster-31273.111421;Cluster-31273.126424;Cluster-31273.104593;Cluster-31273.89589;Cluster-31273.125613;Cluster-31273.145669;Cluster-31273.165809;Cluster-10178.0;Cluster-31273.144610;Cluster-31273.129787;Cluster-31273.131674;Cluster-31273.131675;Cluster-31273.128276;Cluster-31273.8153	K00128+K00128+K00128+K00232+K00276+K00276+K01580+K01918+K01918+K01918+K01918+K13366+K13366+K14085+K14085+K14085+K17839+K17839	18
ko01210	2-Oxocarboxylic acid metabolism	1/93	22/323	0.99958	1	mws0282	C00078	1	21/3309	358/43342	0.918353	1	Cluster-31273.65685;Cluster-31273.56454;Cluster-31273.106003;Cluster-31273.110267;Cluster-31273.24088;Cluster-31273.39546;Cluster-31273.94970;Cluster-31273.151738;Cluster-31273.34622;Cluster-31273.37375;Cluster-31273.118149;Cluster-31273.165138;Cluster-31273.186030;Cluster-31273.183271;Cluster-31273.158568;Cluster-31273.104612;Cluster-31273.107435;Cluster-31273.107345;Cluster-31273.116189;Cluster…	K00030+K00052+K00053+K00053+K00133+K00620+K00814+K00826+K00826+K00826+K00928+K00928+K00928+K01649+K01681+K14272+K14272+K14455+K14455+K14677+K14677	21
ko00670	One carbon pool by folate	1/93	1/323	0.287926	1	pmb1912	C00234	1	4/3309	91/43342	0.923836	1	Cluster-31273.89120;Cluster-31273.65953;Cluster-31273.109493;Cluster-31273.120312	K00297+K00600+K00601+K00602	4
ko00970	Aminoacyl-tRNA biosynthesis	6/93	19/323	0.480545	1	pme0010;pme0006;mws0001;MWSmce119;mws0282;pmb1912	C00065+C00148+C00152+C00062+C00078+C00234	6	31/3309	534/43342	0.958358	1	Cluster-31273.166541;Cluster-31273.166544;Cluster-31273.101272;Cluster-31273.73123;Cluster-31273.112438;Cluster-31273.115571;Cluster-31273.115590;Cluster-31273.121022;Cluster-31273.196213;Cluster-31273.3913;Cluster-31273.148892;Cluster-31273.23471;Cluster-31273.66919;Cluster-31273.114585;Cluster-31273.132008;Cluster-31273.34191;Cluster-31273.38458;Cluster-31273.86342;Cluster-31273.61250;Cluster-3…	K01866+K01866+K01867+K01869+K01870+K01870+K01870+K01870+K01870+K01870+K01872+K01872+K01872+K01873+K01875+K01880+K01880+K01881+K01886+K01886+K01889+K01892+K02433+K02433+K02434+K02434+K14164+K14164+K14164+K22503+K22503	31
ko00660	C5-Branched dibasic acid metabolism	1/93	8/323	0.936219	1	pmb2826	C02614	1	1/3309	43/43342	0.967179	1	Cluster-31273.56454	K00052	1
ko00051	Fructose and mannose metabolism	1/93	4/323	0.744841	1	pmf0138	C00159	1	25/3309	455/43342	0.970207	1	Cluster-31273.114975;Cluster-31273.97338;Cluster-31273.99221;Cluster-31273.127277;Cluster-31273.140893;Cluster-31273.172153;Cluster-31273.118532;Cluster-31273.157241;Cluster-31273.68788;Cluster-31273.69450;Cluster-31273.105271;Cluster-31273.105273;Cluster-31273.108970;Cluster-31273.113603;Cluster-31273.87343;Cluster-31273.113439;Cluster-31273.21475;Cluster-31273.92050;Cluster-31273.103893;Cluster…	K00008+K00844+K00844+K00847+K00847+K00847+K00850+K00850+K00850+K00863+K01623+K01623+K01623+K01623+K01803+K01803+K01803+K03841+K03841+K03841+K03841+K03841+K18447+K19355+K19355	25
ko04122	Sulfur relay system	1/93	4/323	0.744841	1	pmb0952	C00378	1	1/3309	50/43342	0.981188	1	Cluster-31273.100638	K01011	1
ko00310	Lysine degradation	2/93	12/323	0.904852	1	Lmbn001467;pme1712	C03087+C00449	2	15/3309	325/43342	0.989222	1	Cluster-31273.120869;Cluster-31273.120878;Cluster-31273.5134;Cluster-31273.29872;Cluster-31273.29875;Cluster-31273.113623;Cluster-31273.146917;Cluster-31273.50956;Cluster-31273.62209;Cluster-31273.129787;Cluster-31273.131674;Cluster-31273.131675;Cluster-31273.86728;Cluster-31273.168044;Cluster-31273.168223	K00128+K00128+K00128+K00306+K00306+K00626+K11420+K11430+K11430+K14085+K14085+K14085+K14157+K14157+K14157	15
ko00040	Pentose and glucuronate interconversions	1/93	11/323	0.977763	1	mws0437	C01904	1	31/3309	607/43342	0.994829	1	Cluster-31273.167807;Cluster-31273.31907;Cluster-31273.70481;Cluster-31273.114975;Cluster-31273.107531;Cluster-31273.103000;Cluster-31273.141880;Cluster-31273.149632;Cluster-31273.27615;Cluster-31273.32980;Cluster-31273.47678;Cluster-31273.71723;Cluster-31273.87309;Cluster-31273.169374;Cluster-31273.26284;Cluster-31273.30001;Cluster-31273.74437;Cluster-31273.128525;Cluster-31273.18329;Cluster-312…	K00002+K00002+K00002+K00008+K00012+K00078+K00963+K00963+K00963+K00963+K00963+K00963+K01051+K01051+K01051+K01051+K01051+K01184+K01213+K01728+K01728+K01728+K01728+K01728+K01728+K01728+K01728+K01728+K16190+K16190+K22935	31
ko00020	Citrate cycle (TCA cycle)	1/93	8/323	0.936219	1	mws0275	C00149	1	10/3309	283/43342	0.998635	1	Cluster-31273.104772;Cluster-31273.160002;Cluster-31273.65685;Cluster-31273.102702;Cluster-31273.107312;Cluster-31273.106371;Cluster-31273.92042;Cluster-31273.118290;Cluster-31273.55847;Cluster-31273.158568	K00025+K00026+K00030+K00161+K00161+K00162+K00164+K00164+K00627+K01681	10
ko00564	Glycerophospholipid metabolism	2/93	7/323	0.646953	1	pmb0484;pme0010	C00114+C00065	2	54/3309	1017/43342	0.99875	1	Cluster-31273.113589;Cluster-31273.114912;Cluster-31273.161835;Cluster-31273.94375;Cluster-31273.147347;Cluster-31273.19384;Cluster-31273.55284;Cluster-31273.55286;Cluster-31273.67220;Cluster-31273.79363;Cluster-31273.79373;Cluster-31273.79374;Cluster-31273.100726;Cluster-31273.108685;Cluster-31273.156404;Cluster-31273.170458;Cluster-31273.167723;Cluster-31273.90417;Cluster-31273.103635;Cluster-3…	K00630+K00630+K00894+K00901+K00901+K00901+K00901+K00901+K00901+K00901+K00901+K00901+K00981+K00993+K01047+K01047+K01115+K01126+K05929+K05929+K05929+K05929+K06124+K06129+K06129+K06130+K08730+K08730+K08730+K13508+K13508+K13508+K13508+K13510+K14156+K14156+K15728+K15728+K15728+K16818+K16818+K16818+K16818+K16818+K16818+K16818+K18693+K18693+K18696+K18696+K22389+K22389+K22389+K22389	54

## Sheet: D vs MD
KEGG_map	Description	DiffRatio_meta	BgRatio_meta	P-value_meta	Adjusted P-value_meta	Index_meta	CID_meta	Count_meta	DiffRatio_gene	BgRatio_gene	P-value_gene	Adjusted P-value_gene	Index_gene	KO_gene	Count_gene
ko01110	Biosynthesis of secondary metabolites	25/68	125/321	0.708866	1	pme0195;pme0490;MWS0811;MWS20194;mws2125;MWSmce119;Hmln000297;mws4170;Zmgn000447;pme1654;mws0677;pme1453;pme1662;pmn001689;Hmln002806;pme0519;mws0264;pmb0981;pmb0532;mws1077;mws2523;mws2118;mws0091;Xmzn007677;MWSHY0067	C00097+C00253+C00408+C00423+C00074+C00062+C00137+C00031+C00197+C08491+C00978+C01598+C09833+C21924+C10434+C00089+C01083+C00020+C00130+C01527+C00689+C01604+C05623+C07544+C05625	25	1035/3781	9940/43342	8.05943e-11	1.10414e-08	Cluster-31273.141178;Cluster-31273.158271;Cluster-31273.31907;Cluster-31273.9541;Cluster-31273.9932;Cluster-31273.71079;Cluster-31273.134590;Cluster-31273.134593;Cluster-31273.160002;Cluster-31273.160195;Cluster-31273.103520;Cluster-31273.139085;Cluster-31273.106003;Cluster-31273.164081;Cluster-31273.64456;Cluster-31273.164619;Cluster-31273.196925;Cluster-31273.20766;Cluster-31273.55936;Cluster-3…	K00001+K00002+K00002+K00016+K00016+K00016+K00021+K00021+K00026+K00026+K00031+K00052+K00053+K00053+K00058+K00059+K00059+K00059+K00059+K00083+K00083+K00083+K00083+K00083+K00099+K00099+K00128+K00128+K00128+K00128+K00133+K00133+K00134+K00145+K00161+K00161+K00161+K00161+K00164+K00167+K00167+K00218+K00218+K00224+K00224+K00225+K00232+K00232+K00232+K00232+K00232+K00234+K00234+K00234+K00235+K00249+K00264+…	1035
ko00052	Galactose metabolism	9/68	16/321	0.00171042	0.112888	pmf0139;pmf0138;Hmln000297;mws4170;mws1080;pme0519;mws1333;pme2125;Lmqn000213	C00124+C00159+C00137+C00031+C01235+C00089+C05402+C00492+C01613	9	99/3781	648/43342	3.26202e-08	4.46897e-06	Cluster-31273.97336;Cluster-31273.99221;Cluster-31273.136345;Cluster-31273.96236;Cluster-31273.100713;Cluster-31273.106750;Cluster-31273.112520;Cluster-31273.118530;Cluster-31273.118531;Cluster-31273.162030;Cluster-31273.110161;Cluster-31273.141880;Cluster-31273.27615;Cluster-31273.32980;Cluster-31273.85519;Cluster-31273.85568;Cluster-31273.87214;Cluster-31273.87217;Cluster-31273.96167;Cluster-31…	K00844+K00844+K00844+K00850+K00850+K00850+K00850+K00850+K00850+K00850+K00963+K00963+K00963+K00963+K01190+K01193+K01193+K01193+K01193+K01193+K01193+K01193+K01193+K01193+K01193+K01193+K01193+K01193+K01193+K01193+K01193+K01193+K01193+K01193+K01193+K01193+K01193+K01193+K01193+K01193+K01193+K01193+K01193+K01193+K01193+K01193+K01193+K01193+K01193+K01193+K01193+K01193+K01193+K01193+K01193+K01193+K01193+…	99
ko00500	Starch and sucrose metabolism	4/68	8/321	0.0653361	1	mws4170;pme0519;mws0264;mws2523	C00031+C00089+C01083+C00689	4	201/3781	1622/43342	2.45493e-07	3.36325e-05	Cluster-31273.119705;Cluster-31273.71513;Cluster-31273.76713;Cluster-31273.87034;Cluster-31273.87038;Cluster-31273.105638;Cluster-31273.119528;Cluster-31273.140400;Cluster-31273.140401;Cluster-31273.140404;Cluster-31273.140405;Cluster-31273.147208;Cluster-31273.157167;Cluster-31273.46891;Cluster-31273.54845;Cluster-31273.54852;Cluster-31273.54583;Cluster-31273.67488;Cluster-31273.68882;Cluster-31…	K00688+K00688+K00688+K00695+K00695+K00695+K00695+K00695+K00695+K00695+K00695+K00695+K00695+K00695+K00695+K00695+K00696+K00700+K00700+K00703+K00703+K00844+K00844+K00844+K00847+K00847+K00847+K00847+K00963+K00963+K00963+K00963+K00975+K00975+K00975+K00975+K00975+K00975+K01087+K01087+K01087+K01176+K01176+K01176+K01176+K01176+K01176+K01176+K01176+K01176+K01176+K01176+K01176+K01176+K01176+K01176+K01176+…	201
ko00195	Photosynthesis	1/68	2/321	0.379322	1	pme2651	C00006	1	53/3781	332/43342	1.35347e-05	0.00185425	Cluster-31273.101320;Cluster-31273.102004;Cluster-31273.132858;Cluster-31273.132871;Cluster-31273.22895;Cluster-31273.103583;Cluster-31273.107108;Cluster-31273.104094;Cluster-31273.17862;Cluster-31273.118662;Cluster-31273.103937;Cluster-31273.103939;Cluster-31273.103940;Cluster-31273.103941;Cluster-31273.103943;Cluster-31273.102443;Cluster-31273.104413;Cluster-31273.27863;Cluster-31273.143179;Clu…	K02108+K02108+K02108+K02108+K02108+K02111+K02112+K02634+K02634+K02635+K02638+K02638+K02638+K02638+K02638+K02639+K02639+K02639+K02640+K02689+K02694+K02698+K02699+K02703+K02703+K02704+K02704+K02704+K02704+K02704+K02704+K02704+K02705+K02707+K02709+K02717+K02717+K02717+K02717+K02717+K02717+K02717+K02724+K03541+K03541+K03541+K03541+K03541+K03689+K08901+K08901+K08906+K14332	53
ko00250	Alanine, aspartate and glutamate metabolism	1/68	11/321	0.930456	1	pme3011	C00334	1	45/3781	279/43342	4.4965e-05	0.00616021	Cluster-31273.140661;Cluster-31273.37047;Cluster-31273.84212;Cluster-31273.60683;Cluster-31273.94975;Cluster-31273.139776;Cluster-31273.136216;Cluster-31273.136221;Cluster-31273.136222;Cluster-31273.169166;Cluster-31273.98363;Cluster-31273.103281;Cluster-31273.103507;Cluster-31273.103510;Cluster-31273.103514;Cluster-31273.103518;Cluster-31273.104593;Cluster-31273.103651;Cluster-31273.103660;Clust…	K00261+K00261+K00264+K00609+K00814+K00820+K00827+K00827+K00827+K00827+K01580+K01580+K01580+K01580+K01580+K01580+K01580+K01915+K01915+K01915+K01915+K01915+K01915+K01939+K01953+K01953+K01953+K01956+K13051+K13051+K13051+K13051+K13051+K13051+K13051+K13051+K13051+K13051+K13051+K13051+K13051+K14272+K14272+K14455+K14455	45
ko00940	Phenylpropanoid biosynthesis	3/68	22/321	0.883302	1	MWS20194;Hmln002806;mws1077	C00423+C10434+C01527	3	159/3781	1343/43342	4.99657e-05	0.0068453	Cluster-31273.107825;Cluster-31273.108540;Cluster-31273.109185;Cluster-31273.121595;Cluster-31273.64945;Cluster-31273.92879;Cluster-31273.95328;Cluster-31273.101444;Cluster-31273.101445;Cluster-31273.102672;Cluster-31273.102673;Cluster-31273.102674;Cluster-31273.102676;Cluster-31273.102677;Cluster-31273.102680;Cluster-31273.108236;Cluster-31273.108238;Cluster-31273.108244;Cluster-31273.113679;Clu…	K00083+K00083+K00083+K00083+K00083+K00430+K00430+K00430+K00430+K00430+K00430+K00430+K00430+K00430+K00430+K00430+K00430+K00430+K00430+K00430+K00430+K00430+K00430+K00430+K00430+K00430+K00430+K00430+K00430+K00430+K00430+K00430+K00430+K00430+K00430+K00430+K00430+K00430+K00430+K00430+K00430+K00430+K00430+K00430+K00430+K00430+K00430+K00430+K00430+K00430+K00430+K01188+K01188+K01188+K01188+K01188+K01188+…	159
ko00460	Cyanoamino acid metabolism	1/68	8/321	0.854602	1	pme0195	C00097	1	79/3781	581/43342	5.65391e-05	0.00774585	Cluster-31273.104534;Cluster-31273.65953;Cluster-31273.101550;Cluster-31273.102109;Cluster-31273.102110;Cluster-31273.102111;Cluster-31273.105747;Cluster-31273.105748;Cluster-31273.106082;Cluster-31273.122413;Cluster-31273.122419;Cluster-31273.122421;Cluster-31273.146465;Cluster-31273.146486;Cluster-31273.146490;Cluster-31273.150324;Cluster-31273.151769;Cluster-31273.155620;Cluster-31273.158720;C…	K00600+K00600+K01188+K01188+K01188+K01188+K01188+K01188+K01188+K01188+K01188+K01188+K01188+K01188+K01188+K01188+K01188+K01188+K01188+K01188+K01188+K01188+K01188+K01188+K01188+K01188+K01188+K01188+K01188+K01188+K05349+K05349+K05349+K05349+K05349+K05349+K05350+K05350+K05350+K05350+K05350+K05350+K13029+K13029+K13029+K13029+K13029+K13029+K13030+K13030+K13051+K13051+K13051+K13051+K13051+K13051+K13051+…	79
ko00430	Taurine and hypotaurine metabolism	1/68	3/321	0.51163	1	pme0195	C00097	1	10/3781	31/43342	0.000201086	0.0275488	Cluster-31273.98363;Cluster-31273.103281;Cluster-31273.103507;Cluster-31273.103510;Cluster-31273.103514;Cluster-31273.103518;Cluster-31273.104593;Cluster-31273.99811;Cluster-31273.35539;Cluster-31273.58642	K01580+K01580+K01580+K01580+K01580+K01580+K01580+K18592+K18592+K18592	10
ko01100	Metabolic pathways	45/68	238/321	0.965458	1	pme3033;pme3011;pme0195;pme1216;pme0490;MWS0811;pme2693;pmb0501;Lmbn000198;MWS20194;mws0438;mws0437;mws0213;Lmrn003000;mws2125;Zmpp000906;pme1383;MWSmce119;pmf0139;pmf0138;Hmln000297;mws4170;pme2596;Zmgn000447;pme1654;mws0677;pme1194;pme1453;pmb0490;pme0264;Lmlp003161;pme1184;Hmln002806;mws1080;pme0519;mws0264;mws1333;pmb0981;pmb0532;mws2523;mws0091;pme2125;MWSHY0067;Lmqn000213;pme2651	C01026+C00334+C00097+C10164+C00253+C00408+C02714+C00179+C03064+C00423+C00532+C01904+C00474+C05607+C00074+C00547+C00314+C00062+C00124+C00159+C00137+C00031+C00847+C00197+C08491+C00978+C00881+C01598+C18326+C00214+C10497+C00330+C10434+C01235+C00089+C01083+C05402+C00020+C00130+C00689+C05623+C00492+C05625+C01613+C00006	45	1587/3781	17030/43342	0.000228639	0.0313235	Cluster-31273.141178;Cluster-31273.158271;Cluster-31273.31907;Cluster-31273.114975;Cluster-31273.114980;Cluster-31273.107528;Cluster-31273.107531;Cluster-31273.67942;Cluster-31273.9541;Cluster-31273.9932;Cluster-31273.71079;Cluster-31273.138488;Cluster-31273.49373;Cluster-31273.134590;Cluster-31273.134593;Cluster-31273.160002;Cluster-31273.160195;Cluster-31273.175205;Cluster-31273.59389;Cluster-3…	K00001+K00002+K00002+K00008+K00008+K00012+K00012+K00012+K00016+K00016+K00016+K00020+K00020+K00021+K00021+K00026+K00026+K00029+K00029+K00031+K00052+K00053+K00053+K00058+K00059+K00059+K00059+K00059+K00078+K00078+K00078+K00078+K00083+K00083+K00083+K00083+K00083+K00099+K00099+K00102+K00103+K00103+K00103+K00103+K00103+K00103+K00128+K00128+K00128+K00128+K00133+K00133+K00134+K00145+K00161+K00161+K00161+…	1587
ko00592	alpha-Linolenic acid metabolism	3/68	11/321	0.422477	1	pme1654;Zmpn003368;pmn001689	C08491+C16316+C21924	3	65/3781	495/43342	0.000627857	0.0860164	Cluster-31273.104133;Cluster-31273.176478;Cluster-31273.113223;Cluster-31273.113572;Cluster-31273.114624;Cluster-31273.114625;Cluster-31273.42429;Cluster-31273.102937;Cluster-31273.104647;Cluster-31273.160608;Cluster-31273.163671;Cluster-31273.163672;Cluster-31273.174933;Cluster-31273.174935;Cluster-31273.196719;Cluster-31273.34763;Cluster-31273.34765;Cluster-31273.34974;Cluster-31273.4521;Cluste…	K00224+K00224+K00232+K00232+K00232+K00232+K00232+K00454+K00454+K00454+K00454+K00454+K00454+K00454+K00454+K00454+K00454+K00454+K00454+K00454+K00454+K00454+K01047+K01047+K05894+K05894+K05894+K05894+K05894+K05894+K05894+K05894+K05894+K05894+K05894+K05894+K05894+K05894+K05894+K05894+K05894+K07513+K08241+K08241+K10529+K14674+K14674+K16818+K16818+K16818+K16818+K16818+K16818+K16818+K16818+K16818+K16818+…	65
ko00941	Flavonoid biosynthesis	5/68	21/321	0.469798	1	pme1662;Hmln002806;MWSHY0181;Lmlp006175;mws2118	C09833+C10434+C01460+C16406+C01604	5	66/3781	517/43342	0.00119796	0.16412	Cluster-31273.49792;Cluster-31273.83306;Cluster-31273.12451;Cluster-31273.179749;Cluster-31273.190430;Cluster-31273.39234;Cluster-31273.39235;Cluster-31273.39236;Cluster-31273.103065;Cluster-31273.36809;Cluster-31273.36810;Cluster-31273.82220;Cluster-31273.82225;Cluster-31273.36544;Cluster-31273.84114;Cluster-31273.98042;Cluster-31273.104520;Cluster-31273.104706;Cluster-31273.107943;Cluster-31273…	K00475+K00475+K00660+K00660+K00660+K00660+K00660+K00660+K01859+K01859+K01859+K01859+K01859+K05277+K05277+K05278+K05278+K05278+K05278+K05278+K05278+K05280+K08243+K08695+K08695+K08695+K08695+K08695+K08695+K08695+K08695+K13065+K13065+K13065+K13065+K13065+K13065+K13065+K13065+K13065+K13065+K13065+K13065+K13065+K13080+K13082+K22440+K22440+K22845+K22845+K22845+K22845+K22845+K22845+K22845+K22845+K22845+…	66
ko00591	Linoleic acid metabolism	3/68	16/321	0.696678	1	Lmbn004685;Lmbn004240;Lmbn003970	C20186+C14837+C14833	3	30/3781	197/43342	0.00194604	0.266607	Cluster-31273.102937;Cluster-31273.104647;Cluster-31273.160608;Cluster-31273.163671;Cluster-31273.163672;Cluster-31273.174933;Cluster-31273.174935;Cluster-31273.196719;Cluster-31273.34763;Cluster-31273.34765;Cluster-31273.34974;Cluster-31273.4521;Cluster-31273.51857;Cluster-31273.82723;Cluster-31273.82724;Cluster-31273.10353;Cluster-31273.25340;Cluster-31273.78915;Cluster-31273.78918;Cluster-3127…	K00454+K00454+K00454+K00454+K00454+K00454+K00454+K00454+K00454+K00454+K00454+K00454+K00454+K00454+K00454+K01047+K01047+K14674+K14674+K15718+K15718+K15718+K15718+K15718+K15718+K15718+K15718+K15718+K15718+K15718	30
ko00402	Benzoxazinoid biosynthesis	1/68	3/321	0.51163	1	Lmyp001815	C15772	1	27/3781	213/43342	0.0319037	1	Cluster-31273.124284;Cluster-31273.124290;Cluster-31273.107448;Cluster-31273.178489;Cluster-31273.34426;Cluster-31273.49446;Cluster-31273.50011;Cluster-31273.62370;Cluster-31273.80305;Cluster-31273.140606;Cluster-31273.62379;Cluster-31273.66831;Cluster-31273.80307;Cluster-31273.62380;Cluster-31273.80306;Cluster-31273.141932;Cluster-31273.36784;Cluster-31273.125456;Cluster-31273.134418;Cluster-312…	K13222+K13222+K13223+K13223+K13223+K13223+K13223+K13223+K13223+K13224+K13224+K13224+K13224+K13225+K13225+K13227+K13227+K13229+K13229+K13229+K13229+K13229+K13229+K13229+K13229+K13229+K13229	27
ko00380	Tryptophan metabolism	4/68	14/321	0.34163	1	pme1216;mws0677;pme1453;pme2812	C10164+C00978+C01598+C05643	4	73/3781	688/43342	0.0475481	1	Cluster-31273.95195;Cluster-31273.101906;Cluster-31273.15215;Cluster-31273.5134;Cluster-31273.102665;Cluster-31273.95375;Cluster-31273.113209;Cluster-31273.120819;Cluster-31273.120820;Cluster-31273.120831;Cluster-31273.120843;Cluster-31273.120845;Cluster-31273.134738;Cluster-31273.155264;Cluster-31273.155265;Cluster-31273.173262;Cluster-31273.189784;Cluster-31273.42661;Cluster-31273.10979;Cluster…	K00128+K00128+K00128+K00128+K00658+K01426+K01426+K01426+K01426+K01426+K01426+K01426+K01426+K01426+K01426+K01426+K01426+K01426+K01593+K01593+K01593+K01593+K01593+K01593+K01593+K01593+K01593+K03781+K03781+K03781+K03781+K03781+K03781+K11816+K11816+K11816+K11816+K11816+K11816+K11816+K11816+K11816+K11816+K11816+K11816+K11816+K11816+K11817+K11817+K11817+K13066+K14085+K14085+K14085+K14085+K16903+K16903+…	73
ko00944	Flavone and flavonol biosynthesis	11/68	19/321	0.000334209	0.0220578	MWSHY0008;MWSHY0181;mws0045;mws4167;mws0091;pmf0472;pme3227;pmp001079;pmp001106;MWSHY0067;Hmcp001618	C01714+C01460+C01750+C03515+C05623+C04858+C12628+C12630+C04024+C05625+C10175	11	13/3781	93/43342	0.0602704	1	Cluster-31273.85472;Cluster-31273.33768;Cluster-31273.108260;Cluster-31273.169570;Cluster-31273.70411;Cluster-15219.0;Cluster-31273.126727;Cluster-31273.126729;Cluster-31273.126730;Cluster-31273.126731;Cluster-31273.38640;Cluster-31273.45465;Cluster-31273.45466	K05280+K13080+K13264+K13264+K13264+K22771+K22771+K22771+K22771+K22771+K22771+K22771+K22771	13
ko00630	Glyoxylate and dicarboxylate metabolism	1/68	14/321	0.967006	1	Zmgn000447	C00197	1	59/3781	568/43342	0.0924949	1	Cluster-31273.160002;Cluster-31273.160195;Cluster-31273.101739;Cluster-31273.104281;Cluster-31273.101973;Cluster-31273.102388;Cluster-31273.20982;Cluster-31273.104534;Cluster-31273.65953;Cluster-31273.104888;Cluster-31273.67626;Cluster-31273.102432;Cluster-31273.102487;Cluster-31273.105131;Cluster-31273.16459;Cluster-31273.108204;Cluster-31273.117976;Cluster-31273.75765;Cluster-31273.75766;Cluste…	K00026+K00026+K00281+K00281+K00284+K00284+K00284+K00600+K00600+K01601+K01601+K01602+K01602+K01602+K01637+K01647+K01647+K01647+K01647+K01681+K01895+K01895+K01913+K01915+K01915+K01915+K01915+K01915+K01915+K03781+K03781+K03781+K03781+K03781+K03781+K11517+K11517+K14272+K14272+K15893+K15893+K15893+K15893+K15893+K15893+K15893+K15919+K15919+K15919+K15919+K15919+K18121+K19269+K22133+K22133+K22133+K22133+…	59
ko00261	Monobactam biosynthesis	1/68	6/321	0.763317	1	MWSmce119	C00062	1	9/3781	65/43342	0.110661	1	Cluster-31273.24088;Cluster-31273.27962;Cluster-31273.144983;Cluster-31273.165138;Cluster-31273.186030;Cluster-31273.134483;Cluster-31273.150880;Cluster-31273.83950;Cluster-31273.120680	K00133+K00133+K00928+K00928+K00928+K01714+K01714+K12524+K13811	9
ko04070	Phosphatidylinositol signaling system	1/68	1/321	0.211838	1	Hmln000297	C00137	1	69/3781	687/43342	0.122589	1	Cluster-31273.130585;Cluster-31273.150851;Cluster-31273.17140;Cluster-31273.18643;Cluster-31273.198624;Cluster-31273.28172;Cluster-31273.29456;Cluster-31273.29655;Cluster-31273.29656;Cluster-31273.34023;Cluster-31273.36073;Cluster-31273.38184;Cluster-31273.62386;Cluster-31273.70016;Cluster-31273.72078;Cluster-31273.94375;Cluster-31273.105022;Cluster-31273.55286;Cluster-31273.55296;Cluster-31273.5…	K00889+K00889+K00889+K00889+K00889+K00889+K00889+K00889+K00889+K00889+K00889+K00889+K00889+K00889+K00889+K00901+K00901+K00901+K00901+K00913+K00913+K00913+K00913+K00913+K00914+K00914+K00921+K00921+K00921+K00921+K00921+K00921+K00921+K00921+K00921+K00921+K00921+K00921+K00921+K00981+K00981+K00999+K01092+K01092+K01092+K01099+K01110+K02183+K02183+K02183+K02183+K02183+K02183+K02183+K02183+K05857+K10047+…	69
ko00908	Zeatin biosynthesis	1/68	9/321	0.88619	1	pmb0981	C00020	1	28/3781	257/43342	0.131264	1	Cluster-31273.133355;Cluster-31273.175374;Cluster-31273.77601;Cluster-31273.1792;Cluster-31273.101911;Cluster-31273.105132;Cluster-31273.143258;Cluster-31273.143260;Cluster-31273.161059;Cluster-31273.51166;Cluster-31273.51168;Cluster-31273.90148;Cluster-31273.90150;Cluster-31273.90151;Cluster-31273.90161;Cluster-31273.90165;Cluster-31273.97904;Cluster-31273.125915;Cluster-31273.157050;Cluster-312…	K00279+K00279+K00279+K10760+K13496+K13496+K13496+K13496+K13496+K13496+K13496+K23452+K23452+K23452+K23452+K23452+K23452+K23452+K23452+K23452+K23452+K23452+K23452+K23452+K23452+K23452+K23452+K23452	28
ko00520	Amino sugar and nucleotide sugar metabolism	2/68	12/321	0.762652	1	pmf0138;mws4170	C00159+C00031	2	96/3781	983/43342	0.133224	1	Cluster-31273.107528;Cluster-31273.107531;Cluster-31273.67942;Cluster-31273.103647;Cluster-31273.112305;Cluster-31273.64446;Cluster-31273.139776;Cluster-31273.97336;Cluster-31273.99221;Cluster-31273.136345;Cluster-31273.104116;Cluster-31273.140893;Cluster-31273.172153;Cluster-31273.27382;Cluster-31273.110161;Cluster-31273.141880;Cluster-31273.27615;Cluster-31273.32980;Cluster-31273.80281;Cluster-…	K00012+K00012+K00012+K00326+K00326+K00326+K00820+K00844+K00844+K00844+K00847+K00847+K00847+K00847+K00963+K00963+K00963+K00963+K00966+K00975+K00975+K00975+K00975+K00975+K00975+K01097+K01183+K01183+K01183+K01183+K01183+K01183+K01183+K01183+K01183+K01183+K01183+K01183+K01183+K01183+K01183+K01183+K01183+K01183+K01183+K01183+K01183+K01183+K01183+K01209+K01209+K01209+K01209+K01784+K01784+K01784+K01784+…	96
ko00562	Inositol phosphate metabolism	1/68	4/321	0.616061	1	Hmln000297	C00137	1	61/3781	617/43342	0.168232	1	Cluster-31273.128777;Cluster-31273.130585;Cluster-31273.150851;Cluster-31273.17140;Cluster-31273.18643;Cluster-31273.198624;Cluster-31273.28172;Cluster-31273.29456;Cluster-31273.29655;Cluster-31273.29656;Cluster-31273.34023;Cluster-31273.36073;Cluster-31273.38184;Cluster-31273.62386;Cluster-31273.70016;Cluster-31273.72078;Cluster-31273.54446;Cluster-31273.83538;Cluster-31273.83539;Cluster-31273.8…	K00469+K00889+K00889+K00889+K00889+K00889+K00889+K00889+K00889+K00889+K00889+K00889+K00889+K00889+K00889+K00889+K00913+K00913+K00913+K00913+K00913+K00914+K00914+K00921+K00921+K00921+K00921+K00921+K00921+K00921+K00921+K00921+K00921+K00921+K00921+K00921+K00999+K01092+K01092+K01092+K01099+K01110+K01114+K01114+K01803+K01858+K01858+K05857+K10047+K10572+K10572+K10572+K10572+K18081+K18081+K20279+K20279+…	61
ko00220	Arginine biosynthesis	1/68	9/321	0.88619	1	MWSmce119	C00062	1	21/3781	193/43342	0.173047	1	Cluster-31273.109523;Cluster-31273.140661;Cluster-31273.37047;Cluster-31273.81808;Cluster-31273.81810;Cluster-31273.94975;Cluster-31273.85965;Cluster-31273.123783;Cluster-31273.103651;Cluster-31273.103660;Cluster-31273.114426;Cluster-31273.114427;Cluster-31273.114430;Cluster-31273.114431;Cluster-31273.99192;Cluster-31273.104113;Cluster-31273.116189;Cluster-31273.122156;Cluster-31273.171721;Cluste…	K00145+K00261+K00261+K00611+K00611+K00814+K00818+K00930+K01915+K01915+K01915+K01915+K01915+K01915+K14272+K14272+K14455+K14455+K14677+K14677+K14682	21
ko00410	beta-Alanine metabolism	1/68	12/321	0.945711	1	pme3011	C00334	1	31/3781	305/43342	0.21089	1	Cluster-31273.95195;Cluster-31273.101906;Cluster-31273.15215;Cluster-31273.5134;Cluster-31273.113223;Cluster-31273.113572;Cluster-31273.114624;Cluster-31273.114625;Cluster-31273.42429;Cluster-31273.126423;Cluster-31273.126427;Cluster-31273.56270;Cluster-31273.98363;Cluster-31273.103281;Cluster-31273.103507;Cluster-31273.103510;Cluster-31273.103514;Cluster-31273.103518;Cluster-31273.104593;Cluster…	K00128+K00128+K00128+K00128+K00232+K00232+K00232+K00232+K00232+K00276+K00276+K01578+K01580+K01580+K01580+K01580+K01580+K01580+K01580+K01918+K01918+K01918+K01918+K05605+K13366+K14085+K14085+K14085+K14085+K17839+K23146	31
ko04075	Plant hormone signal transduction	2/68	4/321	0.198336	1	pme1654;pme2074	C08491+C18699	2	204/3781	2232/43342	0.24761	1	Cluster-31273.136368;Cluster-31273.152588;Cluster-31273.15882;Cluster-31273.151678;Cluster-31273.64648;Cluster-31273.86295;Cluster-31273.91390;Cluster-31273.91407;Cluster-31273.91429;Cluster-31273.96986;Cluster-31273.96990;Cluster-31273.96991;Cluster-31273.97002;Cluster-31273.97021;Cluster-31952.0;Cluster-24693.0;Cluster-31273.109215;Cluster-31273.112539;Cluster-31273.115759;Cluster-31273.115770;…	K12126+K12126+K12126+K13413+K13413+K13415+K13415+K13415+K13415+K13415+K13415+K13415+K13415+K13415+K13415+K13415+K13415+K13415+K13415+K13415+K13415+K13415+K13415+K13415+K13415+K13415+K13415+K13415+K13415+K13415+K13415+K13415+K13415+K13415+K13415+K13415+K13415+K13415+K13415+K13415+K13415+K13415+K13416+K13416+K13416+K13416+K13416+K13416+K13416+K13416+K13416+K13416+K13416+K13416+K13416+K13416+K13416+…	204
ko00524	Neomycin, kanamycin and gentamicin biosynthesis	1/68	5/321	0.69842	1	mws4170	C00031	1	3/3781	21/43342	0.275622	1	Cluster-31273.97336;Cluster-31273.99221;Cluster-31273.136345	K00844+K00844+K00844	3
ko00901	Indole alkaloid biosynthesis	1/68	3/321	0.51163	1	mws4170	C00031	1	12/3781	123/43342	0.386899	1	Cluster-31273.10979;Cluster-31273.134389;Cluster-31273.156442;Cluster-31273.176764;Cluster-31273.176766;Cluster-31273.34600;Cluster-31273.35010;Cluster-31273.37686;Cluster-31273.56097;Cluster-31273.119366;Cluster-31273.137541;Cluster-31273.137544	K01593+K01593+K01593+K01593+K01593+K01593+K01593+K01593+K01593+K01757+K01757+K01757	12
ko00480	Glutathione metabolism	2/68	10/321	0.662947	1	pme0195;pme2651	C00097+C00006	2	95/3781	1056/43342	0.391276	1	Cluster-31273.103520;Cluster-31273.124126;Cluster-31273.105934;Cluster-31273.105938;Cluster-31273.123233;Cluster-31273.75919;Cluster-31273.104747;Cluster-31273.104824;Cluster-31273.117924;Cluster-31273.122393;Cluster-31273.85671;Cluster-31273.85687;Cluster-31273.87818;Cluster-31273.90391;Cluster-31273.91628;Cluster-31273.93470;Cluster-31273.95136;Cluster-31273.96003;Cluster-31273.96004;Cluster-31…	K00031+K00383+K00432+K00432+K00432+K00432+K00434+K00434+K00434+K00434+K00799+K00799+K00799+K00799+K00799+K00799+K00799+K00799+K00799+K00799+K00799+K00799+K00799+K00799+K00799+K00799+K00799+K00799+K00799+K00799+K00799+K00799+K00799+K00799+K00799+K00799+K00799+K00799+K00799+K00799+K00799+K00799+K00799+K00799+K00799+K00799+K00799+K00799+K00799+K00799+K00799+K00799+K00799+K00799+K00799+K00799+K00799+…	95
ko00920	Sulfur metabolism	1/68	6/321	0.763317	1	pme0195	C00097	1	15/3781	159/43342	0.415091	1	Cluster-31273.126120;Cluster-31273.126599;Cluster-31273.135554;Cluster-31273.102071;Cluster-31273.74701;Cluster-31273.69856;Cluster-31273.106089;Cluster-31273.130495;Cluster-31273.143451;Cluster-31273.80179;Cluster-31273.140830;Cluster-31273.140835;Cluster-31273.120680;Cluster-31273.72225;Cluster-31273.72226	K00392+K00392+K00392+K00640+K00640+K01082+K01738+K01738+K01738+K01738+K02045+K02045+K13811+K17285+K17285	15
ko00960	Tropane, piperidine and pyridine alkaloid biosynthesis	3/68	9/321	0.29218	1	pme0490;MWS0811;Lmrn003000	C00253+C00408+C05607	3	10/3781	105/43342	0.434543	1	Cluster-31273.126423;Cluster-31273.126427;Cluster-31273.96755;Cluster-31273.138174;Cluster-31273.153912;Cluster-31273.153915;Cluster-31273.153971;Cluster-31273.185557;Cluster-31273.116189;Cluster-31273.122156	K00276+K00276+K08081+K08081+K08081+K08081+K08081+K08081+K14455+K14455	10
ko00040	Pentose and glucuronate interconversions	4/68	11/321	0.184951	1	mws1499;mws0438;mws0437;mws0213	C00216+C00532+C01904+C00474	4	54/3781	607/43342	0.460741	1	Cluster-31273.158271;Cluster-31273.31907;Cluster-31273.114975;Cluster-31273.114980;Cluster-31273.107528;Cluster-31273.107531;Cluster-31273.67942;Cluster-31273.103000;Cluster-31273.129722;Cluster-31273.62911;Cluster-31273.80067;Cluster-31273.39760;Cluster-31273.65517;Cluster-31273.110161;Cluster-31273.141880;Cluster-31273.27615;Cluster-31273.32980;Cluster-31273.129771;Cluster-31273.169374;Cluster-…	K00002+K00002+K00008+K00008+K00012+K00012+K00012+K00078+K00078+K00078+K00078+K00875+K00875+K00963+K00963+K00963+K00963+K01051+K01051+K01051+K01051+K01051+K01184+K01184+K01213+K01728+K01728+K01728+K01728+K01728+K01728+K01728+K01728+K01728+K01728+K01728+K01728+K01728+K01728+K01728+K01728+K01728+K01728+K01728+K01728+K01728+K01728+K01783+K12447+K16190+K16190+K22935+K22935+K22935	54
ko00350	Tyrosine metabolism	1/68	10/321	0.910995	1	Zmpp000906	C00547	1	31/3781	352/43342	0.505395	1	Cluster-31273.141178;Cluster-31273.126423;Cluster-31273.126427;Cluster-31273.88225;Cluster-31273.90154;Cluster-31273.90155;Cluster-31273.90175;Cluster-31273.188228;Cluster-31273.21675;Cluster-31273.24448;Cluster-31273.36165;Cluster-31273.66586;Cluster-31273.94346;Cluster-31273.122963;Cluster-31273.10979;Cluster-31273.134389;Cluster-31273.156442;Cluster-31273.176764;Cluster-31273.176766;Cluster-31…	K00001+K00276+K00276+K00422+K00422+K00422+K00422+K00422+K00422+K00422+K00422+K00422+K01555+K01557+K01593+K01593+K01593+K01593+K01593+K01593+K01593+K01593+K01593+K01800+K14455+K14455+K18857+K18857+K18857+K18857+K18857	31
ko00561	Glycerolipid metabolism	1/68	4/321	0.616061	1	Zmgn000447	C00197	1	64/3781	734/43342	0.520977	1	Cluster-31273.158271;Cluster-31273.31907;Cluster-31273.95195;Cluster-31273.101906;Cluster-31273.15215;Cluster-31273.5134;Cluster-31273.91464;Cluster-31273.114912;Cluster-31273.90071;Cluster-31273.30376;Cluster-31273.86263;Cluster-31273.96704;Cluster-31273.125557;Cluster-31273.132438;Cluster-31273.144752;Cluster-31273.146464;Cluster-31273.154137;Cluster-31273.154669;Cluster-31273.24634;Cluster-312…	K00002+K00002+K00128+K00128+K00128+K00128+K00630+K00630+K00655+K00655+K00679+K00679+K00679+K00679+K00679+K00679+K00679+K00679+K00679+K00679+K00679+K00679+K00679+K00679+K00863+K00864+K00901+K00901+K00901+K00901+K01054+K01054+K01054+K01054+K01054+K01054+K01054+K01054+K01054+K03715+K03715+K07407+K07407+K07407+K13508+K13508+K13508+K13508+K13508+K13508+K14085+K14085+K14085+K14085+K14674+K14674+K15728+…	64
ko00260	Glycine, serine and threonine metabolism	3/68	13/321	0.544345	1	pme3033;pme0195;Zmgn000447	C01026+C00097+C00197	3	45/3781	525/43342	0.572186	1	Cluster-31273.64456;Cluster-31273.24088;Cluster-31273.27962;Cluster-31273.126423;Cluster-31273.126427;Cluster-31273.101739;Cluster-31273.104281;Cluster-31273.29872;Cluster-31273.29875;Cluster-31273.29877;Cluster-31273.104534;Cluster-31273.65953;Cluster-31273.136216;Cluster-31273.136221;Cluster-31273.136222;Cluster-31273.169166;Cluster-31273.185957;Cluster-31273.144983;Cluster-31273.165138;Cluster…	K00058+K00133+K00133+K00276+K00276+K00281+K00281+K00306+K00306+K00306+K00600+K00600+K00827+K00827+K00827+K00827+K00872+K00928+K00928+K00928+K01079+K01695+K01754+K01754+K12235+K12524+K14085+K14085+K14085+K14085+K14272+K14272+K15633+K15893+K15893+K15893+K15893+K15893+K15893+K15893+K15919+K15919+K15919+K15919+K15919	45
ko00360	Phenylalanine metabolism	2/68	12/321	0.762652	1	MWS20194;Lmrn003000	C00423+C05607	2	33/3781	389/43342	0.593269	1	Cluster-31273.126423;Cluster-31273.126427;Cluster-31273.95375;Cluster-31273.113209;Cluster-31273.120819;Cluster-31273.120820;Cluster-31273.120831;Cluster-31273.120843;Cluster-31273.120845;Cluster-31273.134738;Cluster-31273.155264;Cluster-31273.155265;Cluster-31273.173262;Cluster-31273.189784;Cluster-31273.42661;Cluster-31273.10979;Cluster-31273.134389;Cluster-31273.156442;Cluster-31273.176764;Clu…	K00276+K00276+K01426+K01426+K01426+K01426+K01426+K01426+K01426+K01426+K01426+K01426+K01426+K01426+K01426+K01593+K01593+K01593+K01593+K01593+K01593+K01593+K01593+K01593+K10775+K10775+K10775+K10775+K10775+K10775+K13064+K14455+K14455	33
ko00650	Butanoate metabolism	1/68	8/321	0.854602	1	pme3011	C00334	1	10/3781	120/43342	0.607362	1	Cluster-31273.98363;Cluster-31273.103281;Cluster-31273.103507;Cluster-31273.103510;Cluster-31273.103514;Cluster-31273.103518;Cluster-31273.104593;Cluster-31273.120141;Cluster-31273.59361;Cluster-31273.102696	K01580+K01580+K01580+K01580+K01580+K01580+K01580+K01641+K01913+K18121	10
ko00270	Cysteine and methionine metabolism	2/68	15/321	0.864693	1	pme0195;Zmgn000447	C00097+C00197	2	60/3781	707/43342	0.608696	1	Cluster-31273.9541;Cluster-31273.9932;Cluster-31273.71079;Cluster-31273.160002;Cluster-31273.160195;Cluster-31273.64456;Cluster-31273.24088;Cluster-31273.27962;Cluster-31273.27842;Cluster-31273.66355;Cluster-31273.102903;Cluster-31273.106175;Cluster-31273.107062;Cluster-31273.107205;Cluster-31273.54299;Cluster-23851.0;Cluster-31273.114716;Cluster-31273.118647;Cluster-31273.16409;Cluster-31273.102…	K00016+K00016+K00016+K00026+K00026+K00058+K00133+K00133+K00547+K00547+K00549+K00549+K00549+K00549+K00549+K00558+K00558+K00558+K00558+K00640+K00640+K00789+K00826+K00827+K00827+K00827+K00827+K00899+K00899+K00899+K00899+K00899+K00899+K00899+K00928+K00928+K00928+K01244+K01611+K01738+K01738+K01738+K01738+K01761+K01762+K01762+K01919+K01919+K01919+K05933+K05933+K12524+K14455+K14455+K21456+K21456+K22846+…	60
ko02010	ABC transporters	10/68	42/321	0.393189	1	MWSmce119;pmf0138;Hmln000297;mws4170;pme1194;pme1184;pme0519;mws0264;mws1333;pme2125	C00062+C00159+C00137+C00031+C00881+C00330+C00089+C01083+C05402+C00492	10	60/3781	710/43342	0.622032	1	Cluster-31273.140830;Cluster-31273.140835;Cluster-31273.185268;Cluster-31273.88689;Cluster-31273.111381;Cluster-31273.129979;Cluster-31273.130917;Cluster-31273.150381;Cluster-31273.189316;Cluster-31273.196199;Cluster-31273.196200;Cluster-31273.48012;Cluster-31273.51315;Cluster-31273.83307;Cluster-31273.165393;Cluster-31074.0;Cluster-31273.108084;Cluster-31273.170984;Cluster-31273.21667;Cluster-31…	K02045+K02045+K05643+K05656+K05658+K05658+K05658+K05658+K05658+K05658+K05658+K05658+K05658+K05658+K05662+K05665+K05665+K05665+K05665+K05665+K05665+K05665+K05666+K05666+K05666+K05666+K05666+K05666+K05666+K05666+K05666+K05666+K05681+K05681+K05681+K05681+K05681+K05681+K05681+K05681+K05681+K05681+K05681+K05681+K05681+K05681+K05681+K08711+K08711+K08711+K08711+K08711+K08711+K08711+K08711+K08711+K08711+…	60
ko00020	Citrate cycle (TCA cycle)	1/68	8/321	0.854602	1	mws2125	C00074	1	23/3781	283/43342	0.669809	1	Cluster-31273.160002;Cluster-31273.160195;Cluster-31273.103520;Cluster-31273.102702;Cluster-31273.107311;Cluster-31273.107312;Cluster-31273.107313;Cluster-31273.147064;Cluster-31273.89714;Cluster-31273.89715;Cluster-31273.167369;Cluster-31273.15832;Cluster-31273.118936;Cluster-31273.37496;Cluster-31273.65674;Cluster-31273.65675;Cluster-31273.102665;Cluster-31273.75352;Cluster-31273.108204;Cluster…	K00026+K00026+K00031+K00161+K00161+K00161+K00161+K00164+K00234+K00234+K00234+K00235+K00627+K00627+K00627+K00627+K00658+K01610+K01647+K01647+K01647+K01647+K01681	23
ko00330	Arginine and proline metabolism	6/68	17/321	0.125474	1	pme3011;pme2693;pmb0501;MWSmce119;pmb0490;Lmlp003161	C00334+C02714+C00179+C00062+C18326+C10497	6	37/3781	464/43342	0.740595	1	Cluster-31273.95195;Cluster-31273.101906;Cluster-31273.15215;Cluster-31273.5134;Cluster-31273.109836;Cluster-31273.108488;Cluster-31273.55063;Cluster-31273.157914;Cluster-31273.175469;Cluster-31273.95375;Cluster-31273.113209;Cluster-31273.120819;Cluster-31273.120820;Cluster-31273.120831;Cluster-31273.120843;Cluster-31273.120845;Cluster-31273.134738;Cluster-31273.155264;Cluster-31273.155265;Cluste…	K00128+K00128+K00128+K00128+K00286+K00472+K00819+K01259+K01259+K01426+K01426+K01426+K01426+K01426+K01426+K01426+K01426+K01426+K01426+K01426+K01426+K01426+K01583+K01583+K01583+K01583+K01583+K01583+K01611+K13366+K14085+K14085+K14085+K14085+K14455+K14455+K17839	37
ko00945	Stilbenoid, diarylheptanoid and gingerol biosynthesis	1/68	4/321	0.616061	1	Hmln002806	C10434	1	20/3781	259/43342	0.747675	1	Cluster-31273.113117;Cluster-31273.157656;Cluster-31273.169300;Cluster-31273.177215;Cluster-31273.194555;Cluster-31273.33351;Cluster-31273.48540;Cluster-31273.48541;Cluster-31273.50849;Cluster-31273.50878;Cluster-31273.79250;Cluster-31273.79447;Cluster-31273.79449;Cluster-31273.169398;Cluster-31273.31053;Cluster-31273.34559;Cluster-31273.137863;Cluster-31273.157485;Cluster-31273.5876;Cluster-3127…	K13065+K13065+K13065+K13065+K13065+K13065+K13065+K13065+K13065+K13065+K13065+K13065+K13065+K16040+K16040+K16040+K17212+K17212+K17212+K17212	20
ko01230	Biosynthesis of amino acids	4/68	43/321	0.992331	1	pme0195;mws2125;MWSmce119;Zmgn000447	C00097+C00074+C00062+C00197	4	113/3781	1378/43342	0.77117	1	Cluster-31273.103520;Cluster-31273.139085;Cluster-31273.106003;Cluster-31273.164081;Cluster-31273.64456;Cluster-31273.24088;Cluster-31273.27962;Cluster-31273.103312;Cluster-31273.109523;Cluster-31273.84212;Cluster-31273.109836;Cluster-31273.102903;Cluster-31273.106175;Cluster-31273.107062;Cluster-31273.107205;Cluster-31273.54299;Cluster-31273.104534;Cluster-31273.65953;Cluster-31273.81808;Cluster…	K00031+K00052+K00053+K00053+K00058+K00133+K00133+K00134+K00145+K00264+K00286+K00549+K00549+K00549+K00549+K00549+K00600+K00600+K00611+K00611+K00615+K00615+K00615+K00615+K00615+K00640+K00640+K00765+K00789+K00814+K00818+K00826+K00850+K00850+K00850+K00850+K00850+K00850+K00850+K00872+K00873+K00873+K00891+K00891+K00927+K00927+K00927+K00927+K00927+K00927+K00927+K00928+K00928+K00928+K00930+K01079+K01609+…	113
ko00750	Vitamin B6 metabolism	2/68	5/321	0.286625	1	pme1383;pme2596	C00314+C00847	2	6/3781	86/43342	0.771528	1	Cluster-31273.107657;Cluster-31273.123244;Cluster-31273.108967;Cluster-31273.108968;Cluster-31273.102449;Cluster-31273.199945	K05275+K05275+K06215+K06215+K08681+K13248	6
ko00010	Glycolysis / Gluconeogenesis	3/68	6/321	0.112003	1	mws2125;mws4170;Zmgn000447	C00074+C00031+C00197	3	72/3781	895/43342	0.782675	1	Cluster-31273.141178;Cluster-31273.158271;Cluster-31273.31907;Cluster-31273.9541;Cluster-31273.9932;Cluster-31273.71079;Cluster-31273.95195;Cluster-31273.101906;Cluster-31273.15215;Cluster-31273.5134;Cluster-31273.103312;Cluster-31273.102702;Cluster-31273.107311;Cluster-31273.107312;Cluster-31273.107313;Cluster-31273.118936;Cluster-31273.37496;Cluster-31273.65674;Cluster-31273.65675;Cluster-31273…	K00001+K00002+K00002+K00016+K00016+K00016+K00128+K00128+K00128+K00128+K00134+K00161+K00161+K00161+K00161+K00627+K00627+K00627+K00627+K00844+K00844+K00844+K00850+K00850+K00850+K00850+K00850+K00850+K00850+K00873+K00873+K00895+K00927+K00927+K00927+K00927+K00927+K00927+K00927+K01006+K01568+K01568+K01610+K01623+K01689+K01689+K01689+K01785+K01785+K01785+K01785+K01803+K01810+K01810+K01810+K01835+K01835+…	72
ko00053	Ascorbate and aldarate metabolism	3/68	14/321	0.59963	1	Lmbn000198;mws1499;Hmln000297	C03064+C00216+C00137	3	36/3781	482/43342	0.856942	1	Cluster-31273.158271;Cluster-31273.31907;Cluster-31273.107528;Cluster-31273.107531;Cluster-31273.67942;Cluster-31273.9749;Cluster-31273.121778;Cluster-31273.35827;Cluster-31273.57775;Cluster-31273.74090;Cluster-31273.74132;Cluster-31273.95195;Cluster-31273.101906;Cluster-31273.15215;Cluster-31273.5134;Cluster-31273.158230;Cluster-31273.165420;Cluster-31273.18615;Cluster-31273.104747;Cluster-31273…	K00002+K00002+K00012+K00012+K00012+K00103+K00103+K00103+K00103+K00103+K00103+K00128+K00128+K00128+K00128+K00225+K00423+K00423+K00434+K00434+K00434+K00434+K00469+K10047+K12447+K14085+K14085+K14085+K14085+K14190+K16190+K16190+K21888+K21888+K21888+K21888	36
ko01200	Carbon metabolism	3/68	23/321	0.901934	1	pme0195;mws2125;Zmgn000447	C00097+C00074+C00197	3	126/3781	1580/43342	0.869387	1	Cluster-31273.160002;Cluster-31273.160195;Cluster-31273.175205;Cluster-31273.59389;Cluster-31273.103520;Cluster-31273.64456;Cluster-31273.103312;Cluster-31273.102702;Cluster-31273.107311;Cluster-31273.107312;Cluster-31273.107313;Cluster-31273.147064;Cluster-31273.113223;Cluster-31273.113572;Cluster-31273.114624;Cluster-31273.114625;Cluster-31273.42429;Cluster-31273.89714;Cluster-31273.89715;Clust…	K00026+K00026+K00029+K00029+K00031+K00058+K00134+K00161+K00161+K00161+K00161+K00164+K00232+K00232+K00232+K00232+K00232+K00234+K00234+K00234+K00235+K00261+K00261+K00281+K00281+K00600+K00600+K00615+K00615+K00615+K00615+K00615+K00627+K00627+K00627+K00627+K00640+K00640+K00658+K00814+K00844+K00844+K00844+K00850+K00850+K00850+K00850+K00850+K00850+K00850+K00851+K00863+K00873+K00873+K00927+K00927+K00927+…	126
ko00710	Carbon fixation in photosynthetic organisms	2/68	9/321	0.601897	1	mws2125;Zmgn000447	C00074+C00197	2	35/3781	475/43342	0.873251	1	Cluster-31273.160002;Cluster-31273.160195;Cluster-31273.175205;Cluster-31273.59389;Cluster-31273.103312;Cluster-31273.133995;Cluster-31273.134001;Cluster-31273.164360;Cluster-31273.83314;Cluster-31273.83315;Cluster-31273.94975;Cluster-31273.97945;Cluster-31273.100700;Cluster-31273.104897;Cluster-31273.107976;Cluster-31273.108931;Cluster-31273.48177;Cluster-31273.76783;Cluster-31273.78219;Cluster-…	K00026+K00026+K00029+K00029+K00134+K00615+K00615+K00615+K00615+K00615+K00814+K00927+K00927+K00927+K00927+K00927+K00927+K00927+K01006+K01595+K01595+K01601+K01601+K01602+K01602+K01602+K01610+K01623+K01783+K01803+K03841+K14272+K14272+K14455+K14455	35
ko00400	Phenylalanine, tyrosine and tryptophan biosynthesis	1/68	9/321	0.88619	1	mws2125	C00074	1	15/3781	230/43342	0.908459	1	Cluster-31273.99051;Cluster-31273.130950;Cluster-31273.30888;Cluster-31273.70361;Cluster-31273.123566;Cluster-31273.51782;Cluster-31273.56191;Cluster-31273.186956;Cluster-31273.87488;Cluster-31273.33244;Cluster-31273.41115;Cluster-31273.196062;Cluster-31273.115178;Cluster-31273.116189;Cluster-31273.122156	K00891+K00891+K01609+K01609+K01626+K01657+K01657+K01658+K01695+K01817+K01817+K01850+K05359+K14455+K14455	15
ko00310	Lysine degradation	1/68	12/321	0.945711	1	MWS0811	C00408	1	22/3781	325/43342	0.915953	1	Cluster-31273.95195;Cluster-31273.101906;Cluster-31273.15215;Cluster-31273.5134;Cluster-31273.29872;Cluster-31273.29875;Cluster-31273.29877;Cluster-31273.102665;Cluster-31273.146917;Cluster-31273.184043;Cluster-31273.160946;Cluster-31273.80537;Cluster-31273.99390;Cluster-31273.122888;Cluster-31273.122893;Cluster-31273.122895;Cluster-31273.10123;Cluster-31273.129787;Cluster-31273.131672;Cluster-31…	K00128+K00128+K00128+K00128+K00306+K00306+K00306+K00658+K11420+K11420+K11422+K11422+K11430+K11430+K11430+K11430+K14085+K14085+K14085+K14085+K14157+K14157	22
ko00620	Pyruvate metabolism	1/68	6/321	0.763317	1	mws2125	C00074	1	46/3781	647/43342	0.941173	1	Cluster-31273.141178;Cluster-31273.158271;Cluster-31273.31907;Cluster-31273.9541;Cluster-31273.9932;Cluster-31273.71079;Cluster-31273.160002;Cluster-31273.160195;Cluster-31273.175205;Cluster-31273.59389;Cluster-31273.106332;Cluster-31273.95195;Cluster-31273.101906;Cluster-31273.15215;Cluster-31273.5134;Cluster-31273.102702;Cluster-31273.107311;Cluster-31273.107312;Cluster-31273.107313;Cluster-312…	K00001+K00002+K00002+K00016+K00016+K00016+K00026+K00026+K00029+K00029+K00102+K00128+K00128+K00128+K00128+K00161+K00161+K00161+K00161+K00627+K00627+K00627+K00627+K00873+K00873+K01006+K01512+K01595+K01595+K01610+K01759+K01759+K01895+K01895+K01913+K11262+K11262+K14085+K14085+K14085+K14085+K18857+K18857+K18857+K18857+K18857	46
ko00440	Phosphonate and phosphinate metabolism	1/68	1/321	0.211838	1	mws2125	C00074	1	1/3781	37/43342	0.965911	1	Cluster-31273.130225	K00968	1
ko00730	Thiamine metabolism	1/68	4/321	0.616061	1	pme0195	C00097	1	4/3781	93/43342	0.966751	1	Cluster-31273.110180;Cluster-31273.110182;Cluster-31273.69466;Cluster-31273.63972	K00939+K00939+K01662+K03147	4
ko00240	Pyrimidine metabolism	2/68	17/321	0.908757	1	pme1194;pme0264	C00881+C00214	2	41/3781	614/43342	0.97367	1	Cluster-31273.60683;Cluster-31273.112517;Cluster-31273.108071;Cluster-31273.119106;Cluster-31273.133301;Cluster-31273.133303;Cluster-31273.144658;Cluster-31273.175487;Cluster-31273.32847;Cluster-31273.55616;Cluster-31273.141586;Cluster-31273.125330;Cluster-31273.139618;Cluster-31273.147562;Cluster-31273.35699;Cluster-31273.37906;Cluster-31273.61365;Cluster-31273.53284;Cluster-31273.37372;Cluster-…	K00609+K00857+K00940+K00943+K00943+K00943+K00943+K00943+K00943+K00943+K01081+K01240+K01510+K01510+K01510+K01510+K01510+K01513+K01520+K01520+K01937+K01937+K01937+K01937+K01956+K03787+K03787+K10807+K10807+K13421+K13800+K13800+K13800+K13800+K13800+K14641+K14641+K14641+K14641+K14641+K14641	41
ko04122	Sulfur relay system	1/68	4/321	0.616061	1	pme0195	C00097	1	1/3781	50/43342	0.989607	1	Cluster-31273.179232	K03635	1
ko00030	Pentose phosphate pathway	2/68	8/321	0.533071	1	mws4170;Zmgn000447	C00031+C00197	2	24/3781	421/43342	0.992186	1	Cluster-31273.133995;Cluster-31273.134001;Cluster-31273.164360;Cluster-31273.83314;Cluster-31273.83315;Cluster-31273.96236;Cluster-31273.100713;Cluster-31273.106750;Cluster-31273.112520;Cluster-31273.118530;Cluster-31273.118531;Cluster-31273.162030;Cluster-31273.192301;Cluster-31273.58034;Cluster-31273.138365;Cluster-31273.108970;Cluster-31273.98895;Cluster-31273.123540;Cluster-31273.123542;Clust…	K00615+K00615+K00615+K00615+K00615+K00850+K00850+K00850+K00850+K00850+K00850+K00850+K00851+K00895+K01057+K01623+K01783+K01810+K01810+K01810+K01835+K01835+K01835+K03841	24
ko00740	Riboflavin metabolism	1/68	4/321	0.616061	1	mws0213	C00474	1	8/3781	188/43342	0.994071	1	Cluster-31273.53284;Cluster-31273.73580;Cluster-31273.76435;Cluster-31273.76437;Cluster-31273.146024;Cluster-31273.114328;Cluster-31273.135720;Cluster-31273.160475	K01513+K14652+K14652+K14652+K20860+K20884+K20884+K20884	8
ko00970	Aminoacyl-tRNA biosynthesis	2/68	19/321	0.939266	1	pme0195;MWSmce119	C00097+C00062	2	31/3781	534/43342	0.995481	1	Cluster-31273.166544;Cluster-31273.167246;Cluster-31273.8237;Cluster-31273.73349;Cluster-31273.95241;Cluster-31273.96241;Cluster-31273.107467;Cluster-31273.41562;Cluster-31273.73123;Cluster-31273.31160;Cluster-31273.3913;Cluster-31273.117790;Cluster-31273.64549;Cluster-31273.66919;Cluster-31273.85086;Cluster-31273.85088;Cluster-31273.114584;Cluster-31273.34193;Cluster-31273.86342;Cluster-31273.12…	K01866+K01866+K01866+K01868+K01869+K01869+K01869+K01869+K01869+K01870+K01870+K01872+K01872+K01872+K01872+K01872+K01873+K01880+K01881+K01886+K01886+K01890+K01892+K01892+K01892+K02433+K02433+K02434+K02434+K14164+K22503	31
ko00770	Pantothenate and CoA biosynthesis	1/68	10/321	0.910995	1	pme0195	C00097	1	14/3781	292/43342	0.996358	1	Cluster-31273.106003;Cluster-31273.164081;Cluster-31273.95195;Cluster-31273.101906;Cluster-31273.15215;Cluster-31273.5134;Cluster-31273.34622;Cluster-31273.53284;Cluster-31273.125613;Cluster-31273.143126;Cluster-31273.165809;Cluster-31273.180164;Cluster-31273.196038;Cluster-31273.128276	K00053+K00053+K00128+K00128+K00128+K00128+K00826+K01513+K01918+K01918+K01918+K01918+K01922+K17839	14
ko00130	Ubiquinone and other terpenoid-quinone biosynthesis	1/68	5/321	0.69842	1	MWS20194	C00423	1	23/3781	430/43342	0.996938	1	Cluster-31273.119860;Cluster-31273.123979;Cluster-31273.129238;Cluster-31273.150720;Cluster-31273.159071;Cluster-31273.165200;Cluster-31273.153370;Cluster-31273.75284;Cluster-31273.13141;Cluster-31273.56077;Cluster-31273.100981;Cluster-31273.50475;Cluster-31273.76866;Cluster-31273.198787;Cluster-31273.112811;Cluster-31273.112812;Cluster-31273.96930;Cluster-31273.62195;Cluster-31273.80230;Cluster-…	K01904+K01904+K01904+K01904+K01904+K01904+K03809+K03809+K06126+K06126+K09833+K09833+K09833+K12501+K12502+K12502+K17872+K17872+K17872+K17872+K19222+K19222+K19222	23
ko00230	Purine metabolism	3/68	18/321	0.775252	1	pme1184;pmb0981;pmb0532	C00330+C00020+C00130	3	38/3781	643/43342	0.997012	1	Cluster-31273.67227;Cluster-31273.103150;Cluster-31273.165506;Cluster-31273.110180;Cluster-31273.110182;Cluster-31273.108071;Cluster-31273.62020;Cluster-31273.127992;Cluster-31273.127999;Cluster-31273.141586;Cluster-31273.139618;Cluster-31273.147562;Cluster-31273.35699;Cluster-31273.37906;Cluster-31273.61365;Cluster-31273.53284;Cluster-31273.74756;Cluster-31273.114432;Cluster-31273.73382;Cluster-…	K00856+K00873+K00873+K00939+K00939+K00940+K00942+K00951+K00951+K01081+K01510+K01510+K01510+K01510+K01510+K01513+K01519+K01835+K01835+K01835+K01939+K01945+K01952+K02083+K02083+K03787+K03787+K10807+K10807+K13484+K13811+K14641+K14641+K14641+K14641+K14641+K14641+K18532	38
ko00760	Nicotinate and nicotinamide metabolism	3/68	13/321	0.544345	1	pme3011;pme0490;pme2651	C00334+C00253+C00006	3	6/3781	175/43342	0.998366	1	Cluster-31273.141586;Cluster-31273.125330;Cluster-31273.53284;Cluster-31273.118586;Cluster-31273.92233;Cluster-31273.21017	K01081+K01240+K01513+K01950+K03787+K03787	6
ko00051	Fructose and mannose metabolism	1/68	4/321	0.616061	1	pmf0138	C00159	1	23/3781	455/43342	0.998958	1	Cluster-31273.114975;Cluster-31273.114980;Cluster-31273.97336;Cluster-31273.99221;Cluster-31273.136345;Cluster-31273.104116;Cluster-31273.140893;Cluster-31273.172153;Cluster-31273.27382;Cluster-31273.96236;Cluster-31273.100713;Cluster-31273.106750;Cluster-31273.112520;Cluster-31273.118530;Cluster-31273.118531;Cluster-31273.162030;Cluster-31273.69450;Cluster-31273.58034;Cluster-31273.80281;Cluster…	K00008+K00008+K00844+K00844+K00844+K00847+K00847+K00847+K00847+K00850+K00850+K00850+K00850+K00850+K00850+K00850+K00863+K00895+K00966+K01623+K01803+K03841+K17497	23
ko01240	Biosynthesis of cofactors	8/68	51/321	0.894467	1	pme0195;pme0490;mws2125;pme1383;Zmgn000447;pmb0981;pmb0532;pme2651	C00097+C00253+C00074+C00314+C00197+C00020+C00130+C00006	8	108/3781	1773/43342	0.999989	1	Cluster-31273.158271;Cluster-31273.31907;Cluster-31273.107528;Cluster-31273.107531;Cluster-31273.67942;Cluster-31273.164619;Cluster-31273.196925;Cluster-31273.20766;Cluster-31273.55936;Cluster-31273.9749;Cluster-31273.121778;Cluster-31273.35827;Cluster-31273.57775;Cluster-31273.74090;Cluster-31273.74132;Cluster-31273.95195;Cluster-31273.101906;Cluster-31273.15215;Cluster-31273.5134;Cluster-31273.…	K00002+K00002+K00012+K00012+K00012+K00059+K00059+K00059+K00059+K00103+K00103+K00103+K00103+K00103+K00103+K00128+K00128+K00128+K00128+K00225+K00600+K00600+K00609+K00789+K00826+K00873+K00873+K00939+K00939+K00940+K00963+K00963+K00963+K00963+K00966+K01307+K01749+K01845+K01918+K01918+K01918+K01918+K01919+K01919+K01919+K01922+K01930+K01937+K01937+K01937+K01937+K01939+K01950+K01956+K02259+K03147+K03635+…	108
