# Supplementary material for: Exogenous melatonin ameliorates drought stress in Agropyron mongolicum by regulating flavonoid biosynthesis and carbohydrate metabolism
Source: Front Plant Sci. 2022 Dec 19;13:1051165. doi: 10.3389/fpls.2022.1051165 (PMC9806343; doi:10.3389/fpls.2022.1051165)
Supplement: Supplementary file 2 [file DataSheet_2.zip › Table_9.xlsx]

## Sheet: Flavonoid biosynthesis
DEGs related to flavonoid biosynthesis											DEMs related to flavonoid biosynthesis
				DEGs in CKvsD			DEGs in DvsMD						DEMs in CKvsD			DEMs in DvsMD
pathway_ID	KO_ID	geneID	KEGG_description	log2FoldChange	pvalue	regulated	log2FoldChange	pvalue	regulated		Index	Compounds	log2FoldChange	pvalue	regulated	log2FoldChange	pvalue	regulated
ko00941	K00487	Cluster-31273.97494	trans-cinnamate 4-monooxygenase [EC:1.14.14.91] | (RefSeq) trans-cinnamate 4-monooxygenase (A)	1.59226	9.59215e-06	up	0.0946895	0.694049	up		pme0088	Luteolin	-1.87385	9.2393e-05	down	0.512209	0.0168414	up
ko00941	K00660	Cluster-31273.179749	chalcone synthase [EC:2.3.1.74] | (RefSeq) chalcone synthase 1 (A)	7.14142	8.62522e-19	up	-9.89909	9.36637e-17	down		pmb3074	5-O-p-Coumaroylquinic acid*	1.42308	0.00312557	up	0.0441897	0.713014	up
ko00941	K00660	Cluster-31273.39235	chalcone synthase [EC:2.3.1.74] | (RefSeq) chalcone synthase 2-like (A)	-1.8356	0.0078683	down	1.76952	0.000652568	up		Lmlp006175	Isosalipurposide (Phlorizin Chalcone)	-0.150529	0.572506	down	-1.09296	0.00770605	down
ko00941	K00660	Cluster-31273.39236	chalcone synthase [EC:2.3.1.74] | (RefSeq) chalcone synthase 2 (A)	-2.8184	0.000286044	down	2.05648	0.00678055	up		Lmzp002365	Hesperetin-7-O-glucoside	-1.67758	1.53648e-05	down	0.203341	0.122659	up
ko00941	K01859	Cluster-31273.82220	chalcone isomerase [EC:5.5.1.6] | (RefSeq) chalcone--flavonone isomerase (A)	-1.15756	0.00380717	down	-1.47447	1.58706e-06	down		mws0046	Naringin	-10.5543	0.0502947	down
ko00941	K13065	Cluster-31273.113117	shikimate O-hydroxycinnamoyltransferase [EC:2.3.1.133] | (RefSeq) BAHDb5a-2; BAHD family acyltransferase (A)	7.30903	1.36926e-06	up	-4.06772	0.000232495	down		pme1662	Sakuranetin	3.28812	0.00402583	up	1.11817	0.00140243	up
ko00941	K13065	Cluster-31273.157656	shikimate O-hydroxycinnamoyltransferase [EC:2.3.1.133] | (RefSeq) hydroxycinnamoyltransferase 4-like (A)	2.20699	4.2158e-09	up	-1.57828	3.92976e-08	down		Hmln002806	5-O-Caffeoylshikimic acid	2.35801	0.00167415	up	-2.01596	0.00194157	down
ko00941	K13065	Cluster-31273.169300	shikimate O-hydroxycinnamoyltransferase [EC:2.3.1.133] | (RefSeq) tryptamine benzoyltransferase 1-like (A)	4.13726	2.72802e-13	up	-2.03434	1.40514e-08	down		MWSHY0181	Vitexin	1.11718	0.000968603	up	-2.46711	4.93158e-05	down
ko00941	K13065	Cluster-31273.177215	shikimate O-hydroxycinnamoyltransferase [EC:2.3.1.133] | (RefSeq) putrescine hydroxycinnamoyltransferase 1-like (A)	6.02085	9.74508e-07	up	-5.90661	1.13305e-07	down		mws2118	Phlorizin				11.5255	0.116555	up
ko00941	K13065	Cluster-31273.48540	shikimate O-hydroxycinnamoyltransferase [EC:2.3.1.133] | (RefSeq) putrescine hydroxycinnamoyltransferase 1-like (A)	1.51117	0.00105551	up	-1.33207	4.67499e-05	down		pmb0751	Trans-5-O-(p-Coumaroyl)shikimate	1.15564	0.00534169	up	-0.533035	0.0242949	down
ko00941	K13065	Cluster-31273.48541	shikimate O-hydroxycinnamoyltransferase [EC:2.3.1.133] | (RefSeq) putrescine hydroxycinnamoyltransferase 1-like (A)	2.42105	1.74163e-06	up	-1.69396	1.84097e-06	down
ko00941	K13065	Cluster-31273.194555	shikimate O-hydroxycinnamoyltransferase [EC:2.3.1.133] | (RefSeq) tryptamine benzoyltransferase 1-like (A)	-2.74215	0.00227084	down	2.91827	5.52074e-06	up
ko00941	K13065	Cluster-31273.79447	shikimate O-hydroxycinnamoyltransferase [EC:2.3.1.133] | (RefSeq) putrescine hydroxycinnamoyltransferase 1-like (A)	-2.53309	1.55906e-43	down	1.66816	8.67805e-28	up
ko00941	K13065	Cluster-31273.79449	shikimate O-hydroxycinnamoyltransferase [EC:2.3.1.133] | (RefSeq) putrescine hydroxycinnamoyltransferase 1-like (A)	-2.48235	1.51471e-08	down	1.62392	1.19335e-05	up
ko00941	K13080	Cluster-31273.33768	flavanone 7-O-glucoside 2''-O-beta-L-rhamnosyltransferase [EC:2.4.1.236] | (RefSeq) flavanone 7-O-glucoside 2''-O-beta-L-rhamnosyltransferase (A)	4.29065	2.47482e-16	up	-1.07617	0.00115378	down
ko00941	K22440	Cluster-31273.191584	naringenin 7-O-methyltransferase [EC:2.1.1.232] | (RefSeq) naringenin 7-O-methyltransferase (A)				10.3408	6.29652e-18	up
ko00941	K22440	Cluster-31273.200533	naringenin 7-O-methyltransferase [EC:2.1.1.232] | (RefSeq) naringenin 7-O-methyltransferase (A)				1.7844	0.000127276	up
ko00941	K22845	Cluster-31273.111750	phlorizin synthase [EC:2.4.1.357] | (RefSeq) UDP-glycosyltransferase 88F3-like (A)	3.44384	7.8196e-06	up	-3.93087	8.84171e-08	down
ko00941	K22845	Cluster-31273.120077	phlorizin synthase [EC:2.4.1.357] | (RefSeq) UDP-glycosyltransferase 88F3 (A)	-2.56151	4.20808e-06	down	1.41387	0.00781467	up
ko00941	K22845	Cluster-31273.120078	phlorizin synthase [EC:2.4.1.357] | (RefSeq) UDP-glycosyltransferase 88F3 (A)	-5.35751	0.000220609	down	4.65788	1.54328e-05	up
